# Supplementary material for: Comparative genomics reveals the origin of fungal hyphae and multicellularity
Source: Nat Commun. 2019 Sep 9;10:4080. doi: 10.1038/s41467-019-12085-w (PMC6733946; doi:10.1038/s41467-019-12085-w)
Supplement: Supplementary file 5 — Supplementary Data 1 [file 41467_2019_12085_MOESM5_ESM.xlsx]

## Sheet: Species list
Supplementary Data1: List of 72 genomes used in comparative genomic analysis.
Species ID	Species Name	Complexity level (UC=plesiomorphically unicellular fungi, HMC=hyphal multicellular fungi, YE=yeast like, secondarily unicellular, NF=non-fungal unicellular protist, NFM=non-fungal multicellular)	Genome version	BioProject Accession Number (NCBI)	Assembly ID (NCBI)	Source	DOI
Allma1	Allomyces macrogynus	HMC	Allomyces macrogynus ATCC 38327	PRJNA20563	GCA_000151295.1	https://genome.jgi.doe.gov/Allma1/Allma1.home.html	10.1006/jmbi.1996.0056, 10.1007/BF00175824, 10.1007/BF00311888, 10.1073/PNAS.91.25.11807
Aspfu1	Aspergillus fumigatus	HMC	Aspergillus fumigatus Af293 from AspGD	PRJNA14003, PRJNA131	GCA_000002655.1	https://genome.jgi.doe.gov/Aspfu1/Aspfu1.home.html	10.1038/nature04332
Aurde31	Auricularia delicata	HMC	Auricularia subglabra v2.0	PRJNA242540, PRJNA60553	GCA_000265015.1	https://genome.jgi.doe.gov/Aurde3_1/Aurde3_1.home.html	10.1126/science.1221748
Batde5	Batrachochytrium dendrobatidis	UC	Batrachochytrium dendrobatidis JAM81 v1.0	PRJNA225502, PRJNA41157	GCA_000203795.1	https://genome.jgi.doe.gov/Batde5/Batde5.home.html	10.1038/ncomms14742
Botbo1	Botryobasidium botryosum	HMC	Botryobasidium botryosum v1.0	PRJNA69807	GCA_000697705.1	https://genome.jgi.doe.gov/Botbo1/Botbo1.home.html	10.1073/pnas.1400592111
Botci1	Botrytis cinerea	HMC	Botrytis cinerea v1.0	PRJNA20061, PRJNA15632	GCA_000143535.4	https://genome.jgi.doe.gov/Botci1/Botci1.home.html	10.1128/EC.00164-12, 10.1371/journal.pgen.1002230
Caeel	Caenorhabditis elegans	NFM	Caenorhabditis elegans WBcel235	PRJNA13758	GCA_000002985.3	https://www.ensembl.org/Caenorhabditis_elegans/Info/Index	10.1126/SCIENCE.282.5396.2012, 10.1073/PNAS.91.12.5368, 10.1093/nar/22.20.4300,
Canalb1	Candida albicans	YE	Candida albicans SC5314	PRJNA14005, PRJNA10701	GCA_000182965.3	https://genome.jgi.doe.gov/Canalb1/Canalb1.home.html	10.1073/pnas.0401648101, 10.1186/gb-2007-8-4-r52, 10.1186/gb-2013-14-9-r97
Cangl	Candida glabrata	YE	Candida glabrata	PRJNA12376, PRJNA13831	GCA_000002545.2	https://www.ncbi.nlm.nih.gov/genome/192?genome_assembly_id=28426	10.1038/nature02579, 10.1016/S0014-5793(02)03749-3
Capow	Capsaspora owczarzaki	NFM/NF	Capsaspora owczarzaki ATCC 30864	PRJNA193613, PRJNA20341	GCA_000151315.2	https://www.ncbi.nlm.nih.gov/genome/767?genome_assembly_id=219033	10.1038/ncomms3325
Catan2	Catenaria anguillulae	UC/HMC	Catenaria anguillulae PL171 v2.0	PRJNA330705	GCA_002102555.1	https://genome.jgi.doe.gov/Catan2/Catan2.home.html	10.1038/ng.3859
Cioin	Ciona intestinalis	NFM	Ciona intestinalis KH	PRJDA65419	GCA_000224145.1	https://www.ensembl.org/Ciona_intestinalis/Info/Index	10.1126/science.1080049
CocheC53	Cochliobolus heterostrophus	HMC	Cochliobolus heterostrophus C5 v2.0	NA	DDBJ/EMBL/GenBank AIDY00000000	https://genome.jgi.doe.gov/CocheC5_3/CocheC5_3.home.html	10.1371/journal.ppat.1003037, 10.1371/journal.pgen.1003233
Coere1	Coemansia reversa	HMC	Coemansia reversa NRRL 1564 v1.0	PRJNA68631	GCA_002705745.1	https://genome.jgi.doe.gov/Coere1/Coere1.home.html	10.1093/gbe/evv090
Conco1	Conidiobolus coronatus	HMC	Conidiobolus coronatus NRRL28638 v1.0	PRJNA67455	GCA_001566745.1	https://genome.jgi.doe.gov/Conco1/Conco1.home.html	10.1093/gbe/evv090
Conpu1	Coniophora puteana	HMC	Coniophora puteana v1.0	PRJNA245129, PRJNA53977	GCA_000271625.1	https://genome.jgi.doe.gov/Conpu1/Conpu1.home.html	10.1126/science.1221748
Copci	Coprinopsis cinerea	HMC	Coprinopsis cinerea AmutBmut pab1-1 v1.0	PRJNA258994	NA	https://genome.jgi.doe.gov/Copci_AmutBmut1/Copci_AmutBmut1.home.html	10.1371/journal.pone.0141586
Croqu1	Cronartium quercuum	HMC	Cronartium quercuum f. sp. fusiforme G11 v1.0	NA	NA	https://genome.jgi.doe.gov/Croqu1/Croqu1.home.html	10.3389/fpls.2014.00299
Crypa2	Cryphonectria parasitica	HMC	Cryphonectria parasitica EP155 v2.0	NA	NA	https://genome.jgi.doe.gov/Crypa2/Crypa2.home.html	10.1126/science.1221748
CryneH991	Cryptococcus neoformans	YE	Cryptococcus neoformans var. grubii H99	PRJNA177334, PRJNA411	GCA_000149245.3	https://genome.jgi.doe.gov/Cryne_H99_1/Cryne_H99_1.home.html	10.1371/journal.pgen.1004261
Debha1	Debaryomyces hanseni	YE	Debaryomyces hansenii	PRJNA12410, PRJNA13832	GCA_000006445.2	https://genome.jgi.doe.gov/Debha1/Debha1.home.html	10.1111/j.1567-1364.2008.00409, 10.1038/nature02579,
Dekbr2	Dekkera bruxellensis	YE	Dekkera bruxellensis CBS 2499 v2.0	NA	NA	https://genome.jgi.doe.gov/Dekbr2/Dekbr2.home.html	10.1016/j.ijfoodmicro.2012.05.008
Dicdi	Dictyostelium discoideum	NFM	Dictyostelium discoideum AX4	PRJNA13925, PRJNA201	GCA_000004695.1	https://www.ncbi.nlm.nih.gov/genome/56?genome_assembly_id=22720	10.1038/nature03481
Dmel	Drosophila melanogaster	NFM	Drosophila melanogaster BDGP6	PRJNA164, PRJNA13669, PRJNA13812	GCA_000001215.4	https://www.ensembl.org/Drosophila_melanogaster/Info/Index	10.1126/SCIENCE.287.5461.2185
Enthi	Entamoeba histolytica	NF	Entamoeba histolytica HM-1:IMSS	PRJNA19739, PRJNA142	GCA_000208925.2	https://www.ncbi.nlm.nih.gov/genome/27?genome_assembly_id=22614	10.1371/journal.pntd.0000716, 10.1038/nature03291
Ashgo11	Eremothecium gossypii	YE	Eremothecium gossypii ATCC 10895	PRJNA10623, PRJNA13834	GCA_000091025.4	https://genome.jgi.doe.gov/Ashgo1_1/Ashgo1_1.home.html	10.1126/science.1095781
Falba	Fonticula alba	NF/NFM	Fonticula alba ATCC 38817	PRJNA262900, PRJNA189482	GCA_000388065.2	http://doi.org/10.1016/j.tig.2007.01.005	http://doi.org/10.1016/j.tig.2007.01.005
Fomme1	Fomitiporia mediterranea	HMC	Fomitiporia mediterranea v1.0	PRJNA225512, PRJNA56107	GCA_000271605.1	https://genome.jgi.doe.gov/Fomme1/Fomme1.home.html	10.1126/science.1221748
Fusgr1	Fusarium graminearum	HMC	Fusarium graminearum v1.0	PRJNA243, PRJNA13839	GCA_000240135.3	https://genome.jgi.doe.gov/Fusgr1/Fusgr1.home.html	10.1126/science.1143708
Galma1	Galerina marginata	HMC	Galerina marginata v1.0	PRJNA207683	GCA_000697645.1	https://genome.jgi.doe.gov/Galma1/Galma1.home.html	10.1073/pnas.1400592111
Gloin1	Glomus intraradices	HMC	Rhizophagus irregularis DAOM 181602 v1.0	PRJNA471752, PRJNA208392	GCA_000439145.3	https://genome.jgi.doe.gov/Gloin1/Gloin1.home.html	10.1073/pnas.1313452110
Ganpr1	Gonapodya prolifera	HMC	Gonapodya prolifera v1.0	PRJNA207863	GCA_001574975.1	https://genome.jgi.doe.gov/Ganpr1/Ganpr1.home.html	10.1093/gbe/evv090
Hisca1	Histoplasma capsulatum	HMC	Histoplasma capsulatum NAm1	PRJNA20041, PRJNA12654	GCA_000149585.1	https://genome.jgi.doe.gov/Hisca1/Hisca1.home.html	10.1101/gr.087551.108
Hydma	Hydra magnipapillata	NFM	Hydra vulgaris	PRJNA31231, PRJNA12876	GCA_000004095.1	https://www.ncbi.nlm.nih.gov/genome/12836?genome_assembly_id=28720	10.1038/nature08830
Klula1	Kluyveromyces lactis	YE	Kluyveromyces lactis	PRJNA12377, PRJNA13835	GCA_000002515.1	https://genome.jgi.doe.gov/Klula1/Klula1.home.html	10.1038/nature02579
Lacbi2	Laccaria bicolor	HMC	Laccaria bicolor v2.0	NA	NA	https://genome.jgi.doe.gov/Lacbi2/Lacbi2.home.html	10.1038/nature06556
Lenti61	Lentinus tigrinus	HMC	Lentinus tigrinus ALCF2SS1-6 v1.0	PRJNA200618	GCA_003813205.1	https://genome.jgi.doe.gov/Lenti6_1/Lenti6_1.home.html	10.1093/gbe/evy246
Malgl1	Malassezia globosa	YE	Malassezia globosa	PRJNA18719	GCA_000181695.1	https://genome.jgi.doe.gov/Malgl1/Malgl1.home.html	10.1073/pnas.0706756104
Mellp23	Melampsora laricis-populina	HMC	Melampsora larici-populina v2.0	PRJNA242542, PRJNA46711	GCA_000204055.1	https://genome.jgi.doe.gov/Mellp2_3/Mellp2_3.home.html	10.1073/pnas.101931510, 10.1126/science.1221748
Mnele	Mnemiopsis leidyi	NFM	Mnemiopsis leidyi	PRJNA64405	GCA_000226015.1	https://research.nhgri.nih.gov/mnemiopsis/	10.1126/science.1242592, 10.1186/1471-2164-15-316
Monbr	Monosiga brevicollis	NF	Monosiga brevicollis MX1	PRJNA28133, PRJNA19045	GCA_000002865.1	https://www.ncbi.nlm.nih.gov/genome/713?genome_assembly_id=30632	10.1038/nature06617
Morel2	Mortierella elongata	HMC	Mortierella elongata AG-77 v2.0	PRJNA196039	GCA_001651415.1	https://genome.jgi.doe.gov/Morel2/Morel2.home.html	10.1111/1462-2920.13669
Mucci2	Mucor circinelloides	HMC	Mucor circinelloides CBS277.49 v2.0	PRJNA46717	GCA_001638945.1	https://genome.jgi.doe.gov/Mucci2/Mucci2.home.html	10.1016/j.cub.2016.04.038
Neucr2	Neurospora crassa	HMC	Neurospora crassa OR74A v2.0	PRJNA132, PRJNA13841	GCA_000182925.2	https://genome.jgi.doe.gov/Neucr2/Neucr2.home.html	10.1038/nature01554
Orpsp11	Orpinomyces sp	UC	Orpinomyces sp.	PRJNA200719	GCA_000412615.1	https://genome.jgi.doe.gov/Orpsp1_1/Orpsp1_1.home.html	10.1128/AEM.00821-13
Pench1	Penicillium chrysogenum	HMC	Penicillium chrysogenum v1.0	NA	NA	https://genome.jgi.doe.gov/Pench1/Pench1.home.html	10.1186/s13059-017-1151-0
Phybl2	Phycomyces blakesleeanus	HMC	Phycomyces blakesleeanus NRRL1555 v2.0	PRJNA342701, PRJNA61391	GCA_001638985.2	https://genome.jgi.doe.gov/Phybl2/Phybl2.home.html	10.1016/j.cub.2016.04.038
Picst3	Pichia stipitis	YE	Pichia stipitis v2.0	PRJNA18881, PRJNA16843	GCA_000209165.1	https://genome.jgi.doe.gov/Picst3/Picst3.home.html	10.1038/nbt1290
Plicr1	Plicaturopsis crispa	HMC	Plicaturopsis crispa v1.0	PRJNA207847	GCA_000827205.1	https://genome.jgi.doe.gov/Plicr1/Plicr1.home.html	10.1038/ng.3223
Polpo	Polysphondylium pallidum	NF	Polysphondylium pallidum PN500	PRJNA46447, PRJNA40191	GCA_000004825.1	https://www.ncbi.nlm.nih.gov/genome/67038?genome_assembly_id=363031	10.1101/gr.121137.111
Pucgr2	Puccinia graminis	HMC	Puccinia graminis f. sp. tritici v2.0	PRJNA66375, PRJNA18535	GCA_000149925.1	https://genome.jgi.doe.gov/Pucgr2/Pucgr2.home.html	10.1073/pnas.1019315108, 10.1534/g3.116.032797
Punst1	Punctularia strigosozonata	HMC	Punctularia strigosozonata v1.0	PRJNA242546, PRJNA52407	GCA_000264995.1	https://genome.jgi.doe.gov/Punst1/Punst1.home.html	10.1126/science.1221748
Rhior3	Rhizopus oryzae	HMC	Rhizopus delemar 99-880	PRJNA13066	GCA_000149305.1	https://genome.jgi.doe.gov/Rhior3/Rhior3.home.html	10.1371/journal.pgen.1000549
Rhoto1	Rhodosporidium toruloides	YE	Rhodosporidium toruloides NP11	PRJNA264108, PRJNA169538	GCA_000320785.2	https://genome.jgi.doe.gov/Rhoto1/Rhoto1.home.html	10.1038/ncomms2112
Rozal11	Rozella allomycis	UC	Rozella allomycis CSF55	PRJNA421584	GCA_003614725.1	https://genome.jgi.doe.gov/Rozal1_1/Rozal1_1.home.html	10.1016/j.cub.2013.06.057
Sacce1	Saccharomyces cerevisiae	YE	Saccharomyces cerevisiae S288C	NA	NA	https://genome.jgi.doe.gov/Sacce1/Sacce1.home.html	10.1126/science.274.5287.546
Salro	Salpingloea rosetta	NF	Salpingoeca rosetta	PRJNA193541, PRJNA37927	GCA_000188695.1	https://www.ncbi.nlm.nih.gov/genome/24391?genome_assembly_id=48283	10.1186/gb-2013-14-2-r15
Schco3	Schizophyllum commune	HMC	Schizophyllum commune H4-8 v3.0	PRJNA51487, PRJNA32757	GCA_000143185.1	https://genome.jgi.doe.gov/Schco3/Schco3.home.html	10.1038/nbt.1643
Schpo1	Schizosaccharomyces pombe	YE	Schizosaccharomyces pombe	PRJNA127, PRJNA13836, PRJNA20755	GCA_000002945.2	https://genome.jgi.doe.gov/Schpo1/Schpo1.home.html	10.1038/nature724, 10.1093/nar/gkr853
Sorma	Sordaria macrospora	HMC	Sordaria macrospora	PRJNA51569, PRJNA39253	GCA_000182805.2	https://www.ncbi.nlm.nih.gov/genome/2242?genome_assembly_id=371859	10.1371/journal.pgen.1000891
Sphar	Sphaeroforma arctica	NF	Sphaeroforma arctica JP610	PRJNA295933, PRJNA20463	GCA_001186125.1	http://doi.org/10.1016/j.tig.2007.01.005	http://doi.org/10.1016/j.tig.2007.01.005
Spipu1	Spizellomyces punctatus	UC	Spizellomyces punctatus DAOM BR117	PRJNA319336, PRJNA37881	GCA_000182565.2	https://genome.jgi.doe.gov/Spipu1/Spipu1.home.html	10.1128/genomeA.00849-16
Sporo1	Sporobolomyces roseus	YE	Sporobolomyces roseus v1.0	NA	NA	https://genome.jgi.doe.gov/Sporo1/Sporo1.home.html	10.1126/science.1221748
Stehi1	Stereum hirsutum	HMC	Stereum hirsutum FP-91666 SS1 v1.0	PRJNA225528, PRJNA52843	GCA_000264905.1	https://genome.jgi.doe.gov/Stehi1/Stehi1.home.html	10.1126/science.1221748
Tapde11	Taphrina deformans	HMC	Taphrina deformans	PRJEA74523	GCA_000312925.2	https://genome.jgi.doe.gov/Tapde1_1/Tapde1_1.home.html	10.1128/mBio.00055-13
Thetr	Thecamonas trahens	NF	Thecamonas trahens ATCC 50062	PRJNA274920, PRJNA37929	GCA_000142905.1	https://www.ncbi.nlm.nih.gov/genome/3054?genome_assembly_id=34263	10.1016/J.PROTIS.2010.04.002
Treme1	Tremella mesenterica	HMC	Tremella mesenterica Fries v1.0	PRJNA225529, PRJNA32829	GCA_000271645.1	https://genome.jgi.doe.gov/Treme1/Treme1.home.html	10.1126/science.1221748
Trire2	Trichoderma reesei	HMC	Trichoderma reesei v2.0	PRJNA225530, PRJNA15571	GCA_000167675.2	https://genome.jgi.doe.gov/Trire2/Trire2.home.html	10.1038/nbt1403
Umbra1	Umbelopsis ramanniana	HMC	Umbelopsis ramanniana AG # v1.0	NA	NA	https://genome.jgi.doe.gov/Umbra1/Umbra1.home.html	10.3852/16-042
Ustma22	Ustilago maydis	YE	Ustilago maydis 521 v2.0	PRJNA14007, PRJNA1446	GCA_000328475.2	https://genome.jgi.doe.gov/Ustma2_2/Ustma2_2.home.html	10.1038/nature05248
Walse1	Wallemia sebi/Wallemia mellicola	HMC	Wallemia mellicola v1.0	PRJNA225533, PRJNA64975	GCA_000263375.1	https://genome.jgi.doe.gov/Walse1/Walse1.home.html	10.1016/j.fgb.2012.01.007
Zygro1	Zygosaccharomyces rouxii	YE	Zygosaccharomyces rouxii CBS732	PRJNA39573, PRJNA12502	GCA_000026365.1	https://genome.jgi.doe.gov/Zygro1/Zygro1.home.html	10.1101/gr.091546.109, Gordon et al., 2011.
