# Supplementary material for: Comparative genomics reveals the origin of fungal hyphae and multicellularity
Source: Nat Commun. 2019 Sep 9;10:4080. doi: 10.1038/s41467-019-12085-w (PMC6733946; doi:10.1038/s41467-019-12085-w)
Supplement: Supplementary file 6 — Supplementary Data 2 [file 41467_2019_12085_MOESM6_ESM.xlsx]

## Sheet: actin
Supplementary Data2: Gene copy-number variation in 72 species for the analyzed functional categories
cluster number (actin)	Rhoto1	Dmel	Mydma	Cioin	Aspfu1	Caeel	Batde5	Hisca1	Fusgr1	Capow	Schco3	Fomme1	Monbr	Mucci2	Botci1	Neucr2	Stehi1	Salro	Spipu1	Umbra1	Morel2	Phybl2	Sorma	Mellp23	Orpsp11	Lacbi2	Trire2	Walse1	Ganpr1	Crypa2	Galma1	Pench1	Conpu1	Plicr1	Punst1	CocheC53	Debha1	Botbo1	Copci	Thetr	Malgl1	Croqu1	Catan2	Lenti61	Rhior3	Pucgr2	Allma1	Mnele	Dekbr2
34	6	24	15	27	6	33	6	6	6	9	7	9	10	9	6	8	8	17	9	8	8	9	6	5	11	12	6	6	8	6	7	6	8	8	7	6	7	9	8	13	6	5	7	6	12	5	12	23	8
796	1	3	3	1	1	2	1	1	1	3	1	1	1	2	1	1	1	3	3	1	1	1	1	1	2	1	1	1	2	1	1	1	1	1	1	1	1	1	1	3	1	1	1	1	2	1	3	3	1
805	3	3	2	2	1	6	1	1	1	2	1	1	1	1	1	1	1	1	1	1	1	1	1	3	3	1	1	1	2	1	1	1	1	1	1	1	2	2	1	1	1	1	1	1	1	1	2	2	2
828	1	6	1	1	1	4	2	1	1	1	2	1	3	1	0	2	1	3	2	1	2	1	1	1	0	1	1	1	3	1	1	2	1	2	1	0	1	1	1	1	1	1	1	1	2	1	2	2	1
838	1	7	2	1	1	5	2	1	1	1	1	1	1	2	1	1	1	1	1	1	1	1	1	1	6	2	1	0	1	1	1	1	1	2	1	1	1	1	1	1	1	1	2	2	2	1	4	1	1
922	1	2	2	1	1	3	2	1	1	3	1	0	1	1	1	2	1	1	2	1	1	1	0	1	4	1	1	1	2	1	3	4	1	0	1	1	1	2	0	2	1	1	1	1	2	1	5	0	1
930	1	0	2	1	1	1	1	1	1	3	1	1	4	2	1	1	1	1	1	1	2	1	1	1	0	1	1	1	1	1	1	1	1	1	1	2	1	2	1	2	1	1	1	1	1	2	2	1	1
1220	1	7	1	1	1	1	1	1	1	1	1	1	1	1	1	1	1	1	1	1	2	2	1	1	1	1	1	1	1	1	4	1	1	1	1	1	1	1	1	2	1	1	1	2	1	1	1	1	1
1473	1	0	3	2	1	0	1	1	1	1	1	1	1	1	2	1	1	2	2	1	2	1	1	1	5	1	1	1	1	1	1	1	1	1	1	1	1	1	1	1	1	0	1	1	1	0	2	0	1
1591	3	0	0	0	1	0	0	1	1	0	2	1	0	4	1	1	1	0	1	2	2	3	1	2	0	3	1	1	0	1	1	1	1	2	1	1	1	1	1	0	1	2	0	1	4	3	0	0	3
1613	1	0	0	0	1	0	1	1	1	1	2	1	1	2	1	1	2	0	1	2	2	2	1	1	2	2	1	1	1	1	1	1	2	1	1	1	1	1	1	0	1	1	1	2	1	2	1	0	2
1687	1	2	1	2	1	1	1	1	1	1	1	1	1	1	1	1	1	1	1	1	1	1	1	1	2	1	1	1	1	1	1	1	1	1	1	1	1	1	1	2	1	1	1	1	1	1	2	1	1
1752	1	0	2	0	1	0	1	1	1	0	1	1	1	0	1	1	1	1	2	2	2	1	1	2	1	1	1	1	2	1	1	1	1	1	1	1	1	2	1	1	1	2	1	1	1	0	3	0	1
1891	1	0	0	0	1	0	1	1	1	0	1	1	0	3	1	1	1	0	1	2	2	2	1	1	1	1	1	1	1	1	1	2	1	1	1	2	2	1	1	0	1	1	1	1	1	1	2	0	1
2113	1	1	1	1	1	2	1	1	1	1	1	1	1	1	1	1	1	1	1	1	1	1	1	1	1	1	1	1	1	1	1	1	1	1	1	1	1	1	1	1	1	1	1	1	1	0	2	0	1
2133	1	0	0	0	1	0	1	1	1	0	2	1	0	2	1	1	2	0	1	2	2	1	1	1	1	2	1	1	0	0	2	1	2	1	1	1	1	4	2	0	1	1	0	2	2	2	0	0	1
2252	0	0	0	2	1	0	1	1	1	1	0	0	2	2	1	1	0	2	1	1	1	1	1	2	0	0	1	1	1	1	0	1	0	0	0	1	2	0	0	1	1	1	1	0	2	1	0	1	2
2282	1	0	1	1	1	0	1	0	1	1	1	1	1	2	1	1	1	1	1	1	2	1	1	1	1	1	1	1	2	1	1	1	1	1	1	1	2	1	1	0	1	2	1	1	1	0	2	0	2
2284	1	0	0	0	2	0	1	2	2	1	0	0	0	3	2	2	0	0	1	3	4	3	2	0	1	0	2	1	1	2	0	2	0	0	0	2	2	0	0	0	0	1	1	0	3	0	0	0	1
2287	1	2	1	1	1	1	1	0	1	1	1	0	1	1	1	1	1	1	1	1	1	1	1	1	1	1	1	1	1	1	1	1	1	1	0	1	1	1	1	1	0	1	1	1	1	1	2	1	2
2571	1	0	0	0	1	0	0	1	1	1	1	1	0	1	1	1	1	1	2	1	1	1	1	1	6	2	1	0	1	1	1	1	1	1	1	1	1	1	2	0	0	1	1	1	1	2	2	0	1
4268	0	0	0	0	1	0	0	1	1	0	0	0	0	1	1	1	0	0	0	1	1	2	1	0	1	0	1	0	0	1	0	1	0	0	0	1	1	0	0	0	0	0	1	0	1	0	2	0	1
4887	0	0	0	0	1	0	0	1	1	0	0	0	0	1	1	1	0	0	0	2	1	1	1	0	0	0	1	0	1	0	0	1	0	0	0	1	1	0	0	0	0	0	0	0	2	0	1	0	1
5607	0	0	0	0	1	0	0	1	1	0	0	0	0	0	3	1	0	0	0	0	0	0	1	0	0	0	1	0	0	0	0	1	0	0	0	1	1	0	0	0	1	0	0	0	0	0	0	0	1
5925	0	0	0	0	1	0	0	1	1	0	0	0	0	0	1	2	0	0	0	0	0	0	1	0	1	0	1	0	0	0	0	1	0	0	0	1	1	0	0	0	1	0	0	0	0	0	0	0	2
9413	0	0	0	0	1	0	0	1	1	0	0	0	0	0	1	1	0	0	1	0	0	0	1	0	1	0	1	0	0	1	0	1	0	0	0	1	0	0	0	1	0	0	0	0	0	0	0	1	0
11877	0	0	0	0	1	0	0	1	1	0	0	0	0	0	1	1	0	0	0	0	0	0	1	0	0	0	1	0	0	1	0	1	0	0	0	1	0	0	0	0	0	0	0	0	0	0	0	0	0
13819	0	0	0	0	0	0	0	0	0	0	0	0	0	0	0	0	0	0	0	0	0	0	0	0	0	0	0	0	0	0	0	0	0	0	0	0	1	0	0	0	0	0	1	0	0	0	0	0	1
16058	0	0	0	0	0	0	0	0	0	0	0	0	0	0	0	0	0	0	0	0	0	0	0	0	0	0	0	0	0	0	0	0	0	0	0	0	0	0	0	0	0	0	0	0	0	0	0	1	1
17813	0	0	0	0	0	0	0	0	0	0	0	0	0	0	0	0	0	0	0	0	0	0	0	0	0	0	0	0	1	0	0	0	0	0	0	0	0	0	0	0	0	0	0	0	0	0	0	0	1
17877	0	0	0	0	0	0	0	0	0	0	0	0	0	0	0	0	0	0	0	0	0	0	0	0	0	0	0	0	0	0	0	0	0	0	0	0	0	0	0	0	0	0	0	0	0	0	0	0	0
18804	0	0	0	0	0	0	0	0	0	0	0	0	0	0	0	0	0	0	0	0	0	0	0	0	0	0	0	0	0	0	0	0	0	0	0	0	0	0	0	0	0	0	0	0	0	0	0	0	1
23348	0	0	0	0	0	0	0	0	0	0	0	0	0	0	0	0	0	0	0	0	0	0	0	0	0	0	0	0	0	0	0	0	0	0	0	0	0	0	0	0	0	0	0	0	0	0	0	0	0
23648	0	0	0	0	0	0	0	0	0	0	0	0	0	0	0	0	0	0	0	0	0	0	0	0	0	0	0	0	0	0	0	0	0	0	0	0	0	0	0	0	0	0	0	0	0	0	0	0	0
45565	0	0	0	0	0	0	0	0	0	0	0	0	0	0	0	0	0	0	0	0	0	0	0	0	0	0	0	0	0	0	0	0	0	0	0	0	1	0	0	0	0	0	0	0	0	0	0	0	0
actin total copy number	29	57	37	44	33	59	27	31	33	32	29	25	31	44	35	38	28	38	37	38	43	39	32	29	52	36	33	24	35	29	31	38	28	28	24	34	38	34	27	33	25	27	28	28	46	26	52	38	44
[truncated: 23 more columns]

## Sheet: adhesion
cluster number (adhesion)	Rhoto1	Dmel	Mydma	Cioin	Aspfu1	Caeel	Batde5	Hisca1	Fusgr1	Capow	Schco3	Fomme1	Monbr	Mucci2	Botci1	Neucr2	Stehi1	Salro	Spipu1	Umbra1	Morel2	Phybl2	Sorma	Mellp23	Orpsp11	Lacbi2	Trire2	Walse1	Ganpr1	Crypa2	Galma1	Pench1	Conpu1	Plicr1	Punst1	CocheC53	Debha1	Botbo1	Copci	Thetr	Malgl1	Croqu1	Catan2	Lenti61	Rhior3	Pucgr2	Allma1	Mnele	Dekbr2
223	0	0	0	0	1	0	0	1	1	0	13	19	0	0	1	0	0	0	0	0	0	0	0	0	0	14	0	10	0	0	58	0	28	2	20	1	0	0	29	0	0	0	0	35	0	0	0	0	0
413	5	1	1	1	3	4	2	2	4	1	2	2	1	3	3	4	2	2	2	2	3	3	3	4	1	2	3	2	3	5	2	3	2	2	3	2	1	2	2	2	1	4	5	2	2	3	4	1	1
1010	1	1	3	1	1	1	2	1	1	2	1	1	2	2	2	1	1	2	2	2	2	2	1	2	3	1	1	1	2	1	1	1	1	1	1	1	1	1	1	2	1	1	1	1	3	1	1	1	1
2090	0	0	0	0	2	0	0	0	1	0	1	0	0	0	3	1	7	0	0	0	0	0	3	0	0	0	4	0	0	9	2	3	25	0	1	4	0	0	0	0	0	0	0	3	0	0	0	0	0
4317	0	0	0	0	0	0	0	0	0	0	0	0	0	0	0	0	0	0	0	0	0	0	0	0	1	0	0	0	0	0	0	0	0	0	0	0	3	0	0	0	0	0	0	0	0	0	0	0	0
5751	0	0	3	0	0	0	0	0	0	0	0	0	0	0	0	0	0	0	0	0	0	0	0	0	18	0	0	0	0	0	0	0	0	0	0	0	0	0	0	0	0	0	0	0	0	0	0	3	0
6498	2	0	0	0	0	0	0	0	0	0	1	2	0	0	0	0	2	0	0	0	0	0	0	0	0	1	0	0	0	0	2	0	0	1	1	0	0	1	1	0	0	0	0	1	0	0	0	0	0
7112	0	0	0	0	0	0	0	0	1	0	0	0	0	0	2	1	0	0	0	0	1	0	1	0	0	0	6	0	0	2	4	0	0	0	0	2	0	0	0	0	0	0	0	0	0	0	0	0	0
7236	0	0	0	0	0	1	0	0	0	0	0	0	0	0	0	0	0	1	0	0	0	0	0	0	0	0	0	0	0	0	0	0	0	0	0	0	3	0	1	0	0	0	0	0	0	0	0	0	2
7417	0	0	0	0	0	0	0	0	0	0	0	0	0	0	0	0	0	0	0	0	0	0	0	0	0	0	0	0	0	0	0	0	0	0	0	0	0	0	0	0	0	0	0	0	0	0	0	0	0
7971	0	0	0	0	1	0	0	0	1	0	1	0	0	0	0	1	1	0	0	0	0	0	1	0	1	0	0	0	1	0	1	1	0	0	0	1	0	0	0	0	0	0	0	0	0	0	0	0	1
8620	0	0	3	2	0	2	0	0	0	0	0	0	0	0	1	0	0	1	0	0	0	0	0	0	0	0	0	0	1	0	0	0	0	0	0	0	0	0	0	1	0	0	1	1	0	0	0	0	0
8673	0	0	0	0	0	0	0	0	2	0	0	0	0	0	0	0	0	0	0	0	0	0	0	0	0	0	0	0	0	0	0	0	0	0	0	0	1	0	0	0	0	0	0	0	0	0	0	0	0
8778	0	0	0	0	0	0	0	0	0	0	0	0	0	0	0	0	0	0	0	0	0	0	0	0	0	0	0	0	0	0	0	0	0	0	0	0	6	0	0	0	0	0	0	0	0	0	0	0	0
14662	0	0	0	0	0	0	0	0	0	0	0	0	0	0	0	0	0	0	0	0	0	0	0	0	0	0	0	0	0	0	0	0	0	0	0	0	0	0	0	0	0	0	0	0	0	0	0	0	2
15478	0	0	0	0	0	0	0	0	0	0	0	0	0	0	0	0	0	0	0	0	0	0	0	0	0	0	0	0	0	0	0	0	0	0	0	0	1	0	0	0	0	0	0	0	0	0	0	0	0
16437	0	0	0	0	3	0	0	1	0	0	0	0	0	0	0	0	0	0	0	0	0	0	0	0	0	0	0	0	0	1	0	3	0	0	0	0	0	0	0	0	0	0	0	0	0	0	0	0	0
16740	0	0	3	0	0	0	1	0	0	0	0	0	0	0	0	0	0	0	0	0	0	0	0	0	0	0	0	0	0	0	0	0	0	0	0	0	0	0	0	0	0	0	0	0	0	0	0	1	0
40322	0	0	0	0	0	0	0	0	0	0	0	0	0	0	0	0	0	0	0	0	0	0	0	0	0	0	0	0	0	0	0	0	0	0	0	0	1	0	0	0	0	0	0	0	0	0	0	0	0
47981	0	0	0	0	0	0	0	0	0	0	0	0	0	0	0	1	0	0	0	0	0	0	1	0	0	0	0	0	0	0	0	0	0	0	0	0	0	0	0	0	0	0	0	0	0	0	0	0	0
65573	0	0	0	0	0	0	0	0	0	0	0	0	0	0	0	1	0	0	0	0	0	0	1	0	0	0	0	0	0	0	0	0	0	0	0	0	0	0	0	0	0	0	0	0	0	0	0	0	0
88462	0	0	0	0	0	0	0	0	0	0	0	0	0	0	0	0	0	0	0	0	0	0	0	0	0	0	0	0	0	0	0	0	0	0	0	0	0	0	0	0	0	0	0	0	0	0	0	0	0
114095	0	0	0	0	0	0	0	1	0	0	0	0	0	0	0	0	0	0	0	0	0	0	0	0	0	0	0	0	0	0	0	0	0	0	0	0	0	0	0	0	0	0	0	0	0	0	0	0	0
adhesion total copy number	8	2	13	4	11	8	5	6	11	3	19	24	3	5	12	10	13	6	4	4	6	5	11	6	24	18	14	13	7	18	70	11	56	6	26	11	17	4	34	5	2	5	7	43	5	4	5	6	7
[truncated: 23 more columns]

## Sheet: cell cycle
cluster number (cell cycle)	Rhoto1	Dmel	Mydma	Cioin	Aspfu1	Caeel	Batde5	Hisca1	Fusgr1	Capow	Schco3	Fomme1	Monbr	Mucci2	Botci1	Neucr2	Stehi1	Salro	Spipu1	Umbra1	Morel2	Phybl2	Sorma	Mellp23	Orpsp11	Lacbi2	Trire2	Walse1	Ganpr1	Crypa2	Galma1	Pench1	Conpu1	Plicr1	Punst1	CocheC53	Debha1	Botbo1	Copci	Thetr	Malgl1	Croqu1	Catan2	Lenti61	Rhior3	Pucgr2	Allma1	Mnele	Dekbr2
195	2	8	6	5	2	11	4	2	2	5	2	2	3	1	2	2	2	4	4	1	5	1	2	3	7	3	2	2	16	2	4	2	2	2	2	3	3	2	3	5	2	2	2	2	1	2	8	7	4
527	2	7	3	1	1	1	1	1	2	1	2	1	1	4	1	1	1	1	4	1	2	2	1	1	2	1	2	1	1	1	1	1	2	2	3	1	2	1	1	19	1	1	1	2	4	1	2	2	2
2926	1	0	0	0	1	0	0	1	1	0	1	1	0	3	1	2	1	0	1	2	2	3	1	1	0	1	0	1	1	1	1	0	1	1	1	1	1	1	1	0	1	1	0	1	4	1	0	0	1
13226	0	0	0	0	0	0	0	0	0	0	0	0	0	0	0	0	0	0	0	0	0	0	0	0	0	0	0	0	0	0	0	0	0	0	0	0	1	0	0	0	0	0	0	0	0	0	0	0	0
15086	0	0	0	0	0	0	0	0	0	0	0	0	0	0	0	0	0	0	0	0	0	0	0	0	0	0	0	0	0	0	0	0	0	0	0	0	0	0	0	0	0	0	0	0	0	0	0	0	2
cell cycle total copy number	5	15	9	6	4	12	5	4	5	6	5	4	4	8	4	5	4	5	9	4	9	6	4	5	9	5	4	4	18	4	6	3	5	5	6	5	7	4	5	24	4	4	3	5	9	4	10	9	9
[truncated: 23 more columns]

## Sheet: cell wall
cluster number (cell wall)	Rhoto1	Dmel	Mydma	Cioin	Aspfu1	Caeel	Batde5	Hisca1	Fusgr1	Capow	Schco3	Fomme1	Monbr	Mucci2	Botci1	Neucr2	Stehi1	Salro	Spipu1	Umbra1	Morel2	Phybl2	Sorma	Mellp23	Orpsp11	Lacbi2	Trire2	Walse1	Ganpr1	Crypa2	Galma1	Pench1	Conpu1	Plicr1	Punst1	CocheC53	Debha1	Botbo1	Copci	Thetr	Malgl1	Croqu1	Catan2	Lenti61	Rhior3	Pucgr2	Allma1	Mnele	Dekbr2
164	3	3	3	3	3	0	3	3	3	5	3	3	2	8	3	4	3	2	3	7	9	7	3	3	12	7	3	3	4	3	3	3	3	3	3	3	5	3	3	0	3	3	2	3	9	3	4	3	5
171	3	0	0	0	3	0	0	2	4	1	9	7	1	2	7	1	6	0	0	5	3	3	1	9	0	14	2	7	3	1	9	4	5	7	7	5	4	9	14	0	5	8	0	9	4	6	0	0	3
215	4	0	0	0	4	0	3	3	4	0	5	5	0	6	3	3	5	0	7	7	6	7	3	5	8	5	3	3	4	3	4	5	4	4	4	3	3	5	5	0	3	4	3	7	7	6	15	0	3
225	3	1	0	0	7	0	3	3	3	0	4	3	0	9	3	3	3	0	3	6	4	9	3	5	9	5	4	2	3	3	3	8	3	4	3	3	3	3	3	0	3	3	2	3	9	3	12	0	3
235	2	0	0	0	2	0	8	3	4	0	2	2	0	10	2	2	2	0	9	6	5	11	2	3	7	13	2	2	1	2	2	2	3	2	2	4	0	2	2	0	3	2	7	3	14	2	21	0	0
297	2	0	0	0	1	0	0	1	0	0	12	6	0	0	3	0	9	0	0	2	2	0	0	4	0	12	0	6	0	0	7	1	11	7	6	2	5	6	12	0	4	4	0	7	0	5	0	0	1
367	2	0	0	0	2	0	3	2	2	0	2	2	1	10	1	3	2	0	5	5	8	11	2	2	10	2	2	2	4	1	2	2	2	2	2	2	1	2	2	0	2	2	2	2	12	2	4	0	2
373	2	0	0	0	1	0	5	1	3	0	2	2	0	10	1	2	2	0	5	8	5	7	1	2	11	2	2	2	4	1	2	1	2	2	2	1	1	2	2	0	3	2	4	2	10	3	12	0	1
380	2	0	0	0	5	0	7	4	6	0	2	1	0	3	4	4	2	0	2	5	5	2	4	1	0	2	5	1	5	5	1	8	1	2	2	5	4	1	1	0	1	1	2	2	3	1	12	0	0
430	1	10	9	7	1	27	1	1	1	2	1	2	1	2	1	3	1	1	2	1	2	2	2	1	3	2	1	1	2	1	3	1	0	1	2	1	1	1	3	0	1	1	5	1	3	1	6	5	1
440	0	0	0	0	7	0	0	4	3	0	1	1	0	1	6	5	2	0	0	2	2	2	5	1	0	4	5	0	0	8	1	6	1	2	1	8	4	1	2	0	0	0	0	1	2	1	3	0	6
644	0	0	11	0	5	0	0	0	1	0	2	4	0	4	4	1	4	0	2	4	3	3	1	0	0	1	6	0	0	3	2	2	5	1	2	1	2	2	1	0	0	0	1	7	6	0	2	0	1
645	1	0	0	0	1	2	0	1	1	0	2	2	0	3	4	1	2	0	0	3	2	3	1	7	0	2	1	2	0	1	4	1	4	2	2	1	2	2	2	0	2	2	0	8	4	1	5	0	3
763	2	10	2	1	1	9	2	1	1	2	1	1	1	1	1	1	1	1	2	1	2	2	2	1	0	1	1	1	2	1	1	1	1	1	1	1	1	1	1	1	1	1	1	1	2	1	8	1	1
783	2	0	0	0	2	0	1	2	2	0	2	2	0	3	2	2	2	0	1	2	3	3	1	2	4	2	2	2	2	2	2	2	2	3	2	2	1	2	2	0	1	2	2	3	4	2	5	0	1
860	1	0	0	0	6	0	3	2	6	0	0	0	0	0	6	7	0	0	1	0	0	0	7	3	0	0	6	0	0	8	0	6	0	0	0	6	2	0	0	0	0	2	0	0	0	7	0	0	2
1597	1	2	1	1	1	3	1	1	1	1	1	1	1	1	1	2	1	2	1	1	1	1	1	1	0	1	1	0	1	1	1	1	1	1	1	2	1	1	1	1	1	1	1	1	2	1	2	1	1
1669	1	1	1	1	1	3	1	1	1	1	1	0	1	1	1	1	1	1	1	1	1	1	1	1	3	1	1	1	1	1	1	1	1	1	1	1	1	1	1	1	1	1	1	1	1	2	1	1	1
1694	2	1	2	1	1	2	1	1	1	1	1	1	1	1	1	1	1	1	1	1	1	1	1	1	2	1	1	1	1	1	1	1	2	1	1	1	1	1	1	1	2	1	0	1	1	1	3	1	1
2974	1	0	0	0	1	0	1	1	1	0	1	1	0	1	1	1	1	0	1	1	1	1	1	1	1	2	1	1	1	1	1	1	1	1	1	1	1	1	1	0	1	1	0	2	1	2	0	0	1
3255	0	0	0	0	1	0	0	0	2	1	0	0	0	3	1	2	0	0	0	2	1	3	1	0	0	0	1	0	0	1	0	1	0	0	0	1	3	0	0	0	0	0	0	0	4	0	0	0	2
3434	0	0	0	0	2	0	1	5	4	0	1	1	0	1	2	2	1	0	1	3	2	2	2	1	0	1	1	0	0	1	1	1	1	1	1	2	0	1	1	0	0	1	0	1	2	0	0	0	0
3495	0	0	0	0	2	0	0	2	2	0	0	0	0	0	1	2	0	0	0	0	0	0	2	0	0	1	1	0	0	2	2	3	0	0	0	2	3	2	1	0	0	0	0	0	0	0	0	0	3
3647	0	0	0	0	3	0	0	2	0	0	2	1	0	0	1	2	3	0	0	0	0	0	2	4	0	1	0	0	0	3	1	4	0	1	1	0	0	0	1	0	0	1	0	2	0	2	0	0	0
3831	0	0	0	0	1	0	0	0	0	0	3	2	0	0	0	1	2	0	0	0	0	0	1	0	0	6	2	0	0	1	1	1	7	4	2	0	0	2	2	0	0	0	0	2	0	0	0	0	0
4226	0	0	1	0	2	0	0	1	3	0	0	0	0	0	3	2	0	0	0	0	0	0	2	0	0	0	2	0	0	3	0	2	0	0	0	4	1	0	0	0	0	0	0	0	1	0	0	0	1
4321	0	1	0	2	1	1	1	0	1	1	0	0	0	1	1	1	0	1	0	1	1	1	0	0	1	0	1	0	1	0	0	1	0	0	0	1	1	0	0	1	0	0	0	0	0	0	0	1	1
4457	0	0	0	0	1	0	0	1	1	0	0	0	0	0	1	1	0	0	0	0	0	0	1	0	0	0	1	0	0	1	0	1	0	0	0	1	2	0	0	0	0	0	0	0	0	0	0	0	2
4984	0	0	0	0	0	0	0	0	0	0	0	0	0	0	0	0	0	0	0	0	0	0	0	0	0	0	0	0	0	0	0	0	0	0	0	0	2	0	0	0	0	0	0	0	0	0	0	0	3
6026	0	0	0	0	1	0	0	1	1	0	0	0	0	0	1	1	0	0	0	0	0	0	1	0	0	0	1	0	0	1	0	1	0	0	0	1	2	0	0	0	0	0	0	0	0	0	0	0	1
6672	0	0	0	0	1	0	0	0	0	0	0	0	0	0	1	0	0	0	0	0	0	0	0	0	0	0	0	0	0	0	0	1	0	0	0	1	2	0	0	0	0	0	0	0	0	0	0	0	1
8902	0	0	0	0	1	0	3	1	1	0	0	0	0	0	1	1	0	0	0	0	0	0	1	0	2	0	1	0	0	1	0	1	0	0	0	1	0	0	0	0	0	0	0	0	0	0	0	0	0
9081	0	0	0	0	1	0	0	1	1	0	0	0	0	0	1	3	0	0	0	0	0	1	1	0	0	0	1	0	0	1	0	1	0	0	0	1	0	0	0	0	0	0	0	0	0	0	0	0	0
10481	0	0	0	0	0	0	0	0	0	0	0	0	0	0	0	0	0	0	0	0	0	0	0	0	0	0	0	0	0	0	0	0	0	0	0	0	2	0	0	0	0	0	0	0	0	0	0	0	2
12287	0	0	0	0	1	0	0	2	1	0	0	0	0	0	1	1	0	0	0	0	0	0	1	0	0	0	1	0	0	0	0	1	0	0	0	1	0	0	0	0	0	0	0	0	0	0	0	0	0
12686	0	0	0	0	0	0	0	0	0	0	0	0	0	0	0	0	0	0	0	0	0	0	0	0	0	0	0	0	0	0	0	0	0	0	0	0	4	0	0	0	0	0	0	0	0	0	0	0	1
15333	0	0	0	0	0	0	0	0	0	0	0	0	0	0	0	0	0	0	0	0	0	0	0	0	0	0	0	0	0	0	0	0	0	0	0	0	1	0	0	0	0	0	0	0	0	0	0	0	1
20517	0	0	0	0	0	0	0	0	0	0	0	0	0	0	0	0	0	0	0	0	0	0	0	0	0	0	0	0	0	0	0	0	0	0	0	0	0	0	0	0	0	0	0	0	0	0	0	0	0
24190	0	0	0	0	0	0	0	0	0	0	0	0	0	0	0	0	0	0	0	0	0	0	0	0	0	0	0	0	0	0	0	0	0	0	0	0	1	0	0	0	0	0	0	0	0	0	0	0	1
36164	0	0	0	0	0	0	0	0	0	0	0	0	0	0	0	0	0	0	0	0	0	0	0	0	0	0	0	0	0	0	0	0	0	0	0	0	1	0	0	0	0	0	0	0	0	0	0	0	0
cell wall total copy number	35	29	30	16	73	47	48	53	65	15	60	50	9	81	70	66	56	9	47	74	69	83	57	58	73	88	62	37	39	62	55	76	60	53	49	69	68	51	64	5	37	43	33	69	101	52	115	13	56
[truncated: 23 more columns]

## Sheet: microtubules
cluster number (microtubules)	Rhoto1	Dmel	Mydma	Cioin	Aspfu1	Caeel	Batde5	Hisca1	Fusgr1	Capow	Schco3	Fomme1	Monbr	Mucci2	Botci1	Neucr2	Stehi1	Salro	Spipu1	Umbra1	Morel2	Phybl2	Sorma	Mellp23	Orpsp11	Lacbi2	Trire2	Walse1	Ganpr1	Crypa2	Galma1	Pench1	Conpu1	Plicr1	Punst1	CocheC53	Debha1	Botbo1	Copci	Thetr	Malgl1	Croqu1	Catan2	Lenti61	Rhior3	Pucgr2	Allma1	Mnele	Dekbr2
7	5	16	14	13	9	12	11	7	19	10	17	92	15	8	9	5	45	32	10	6	109	6	8	5	20	94	21	5	7	9	39	14	110	20	74	30	3	41	14	16	5	4	8	16	6	6	20	13	3
39	2	20	32	19	2	23	17	2	4	6	2	3	28	18	3	2	3	25	20	13	7	13	2	8	27	3	3	4	17	2	3	2	3	7	5	4	4	5	4	34	5	6	19	3	11	7	37	20	3
82	5	16	16	14	5	24	8	4	5	4	5	5	6	8	5	5	5	7	8	6	6	9	4	5	6	6	6	5	7	4	6	4	5	5	6	4	3	6	5	5	5	5	8	5	11	6	16	30	3
98	1	29	35	52	1	6	11	2	1	1	1	1	16	1	1	2	1	14	13	1	1	1	1	5	29	1	1	2	9	1	1	1	1	1	1	1	1	1	1	18	2	1	9	1	1	3	28	39	1
468	1	3	14	7	2	1	0	2	1	4	1	1	11	4	2	3	1	10	2	2	2	4	2	1	3	1	1	1	3	2	1	2	1	1	1	1	1	1	1	10	1	1	2	1	5	3	2	3	0
1009	1	9	1	1	1	4	1	1	1	1	1	1	1	2	1	1	1	1	1	1	2	1	1	1	2	1	1	1	2	1	1	1	1	1	1	1	1	1	1	1	1	1	2	1	2	1	5	1	1
2448	1	0	2	1	1	1	1	1	1	1	2	1	0	0	1	1	1	1	1	0	1	1	1	5	2	3	1	1	1	1	1	2	1	1	1	0	0	1	1	1	1	1	1	1	3	0	3	0	1
2773	1	2	1	0	0	1	1	0	0	1	1	1	1	1	0	0	1	1	1	1	1	1	0	1	1	1	0	1	1	0	1	0	1	1	1	0	1	1	1	1	1	1	1	1	1	2	2	1	1
2861	1	1	1	1	1	1	1	1	1	1	1	1	1	1	1	1	1	2	1	1	1	1	1	1	1	1	1	1	3	1	1	1	1	1	1	1	0	1	1	0	1	1	1	1	1	1	0	1	0
4108	1	2	1	1	0	0	0	0	0	1	1	1	1	1	0	0	1	1	1	1	1	0	0	0	0	1	0	1	0	0	1	0	1	1	1	0	0	1	1	1	1	1	0	1	2	2	0	0	0
4358	1	0	0	0	1	0	0	1	1	1	1	1	0	0	1	1	1	1	1	0	1	0	1	1	0	1	1	0	0	1	1	1	1	1	1	1	0	1	1	0	0	1	1	1	0	1	1	0	0
4517	1	0	0	0	1	0	0	1	1	0	1	1	0	0	1	1	1	0	0	0	1	0	1	0	0	1	1	1	0	1	1	1	1	1	1	1	1	1	1	0	1	0	0	1	0	0	0	1	1
4689	1	0	0	0	0	0	0	0	0	0	1	1	0	0	0	0	0	0	0	0	1	0	0	1	0	1	0	1	0	0	0	0	5	1	1	0	0	1	1	0	1	1	0	1	2	3	2	0	0
6362	1	0	0	0	0	0	0	0	0	0	2	2	0	0	0	0	1	0	0	0	0	0	0	2	0	1	0	0	0	0	1	0	1	1	1	0	0	1	1	0	1	1	0	1	0	0	0	0	0
10040	0	0	0	0	1	0	0	1	1	0	0	0	1	0	1	1	0	0	0	0	0	0	1	0	0	0	1	0	0	1	0	1	0	0	0	1	0	0	0	0	0	0	0	0	0	0	0	0	0
11846	0	0	0	0	1	0	0	1	1	0	0	0	0	0	1	1	0	0	0	0	0	0	1	0	0	0	1	0	0	1	0	1	0	0	0	1	0	0	0	0	0	0	0	0	0	0	0	0	0
13112	0	0	0	0	1	0	0	1	1	0	0	0	0	0	1	1	0	0	0	0	0	0	1	0	0	0	1	0	0	1	0	1	0	0	0	1	0	0	0	0	0	0	0	0	0	0	0	0	0
13555	0	0	0	0	1	0	0	1	1	0	0	0	0	0	1	1	0	0	0	0	0	0	1	0	0	0	1	0	0	1	0	1	0	0	0	1	0	0	0	0	0	0	0	0	0	0	0	0	0
15044	0	0	0	0	1	0	0	1	1	0	0	0	0	0	0	1	0	0	0	0	0	0	1	0	0	0	1	0	0	1	0	0	0	0	0	1	0	0	0	0	0	0	0	0	0	0	0	0	0
microtubules total copy number	23	98	117	109	29	73	51	27	40	31	37	112	81	44	29	27	63	95	59	32	134	37	27	36	91	116	42	24	50	28	58	33	133	43	96	49	15	63	34	87	26	25	52	35	45	35	116	109	14
[truncated: 23 more columns]

## Sheet: polarity
cluster number (polarity)	Rhoto1	Dmel	Mydma	Cioin	Aspfu1	Caeel	Batde5	Hisca1	Fusgr1	Capow	Schco3	Fomme1	Monbr	Mucci2	Botci1	Neucr2	Stehi1	Salro	Spipu1	Umbra1	Morel2	Phybl2	Sorma	Mellp23	Orpsp11	Lacbi2	Trire2	Walse1	Ganpr1	Crypa2	Galma1	Pench1	Conpu1	Plicr1	Punst1	CocheC53	Debha1	Botbo1	Copci	Thetr	Malgl1	Croqu1	Catan2	Lenti61	Rhior3	Pucgr2	Allma1	Mnele	Dekbr2
46	6	18	10	14	7	9	7	5	8	7	6	6	6	14	7	9	6	4	8	10	7	11	7	9	8	25	8	5	8	9	11	7	7	6	6	8	6	8	13	10	3	6	5	6	15	4	12	20	6
52	4	27	37	16	5	23	7	6	5	12	6	5	8	13	4	5	7	7	7	10	12	13	5	13	3	12	5	4	5	5	8	6	4	8	6	5	4	4	5	25	2	8	3	4	10	5	6	11	2
63	2	29	10	8	3	95	4	2	2	5	16	6	4	12	1	5	14	5	3	8	3	11	2	4	22	17	4	2	4	2	8	2	7	7	9	3	3	6	6	4	2	4	5	16	18	8	20	8	3
335	2	2	4	7	2	6	1	2	3	1	3	3	1	4	2	2	3	2	1	2	4	3	2	2	0	3	4	2	2	3	2	3	3	4	2	3	2	3	2	2	2	2	2	3	3	3	4	2	2
489	2	0	2	1	1	0	2	3	1	3	2	1	1	12	1	1	1	2	1	5	3	12	1	1	8	1	1	1	5	0	1	1	1	1	1	1	1	1	2	1	2	2	1	1	12	3	2	1	1
499	1	2	2	3	1	1	2	1	1	2	2	1	4	4	2	1	1	5	2	3	3	4	1	2	6	6	1	1	1	1	1	1	1	2	0	1	1	1	1	4	1	1	2	1	6	0	9	2	1
653	1	21	4	4	1	19	1	1	1	0	1	1	0	2	0	1	1	0	1	2	3	2	1	2	0	1	1	1	2	1	1	1	1	1	1	1	1	1	1	1	0	1	6	1	4	0	3	2	0
1258	1	0	1	0	1	0	0	1	1	1	1	1	0	8	1	3	1	1	0	7	1	6	1	1	0	1	1	1	1	1	1	1	1	1	1	1	0	1	1	2	1	1	0	1	6	2	0	3	1
1262	2	0	0	0	1	0	1	2	1	0	1	2	2	4	1	1	1	1	2	3	2	4	1	1	2	1	1	1	1	1	1	1	1	1	1	1	1	2	1	0	1	1	1	1	5	4	4	0	1
1372	1	1	1	1	1	4	0	1	1	1	1	1	1	1	1	1	1	2	1	1	1	1	1	1	0	2	1	1	0	2	1	1	1	1	1	1	2	1	1	1	1	1	1	1	1	0	2	0	2
1524	1	5	1	2	1	1	1	1	1	1	1	1	1	1	1	2	1	1	1	1	2	1	1	1	1	1	1	1	1	1	1	1	1	1	1	1	1	1	1	0	1	1	1	1	2	1	2	1	1
1603	1	2	1	2	1	1	1	0	1	1	1	1	1	1	1	1	1	1	1	1	1	1	1	1	0	1	1	1	1	1	1	1	1	1	1	1	2	1	1	1	1	1	1	1	1	1	2	2	1
1670	1	1	2	1	1	2	1	1	1	1	1	1	1	1	1	1	1	0	1	1	1	1	1	1	2	1	1	1	1	1	1	1	1	1	1	1	1	1	1	1	1	1	1	1	1	1	2	3	1
1737	1	0	0	0	1	0	1	1	1	0	1	1	1	2	1	1	1	1	1	1	2	2	1	3	4	1	1	1	1	1	1	1	1	1	1	1	1	4	1	1	2	1	1	1	2	1	0	0	1
1886	1	1	2	1	1	1	1	1	1	1	1	1	1	1	1	1	1	1	1	1	1	1	1	2	1	1	1	1	1	1	1	1	1	1	1	1	1	1	1	1	1	1	1	1	1	1	2	1	1
2024	1	0	0	0	1	0	1	1	1	1	1	1	1	1	1	2	1	1	1	1	1	1	1	2	2	3	1	1	1	1	1	1	1	2	1	1	1	1	1	1	1	1	1	1	1	1	2	0	1
2351	1	1	2	1	1	0	1	1	1	1	1	1	0	1	1	2	1	1	2	1	0	0	1	1	5	1	1	1	1	1	2	1	1	1	1	1	0	1	1	2	0	1	1	1	3	2	2	1	0
2367	1	1	1	0	1	1	1	1	1	1	1	0	1	1	0	1	1	1	1	1	1	1	1	1	2	1	1	1	1	1	1	1	1	1	1	1	1	1	1	1	1	1	1	1	1	1	2	1	1
2525	1	0	0	0	1	0	0	1	1	0	1	1	0	2	2	1	1	0	0	1	2	2	1	4	0	1	1	1	0	1	1	1	1	1	1	1	1	1	1	0	1	1	1	1	2	6	0	0	1
2927	1	0	0	0	1	0	0	0	1	0	1	1	0	3	1	1	1	0	1	3	1	2	1	2	0	1	1	0	0	1	1	1	1	1	1	1	1	1	1	0	0	1	0	1	3	1	0	0	1
3695	1	0	0	0	1	0	0	1	1	0	0	0	0	2	1	1	0	0	0	3	2	4	2	2	1	0	1	1	0	0	0	1	0	0	1	1	1	0	0	0	1	1	0	0	2	2	1	0	1
3880	0	0	0	0	1	0	2	2	1	0	0	0	0	2	1	2	0	0	2	1	1	2	1	0	4	0	1	1	1	1	0	1	0	0	0	1	0	0	0	0	0	0	1	0	3	0	5	0	0
4199	0	0	1	0	1	0	0	1	1	0	0	0	0	2	2	1	0	0	0	1	1	1	1	0	0	0	1	0	0	1	0	1	0	0	0	1	1	0	0	0	0	0	0	0	2	0	0	0	1
4360	0	0	0	0	1	0	1	1	1	1	0	0	0	1	1	1	0	0	1	1	1	1	1	1	1	0	1	0	0	1	0	1	0	0	0	1	0	0	0	2	1	0	1	0	2	0	0	0	0
6249	0	0	0	0	0	0	0	0	0	0	1	1	0	0	0	0	1	0	0	1	1	0	0	0	0	1	0	1	0	0	2	0	1	1	1	0	0	1	1	0	1	0	0	1	0	0	0	0	0
6873	0	0	0	0	1	0	0	1	1	0	0	0	0	0	1	1	0	0	0	0	0	0	1	0	0	0	1	0	0	1	0	1	0	0	0	1	1	0	0	0	0	0	0	0	0	0	0	0	1
6931	0	0	0	0	1	0	0	1	1	0	0	0	0	0	1	1	0	0	0	0	2	0	1	0	0	0	1	0	0	1	0	1	0	0	0	1	0	0	0	0	0	0	0	0	0	0	0	0	1
8065	0	0	0	0	1	0	1	2	1	0	0	0	0	0	1	1	0	0	0	1	0	1	1	0	0	0	0	0	2	1	0	0	0	0	0	1	0	0	0	0	0	0	0	0	0	0	0	0	0
9449	0	0	0	0	1	0	0	1	1	0	0	0	0	0	2	2	0	0	0	0	0	0	1	0	0	0	1	0	0	1	0	1	0	0	0	1	0	0	0	0	0	0	0	0	0	0	0	0	0
11172	0	0	0	0	0	0	0	0	0	0	0	0	0	0	0	0	0	1	0	0	0	0	0	0	0	0	0	0	0	0	0	0	0	0	0	0	1	0	0	1	0	0	0	0	0	0	0	0	1
11220	0	0	0	0	1	0	0	1	1	0	0	0	0	0	1	3	0	0	0	0	0	0	1	0	0	0	1	0	0	1	0	1	0	0	0	1	0	0	0	0	0	0	0	0	0	0	0	0	0
11841	0	0	0	0	1	0	0	1	1	0	0	0	0	0	1	1	0	0	0	0	0	0	1	0	0	0	1	0	0	1	0	1	0	0	0	1	0	0	0	0	0	0	0	0	0	0	0	1	0
12349	0	0	0	0	1	0	0	1	1	0	0	0	0	0	1	2	0	0	0	0	0	0	2	0	0	0	1	0	0	0	0	1	0	0	0	1	0	0	0	0	0	0	0	0	0	0	0	0	0
12505	0	0	0	0	1	0	0	1	1	0	0	0	0	0	1	1	0	0	0	0	0	0	1	0	0	0	1	0	0	1	0	1	0	0	0	1	0	0	0	0	0	0	0	0	0	0	0	0	0
13285	0	0	0	0	0	0	0	0	0	0	0	0	0	0	0	0	0	0	0	0	0	0	0	0	0	0	0	0	0	0	0	0	0	0	0	0	1	0	0	0	0	0	0	0	0	0	0	0	1
14686	0	0	0	0	0	0	0	0	0	0	0	0	0	0	0	0	0	0	1	0	0	0	0	0	1	0	0	0	0	0	0	0	0	0	0	0	0	0	0	0	0	0	0	0	0	0	0	0	1
14951	0	0	0	0	0	0	0	0	0	0	0	0	0	0	0	0	0	0	0	0	0	0	0	0	0	0	0	0	0	0	0	0	0	0	0	0	1	0	0	0	0	0	0	0	0	0	0	0	1
15041	0	0	0	0	0	0	0	0	0	0	0	0	0	0	0	0	0	0	0	0	0	0	0	0	0	0	0	0	0	0	0	0	0	0	0	0	1	0	0	0	0	0	0	0	0	0	0	0	1
16079	0	0	0	0	1	0	0	1	1	0	0	0	0	0	1	1	0	0	0	0	0	0	1	0	0	0	1	0	0	0	0	1	0	0	0	0	0	0	0	0	0	0	0	0	0	0	0	0	0
16193	0	0	0	0	0	0	0	0	0	0	0	0	0	0	0	0	0	0	0	0	0	0	0	0	0	0	0	0	0	0	0	0	0	0	0	0	1	0	0	0	0	0	0	0	0	0	0	0	0
16444	0	0	0	0	0	0	0	0	0	0	0	0	0	0	0	0	0	0	0	0	0	0	0	0	0	0	0	0	0	0	0	0	0	0	0	0	1	0	0	0	0	0	0	0	0	0	0	0	1
18713	0	0	0	0	0	0	0	0	0	0	0	0	0	0	0	0	0	0	0	0	0	0	0	0	0	0	0	0	0	0	0	0	0	0	0	0	0	0	0	0	0	0	0	0	0	0	0	0	1
18778	0	0	0	0	0	0	0	0	0	0	0	0	0	0	0	0	0	0	0	0	0	0	0	0	0	0	0	0	0	0	0	0	0	0	0	0	0	0	0	0	0	0	0	0	0	0	0	0	0
18786	0	0	0	0	0	0	0	0	0	0	0	0	0	0	0	0	0	0	0	0	0	0	0	0	0	0	0	0	0	0	0	0	0	0	0	0	0	0	0	0	0	0	0	0	0	0	0	0	0
20228	0	0	0	0	0	0	0	0	0	0	0	0	0	0	0	0	0	0	0	0	0	0	0	0	0	0	0	0	0	0	0	0	0	0	0	0	0	0	0	0	0	0	0	0	0	0	0	0	1
20375	0	0	0	0	0	0	0	0	0	0	0	0	0	0	0	0	0	0	0	0	0	0	0	0	0	0	0	0	0	0	0	0	0	0	0	0	1	0	0	0	0	0	0	0	0	0	0	0	1
20422	0	0	0	0	0	0	0	0	0	0	0	0	0	0	0	0	0	0	0	0	0	0	0	0	0	0	0	0	0	0	0	0	0	0	0	0	0	0	0	0	0	0	0	0	0	0	0	0	0
20437	0	0	0	0	0	0	0	0	0	0	0	0	0	0	0	0	0	0	0	0	0	0	0	0	0	0	0	0	0	0	0	0	0	0	0	0	0	0	0	0	0	0	0	0	0	0	0	0	0
20450	0	0	0	0	0	0	0	0	0	0	0	0	0	0	0	0	0	0	0	0	0	0	0	0	0	0	0	0	0	0	0	0	0	0	0	0	0	0	0	0	0	0	0	0	0	0	0	0	1
20890	0	0	0	0	0	0	0	0	0	0	0	0	0	0	0	0	0	0	0	0	0	0	0	0	0	0	0	0	0	0	0	0	0	0	0	0	0	0	0	0	0	0	0	0	0	0	0	0	1
20968	0	0	0	0	0	0	0	0	0	0	0	0	0	0	0	0	0	0	0	0	0	0	0	0	0	0	0	0	0	0	0	0	0	0	0	0	0	0	0	0	0	0	0	0	0	0	0	0	1
23368	0	0	0	0	0	0	0	0	0	0	0	0	0	0	0	0	0	0	0	0	0	0	0	0	0	0	0	0	0	0	0	0	0	0	0	0	0	0	0	0	0	0	0	0	0	0	0	0	0
23585	0	0	0	0	0	0	0	0	0	0	0	0	0	0	0	0	0	0	0	0	0	0	0	0	0	0	0	0	0	0	0	0	0	0	0	0	0	0	0	0	0	0	0	0	0	0	0	0	0
25008	0	0	0	0	0	0	0	0	0	0	0	0	0	0	0	0	0	0	0	0	0	0	0	0	0	0	0	0	0	0	0	0	0	0	0	0	0	0	0	0	0	0	0	0	0	0	0	0	0
25078	0	0	0	0	0	0	0	0	0	0	0	0	0	0	0	0	0	0	0	0	0	0	0	0	0	0	0	0	0	0	0	0	0	0	0	0	0	0	0	0	0	0	0	0	0	0	0	0	0
29164	0	0	0	0	0	0	0	0	0	0	0	0	0	0	0	0	0	0	0	0	0	0	0	0	0	0	0	0	0	0	0	0	0	0	0	0	1	0	0	0	0	0	0	0	0	0	0	0	1
29267	0	0	0	0	0	0	0	0	0	0	0	0	0	0	0	0	0	0	0	0	0	0	0	0	3	0	0	0	0	0	0	0	0	0	0	0	0	0	0	0	0	0	0	0	0	0	0	0	0
47173	0	0	0	0	0	0	0	0	0	0	0	0	0	0	0	0	0	0	0	0	0	0	0	0	0	0	0	0	0	0	0	0	0	0	0	0	0	0	0	0	0	0	0	0	0	0	0	0	0
119197	0	0	0	0	0	0	0	0	0	0	0	0	0	0	0	0	0	0	0	0	0	0	0	0	0	0	0	0	0	0	0	0	0	0	0	0	0	0	0	0	0	0	0	0	0	0	0	0	0
119298	0	0	0	0	0	0	0	0	0	0	0	0	0	0	0	0	0	0	0	0	0	0	0	0	0	0	0	0	0	0	0	0	0	0	0	0	0	0	0	0	0	0	0	0	0	0	0	0	0
119493	0	0	0	0	0	0	0	0	0	0	0	0	0	0	0	0	0	0	0	0	0	0	0	0	0	0	0	0	0	0	0	0	0	0	0	0	0	0	0	0	0	0	0	0	0	0	0	0	0
119594	0	0	0	0	0	0	0	0	0	0	0	0	0	0	0	0	0	0	0	0	0	0	0	0	0	0	0	0	0	0	0	0	0	0	0	0	0	0	0	0	0	0	0	0	0	0	0	0	0
164137	0	0	0	0	0	0	0	0	0	0	0	0	0	0	0	0	0	0	0	0	0	0	0	0	0	0	0	0	0	0	0	0	0	0	0	0	0	0	0	0	0	0	0	0	0	0	0	0	0
polarity total copy number	33	111	81	61	46	163	37	47	47	40	50	37	34	95	45	60	47	37	40	71	59	88	47	57	76	82	49	31	40	45	48	46	38	44	40	47	42	42	44	61	27	38	37	46	106	47	82	59	45
[truncated: 23 more columns]

## Sheet: septation
cluster number (septation)	Rhoto1	Dmel	Mydma	Cioin	Aspfu1	Caeel	Batde5	Hisca1	Fusgr1	Capow	Schco3	Fomme1	Monbr	Mucci2	Botci1	Neucr2	Stehi1	Salro	Spipu1	Umbra1	Morel2	Phybl2	Sorma	Mellp23	Orpsp11	Lacbi2	Trire2	Walse1	Ganpr1	Crypa2	Galma1	Pench1	Conpu1	Plicr1	Punst1	CocheC53	Debha1	Botbo1	Copci	Thetr	Malgl1	Croqu1	Catan2	Lenti61	Rhior3	Pucgr2	Allma1	Mnele	Dekbr2
25	6	27	16	10	4	33	11	3	4	16	7	8	12	24	5	8	7	14	12	22	17	27	4	6	22	7	4	7	11	3	8	3	8	7	7	5	5	22	7	20	5	6	16	8	36	8	30	18	6
42	4	56	47	35	3	46	9	4	3	4	5	4	20	11	5	4	5	22	13	10	10	8	4	6	6	5	3	3	8	4	5	3	4	4	4	2	3	7	5	34	4	4	6	4	10	5	15	60	3
87	4	14	8	5	5	4	6	5	5	5	5	4	4	15	5	6	4	5	10	10	11	15	5	7	9	5	5	5	7	5	5	5	4	5	4	5	6	4	5	0	4	5	5	4	25	11	15	5	7
139	2	32	13	18	2	14	6	2	2	5	2	2	5	4	2	3	2	8	7	3	4	5	2	3	5	2	2	2	5	2	2	2	2	2	2	2	2	2	2	13	2	2	5	2	4	2	8	10	2
152	3	3	5	4	3	5	4	3	3	7	4	3	6	3	3	3	5	3	6	3	5	4	3	4	10	4	3	2	5	4	5	3	4	4	3	4	2	3	4	5	3	6	3	3	1	6	7	2	2
338	2	4	4	3	2	4	2	1	2	4	3	2	2	2	2	5	2	2	3	2	4	1	3	3	2	3	3	2	2	3	3	2	2	2	2	2	2	2	3	3	1	2	2	2	2	2	4	2	2
495	1	30	7	8	1	12	0	1	1	3	1	1	1	2	2	1	4	2	1	2	1	2	1	1	4	1	0	1	2	0	1	0	1	1	1	1	1	0	1	4	1	0	0	1	2	1	2	5	1
594	1	10	1	1	1	3	1	1	1	1	2	2	2	5	1	2	3	1	1	1	1	1	1	2	0	3	1	1	3	1	2	1	3	2	2	2	1	1	2	2	1	3	2	2	3	1	4	1	4
596	1	0	0	0	5	0	0	1	0	0	10	2	0	0	6	5	8	0	0	1	0	0	5	7	0	4	4	0	0	3	5	5	6	5	5	1	0	3	4	0	0	5	0	5	0	4	0	0	0
1167	1	2	4	2	1	5	1	1	1	1	1	1	1	1	1	1	1	1	1	1	1	1	1	4	2	1	1	1	1	1	1	1	1	1	1	0	1	1	1	2	1	1	1	1	2	1	4	1	1
1885	1	1	1	1	2	0	1	1	2	1	1	1	1	2	1	2	1	1	1	1	2	1	1	1	1	1	1	0	1	1	1	1	1	1	1	1	1	1	1	1	1	1	1	1	2	1	2	1	1
2789	1	0	0	0	1	0	1	1	1	1	1	1	0	1	1	1	1	0	1	1	1	1	1	2	2	1	1	1	1	1	1	1	1	1	1	1	1	1	1	0	0	1	0	1	1	1	0	0	1
2791	1	0	0	0	1	0	1	1	1	1	1	1	0	1	1	1	1	0	1	0	1	1	1	1	2	1	1	1	1	1	1	1	1	1	1	1	1	1	1	0	0	1	0	1	1	1	0	0	1
3013	1	0	1	0	1	0	1	1	1	0	1	1	0	0	2	1	1	1	2	0	1	0	1	1	1	1	1	1	2	1	1	1	0	1	1	1	1	1	1	1	1	1	2	1	0	1	0	0	1
3071	1	0	0	1	0	0	1	0	0	0	1	1	0	1	0	0	1	0	2	1	5	1	0	0	3	1	1	1	2	0	1	0	1	1	1	0	0	1	1	0	0	0	2	1	2	2	2	1	0
3299	0	0	0	0	1	0	1	1	1	0	0	1	0	1	1	1	0	1	2	1	3	1	1	0	1	0	1	0	1	1	0	1	0	0	0	1	1	1	0	2	1	0	0	0	1	0	0	0	1
3487	1	0	0	0	1	0	1	1	2	0	1	1	0	1	1	2	1	0	1	1	1	2	1	1	1	1	1	0	0	1	1	1	1	1	1	1	1	1	1	1	0	1	1	1	1	1	2	0	0
3509	0	0	0	0	1	0	0	1	1	0	0	0	0	1	2	1	0	0	0	1	1	1	1	2	0	0	1	1	0	1	0	1	1	0	0	3	2	0	0	0	0	2	0	0	1	1	0	0	2
7657	0	0	0	0	1	0	1	1	1	0	0	0	0	0	1	1	0	0	0	0	0	0	1	0	0	0	1	0	0	1	0	1	0	0	0	1	1	0	0	0	0	0	0	0	0	0	0	0	1
8066	0	0	0	0	1	0	0	1	1	0	0	0	0	1	1	2	0	0	0	0	0	0	1	0	0	0	1	0	0	1	0	1	0	0	0	1	0	0	0	0	0	0	0	0	1	0	0	0	1
9021	0	0	0	0	1	0	0	1	1	0	0	0	0	0	1	2	0	0	0	0	1	0	1	0	0	0	1	0	0	1	0	1	0	0	0	1	0	0	0	0	0	0	0	0	0	0	0	0	0
11054	0	0	0	0	1	0	0	2	1	0	0	0	0	0	2	1	0	0	0	0	0	0	1	0	0	0	1	0	0	1	0	1	0	0	0	1	0	0	0	0	0	0	0	0	0	0	0	0	0
13157	0	0	0	0	1	0	0	1	1	0	0	0	0	0	1	1	0	0	0	0	0	0	1	0	0	0	1	0	0	1	0	1	0	0	0	1	0	0	0	0	0	0	0	0	0	0	0	0	0
13283	0	0	0	0	1	0	0	1	1	0	0	0	0	0	1	1	0	0	0	0	0	0	1	0	0	0	1	0	0	1	0	1	0	0	0	1	0	0	0	0	0	0	0	0	0	0	0	0	0
20598	0	0	0	0	0	0	0	0	0	0	0	0	0	0	0	5	0	0	0	0	0	0	1	0	0	0	0	0	0	0	0	0	0	0	0	0	0	0	0	0	0	0	0	0	0	0	0	0	0
20822	0	0	0	0	0	0	0	0	1	0	0	0	0	0	1	1	0	0	0	0	0	0	1	0	0	0	1	0	0	0	0	0	0	0	0	1	0	0	0	0	0	0	0	0	0	0	0	0	0
23508	0	0	0	0	0	0	0	0	0	0	0	0	0	0	0	0	0	0	0	0	0	0	0	0	0	0	0	0	0	0	0	0	0	0	0	0	0	0	0	0	0	0	0	0	0	0	0	0	0
24021	0	0	0	0	0	0	0	0	0	0	0	0	0	0	0	0	0	0	0	0	0	0	0	0	0	0	0	0	0	0	0	0	0	0	0	0	0	0	0	0	0	0	0	0	0	0	0	0	0
24083	0	0	0	0	0	0	0	0	0	0	0	0	0	0	0	0	0	0	0	0	0	0	0	0	0	0	0	0	0	0	0	0	0	0	0	0	0	0	0	0	0	0	0	0	0	0	0	0	0
34224	0	0	0	0	1	0	0	1	0	0	0	0	0	0	0	0	0	0	0	0	0	0	0	0	0	0	0	0	0	0	0	1	0	0	0	0	0	0	0	0	0	0	0	0	0	0	0	0	0
35877	0	0	0	0	0	0	0	0	0	0	0	0	0	0	0	0	0	0	0	0	0	0	0	0	0	0	0	0	0	0	0	0	0	0	0	0	1	0	0	0	0	0	0	0	0	0	0	0	0
122380	0	0	0	0	0	0	0	0	0	0	0	0	0	0	0	0	0	0	0	0	0	0	0	0	0	0	0	0	0	0	0	0	0	0	0	0	0	0	0	0	0	0	0	0	0	0	0	0	0
123057	0	0	0	0	0	0	0	0	0	0	0	0	0	0	0	0	0	0	0	0	0	0	0	0	0	0	0	0	0	0	0	0	0	0	0	0	0	0	0	0	0	0	0	0	0	0	0	0	0
septation total copy number	31	179	107	88	42	126	48	37	38	49	46	36	54	76	49	61	47	61	64	61	70	72	44	51	71	41	41	29	52	39	43	39	41	39	37	40	33	52	40	88	25	41	46	38	95	49	95	106	37
[truncated: 23 more columns]

## Sheet: signaling
cluster number (signaling)	Rhoto1	Dmel	Mydma	Cioin	Aspfu1	Caeel	Batde5	Hisca1	Fusgr1	Capow	Schco3	Fomme1	Monbr	Mucci2	Botci1	Neucr2	Stehi1	Salro	Spipu1	Umbra1	Morel2	Phybl2	Sorma	Mellp23	Orpsp11	Lacbi2	Trire2	Walse1	Ganpr1	Crypa2	Galma1	Pench1	Conpu1	Plicr1	Punst1	CocheC53	Debha1	Botbo1	Copci	Thetr	Malgl1	Croqu1	Catan2	Lenti61	Rhior3	Pucgr2	Allma1	Mnele	Dekbr2
9	11	40	27	35	5	34	30	5	3	28	22	21	29	44	6	3	17	19	25	24	26	37	3	13	39	16	4	6	40	4	15	5	11	13	17	5	7	15	11	20	8	10	22	25	49	13	51	43	9
33	6	36	9	11	7	60	6	8	7	7	7	7	12	14	7	8	6	13	7	10	10	14	7	8	7	11	7	7	9	7	7	6	7	7	8	7	8	7	7	18	7	8	9	7	19	6	15	12	7
48	12	0	0	0	17	0	2	9	25	0	10	8	0	8	19	10	14	0	2	8	23	7	10	10	0	11	16	3	2	18	13	27	12	10	8	14	25	12	7	0	6	10	0	9	10	12	0	0	13
54	7	43	12	8	5	40	5	4	4	4	6	8	13	13	4	6	7	10	6	7	7	12	4	6	1	7	4	6	8	4	10	8	7	7	9	4	6	6	6	16	7	7	5	8	17	6	8	10	7
84	7	29	6	10	3	34	9	3	3	8	6	4	3	12	3	4	6	2	6	9	8	10	3	5	10	19	3	3	4	3	12	3	6	4	5	4	2	4	5	0	1	13	10	4	11	5	20	11	2
128	3	11	10	7	5	12	2	2	2	7	2	2	11	5	2	3	2	12	6	2	4	5	1	2	2	2	2	2	6	2	6	3	2	2	5	3	3	3	2	19	2	2	2	2	9	2	6	6	3
279	2	1	3	2	3	4	1	1	4	3	3	2	4	4	4	4	2	3	2	4	3	4	5	4	0	8	2	2	4	4	5	3	2	2	2	5	3	3	3	1	1	3	2	2	5	2	7	4	2
359	2	16	4	7	2	11	1	2	2	1	2	2	1	3	2	3	2	2	1	3	4	3	2	2	1	1	2	1	2	2	1	2	2	2	1	2	1	1	2	3	1	2	1	2	7	2	4	6	1
364	2	2	4	1	2	5	2	2	2	3	2	2	2	2	2	2	2	2	3	4	2	3	2	3	5	5	2	2	2	2	2	2	5	2	2	2	2	2	2	2	2	2	4	2	4	2	5	1	2
374	0	0	14	6	1	1	3	1	1	4	1	1	2	6	1	1	0	4	2	3	2	4	2	2	4	1	1	2	3	1	3	1	0	1	3	1	1	1	1	15	1	0	4	0	9	2	4	9	1
509	1	0	0	0	2	0	0	2	1	0	5	4	0	0	1	0	6	0	0	0	0	0	0	3	0	7	1	1	0	2	11	2	1	10	14	3	0	28	8	0	0	4	0	3	0	4	0	0	0
546	1	22	7	3	1	3	1	1	1	2	1	1	1	4	1	2	2	1	3	3	2	4	1	1	1	1	1	1	2	1	1	1	1	1	1	1	1	2	1	5	1	1	2	1	6	1	4	5	1
606	1	0	4	6	1	3	1	1	4	7	4	1	6	0	2	2	2	6	1	0	1	0	2	1	2	4	2	2	1	2	3	2	3	2	2	2	1	1	3	1	1	1	1	1	0	1	7	2	1
670	1	0	0	0	1	0	0	1	0	0	6	3	0	0	0	0	8	0	0	0	0	0	0	4	0	12	0	1	0	0	14	1	14	6	7	0	1	1	7	0	1	3	0	6	0	3	0	0	1
821	1	8	4	2	1	5	1	1	1	2	1	1	1	3	0	1	1	2	1	2	2	5	1	1	1	1	1	1	1	1	1	1	1	1	1	1	1	1	1	0	1	1	2	1	4	1	5	3	1
1037	1	0	0	0	1	1	0	3	1	3	1	3	0	2	1	2	2	0	1	1	2	2	1	2	0	1	1	1	0	1	2	1	1	1	1	1	1	1	1	4	1	1	1	1	3	1	4	0	1
1783	1	0	0	2	1	0	1	1	1	1	1	1	1	1	1	1	1	1	1	1	1	1	1	1	0	1	1	1	2	1	1	1	1	1	1	1	1	1	1	0	1	1	3	1	2	1	6	0	1
1901	1	0	0	0	1	0	2	1	1	0	1	1	0	6	0	1	1	0	1	3	2	4	1	0	1	4	1	1	2	1	2	1	1	1	1	1	1	1	2	2	0	0	0	1	6	0	0	0	1
1971	1	0	0	0	1	0	0	1	1	0	2	1	0	1	1	3	1	0	1	1	2	2	1	2	1	1	1	1	2	1	1	1	1	1	2	1	1	1	1	0	1	2	2	1	2	2	4	0	1
2814	1	0	0	2	1	0	0	2	1	0	1	1	0	2	1	1	1	0	1	2	2	1	1	1	0	1	1	1	0	1	1	1	1	0	1	1	1	0	1	0	0	1	0	1	2	2	0	0	1
3733	0	0	0	0	1	0	0	1	1	2	0	0	0	3	2	2	0	1	0	0	2	0	1	0	0	0	1	0	1	1	0	1	0	0	0	1	1	0	0	0	0	0	3	0	0	0	4	0	1
5132	0	0	0	0	1	0	0	0	1	0	0	0	0	0	1	2	0	0	0	1	1	2	2	0	0	0	1	0	0	1	0	1	0	1	0	1	1	0	1	0	0	0	0	0	1	0	0	0	2
5333	0	0	0	0	3	0	0	1	5	0	0	0	0	0	3	2	0	0	0	0	0	0	2	0	0	0	4	0	0	3	0	3	0	0	0	1	0	0	0	0	0	0	0	0	0	0	0	0	0
6023	0	0	0	0	1	0	1	1	1	0	0	0	0	1	1	1	0	0	1	1	1	1	1	0	0	0	1	0	1	1	0	1	0	0	0	1	1	0	0	0	0	0	0	0	1	0	0	0	0
6975	0	0	0	0	1	0	0	1	1	0	0	0	0	0	1	1	0	0	0	0	0	0	1	0	0	0	1	0	0	1	0	1	0	0	0	1	1	0	0	0	0	0	0	0	0	0	0	0	1
9664	0	0	0	0	1	0	0	1	0	0	0	0	0	0	0	0	0	0	0	0	0	0	0	0	0	0	0	0	0	0	0	1	0	0	0	1	1	0	0	0	0	0	0	0	0	0	0	0	1
11766	0	0	0	0	0	0	0	0	0	0	0	0	0	0	0	0	0	0	1	0	1	0	0	0	0	0	0	0	0	0	0	0	0	0	0	0	1	0	0	0	0	0	0	0	0	0	0	0	1
13399	0	0	0	0	1	0	0	1	1	0	0	0	0	0	1	1	0	0	0	0	0	0	1	0	0	0	1	0	0	1	0	1	0	0	0	1	0	0	0	0	0	0	0	0	0	0	0	0	0
13436	0	0	0	0	0	0	0	0	0	0	0	0	0	0	0	0	0	0	0	0	0	0	0	0	0	0	0	0	0	0	0	0	0	0	0	0	1	0	0	0	0	0	0	0	0	0	0	0	1
13577	0	0	0	0	1	0	0	1	1	0	0	0	0	0	1	1	0	0	0	0	0	0	1	0	0	0	1	0	0	1	0	1	0	0	0	1	0	0	0	0	0	0	0	0	0	0	0	0	0
13696	0	0	0	0	0	0	0	0	0	0	0	0	0	0	0	0	0	0	0	0	0	0	0	0	0	0	0	0	1	0	0	0	0	0	0	0	1	0	0	0	0	0	0	0	0	0	0	0	1
14924	0	0	0	0	0	0	0	0	0	0	0	0	0	0	0	0	0	0	0	0	0	0	0	0	0	0	0	0	0	0	0	0	0	0	0	0	5	0	0	0	0	0	0	0	0	0	0	0	1
15056	0	0	0	0	0	0	0	0	0	0	0	0	0	0	0	0	0	0	0	0	0	0	0	0	0	0	0	0	0	0	0	0	0	0	0	0	1	0	0	0	0	0	0	0	0	0	0	0	1
15356	0	0	0	0	0	0	0	0	0	0	0	0	0	0	0	0	0	0	0	0	0	0	0	0	0	0	0	0	0	0	0	0	0	0	0	0	1	0	0	0	0	0	0	0	0	0	0	0	1
16332	0	0	0	0	0	0	0	0	0	0	0	0	0	0	0	0	0	0	0	0	0	0	0	0	0	0	0	0	0	0	0	0	0	0	0	0	1	0	0	0	0	0	0	0	0	0	0	0	1
18398	0	0	0	0	0	0	0	0	0	0	0	0	1	0	0	0	0	0	0	0	0	0	0	0	1	0	0	0	0	0	0	0	0	0	0	0	0	0	0	0	0	0	0	0	0	0	0	1	0
20048	0	0	0	0	0	0	0	0	0	0	0	0	0	0	0	0	0	0	0	0	0	0	0	0	0	0	0	0	0	0	0	0	0	0	0	0	0	0	0	0	0	0	0	0	0	0	0	0	1
20690	0	0	0	0	0	0	0	0	0	0	0	0	0	0	0	0	0	0	0	0	0	0	0	0	0	0	0	0	0	0	0	1	0	0	0	0	0	0	0	0	0	0	0	0	0	0	0	0	0
21276	0	0	0	0	0	0	0	0	1	0	0	0	0	0	1	1	0	0	0	0	0	0	1	0	0	0	0	0	0	0	0	0	0	0	0	1	0	0	0	0	0	0	0	0	0	0	0	0	0
23101	0	0	0	0	0	0	0	0	0	0	0	0	0	0	0	0	0	0	0	0	0	0	0	0	0	0	0	0	0	0	0	0	0	0	0	0	0	0	0	0	0	0	0	0	0	0	0	0	0
23960	0	0	0	0	0	0	0	0	0	0	0	0	0	0	0	0	0	0	0	0	0	0	0	0	0	0	0	0	0	0	0	0	0	0	0	0	0	0	0	0	0	0	0	0	0	0	0	0	0
24097	0	0	0	0	0	0	0	0	0	0	0	0	0	0	0	0	0	0	0	0	0	0	0	0	0	0	0	0	0	0	0	0	0	0	0	0	0	0	0	0	0	0	0	0	0	0	0	0	0
24879	0	0	0	0	0	0	0	0	0	0	0	0	0	0	0	0	0	0	0	0	0	0	0	0	0	0	0	0	0	0	0	0	0	0	0	0	0	0	0	0	0	0	0	0	0	0	0	0	0
24893	0	0	0	0	0	0	0	0	0	0	0	0	0	0	0	0	0	0	0	0	0	0	0	0	0	0	0	0	0	0	0	0	0	0	0	0	0	0	0	0	0	0	0	0	0	0	0	0	0
24941	0	0	0	0	0	0	0	0	0	0	0	0	0	0	0	0	0	0	0	0	0	0	0	0	0	0	0	0	0	0	0	0	0	0	0	0	0	0	0	0	0	0	0	0	0	0	0	0	0
37750	0	0	0	0	0	0	0	0	0	0	0	0	0	0	0	0	0	0	0	0	0	0	0	0	0	0	0	0	0	0	0	0	0	0	0	0	1	0	0	0	0	0	0	0	0	0	0	0	0
signaling total copy number	62	208	104	102	71	213	68	58	77	82	84	74	87	134	69	68	83	78	72	89	108	121	58	71	76	114	63	45	93	67	111	83	79	75	91	68	84	91	73	106	43	72	73	78	167	68	154	113	69
[truncated: 23 more columns]

## Sheet: transcription
cluster number (transcription)	Rhoto1	Dmel	Mydma	Cioin	Aspfu1	Caeel	Batde5	Hisca1	Fusgr1	Capow	Schco3	Fomme1	Monbr	Mucci2	Botci1	Neucr2	Stehi1	Salro	Spipu1	Umbra1	Morel2	Phybl2	Sorma	Mellp23	Orpsp11	Lacbi2	Trire2	Walse1	Ganpr1	Crypa2	Galma1	Pench1	Conpu1	Plicr1	Punst1	CocheC53	Debha1	Botbo1	Copci	Thetr	Malgl1	Croqu1	Catan2	Lenti61	Rhior3	Pucgr2	Allma1	Mnele	Dekbr2
221	7	0	3	1	2	1	1	1	1	3	1	2	1	19	1	1	1	2	5	9	5	12	1	3	3	2	1	2	2	1	10	1	2	2	2	2	2	4	2	10	2	3	6	2	15	3	2	1	2
449	2	0	0	0	2	0	2	2	2	4	2	2	0	10	2	0	9	1	4	5	5	4	0	1	3	2	2	1	2	4	2	2	1	5	0	2	1	3	2	0	1	1	6	3	9	1	4	0	1
647	3	0	0	0	1	0	2	0	2	0	0	2	0	0	0	0	2	1	4	1	6	3	0	1	2	0	3	1	2	1	1	0	0	10	1	0	1	2	2	0	0	1	0	1	0	1	2	0	1
677	2	0	2	3	1	0	2	1	1	1	2	2	1	5	0	2	2	1	1	2	1	3	1	1	2	4	1	1	2	1	2	1	2	2	4	1	1	1	4	0	2	2	2	3	6	1	3	1	1
2503	1	0	0	0	1	0	0	1	1	0	0	0	0	6	1	1	0	0	0	3	1	6	1	1	2	0	1	1	0	1	0	1	0	0	0	1	2	0	0	0	1	1	1	0	10	1	0	0	2
3934	0	0	0	0	1	0	1	1	1	0	0	0	0	3	1	1	0	0	0	2	1	2	1	0	3	0	1	1	0	1	0	1	1	1	1	1	0	0	0	0	0	0	1	1	0	0	0	0	1
4027	0	0	0	0	1	0	1	1	1	0	0	0	0	2	1	1	0	0	1	2	1	2	1	0	0	0	1	0	2	1	0	1	0	0	0	1	1	1	0	1	0	0	0	0	1	0	0	1	1
5131	1	0	0	0	0	0	1	0	1	0	1	1	0	0	1	2	1	0	0	0	1	0	1	1	1	1	1	0	0	1	1	0	1	1	1	1	0	1	1	0	1	0	0	1	0	0	0	0	1
6625	0	0	0	0	1	0	0	1	1	0	0	0	0	0	2	1	0	0	0	0	0	0	1	0	0	0	1	0	0	1	0	1	0	0	0	1	1	0	0	0	0	0	0	0	0	0	0	0	1
8142	0	0	0	0	1	0	0	1	1	0	0	0	0	0	2	4	0	0	0	1	0	0	1	0	0	0	1	0	0	0	0	1	0	0	0	1	0	0	0	0	0	0	0	0	0	0	0	0	0
8496	1	0	0	0	1	0	0	1	1	0	0	0	0	0	1	1	0	0	0	1	0	0	1	0	0	0	1	0	0	1	0	1	0	0	0	1	1	0	0	0	0	0	1	0	0	0	0	0	0
10274	0	0	0	0	1	0	0	1	2	0	0	0	0	0	1	1	0	0	1	0	0	0	2	0	0	0	1	0	0	0	0	1	0	0	0	1	0	0	0	0	0	0	0	0	0	0	0	0	0
10796	0	0	0	0	1	0	0	1	1	0	0	0	0	0	2	1	0	0	0	0	0	0	1	0	0	0	1	0	0	1	0	1	0	0	0	1	0	0	0	0	0	0	0	0	0	0	0	1	0
11887	0	0	0	0	1	0	0	1	1	0	0	0	0	0	1	1	0	0	0	0	0	0	1	0	0	0	1	0	0	1	0	1	0	0	0	1	0	0	0	0	0	0	0	0	0	0	0	0	0
11933	0	0	0	0	1	0	0	1	1	0	0	0	0	0	1	1	0	0	0	0	0	0	1	0	0	0	1	0	0	1	0	1	0	0	0	1	0	0	0	0	0	0	0	0	0	0	0	0	0
12988	0	0	0	0	0	0	0	0	0	0	0	0	0	0	0	0	0	0	0	0	0	0	0	0	0	0	0	0	1	0	0	0	0	0	0	0	0	0	0	0	0	0	0	0	0	0	0	0	1
14584	0	0	0	0	0	0	0	0	0	0	0	0	0	0	0	0	0	0	0	0	0	0	0	0	0	0	0	0	0	0	0	0	0	0	0	0	1	0	0	0	0	0	0	0	0	0	0	0	1
14884	0	0	0	0	0	0	0	0	0	0	0	0	0	0	0	0	0	0	0	0	0	0	0	0	0	0	0	0	0	0	0	0	0	0	0	0	2	0	0	0	0	0	0	0	0	0	0	0	0
16718	0	0	0	0	0	0	0	0	0	0	0	0	0	0	0	0	0	0	0	0	0	0	0	0	0	0	0	0	0	0	0	0	0	0	0	0	1	0	0	0	0	0	0	0	0	0	0	0	0
16888	0	0	0	0	0	0	0	0	0	0	0	0	0	0	0	0	0	0	0	0	0	0	0	0	0	0	0	0	0	0	0	0	0	0	0	0	1	0	0	0	0	0	0	0	0	0	0	0	0
17942	0	0	0	0	0	0	0	0	0	0	0	0	0	0	0	0	0	0	0	0	0	0	0	0	0	0	0	0	0	0	0	0	0	0	0	0	0	0	0	0	0	0	0	0	0	0	0	0	0
18291	0	0	0	0	1	0	0	1	1	0	0	0	0	0	1	0	0	0	0	0	0	0	0	0	0	0	1	0	0	0	0	1	0	0	0	1	0	0	0	0	0	0	0	0	0	0	0	0	0
18297	0	0	0	0	0	0	0	0	0	0	0	0	0	0	0	0	0	0	0	0	0	0	0	0	0	0	0	0	0	0	0	0	0	0	0	0	0	0	0	0	0	0	0	0	0	0	0	0	1
18807	0	0	0	0	0	0	0	0	0	0	0	0	0	0	0	0	0	0	0	0	0	0	0	0	0	0	0	0	0	0	0	0	0	0	0	0	1	0	0	0	0	0	0	0	0	0	0	0	1
20238	0	0	0	0	0	0	0	0	0	0	0	0	0	0	0	0	0	0	0	0	0	0	0	0	0	0	0	0	0	0	0	0	0	0	0	0	0	0	0	0	0	0	0	0	0	0	0	0	0
20531	0	0	0	0	0	0	0	0	0	0	0	0	0	0	0	0	0	0	0	0	0	0	0	0	0	0	0	0	0	0	0	0	0	0	0	0	0	0	0	0	0	0	0	0	0	0	0	0	0
20564	0	0	0	0	0	0	0	0	0	0	0	0	0	0	0	0	0	0	0	0	0	0	0	0	0	0	0	0	0	0	0	0	0	0	0	0	2	0	0	0	0	0	0	0	0	0	0	0	0
20614	0	0	0	0	0	0	0	0	0	0	0	0	0	0	0	0	0	0	0	0	0	0	0	0	0	0	0	0	0	0	0	0	0	0	0	0	2	0	0	0	0	0	0	0	0	0	0	0	1
20781	1	0	0	0	1	0	0	1	0	0	0	0	0	0	0	0	0	0	0	0	0	0	0	0	0	0	0	0	0	0	0	1	0	0	0	0	0	0	0	0	0	0	0	0	0	1	0	0	0
20860	0	0	0	0	0	0	0	0	0	0	0	0	0	0	0	0	0	0	0	0	0	0	0	0	0	0	0	0	0	0	0	0	0	0	0	0	0	0	0	0	0	0	0	0	0	0	0	0	0
20966	0	0	0	0	0	0	0	0	0	0	0	0	0	0	0	0	0	0	0	0	0	0	0	0	0	0	0	0	0	0	0	0	0	0	0	0	0	0	0	0	0	0	0	0	0	0	0	0	0
24273	0	0	0	0	0	0	0	0	0	0	0	0	0	0	0	0	0	0	0	0	0	0	0	0	0	0	0	0	0	0	0	0	0	0	0	0	0	0	0	0	0	0	0	0	0	0	0	0	0
24740	0	0	0	0	0	0	0	0	0	0	0	0	0	0	0	0	0	0	0	0	0	0	0	0	0	0	0	0	0	0	0	0	0	0	0	0	0	0	0	0	0	0	0	0	0	0	0	0	0
24911	0	0	0	0	0	0	0	0	0	0	0	0	0	0	0	0	0	0	0	0	0	0	0	0	0	0	0	0	0	0	0	0	0	0	0	0	0	0	0	0	0	0	0	0	0	0	0	0	0
27938	0	0	0	0	0	0	0	0	0	0	0	0	0	0	0	0	0	0	0	0	0	0	0	0	0	0	0	0	0	0	0	0	0	0	0	0	1	0	0	0	0	0	0	0	0	0	0	0	0
28098	0	0	0	0	0	0	0	0	0	0	0	0	0	0	0	0	0	0	0	0	0	0	0	0	0	0	0	0	0	0	0	0	0	0	0	0	1	0	0	0	0	0	1	0	0	0	0	0	0
28759	0	0	0	0	0	0	0	0	0	0	0	0	0	0	0	0	0	0	0	0	0	0	0	0	0	0	0	0	0	0	0	0	0	0	0	0	0	0	0	0	0	0	0	0	0	0	0	0	0
34593	0	0	0	0	1	0	0	1	0	0	0	0	0	0	0	0	0	0	0	0	0	0	0	0	0	0	0	0	0	0	0	1	0	0	0	0	0	0	0	0	0	0	0	0	0	0	0	0	0
36343	0	0	0	0	0	0	0	0	0	0	0	0	0	0	0	0	0	0	0	0	0	0	0	0	0	0	0	0	0	0	0	0	0	0	0	0	1	0	0	0	0	0	0	0	0	0	0	0	0
36344	0	0	0	0	0	0	0	0	0	0	0	0	0	0	0	0	0	0	0	0	0	0	0	0	0	0	0	0	0	0	0	0	0	0	0	0	0	0	0	0	0	0	0	0	0	0	0	0	0
40503	0	0	0	0	0	0	0	0	0	0	0	0	0	0	0	0	0	0	0	0	0	0	0	0	0	0	0	0	0	0	0	0	0	0	0	0	1	0	0	0	0	0	0	0	0	0	0	0	1
transcription total copy number	18	0	5	4	19	1	10	17	19	8	6	9	2	45	18	18	15	5	16	26	21	32	14	8	16	9	19	7	11	16	16	17	7	21	9	17	24	12	11	11	7	8	18	11	41	8	11	4	17
[truncated: 23 more columns]

## Sheet: vesicle transport
cluster number (vesicle transport)	Rhoto1	Dmel	Mydma	Cioin	Aspfu1	Caeel	Batde5	Hisca1	Fusgr1	Capow	Schco3	Fomme1	Monbr	Mucci2	Botci1	Neucr2	Stehi1	Salro	Spipu1	Umbra1	Morel2	Phybl2	Sorma	Mellp23	Orpsp11	Lacbi2	Trire2	Walse1	Ganpr1	Crypa2	Galma1	Pench1	Conpu1	Plicr1	Punst1	CocheC53	Debha1	Botbo1	Copci	Thetr	Malgl1	Croqu1	Catan2	Lenti61	Rhior3	Pucgr2	Allma1	Mnele	Dekbr2
5	12	76	60	40	10	50	13	10	12	21	13	11	26	31	11	12	10	27	15	18	17	27	10	13	18	11	10	11	11	11	14	10	11	11	12	11	9	15	12	31	8	11	19	12	37	14	28	42	9
27	7	35	19	29	7	18	9	7	8	11	7	7	15	13	7	9	7	17	14	9	23	11	7	8	10	9	7	7	10	7	9	8	7	7	9	7	7	8	8	15	8	9	15	7	12	10	26	17	6
80	5	23	13	6	4	16	7	3	3	6	5	4	5	9	4	3	5	4	9	7	5	10	3	7	23	8	3	3	5	3	5	3	5	4	4	3	4	4	5	15	4	4	7	5	12	5	21	7	3
134	1	28	13	10	1	6	2	1	1	16	2	1	30	7	1	1	1	28	3	2	2	5	1	5	20	2	1	2	5	1	1	1	1	1	1	1	1	1	1	18	2	1	2	1	7	1	6	4	0
186	3	6	5	3	2	8	4	2	2	4	9	3	4	3	3	2	3	5	3	3	3	3	2	3	4	3	2	3	3	2	5	2	3	3	3	2	4	3	3	3	3	3	3	3	4	4	7	5	4
275	2	17	4	2	2	8	1	2	2	2	3	2	2	4	3	2	2	2	1	3	3	4	2	3	3	2	2	2	2	2	2	2	2	2	2	2	2	3	2	4	2	2	2	2	5	2	7	7	2
317	2	6	2	2	2	2	2	3	2	2	2	2	2	5	2	2	3	3	2	4	4	5	2	2	5	2	2	2	2	2	2	2	2	4	2	2	2	2	2	2	2	2	2	2	6	3	5	3	2
336	3	5	2	2	1	7	2	1	2	2	1	1	1	7	2	5	3	1	4	2	3	4	2	2	6	2	2	1	5	2	4	1	2	3	2	3	1	1	3	1	1	2	4	2	4	4	8	2	2
340	2	8	4	3	2	3	2	1	2	4	2	2	3	4	2	2	2	3	3	2	4	4	2	2	2	2	2	2	4	2	2	2	2	2	2	2	2	2	2	0	2	2	2	2	3	2	4	4	1
659	1	13	2	5	1	6	3	1	1	1	1	1	0	2	1	1	1	2	3	2	2	2	1	2	0	1	1	1	3	1	1	1	1	1	1	1	1	1	1	0	1	2	3	1	2	1	4	3	1
790	1	1	2	1	1	4	1	1	1	1	1	1	5	1	1	1	1	3	1	1	1	1	1	1	6	1	1	1	1	1	1	1	1	1	1	1	1	1	1	4	1	1	1	1	1	1	0	3	1
865	1	1	1	1	1	2	3	1	1	1	1	1	1	1	3	1	1	1	3	1	1	1	1	1	3	1	1	1	2	1	1	1	1	2	1	2	1	1	1	1	1	1	2	1	1	1	4	3	1
898	1	2	1	1	1	1	4	1	1	1	1	1	2	2	1	1	1	1	2	2	2	2	1	1	3	1	1	1	1	1	1	1	1	1	1	1	1	1	1	1	1	1	3	1	2	1	4	2	1
920	1	4	2	2	1	3	1	1	1	1	1	0	1	1	2	1	1	2	1	1	1	1	1	1	1	1	1	1	1	1	1	1	1	1	1	1	2	1	1	2	1	1	2	1	1	1	2	2	2
994	1	2	1	2	1	2	1	1	1	1	1	1	1	2	1	1	1	1	3	2	2	2	1	1	4	1	1	1	2	1	1	1	1	1	1	1	1	1	1	1	1	1	1	1	3	1	4	2	1
1042	1	4	2	2	1	1	1	1	1	1	2	1	1	2	0	1	1	1	2	1	3	1	1	1	0	1	1	1	1	1	1	1	1	1	1	1	2	1	1	3	1	1	1	1	1	1	2	2	2
1095	1	2	2	1	1	2	1	1	1	0	1	2	1	2	1	1	1	1	1	1	2	1	1	1	1	1	1	1	1	1	1	1	1	1	1	1	1	1	1	1	1	1	1	2	2	1	2	1	1
1177	1	4	2	2	1	1	1	1	1	1	1	1	1	2	1	2	1	0	1	1	1	2	1	2	0	2	1	1	1	1	2	1	1	1	1	1	1	1	2	1	1	1	1	1	1	1	2	1	1
1190	1	4	3	2	1	2	1	1	1	1	1	1	2	1	1	1	1	3	2	1	1	1	1	1	2	1	0	1	1	0	1	1	1	1	1	1	0	1	1	1	1	1	1	1	1	1	2	0	1
1314	1	1	2	1	1	2	1	1	1	2	1	1	1	1	1	1	1	1	1	1	1	1	1	1	2	4	1	1	1	1	1	1	1	1	1	1	1	1	1	1	1	1	1	1	1	1	2	1	1
1394	1	1	1	1	1	2	1	1	1	1	1	1	1	1	1	1	1	1	1	1	1	1	1	1	2	1	1	1	1	1	1	1	1	1	1	1	1	1	1	1	1	1	1	1	1	1	4	1	1
1439	1	1	2	2	1	1	1	1	1	1	1	1	1	1	1	1	1	1	1	1	1	1	1	1	4	1	1	1	2	1	1	1	1	1	0	1	1	1	1	1	1	1	2	2	1	1	2	1	1
1506	1	0	0	1	1	0	1	1	1	0	1	1	1	2	2	1	1	0	1	1	1	1	1	1	2	1	1	1	1	1	1	1	1	1	2	1	1	1	1	1	1	1	0	1	2	1	0	1	1
1519	1	1	1	1	1	1	1	1	1	1	1	1	1	1	1	1	1	1	2	1	1	1	1	1	3	1	1	1	1	1	1	1	1	1	1	1	1	1	1	1	1	1	1	1	1	2	3	1	1
1656	1	1	3	1	1	2	1	1	1	1	1	1	0	1	1	1	1	1	1	1	2	1	1	1	1	1	1	1	1	1	1	1	0	1	0	1	1	1	1	2	1	1	1	1	1	1	2	1	1
1678	1	3	2	1	1	2	1	1	1	1	1	1	1	1	1	1	1	2	1	1	1	1	1	1	2	1	1	1	1	1	1	1	1	1	1	1	1	1	1	1	1	1	1	1	1	1	2	1	0
1729	1	1	1	1	1	4	1	1	1	1	1	1	0	1	1	1	1	1	1	1	1	1	1	1	1	2	1	1	1	0	1	1	1	1	1	1	1	1	1	1	1	1	1	1	2	1	1	2	1
1760	1	0	0	0	1	0	1	1	1	0	1	1	1	2	1	1	1	1	1	2	1	1	1	1	4	2	1	1	1	1	1	1	1	1	1	1	1	1	4	0	1	1	1	1	2	1	2	0	2
1779	1	3	1	1	1	2	1	1	1	1	1	1	1	1	1	1	1	1	1	1	1	1	1	1	1	1	1	1	1	1	1	1	1	1	0	2	1	1	1	1	1	1	1	1	2	1	2	1	1
1820	1	0	1	1	1	0	1	2	1	1	1	1	1	1	1	1	1	1	1	2	1	1	1	2	3	1	1	1	1	1	2	1	2	1	1	1	1	1	2	1	1	1	0	1	2	1	0	1	1
1881	1	1	1	1	1	2	1	1	1	1	1	1	2	1	1	1	1	2	1	1	1	1	1	1	1	0	0	1	1	1	1	1	1	1	1	1	1	1	1	1	1	1	1	1	1	1	2	1	1
2137	1	1	1	1	1	1	1	1	1	1	1	1	1	1	1	1	1	1	1	1	2	1	1	3	3	1	1	1	1	1	1	1	1	1	1	1	1	1	1	1	1	1	0	1	1	1	0	2	1
2180	1	2	1	1	1	1	1	1	1	1	1	1	0	1	1	1	1	1	1	1	1	1	1	0	1	1	1	1	1	1	1	1	1	1	1	1	1	1	1	1	1	1	1	1	1	1	3	0	1
2223	1	1	1	1	1	2	1	1	1	1	1	1	1	1	1	1	1	1	1	1	1	1	1	1	1	1	1	1	1	1	1	1	1	1	1	1	1	1	1	1	0	1	1	1	0	1	2	1	2
2328	1	0	0	0	1	0	1	1	1	0	2	1	1	2	1	1	1	1	1	2	2	2	1	1	1	1	1	1	1	0	1	1	1	1	1	1	1	1	1	0	1	2	2	1	2	1	1	0	1
2447	1	0	0	0	0	1	0	0	2	1	1	1	1	2	1	1	1	1	0	1	1	1	1	1	0	1	1	0	1	1	1	0	1	1	1	1	2	1	2	0	1	2	0	1	3	1	0	0	1
2454	1	0	0	0	1	0	1	1	1	1	1	1	0	2	2	1	1	0	1	1	1	2	1	1	2	2	1	0	1	1	1	1	0	1	1	1	1	1	1	2	1	1	1	1	1	1	2	0	1
2638	1	0	0	0	1	0	1	1	1	0	1	1	1	1	1	1	1	0	1	1	1	1	1	1	1	1	1	1	2	1	1	1	1	1	1	1	1	1	1	0	1	1	1	1	1	1	2	1	1
2644	1	0	0	0	1	0	1	1	1	0	1	0	1	1	1	1	1	0	1	1	2	1	1	1	0	1	1	1	1	1	1	0	1	1	1	1	1	1	1	0	1	5	1	1	2	1	2	0	2
2678	1	2	0	1	1	0	1	1	1	1	2	1	0	1	1	1	0	0	1	1	1	1	1	1	0	1	1	1	1	1	1	1	1	1	1	1	1	1	1	1	1	1	1	1	1	1	3	0	1
2704	1	0	0	0	1	0	0	1	1	0	1	1	0	2	1	1	1	0	0	1	1	2	1	1	2	1	1	1	1	1	1	1	1	1	1	1	1	1	1	0	1	3	1	1	2	1	0	1	1
2759	1	0	0	0	1	0	1	1	1	0	1	1	0	2	1	1	1	0	1	1	1	1	1	1	0	1	1	1	1	1	1	1	1	1	1	1	1	1	1	0	1	1	1	1	1	1	2	0	1
2784	0	1	2	1	1	1	1	1	1	1	0	0	1	1	1	1	0	1	1	1	1	1	1	0	1	0	1	0	1	1	0	1	0	0	0	1	1	0	0	1	0	0	1	0	2	0	2	1	1
2885	1	1	1	1	1	1	1	1	1	1	1	1	0	1	1	1	1	1	1	1	1	1	1	2	2	1	1	0	1	1	2	1	1	1	1	1	0	1	1	0	1	1	1	1	1	1	2	1	0
2993	1	2	1	1	1	1	1	1	1	1	0	0	0	2	1	1	0	1	1	1	1	0	1	1	2	1	0	0	1	1	2	0	0	0	0	0	1	1	0	1	1	2	0	0	2	1	3	1	0
3056	1	0	0	0	1	0	1	1	1	1	1	1	0	2	1	1	1	0	1	1	1	1	1	3	2	1	1	1	1	1	1	1	1	1	1	1	0	1	1	1	1	1	0	1	2	1	0	0	1
3189	1	0	0	0	1	0	1	1	1	1	1	1	1	1	1	1	1	0	1	1	1	1	1	1	1	1	1	1	1	1	1	1	1	1	1	1	0	1	1	0	1	1	0	1	1	1	0	0	1
3317	1	0	0	0	1	0	1	1	1	0	2	1	0	2	1	0	1	0	2	1	1	0	0	1	0	1	1	1	1	1	1	1	1	1	1	1	0	1	1	0	1	1	0	1	1	3	0	0	1
3759	1	0	0	0	0	0	1	0	0	0	1	1	0	1	0	0	1	0	0	1	1	1	0	5	1	1	0	1	1	0	1	0	1	1	1	0	0	1	1	1	2	1	0	1	1	2	0	0	0
5291	0	0	1	0	1	0	1	1	1	0	0	0	0	0	1	1	0	0	0	0	0	0	1	0	0	0	1	0	0	1	0	1	0	0	0	1	0	0	0	1	0	0	0	0	1	0	0	0	1
10206	0	0	0	0	1	0	0	1	1	0	0	0	0	0	2	2	0	0	0	0	0	0	1	0	0	0	1	0	0	1	0	1	0	0	0	1	0	0	0	0	0	0	0	0	0	0	0	0	1
10341	0	0	0	0	1	0	0	1	1	0	0	0	0	0	1	1	0	0	0	0	0	0	1	0	0	0	1	0	0	1	0	1	0	0	0	2	0	0	0	0	0	0	0	0	0	0	0	0	0
16488	0	0	0	0	0	0	0	0	0	0	0	0	0	0	0	0	0	0	0	0	0	0	0	0	0	0	0	0	0	0	0	0	0	0	0	0	1	0	0	0	0	0	0	0	0	0	0	0	0
16501	0	0	0	0	0	0	0	0	0	0	0	0	0	0	0	0	0	0	0	0	0	0	0	0	0	0	0	0	0	0	0	0	0	0	0	0	1	0	0	0	0	0	0	0	0	0	0	0	0
18556	0	0	0	0	0	0	0	0	0	0	0	0	0	0	0	0	0	0	0	0	0	0	0	0	0	0	0	0	0	0	0	0	0	0	0	0	0	0	0	0	0	0	0	0	0	0	0	0	2
35373	0	0	0	0	0	0	0	0	0	0	0	0	0	0	0	0	0	0	0	0	0	0	0	0	0	0	0	0	0	0	0	0	0	0	0	0	0	0	0	0	0	0	0	0	0	0	0	0	0
46432	0	0	0	0	1	0	0	1	0	0	0	0	0	0	0	0	0	0	0	0	0	0	0	0	0	0	0	0	0	0	0	0	0	0	0	0	0	0	0	0	0	0	0	0	0	0	0	0	0
vesicle transport total copy number	76	264	163	135	73	168	88	73	77	99	86	70	122	139	82	81	73	126	102	96	114	118	72	95	157	86	70	68	93	71	87	70	72	76	73	77	71	78	82	127	71	85	95	76	148	88	184	130	74
[truncated: 23 more columns]

[truncated: 19 more sheets: ser-thr kinases, histidine kinases, receptors, phagocytosis, DOCK, ELMO, WASP, WAVE, WASH, kinesins, Ytubulin, nudA, bim1, dynactin, rbl2, ro-2, gcpC, NOX, all category]
