# Supplementary material for: Comparative genomics reveals the origin of fungal hyphae and multicellularity
Source: Nat Commun. 2019 Sep 9;10:4080. doi: 10.1038/s41467-019-12085-w (PMC6733946; doi:10.1038/s41467-019-12085-w)
Supplement: Supplementary file 11 — Supplementary Data 7 [file 41467_2019_12085_MOESM11_ESM.xlsx]

## Sheet: Sheet1
Supplementary Data7: changes in domain architectures between plesiomorphically unicellular and filamentous fungi for each of the clusters in which >=70% of both the unicellular and filamentous species are represented (see methods for filtering criteria).
cluster	Morphogenetic family? (if yes the functional category is given)	MeanDomainCount_filamentousfungi	MeanDomainCount_unicellular_fungi	DifferenceInMeanDomainCounts	p-value	filamentous_fungi_Description	unicellular_fungi_Description	DomainArchitectures_filamentous_fungi	DomainArchitectures_unicellular_fungi	FrequencyOfDomainArchitectures_AsPercentageOfAllSpecies_filamentous_fungi	FrequencyOfDomainArchitectures_AsPercentageOfAllSpecies_unicellular_fungi
112	NA	1.0325342465753424	0.9916666666666667	1.817	6.8373e-14	C2 domain : WW domain : WW domain : WW domain : HECT-domain (ubiquitin-transferase) | HECT-domain (ubiquitin-transferase) | WW domain : WW domain : WW domain : HECT-domain (ubiquitin-transferase) | WW domain | no_domain | C2 domain | Amino-terminal Zinc-binding domain of ubiquitin ligase E3A : HECT-domain (ubiquitin-transferase) | WW domain : WW domain | HECT-domain (ubiquitin-transferase) : HECT…	C2 domain : WW domain : WW domain : WW domain : HECT-domain (ubiquitin-transferase) | HECT-domain (ubiquitin-transferase) | C2 domain : WW domain : WW domain : HECT-domain (ubiquitin-transferase) | HECT-domain (ubiquitin-transferase) : HECT-domain (ubiquitin-transferase) | no_domain | SH3 domain : HECT-domain (ubiquitin-transferase) | C2 domain : WW domain : WW domain : WW domain | C2 domain : WW…	PF00168:PF00397:PF00397:PF00397:PF00632 | PF00632 | PF00397:PF00397:PF00397:PF00632 | PF00397 | no_domain | PF00168 | PF16558:PF00632 | PF00397:PF00397 | PF00632:PF00632 | PF16558	PF00168:PF00397:PF00397:PF00397:PF00632 | PF00632 | PF00168:PF00397:PF00397:PF00632 | PF00632:PF00632 | no_domain | PF00018:PF00632 | PF00168:PF00397:PF00397:PF00397 | PF00168:PF00397:PF00632 | PF00397 | PF00397:PF00632 | PF14604:PF00632 | PF16558:PF00632	94,2857142857143 | 37,1428571428571 | 14,2857142857143 | 8,57142857142857 | 5,71428571428571 | 5,71428571428571 | 5,71428571428571 | 2,85714285714286 | 2,85714285714286 | 2,85714285714286	85,7142857142857 | 85,7142857142857 | 28,5714285714286 | 28,5714285714286 | 14,2857142857143 | 14,2857142857143 | 14,2857142857143 | 14,2857142857143 | 14,2857142857143 | 14,2857142857143 | 14,2857142857143 | 14,2857142857143
66	NA	0.0027675276752767526	0	-0.214	2.4962e-08	no_domain | Chitin recognition protein | Chitin recognition protein : Chitin recognition protein | Chitin recognition protein : Chitin recognition protein : Chitin recognition protein | Fungal cellulose binding domain	no_domain | Chitin recognition protein | Chitin recognition protein : Chitin recognition protein | Chitin recognition protein : Chitin recognition protein : Chitin recognition protein | Fungal cellulose binding domain | Cellulose or protein binding domain : Cellulose or protein binding domain | RNA polymerases M/15 Kd subunit : Transcription factor S-II (TFIIS)	no_domain | PF00187 | PF00187:PF00187 | PF00187:PF00187:PF00187 | PF00734	no_domain | PF00187 | PF00187:PF00187 | PF00187:PF00187:PF00187 | PF00734 | PF02013:PF02013 | PF02150:PF01096	94,1176470588235 | 11,7647058823529 | 5,88235294117647 | 2,94117647058824 | 2,94117647058824	100 | 42,8571428571429 | 42,8571428571429 | 28,5714285714286 | 14,2857142857143 | 14,2857142857143 | 14,2857142857143
900	NA	0.0014265335235378032	0.011834319526627219	-1.34667	4.39569e-06	no_domain | GRAM domain | GRAM domain : GRAM domain	GRAM domain : GRAM domain | no_domain | GRAM domain : GRAM domain : EF hand | GRAM domain : EF hand	no_domain | PF02893 | PF02893:PF02893	PF02893:PF02893 | no_domain | PF02893:PF02893:PF13202 | PF02893:PF13202	88,5714285714286 | 17,1428571428571 | 11,4285714285714	66,6666666666667 | 33,3333333333333 | 16,6666666666667 | 16,6666666666667
59	NA	0.020356234096692113	0.009487666034155597	0.960728	0.000229639	ABC-transporter N-terminal : ABC transporter : ABC transporter | ABC transporter : ABC transporter | ABC transporter | no_domain | DDE superfamily endonuclease : ABC-transporter N-terminal : ABC transporter : ABC transporter | ABC-transporter N-terminal | ABC-transporter N-terminal : ABC transporter	ABC transporter | ABC transporter : ABC transporter | no_domain | ABC transporter : ABC transporter : Forkhead domain | ABC-transporter N-terminal : ABC transporter : ABC transporter	PF14510:PF00005:PF00005 | PF00005:PF00005 | PF00005 | no_domain | PF13358:PF14510:PF00005:PF00005 | PF14510 | PF14510:PF00005	PF00005 | PF00005:PF00005 | no_domain | PF00005:PF00005:PF00250 | PF14510:PF00005:PF00005	91,1764705882353 | 70,5882352941177 | 58,8235294117647 | 38,2352941176471 | 2,94117647058824 | 2,94117647058824 | 2,94117647058824	100 | 50 | 33,3333333333333 | 16,6666666666667 | 16,6666666666667
1566	NA	1.014799154334038	1.0085470085470085	2.64141	0.00049843	RWD domain : Protein kinase domain : Protein kinase domain : Protein kinase domain : Histidyl-tRNA synthetase : Anticodon binding domain of tRNAs | no_domain | RWD domain : Protein kinase domain : Protein kinase domain : Protein kinase domain : Anticodon binding domain of tRNAs | RWD domain : Protein tyrosine kinase : Protein kinase domain : Protein kinase domain : Histidyl-tRNA synthetase : Anti…	RWD domain : Protein kinase domain | no_domain | Protein kinase domain | Protein kinase domain : Protein kinase domain | Protein kinase domain : Protein kinase domain : Anticodon binding domain of tRNAs | Protein kinase domain : Protein kinase domain : Histidyl-tRNA synthetase : Anticodon binding domain of tRNAs | RWD domain : Protein kinase domain : Protein kinase domain : Protein kinase domain …	PF05773:PF00069:PF00069:PF00069:PF13393:PF12745 | no_domain | PF05773:PF00069:PF00069:PF00069:PF12745 | PF05773:PF07714:PF00069:PF00069:PF13393:PF12745	PF05773:PF00069 | no_domain | PF00069 | PF00069:PF00069 | PF00069:PF00069:PF12745 | PF00069:PF00069:PF13393:PF12745 | PF05773:PF00069:PF00069:PF00069 | PF05773:PF00069:PF00069:PF00069:PF13393:PF12745 | PF05773:PF00069:PF00069:PF13393:PF12745	87,8787878787879 | 9,09090909090909 | 6,06060606060606 | 3,03030303030303	33,3333333333333 | 16,6666666666667 | 16,6666666666667 | 16,6666666666667 | 16,6666666666667 | 16,6666666666667 | 16,6666666666667 | 16,6666666666667 | 16,6666666666667
235	cell wall biogenesis	0.2601214574898785	0.03571428571428571	0.702922	0.000566826	Myosin head (motor domain) : Cytochrome b5-like Heme/Steroid binding domain : DEK C terminal domain | no_domain | Myosin head (motor domain) : Myosin head (motor domain) : Cytochrome b5-like Heme/Steroid binding domain : DEK C terminal domain | Myosin head (motor domain) : Cytochrome b5-like Heme/Steroid binding domain | Myosin head (motor domain) | Myosin head (motor domain) : DEK C terminal dom…	no_domain | Myosin head (motor domain) : DEK C terminal domain | Myosin head (motor domain) | Myosin head (motor domain) : Cytochrome b5-like Heme/Steroid binding domain : DEK C terminal domain | Cytochrome b5-like Heme/Steroid binding domain : DEK C terminal domain | Myosin head (motor domain) : Myosin head (motor domain) : Myosin head (motor domain) : Cytochrome b5-like Heme/Steroid binding dom…	PF00063:PF00173:PF08766 | no_domain | PF00063:PF00063:PF00173:PF08766 | PF00063:PF00173 | PF00063 | PF00063:PF08766 | PF00173 | PF00173:PF08766 | PF08766	no_domain | PF00063:PF08766 | PF00063 | PF00063:PF00173:PF08766 | PF00173:PF08766 | PF00063:PF00063:PF00063:PF00173:PF08766 | PF00063:PF00173 | PF08766	94,2857142857143 | 37,1428571428571 | 22,8571428571429 | 22,8571428571429 | 17,1428571428571 | 17,1428571428571 | 14,2857142857143 | 8,57142857142857 | 8,57142857142857	85,7142857142857 | 71,4285714285714 | 42,8571428571429 | 28,5714285714286 | 28,5714285714286 | 14,2857142857143 | 14,2857142857143 | 14,2857142857143
7	microtubular transport	1.0373376623376624	1.0215827338129497	0.224407	0.000627917	no_domain | NACHT domain | AAA ATPase domain | Uncharacterized alpha/beta hydrolase domain (DUF2235) | C2 domain | Protein kinase domain | Cleavage stimulation factor subunit 1 dimerisation domain | C2 domain : NACHT domain | NACHT domain : PQQ-like domain | Uncharacterized alpha/beta hydrolase domain (DUF2235) : Uncharacterized alpha/beta hydrolase domain (DUF2235) | PQQ-like domain | GRF zinc f…	no_domain | LisH | Tup N-terminal	no_domain | PF05729 | PF13191 | PF09994 | PF00168 | PF00069 | PF16699 | PF00168:PF05729 | PF05729:PF13360 | PF09994:PF09994 | PF13360 | PF06839:PF00168 | PF07714 | PF07714:PF00069 | PF08241:PF05729 | PF09994:PF09994:PF09994	no_domain | PF08513 | PF08581	100 | 51,4285714285714 | 20 | 14,2857142857143 | 11,4285714285714 | 8,57142857142857 | 8,57142857142857 | 5,71428571428571 | 5,71428571428571 | 5,71428571428571 | 5,71428571428571 | 2,85714285714286 | 2,85714285714286 | 2,85714285714286 | 2,85714285714286 | 2,85714285714286	100 | 14,2857142857143 | 14,2857142857143
224	NA	1.2015655577299413	1.2098214285714286	-0.270654	0.00147132	no_domain | Beta2-adaptin appendage C-terminal sub-domain	no_domain | Adaptin C-terminal domain | Beta2-adaptin appendage C-terminal sub-domain | Acyl-CoA dehydrogenase N-terminal domain : Acyl-CoA dehydrogenase C-terminal domain	no_domain | PF09066	no_domain | PF02883 | PF09066 | PF02771:PF00441	100 | 2,85714285714286	100 | 42,8571428571429 | 28,5714285714286 | 14,2857142857143
262	NA	1.0656565656565657	1.0753424657534247	-0.233333	0.00193618	no_domain | Alcohol dehydrogenase GroES-like domain | BAR domain : Ribosomal protein L7Ae/L30e/S12e/Gadd45 family	no_domain | Alcohol dehydrogenase GroES-like domain	no_domain | PF08240 | PF03114:PF01248	no_domain | PF08240	100 | 9,09090909090909 | 3,03030303030303	80 | 60
834	NA	1.7878787878787878	1.627906976744186	-2.38251	0.00203398	Sortilin neurotensin receptor 3 : Sortilin neurotensin receptor 3 C-terminal : Sortilin neurotensin receptor 3 : Sortilin neurotensin receptor 3 C-terminal | no_domain | Sortilin neurotensin receptor 3 : Sortilin neurotensin receptor 3 C-terminal | Sortilin neurotensin receptor 3 : Sortilin neurotensin receptor 3 C-terminal : Sortilin neurotensin receptor 3 : Sortilin neurotensin receptor 3 C-ter…	Sortilin neurotensin receptor 3 : Sortilin neurotensin receptor 3 C-terminal : Sortilin neurotensin receptor 3 : Sortilin neurotensin receptor 3 C-terminal : Sortilin neurotensin receptor 3 : Sortilin neurotensin receptor 3 C-terminal | Sortilin neurotensin receptor 3 : Sortilin neurotensin receptor 3	PF15902:PF15901:PF15902:PF15901 | no_domain | PF15902:PF15901 | PF15902:PF15901:PF15902:PF15901:PF15902:PF15901 | PF15902 | PF15901 | PF15901:PF15902 | PF15901:PF15902:PF15902:PF15901 | PF15902:PF15901:PF15901 | PF15902:PF15901:PF15902 | PF15902:PF15901:PF15902:PF15901:PF15902:PF15902:PF15901 | PF15902:PF15902 | PF15902:PF15902:PF15901:PF15902	PF15902:PF15901:PF15902:PF15901:PF15902:PF15901 | PF15902:PF15902	88,2352941176471 | 11,7647058823529 | 8,82352941176471 | 8,82352941176471 | 5,88235294117647 | 2,94117647058824 | 2,94117647058824 | 2,94117647058824 | 2,94117647058824 | 2,94117647058824 | 2,94117647058824 | 2,94117647058824 | 2,94117647058824	80 | 20
3163	NA	0.007590132827324478	0	-0.727941	0.00232124	no_domain | Eukaryotic integral membrane protein (DUF1751) | UBA/TS-N domain	UBA/TS-N domain | no_domain	no_domain | PF08551 | PF00627	PF00627 | no_domain	83,8709677419355 | 9,67741935483871 | 6,45161290322581	100 | 20
1660	NA	0.005405405405405406	0.020833333333333332	-0.541667	0.00266771	no_domain | FAD dependent oxidoreductase	NAD(P)-binding Rossmann-like domain | no_domain | FAD dependent oxidoreductase	no_domain | PF01266	PF13450 | no_domain | PF01266	88,5714285714286 | 11,4285714285714	60 | 40 | 20
1038	NA	0.9940652818991098	1.0175438596491229	1.425	0.0035211	no_domain | EF hand | EF-hand domain pair | EF-hand domain pair : EF-hand domain | EF-hand domain | EF-hand domain pair : EF hand | EF-hand domain pair | EF-hand domain pair : EF hand | EF-hand domain pair : EF-hand domain pair | EF-hand domain pair : EF-hand domain pair | EF hand : EF hand | EF hand : EF-hand domain | EF-hand domain : EF-hand domain | EF-hand domain pair : EF hand : EF hand | EF…	no_domain | EF-hand domain pair : EF-hand domain pair	no_domain | PF00036 | PF13499 | PF13833:PF13405 | PF13405 | PF13833:PF13202 | PF13833 | PF13833:PF00036 | PF13833:PF13499 | PF13833:PF13833 | PF13202:PF13202 | PF13202:PF13405 | PF13405:PF13405 | PF13833:PF00036:PF00036 | PF13833:PF00036:PF13405 | PF13833:PF00036:PF13499 | PF13833:PF13202:PF13202 | PF13833:PF13202:PF13405 | PF13833:PF13202:PF13499	no_domain | PF13833:PF13833	11,4285714285714 | 11,4285714285714 | 11,4285714285714 | 11,4285714285714 | 8,57142857142857 | 8,57142857142857 | 5,71428571428571 | 5,71428571428571 | 5,71428571428571 | 5,71428571428571 | 2,85714285714286 | 2,85714285714286 | 2,85714285714286 | 2,85714285714286 | 2,85714285714286 | 2,85714285714286 | 2,85714285714286 | 2,85714285714286 | 2,85714285714286	83,3333333333333 | 16,6666666666667
239	NA	0.9612903225806452	0.9615384615384616	0.533887	0.00388621	HAND : SLIDE | no_domain | DNA-binding domain : HAND : SLIDE | HAND | HAND : SLIDE : La domain : RNA recognition motif, (a,k,a, RRM RBD or RNP domain) | SLIDE | PLD-like domain | DNA-binding domain	no_domain | HAND : SLIDE | Chromo (CHRromatin Organisation MOdifier) domain | PHD-finger | HAND | SLIDE | DNA-binding domain : HAND : SLIDE	PF09110:PF09111 | no_domain | PF13892:PF09110:PF09111 | PF09110 | PF09110:PF09111:PF05383:PF00076 | PF09111 | PF13091 | PF13892	no_domain | PF09110:PF09111 | PF00385 | PF00628 | PF09110 | PF09111 | PF13892:PF09110:PF09111	82,8571428571429 | 71,4285714285714 | 14,2857142857143 | 2,85714285714286 | 2,85714285714286 | 2,85714285714286 | 2,85714285714286 | 2,85714285714286	100 | 42,8571428571429 | 14,2857142857143 | 14,2857142857143 | 14,2857142857143 | 14,2857142857143 | 14,2857142857143
1186	NA	1.0147275405007363	1.0238095238095237	-0.452381	0.00494751	no_domain | Thioesterase superfamily	no_domain | Thioesterase superfamily | Thioesterase superfamily : Thioesterase superfamily	no_domain | PF03061	no_domain | PF03061 | PF03061:PF03061	96,4285714285714 | 7,14285714285714	83,3333333333333 | 16,6666666666667 | 16,6666666666667
1776	NA	1.3982035928143712	1.2592592592592593	-0.569106	0.00657069	no_domain | Ubiquitin family | Helix-turn-helix domain	Ubiquitin family | no_domain	no_domain | PF00240 | PF13518	PF00240 | no_domain	91,4285714285714 | 8,57142857142857 | 2,85714285714286	60 | 40
3965	NA	0.0018450184501845018	0	-0.677249	0.00690235	no_domain | Prolyl oligopeptidase family	Prolyl oligopeptidase family | no_domain	no_domain | PF00326	PF00326 | no_domain	96,1538461538462 | 3,84615384615385	100 | 40
80	vesicle transport	1.0166112956810631	1.021978021978022	0.169843	0.00707483	no_domain | haloacid dehalogenase-like hydrolase | haloacid dehalogenase-like hydrolase	no_domain | haloacid dehalogenase-like hydrolase | haloacid dehalogenase-like hydrolase : Dynamin family	no_domain | PF00702 | PF08282	no_domain | PF00702 | PF00702:PF00350	100 | 85,7142857142857 | 8,57142857142857	100 | 28,5714285714286 | 14,2857142857143
1648	NA	1.00625	0.989247311827957	-2.05844	0.00751648	Zinc finger C2H2 type : Zinc finger C2H2 type : Zinc finger C2H2 type : Zinc finger C2H2 type | Zinc finger C2H2 type : Zinc finger C2H2 type | Zinc finger C2H2 type | Zinc finger C2H2 type : Zinc finger C2H2 type : Zinc finger C2H2 type | Zinc finger C2H2 type : Zinc finger C2H2 type : Zinc finger C2H2 type : Zinc finger C2H2 type : Zinc finger C2H2 type | no_domain | Zinc finger C2H2 type : Zin…	no_domain | Zinc finger C2H2 type : Zinc finger C2H2 type : Zinc finger C2H2 type : Zinc finger C2H2 type : Zinc finger C2H2 type | Zinc finger C2H2 type : Zinc finger C2H2 type : Zinc finger C2H2 type : Zinc finger C2H2 type : Zinc finger C2H2 type : Zinc finger C2H2 type | Zinc finger C2H2 type : Zinc finger C2H2 type : Zinc finger C2H2 type : Zinc finger C2H2 type : Zinc finger C2H2 type : Zin…	PF00096:PF00096:PF00096:PF00096 | PF00096:PF00096 | PF00096 | PF00096:PF00096:PF00096 | PF00096:PF00096:PF00096:PF00096:PF00096 | no_domain | PF00096:PF00096:PF00096:PF00096:PF00096:PF00096 | PF00096:PF00096:PF00096:PF00096:PF00096:PF00096:PF00096:PF00096 | PF00096:PF00096:PF12874 | PF00096:PF00096:PF13894:PF00096 | PF00096:PF09237:PF00096 | PF00096:PF13894:PF00096 | PF00096:PF13912:PF00096:PF000…	no_domain | PF00096:PF00096:PF00096:PF00096:PF00096 | PF00096:PF00096:PF00096:PF00096:PF00096:PF00096 | PF00096:PF00096:PF00096:PF00096:PF00096:PF00096:PF00096 | PF00096:PF00096:PF00096:PF00096:PF12874:PF00096:PF00096:PF13894 | PF00096:PF00096:PF00096:PF00096:PF12874:PF00096:PF13894 | PF00096:PF00096:PF13894:PF00096	35,2941176470588 | 20,5882352941176 | 11,7647058823529 | 11,7647058823529 | 8,82352941176471 | 2,94117647058824 | 2,94117647058824 | 2,94117647058824 | 2,94117647058824 | 2,94117647058824 | 2,94117647058824 | 2,94117647058824 | 2,94117647058824 | 2,94117647058824 | 2,94117647058824	20 | 20 | 20 | 20 | 20 | 20 | 20
1864	NA	1	1.0515463917525774	-0.95	0.011225	no_domain | Zinc knuckle | RNA-binding Nab2-type zinc finger : RNA-binding Nab2-type zinc finger | RNA-binding Nab2-type zinc finger : Zinc knuckle | RNA-binding Nab2-type zinc finger : RNA-binding Nab2-type zinc finger : Zinc knuckle | RNA-binding Nab2-type zinc finger : RNA-binding Nab2-type zinc finger : RNA-binding Nab2-type zinc finger : RNA-binding Nab2-type zinc finger	RNA-binding Nab2-type zinc finger : RNA-binding Nab2-type zinc finger : Zinc knuckle | no_domain | Zinc knuckle | RNA-binding Nab2-type zinc finger	no_domain | PF00098 | PF14608:PF14608 | PF14608:PF00098 | PF14608:PF14608:PF00098 | PF14608:PF14608:PF14608:PF14608	PF14608:PF14608:PF00098 | no_domain | PF00098 | PF14608	62,8571428571429 | 25,7142857142857 | 5,71428571428571 | 2,85714285714286 | 2,85714285714286 | 2,85714285714286	40 | 20 | 20 | 20
97	NA	1.3833333333333333	1.4177215189873418	-0.0956272	0.0174617	no_domain | AMP-binding enzyme C-terminal domain | Membrane dipeptidase (Peptidase family M19)	no_domain | AMP-binding enzyme C-terminal domain | Phosphopantetheine attachment site	no_domain | PF13193 | PF01244	no_domain | PF13193 | PF00550	100 | 11,4285714285714 | 2,85714285714286	100 | 57,1428571428571 | 14,2857142857143
98	microtubular transport	1.0541082164328657	1.1111111111111112	0.921739	0.0177159	Hydrolytic ATP binding site of dynein motor region : AAA domain (dynein-related subfamily) : P-loop containing dynein motor region : P-loop containing dynein motor region D4 : Microtubule-binding stalk of dynein motor : ATP-binding dynein motor region : Dynein heavy chain region D6 P-loop domain | no_domain | Hydrolytic ATP binding site of dynein motor region | Dynein heavy chain region D6 P-loop…	Hydrolytic ATP binding site of dynein motor region : AAA domain (dynein-related subfamily) : P-loop containing dynein motor region : P-loop containing dynein motor region D4 : Microtubule-binding stalk of dynein motor : ATP-binding dynein motor region : Dynein heavy chain region D6 P-loop domain | Hydrolytic ATP binding site of dynein motor region : P-loop containing dynein motor region : P-loop …	PF12774:PF07728:PF12775:PF12780:PF12777:PF12781:PF03028 | no_domain | PF12774 | PF03028 | PF12774:PF07728 | PF12774:PF07728:PF12775 | PF12774:PF07728:PF12775:PF12780:PF12777:PF12781:PF03028:PF03028 | PF12777:PF12781:PF03028 | PF12781	PF12774:PF07728:PF12775:PF12780:PF12777:PF12781:PF03028 | PF12774:PF12775:PF12780:PF12777:PF12781:PF03028 | PF12774 | no_domain | PF03028 | PF12774:PF07728 | PF12774:PF07728:PF12775 | PF12777:PF12781:PF03028 | PF07728:PF12775 | PF07728:PF12775:PF12780:PF12777:PF12781:PF03028 | PF12774:PF07728:PF12775:PF12780 | PF12774:PF07728:PF12775:PF12780:PF12777 | PF12774:PF12774:PF07728:PF12775:PF12780:PF127…	94,2857142857143 | 8,57142857142857 | 5,71428571428571 | 2,85714285714286 | 2,85714285714286 | 2,85714285714286 | 2,85714285714286 | 2,85714285714286 | 2,85714285714286	100 | 100 | 57,1428571428571 | 42,8571428571429 | 42,8571428571429 | 28,5714285714286 | 28,5714285714286 | 28,5714285714286 | 14,2857142857143 | 14,2857142857143 | 14,2857142857143 | 14,2857142857143 | 14,2857142857143 | 14,2857142857143 | 14,2857142857143 | 14,2857142857143 | 14,2857142857143 | 14,2857142857143 | 14,2857142857143 | 14,2857142857143
1446	NA	1.0070175438596491	0.9830508474576272	1.1973	0.0215475	Ras family : Ras family | Ras family : EF hand : EF hand : Ras family | Ras family | no_domain | Ras family : EF hand : Ras family | Ras family : EF hand : EF hand	Ras family | Ras family : Ras family | no_domain	PF00071:PF00071 | PF00071:PF13202:PF13202:PF00071 | PF00071 | no_domain | PF00071:PF13202:PF00071 | PF00071:PF13202:PF13202	PF00071 | PF00071:PF00071 | no_domain	68,5714285714286 | 20 | 8,57142857142857 | 2,85714285714286 | 2,85714285714286 | 2,85714285714286	71,4285714285714 | 28,5714285714286 | 14,2857142857143
306	NA	0	0.016666666666666666	1.04365	0.0229597	RNA polymerase Rpb1 domain 1 : RNA polymerase Rpb1 domain 2 : RNA polymerase Rpb1 domain 3 : RNA polymerase Rpb1 domain 4 : RNA polymerase Rpb1 domain 5 | no_domain | RNA polymerase Rpb1 domain 1 : RNA polymerase Rpb1 domain 2 : RNA polymerase Rpb1 domain 3 : RNA polymerase Rpb1 domain 4 | RNA polymerase Rpb1 domain 1 : RNA polymerase Rpb1 domain 2 : RNA polymerase Rpb1 domain 3 : RNA polymerase …	RNA polymerase Rpb1 domain 1 : RNA polymerase Rpb1 domain 2 : RNA polymerase Rpb1 domain 3 : RNA polymerase Rpb1 domain 4 : RNA polymerase Rpb1 domain 5 | no_domain | RNA polymerase Rpb1 domain 1 | RNA polymerase Rpb1 domain 1 : RNA polymerase Rpb1 domain 2 : RNA polymerase Rpb1 domain 3 | RNA polymerase Rpb1 domain 1 : RNA polymerase Rpb1 domain 2 : RNA polymerase Rpb1 domain 3 : RNA polymerase …	PF04997:PF00623:PF04983:PF05000:PF04998 | no_domain | PF04997:PF00623:PF04983:PF05000:PF04992-PF04998-PF04990 | PF04997:PF00623:PF04983:PF05000:PF04998-PF04990-PF04992 | PF04997:PF00623:PF04983:PF05000:PF04990-PF04998-PF04992 | PF04997:PF00623:PF04983:PF05000:PF04992-PF04990-PF04998 | PF04997:PF00623:PF04983:PF05000:PF04998-PF04992-PF04990 | PF04997:PF00623:PF04983:PF05000:PF04990-PF04992-PF04998…	PF04997:PF00623:PF04983:PF05000:PF04998 | no_domain | PF04997 | PF04997:PF00623:PF04983 | PF04997:PF00623:PF04983:PF05000:PF04990-PF04992-PF04998 | PF04997:PF00623:PF04983:PF05000:PF04998-PF04990-PF04992 | PF04998 | PF00623:PF04983 | PF00623:PF04983:PF04998 | PF04997:PF00623:PF04983:PF05000:PF04990-PF04998 | PF04997:PF00623:PF04983:PF05000:PF04990-PF04998-PF04992 | PF04997:PF00623:PF04983:PF05000…	97,1428571428571 | 25,7142857142857 | 17,1428571428571 | 17,1428571428571 | 14,2857142857143 | 14,2857142857143 | 14,2857142857143 | 11,4285714285714 | 2,85714285714286 | 2,85714285714286 | 2,85714285714286 | 2,85714285714286 | 2,85714285714286 | 2,85714285714286 | 2,85714285714286 | 2,85714285714286 | 2,85714285714286 | 2,85714285714286 | 2,85714285714286 | 2,85714285714286 | 2,85714285714286	85,7142857142857 | 42,8571428571429 | 28,5714285714286 | 28,5714285714286 | 28,5714285714286 | 28,5714285714286 | 28,5714285714286 | 14,2857142857143 | 14,2857142857143 | 14,2857142857143 | 14,2857142857143 | 14,2857142857143 | 14,2857142857143
207	NA	1.0392609699769053	1	0.587682	0.0259486	Zinc finger C2H2 type : Zinc finger C2H2 type | Zinc finger C2H2 type | no_domain | Zinc finger C2H2 type : Zinc finger C2H2 type : Zinc finger C2H2 type | Zinc finger C2H2 type : C2H2-type zinc finger | Zinc finger C2H2 type : Zinc finger C2H2 type : Zinc finger C2H2 type : Zinc finger C2H2 type | C2H2-type zinc finger : Zinc finger C2H2 type	Zinc finger C2H2 type | no_domain | Zinc finger C2H2 type : Zinc finger C2H2 type	PF00096:PF00096 | PF00096 | no_domain | PF00096:PF00096:PF00096 | PF00096:PF13912 | PF00096:PF00096:PF00096:PF00096 | PF13894:PF00096	PF00096 | no_domain | PF00096:PF00096	85,7142857142857 | 53,5714285714286 | 39,2857142857143 | 7,14285714285714 | 7,14285714285714 | 3,57142857142857 | 3,57142857142857	66,6666666666667 | 50 | 50
1726	NA	0.001949317738791423	0	1.23158	0.0269903	DEAD/DEAH box helicase : Helicase associated domain (HA2) : Oligonucleotide/oligosaccharide-binding (OB)-fold | no_domain | Helicase associated domain (HA2) : Oligonucleotide/oligosaccharide-binding (OB)-fold | AAA domain : Helicase associated domain (HA2) : Oligonucleotide/oligosaccharide-binding (OB)-fold	Helicase associated domain (HA2) : Oligonucleotide/oligosaccharide-binding (OB)-fold | no_domain | DEAD/DEAH box helicase : Helicase associated domain (HA2) : Oligonucleotide/oligosaccharide-binding (OB)-fold | DEAD/DEAH box helicase | Helicase associated domain (HA2)	PF00270:PF04408:PF07717 | no_domain | PF04408:PF07717 | PF13401:PF04408:PF07717	PF04408:PF07717 | no_domain | PF00270:PF04408:PF07717 | PF00270 | PF04408	88,2352941176471 | 5,88235294117647 | 5,88235294117647 | 5,88235294117647	42,8571428571429 | 28,5714285714286 | 28,5714285714286 | 14,2857142857143 | 14,2857142857143
1526	NA	0.9906103286384976	0.9470198675496688	-0.309582	0.0277321	no_domain | Putative tRNA binding domain	Putative tRNA binding domain | no_domain	no_domain | PF01588	PF01588 | no_domain	94,2857142857143 | 5,71428571428571	57,1428571428571 | 42,8571428571429
61	NA	1.4668769716088328	1.4174757281553398	0.502941	0.0292633	MCM N-terminal domain : MCM OB domain : MCM P-loop domain | MCM OB domain : MCM P-loop domain | MCM P-loop domain | MCM N-terminal domain | MCM OB domain : MCM P-loop domain : MCM P-loop domain | no_domain | MCM N-terminal domain : MCM OB domain : MCM P-loop domain : Glycosyl hydrolase family 3 N terminal domain | MCM N-terminal domain : MCM OB domain : MCM P-loop domain : COG4 transport protein …	MCM N-terminal domain : MCM OB domain : MCM P-loop domain | MCM OB domain : MCM P-loop domain | MCM P-loop domain | no_domain | MCM OB domain | MCM N-terminal domain : MCM P-loop domain | MCM N-terminal domain : MCM OB domain | MCM OB domain : MCM P-loop domain : MCM P-loop domain	PF14551:PF17207:PF00493 | PF17207:PF00493 | PF00493 | PF14551 | PF17207:PF00493:PF00493 | no_domain | PF14551:PF17207:PF00493:PF00933:PF01915-PF07691 | PF14551:PF17207:PF00493:PF08318 | PF17207 | PF17207:PF00493:PF00493:PF00493	PF14551:PF17207:PF00493 | PF17207:PF00493 | PF00493 | no_domain | PF17207 | PF14551:PF00493 | PF14551:PF17207 | PF17207:PF00493:PF00493	100 | 17,1428571428571 | 11,4285714285714 | 8,57142857142857 | 5,71428571428571 | 2,85714285714286 | 2,85714285714286 | 2,85714285714286 | 2,85714285714286 | 2,85714285714286	100 | 71,4285714285714 | 42,8571428571429 | 28,5714285714286 | 28,5714285714286 | 14,2857142857143 | 14,2857142857143 | 14,2857142857143
89	NA	1.005791505791506	0.9696969696969697	0.279817	0.0293175	F-box-like | no_domain | F-box domain	no_domain | F-box-like | F-box domain	PF12937 | no_domain | PF00646	no_domain | PF12937 | PF00646	100 | 54,2857142857143 | 28,5714285714286	100 | 100 | 28,5714285714286
3621	NA	1.538888888888889	1.721311475409836	-0.520737	0.0310537	no_domain | zinc-RING finger domain	zinc-RING finger domain | no_domain	no_domain | PF14634	PF14634 | no_domain	80,7692307692308 | 23,0769230769231	66,6666666666667 | 33,3333333333333
3121	NA	0	0.04411764705882353	1.34722	0.0317219	PPPDE putative peptidase domain : Thioredoxin : PUL domain | PPPDE putative peptidase domain | no_domain | PPPDE putative peptidase domain : Thioredoxin	PPPDE putative peptidase domain | PPPDE putative peptidase domain : Thioredoxin : PUL domain | no_domain | Thioredoxin | PUL domain	PF05903:PF00085:PF08324 | PF05903 | no_domain | PF05903:PF00085	PF05903 | PF05903:PF00085:PF08324 | no_domain | PF00085 | PF08324	93,75 | 9,375 | 3,125 | 3,125	50 | 33,3333333333333 | 16,6666666666667 | 16,6666666666667 | 16,6666666666667
77	NA	1.0034129692832765	1	0.434541	0.032426	ATPase family associated with various cellular activities (AAA) : ATPase family associated with various cellular activities (AAA) | Cell division protein 48 (CDC48) N-terminal domain : Cell division protein 48 (CDC48) domain 2 : ATPase family associated with various cellular activities (AAA) : ATPase family associated with various cellular activities (AAA) : Vps4 C terminal oligomerisation domain…	ATPase family associated with various cellular activities (AAA) : ATPase family associated with various cellular activities (AAA) | Cell division protein 48 (CDC48) N-terminal domain : Cell division protein 48 (CDC48) domain 2 : ATPase family associated with various cellular activities (AAA) : ATPase family associated with various cellular activities (AAA) : Vps4 C terminal oligomerisation domain…	PF00004:PF00004 | PF02359:PF02933:PF00004:PF00004:PF09336 | PF00004 | no_domain | PF09262:PF00004:PF00004 | PF02359:PF02933:PF00004:PF00004 | PF09263:PF09262:PF00004:PF00004 | PF00004:PF00004:PF00004 | PF00004:PF00004:PF09336 | PF00004:PF09336 | PF02359 | PF02359:PF00004 | PF02359:PF00004:PF00004:PF09336 | PF02933:PF00004:PF00004 | PF02933:PF00004:PF00004:PF09336 | PF09336	PF00004:PF00004 | PF02359:PF02933:PF00004:PF00004:PF09336 | PF00004 | no_domain | PF09262:PF00004:PF00004 | PF00004:PF00004:PF00004 | PF00004:PF00004:PF09336 | PF02359 | PF02359:PF02933:PF00004:PF00004 | PF09262:PF00004	100 | 85,7142857142857 | 45,7142857142857 | 22,8571428571429 | 11,4285714285714 | 8,57142857142857 | 5,71428571428571 | 2,85714285714286 | 2,85714285714286 | 2,85714285714286 | 2,85714285714286 | 2,85714285714286 | 2,85714285714286 | 2,85714285714286 | 2,85714285714286 | 2,85714285714286	100 | 85,7142857142857 | 71,4285714285714 | 42,8571428571429 | 28,5714285714286 | 14,2857142857143 | 14,2857142857143 | 14,2857142857143 | 14,2857142857143 | 14,2857142857143
1096	NA	2.889655172413793	2.769230769230769	0.744898	0.0329865	SRI (Set2 Rpb1 interacting) domain | TFIIS helical bundle-like domain : SRI (Set2 Rpb1 interacting) domain | no_domain | WW domain : SRI (Set2 Rpb1 interacting) domain | TFIIS helical bundle-like domain : WW domain : SRI (Set2 Rpb1 interacting) domain | GATA zinc finger : GATA zinc finger | TFIIS helical bundle-like domain : WW domain	no_domain | WW domain : SRI (Set2 Rpb1 interacting) domain | SRI (Set2 Rpb1 interacting) domain	PF08236 | PF08711:PF08236 | no_domain | PF00397:PF08236 | PF08711:PF00397:PF08236 | PF00320:PF00320 | PF08711:PF00397	no_domain | PF00397:PF08236 | PF08236	54,2857142857143 | 17,1428571428571 | 14,2857142857143 | 14,2857142857143 | 11,4285714285714 | 2,85714285714286 | 2,85714285714286	71,4285714285714 | 28,5714285714286 | 28,5714285714286
1538	NA	1.006993006993007	1.064102564102564	-0.272973	0.0371156	no_domain | DEAD/DEAH box helicase	no_domain | FANCM to MHF binding domain : ERCC4 domain : Helix-hairpin-helix domain	no_domain | PF00270	no_domain | PF16783:PF02732:PF14520	97,0588235294118 | 2,94117647058824	83,3333333333333 | 16,6666666666667
213	NA	1.025	1	-0.340313	0.0420194	Common central domain of tyrosinase | no_domain | Common central domain of tyrosinase : Common central domain of tyrosinase	Common central domain of tyrosinase | Common central domain of tyrosinase : Common central domain of tyrosinase | no_domain | Chitin recognition protein : Chitin recognition protein : Chitin recognition protein : Chitin recognition protein : Chitin recognition protein : Common central domain of tyrosinase	PF00264 | no_domain | PF00264:PF00264	PF00264 | PF00264:PF00264 | no_domain | PF00187:PF00187:PF00187:PF00187:PF00187:PF00264	100 | 23,0769230769231 | 15,3846153846154	100 | 80 | 20 | 20
1174	NA	2.2153846153846155	1.84	-1.8648	0.042526	PRO8NT (NUC069) PrP8 N-terminal domain : PROCN (NUC071) domain : RNA recognition motif of the spliceosomal PrP8 : U5-snRNA binding site 2 of PrP8 : U6-snRNA interacting domain of PrP8 : PRP8 domain IV core : PROCT (NUC072) domain | no_domain | U5-snRNA binding site 2 of PrP8 | PRO8NT (NUC069) PrP8 N-terminal domain | PRO8NT (NUC069) PrP8 N-terminal domain : PROCN (NUC071) domain : RNA recognition…	PRO8NT (NUC069) PrP8 N-terminal domain : PROCN (NUC071) domain : RNA recognition motif of the spliceosomal PrP8 : U5-snRNA binding site 2 of PrP8 : U6-snRNA interacting domain of PrP8 : PRP8 domain IV core : PROCT (NUC072) domain | PRO8NT (NUC069) PrP8 N-terminal domain : PROCN (NUC071) domain : PROCN (NUC071) domain : RNA recognition motif of the spliceosomal PrP8 : U5-snRNA binding site 2 of Pr…	PF08082:PF08083:PF10598:PF10597:PF10596:PF12134:PF08084 | no_domain | PF10597 | PF08082 | PF08082:PF08083:PF10598:PF10597:PF10596:PF10596:PF12134:PF08084 | PF08082:PF08083 | PF08082:PF08083:PF10597:PF10596:PF12134:PF08084 | PF08082:PF08083:PF10598 | PF08082:PF08083:PF10598:PF10597:PF10596:PF05203:PF05204:PF10596:PF12134:PF08084 | PF08082:PF08083:PF10598:PF10597:PF10596:PF05204:PF10596:PF12134:PF0…	PF08082:PF08083:PF10598:PF10597:PF10596:PF12134:PF08084 | PF08082:PF08083:PF08083:PF10598:PF10597:PF10596:PF12134:PF08084 | PF08082:PF08083:PF10598:PF10597:PF10596:PF10596:PF12134:PF08084 | PF08082:PF08083:PF10598:PF10597:PF10596:PF12134:PF12134:PF08084	82,8571428571429 | 8,57142857142857 | 8,57142857142857 | 5,71428571428571 | 5,71428571428571 | 2,85714285714286 | 2,85714285714286 | 2,85714285714286 | 2,85714285714286 | 2,85714285714286 | 2,85714285714286 | 2,85714285714286	71,4285714285714 | 14,2857142857143 | 14,2857142857143 | 14,2857142857143
109	NA	0.9959016393442623	1.0810810810810811	0.393079	0.0440725	SH3 domain : RasGEF N-terminal motif | RasGEF N-terminal motif | no_domain | SH3 domain : WW domain : RasGEF N-terminal motif | Variant SH3 domain : RasGEF N-terminal motif | WW domain : RasGEF N-terminal motif | SH3 domain | SH3 domain : RasGEF N-terminal motif : HIT domain	RasGEF N-terminal motif | no_domain | SH3 domain : RasGEF N-terminal motif | SH3 domain : WW domain | SH3 domain : WW domain : RasGEF N-terminal motif | PH domain | RasGEF N-terminal motif : Regulator of G protein signaling domain | Raf-like Ras-binding domain : RasGEF N-terminal motif | Variant SH3 domain : RasGEF N-terminal motif	PF00018:PF00618 | PF00618 | no_domain | PF00018:PF00397:PF00618 | PF07653:PF00618 | PF00397:PF00618 | PF00018 | PF00018:PF00618:PF01230	PF00618 | no_domain | PF00018:PF00618 | PF00018:PF00397 | PF00018:PF00397:PF00618 | PF00169 | PF00618:PF00615 | PF02196:PF00618 | PF07653:PF00618	72,7272727272727 | 42,4242424242424 | 30,3030303030303 | 9,09090909090909 | 9,09090909090909 | 6,06060606060606 | 3,03030303030303 | 3,03030303030303	100 | 85,7142857142857 | 42,8571428571429 | 14,2857142857143 | 14,2857142857143 | 14,2857142857143 | 14,2857142857143 | 14,2857142857143 | 14,2857142857143
2867	NA	0.8904494382022472	0.8596491228070176	-0.555556	0.0448759	no_domain | short chain dehydrogenase	short chain dehydrogenase | no_domain	no_domain | PF00106	PF00106 | no_domain	69,6969696969697 | 30,3030303030303	80 | 20
53	NA	1.9692307692307693	1.9259259259259258	0.375385	0.0501198	DEAD/DEAH box helicase : Helicase associated domain (HA2) : Oligonucleotide/oligosaccharide-binding (OB)-fold | Helicase associated domain (HA2) : Oligonucleotide/oligosaccharide-binding (OB)-fold | no_domain | S1 RNA binding domain : Helicase associated domain (HA2) : Oligonucleotide/oligosaccharide-binding (OB)-fold | Helicase associated domain (HA2) | DEAD/DEAH box helicase : Helicase associat…	DEAD/DEAH box helicase : Helicase associated domain (HA2) : Oligonucleotide/oligosaccharide-binding (OB)-fold | DEAD/DEAH box helicase : Helicase associated domain (HA2) | Helicase associated domain (HA2) : Oligonucleotide/oligosaccharide-binding (OB)-fold | Helicase associated domain (HA2) | no_domain | DEAD/DEAH box helicase | S1 RNA binding domain : Helicase associated domain (HA2) : Oligonucl…	PF00270:PF04408:PF07717 | PF04408:PF07717 | no_domain | PF00575:PF04408:PF07717 | PF04408 | PF00270:PF04408 | PF05773:PF00270:PF04408:PF07717 | PF00270 | PF00575 | PF00575:PF00270:PF04408:PF07717 | PF13401:PF04408:PF07717 | PF00575:PF00270 | PF00575:PF04408:PF07717:PF03372 | PF00808:PF00270:PF04408:PF07717 | PF01652:PF04408 | PF04408:PF12937 | PF06747:PF05773:PF00270:PF04408:PF07717 | PF07717 | P…	PF00270:PF04408:PF07717 | PF00270:PF04408 | PF04408:PF07717 | PF04408 | no_domain | PF00270 | PF00575:PF04408:PF07717 | PF00069:PF04408 | PF00355:PF00270:PF04408:PF07717 | PF00575 | PF00575:PF00270:PF04408:PF07717 | PF00575:PF00270:PF07717 | PF01753 | PF05773:PF00270	94,2857142857143 | 85,7142857142857 | 42,8571428571429 | 42,8571428571429 | 37,1428571428571 | 31,4285714285714 | 28,5714285714286 | 22,8571428571429 | 11,4285714285714 | 11,4285714285714 | 5,71428571428571 | 2,85714285714286 | 2,85714285714286 | 2,85714285714286 | 2,85714285714286 | 2,85714285714286 | 2,85714285714286 | 2,85714285714286 | 2,85714285714286 | 2,85714285714286	100 | 71,4285714285714 | 71,4285714285714 | 57,1428571428571 | 42,8571428571429 | 42,8571428571429 | 42,8571428571429 | 14,2857142857143 | 14,2857142857143 | 14,2857142857143 | 14,2857142857143 | 14,2857142857143 | 14,2857142857143 | 14,2857142857143
551	NA	2.210727969348659	2019-01-25	-0.616667	0.0530124	C-terminal regulatory domain of Threonine dehydratase : C-terminal regulatory domain of Threonine dehydratase | no_domain | C-terminal regulatory domain of Threonine dehydratase	C-terminal regulatory domain of Threonine dehydratase : C-terminal regulatory domain of Threonine dehydratase | no_domain	PF00585:PF00585 | no_domain | PF00585	PF00585:PF00585 | no_domain	91,4285714285714 | 54,2857142857143 | 5,71428571428571	100 | 28,5714285714286
796	actin cytoskeleton	2019-02-09	2.3970588235294117	1.14775	0.0539113	Calponin homology (CH) domain : Calponin homology (CH) domain : Calponin homology (CH) domain : Calponin homology (CH) domain | EF-hand domain pair : Calponin homology (CH) domain : Calponin homology (CH) domain : Calponin homology (CH) domain : Calponin homology (CH) domain	Calponin homology (CH) domain : Calponin homology (CH) domain : Calponin homology (CH) domain : Calponin homology (CH) domain | Calponin homology (CH) domain : Calponin homology (CH) domain | Calponin homology (CH) domain | Calponin homology (CH) domain : Calponin homology (CH) domain : Calponin homology (CH) domain | EF-hand domain pair | EF-hand domain pair : Calponin homology (CH) domain : Cal…	PF00307:PF00307:PF00307:PF00307 | PF13499:PF00307:PF00307:PF00307:PF00307	PF00307:PF00307:PF00307:PF00307 | PF00307:PF00307 | PF00307 | PF00307:PF00307:PF00307 | PF13499 | PF13499:PF00307:PF00307:PF00307:PF00307	97,1428571428571 | 8,57142857142857	85,7142857142857 | 57,1428571428571 | 14,2857142857143 | 14,2857142857143 | 14,2857142857143 | 14,2857142857143
1595	NA	0.9126637554585153	0.8064516129032258	-0.896078	0.0653952	Neutral trehalase Ca2+ binding domain : Trehalase | Trehalase | no_domain | Trehalase : Trehalase	Neutral trehalase Ca2+ binding domain : Trehalase | Neutral trehalase Ca2+ binding domain : Trehalase : Trehalase | Trehalase : Trehalase : Trehalase | Neutral trehalase Ca2+ binding domain : Trehalase : Trehalase : Trehalase	PF07492:PF01204 | PF01204 | no_domain | PF01204:PF01204	PF07492:PF01204 | PF07492:PF01204:PF01204 | PF01204:PF01204:PF01204 | PF07492:PF01204:PF01204:PF01204	88,5714285714286 | 17,1428571428571 | 2,85714285714286 | 2,85714285714286	42,8571428571429 | 42,8571428571429 | 14,2857142857143 | 14,2857142857143
256	NA	1.6415929203539823	1.4285714285714286	-0.472492	0.0670202	3' exoribonuclease family domain 1 | 3' exoribonuclease family domain 1 : 3' exoribonuclease family domain 2 | no_domain	3' exoribonuclease family domain 1 : 3' exoribonuclease family domain 2 | 3' exoribonuclease family domain 1 | 3' exoribonuclease family domain 2	PF01138 | PF01138:PF03725 | no_domain	PF01138:PF03725 | PF01138 | PF03725	91,4285714285714 | 51,4285714285714 | 14,2857142857143	85,7142857142857 | 71,4285714285714 | 14,2857142857143
938	NA	0.05	0.264	0.458472	0.0710475	UME (NUC010) domain | no_domain	no_domain | UME (NUC010) domain	PF08064 | no_domain	no_domain | PF08064	88,2352941176471 | 20,5882352941176	83,3333333333333 | 66,6666666666667
1960	NA	0.8918128654970761	1	-0.221429	0.0765562	no_domain | KH domain	no_domain | KH domain	no_domain | PF00013	no_domain | PF00013	97,0588235294118 | 2,94117647058824	71,4285714285714 | 28,5714285714286
129	NA	0.9585253456221198	1.0188679245283019	-0.482825	0.0783827	Protein kinase domain : Protein kinase domain | Protein kinase domain | no_domain | Protein tyrosine kinase : Protein kinase domain | Protein kinase domain : Protein tyrosine kinase | 2OG-Fe(II) oxygenase superfamily : Protein kinase domain : Protein kinase domain	Protein kinase domain : Protein kinase domain | Protein kinase domain | no_domain	PF00069:PF00069 | PF00069 | no_domain | PF07714:PF00069 | PF00069:PF07714 | PF13532:PF00069:PF00069	PF00069:PF00069 | PF00069 | no_domain	94,2857142857143 | 68,5714285714286 | 37,1428571428571 | 5,71428571428571 | 2,85714285714286 | 2,85714285714286	85,7142857142857 | 28,5714285714286 | 14,2857142857143
3	NA	0.9956140350877193	0.9795918367346939	-0.0104078	0.0840637	no_domain | Menaquinone biosynthesis	no_domain | EF hand | EF-hand domain	no_domain | PF02621	no_domain | PF13202 | PF13405	100 | 2,85714285714286	100 | 14,2857142857143 | 14,2857142857143
2044	NA	0.17801047120418848	0.28205128205128205	-1.14329	0.0849366	Dihydroneopterin aldolase : Dihydroneopterin aldolase : 7 8-dihydro-6-hydroxymethylpterin-pyrophosphokinase (HPPK) : Pterin binding enzyme | 7 8-dihydro-6-hydroxymethylpterin-pyrophosphokinase (HPPK) : Pterin binding enzyme | no_domain | Dihydroneopterin aldolase : 7 8-dihydro-6-hydroxymethylpterin-pyrophosphokinase (HPPK) : Pterin binding enzyme | Pterin binding enzyme | Dihydroneopterin aldolas…	Dihydroneopterin aldolase : Dihydroneopterin aldolase : 7 8-dihydro-6-hydroxymethylpterin-pyrophosphokinase (HPPK) : Pterin binding enzyme | Dihydroneopterin aldolase : Dihydroneopterin aldolase : 7 8-dihydro-6-hydroxymethylpterin-pyrophosphokinase (HPPK)	PF02152:PF02152:PF01288:PF00809 | PF01288:PF00809 | no_domain | PF02152:PF01288:PF00809 | PF00809 | PF02152:PF01288 | PF02152:PF01288:PF00809:PF00314 | PF02152:PF02152 | PF02152:PF02152:PF01288:PF00809:PF00809	PF02152:PF02152:PF01288:PF00809 | PF02152:PF02152:PF01288	42,8571428571429 | 40 | 8,57142857142857 | 8,57142857142857 | 5,71428571428571 | 2,85714285714286 | 2,85714285714286 | 2,85714285714286 | 2,85714285714286	85,7142857142857 | 14,2857142857143
1529	NA	0.002793296089385475	0	-0.271795	0.0898515	no_domain | CHCH domain	no_domain | CHCH domain	no_domain | PF06747	no_domain | PF06747	94,1176470588235 | 11,7647058823529	60 | 60
1013	NA	1.01840490797546	1.0526315789473684	0.447735	0.0904161	R3H domain | no_domain	no_domain | R3H domain	PF01424 | no_domain	no_domain | PF01424	91,4285714285714 | 17,1428571428571	85,7142857142857 | 71,4285714285714
2390	NA	2.3819095477386933	1.9473684210526316	0.6	0.0925635	no_domain | Histone lysine methyltransferase SET associated : COMPASS (Complex proteins associated with Set1p) component N | COMPASS (Complex proteins associated with Set1p) component N | RNA recognition motif, (a,k,a, RRM RBD or RNP domain) : COMPASS (Complex proteins associated with Set1p) component N | RNA recognition motif, (a,k,a, RRM RBD or RNP domain) | Histone lysine methyltransferase SET…	no_domain | RNA recognition motif, (a,k,a, RRM RBD or RNP domain)	no_domain | PF11767:PF11764 | PF11764 | PF00076:PF11764 | PF00076 | PF11767	no_domain | PF00076	47,0588235294118 | 26,4705882352941 | 14,7058823529412 | 11,7647058823529 | 5,88235294117647 | 2,94117647058824	71,4285714285714 | 28,5714285714286
2077	NA	2.593137254901961	2.450980392156863	-0.418831	0.0934376	no_domain | Zinc finger C3HC4 type (RING finger)	Zinc finger C3HC4 type (RING finger) | no_domain	no_domain | PF13920	PF13920 | no_domain	67,6470588235294 | 38,2352941176471	66,6666666666667 | 33,3333333333333
313	NA	0.23563218390804597	0.06578947368421052	0.210145	0.0947781	no_domain | Zn-finger in ubiquitin-hydrolases and other protein | USP8 dimerisation domain	no_domain | Zn-finger in ubiquitin-hydrolases and other protein	no_domain | PF02148 | PF08969	no_domain | PF02148	88,5714285714286 | 65,7142857142857 | 2,85714285714286	100 | 42,8571428571429
564	NA	1.9494949494949494	1.6271186440677967	-0.403209	0.0950091	SH3 domain | no_domain | Variant SH3 domain | UBA/TS-N domain | Variant SH3 domain	SH3 domain | no_domain	PF00018 | no_domain | PF07653 | PF00627 | PF14604	PF00018 | no_domain	91,4285714285714 | 85,7142857142857 | 5,71428571428571 | 2,85714285714286 | 2,85714285714286	100 | 16,6666666666667
163	NA	1.00990099009901	1.0634920634920635	-0.264623	0.0998566	AMP-binding enzyme C-terminal domain | no_domain | AMP-binding enzyme C-terminal domain : Ham1 family	AMP-binding enzyme C-terminal domain | no_domain	PF13193 | no_domain | PF13193:PF01725	PF13193 | no_domain	100 | 82,8571428571429 | 2,85714285714286	100 | 66,6666666666667
1916	NA	0.9822485207100592	1	0.625	0.102276	Anaphase-promoting complex cyclosome subunit 3 | no_domain | Anaphase-promoting complex cyclosome subunit 3 : Anaphase-promoting complex cyclosome subunit 3 | Anaphase-promoting complex cyclosome subunit 3 : Translation initiation factor 1A / IF-1	no_domain | Anaphase-promoting complex cyclosome subunit 3	PF12895 | no_domain | PF12895:PF12895 | PF12895:PF01176	no_domain | PF12895	82,8571428571429 | 8,57142857142857 | 5,71428571428571 | 2,85714285714286	57,1428571428571 | 42,8571428571429
1362	NA	1.1293103448275863	1.0714285714285714	0.893617	0.103837	Saccharopine dehydrogenase C-terminal domain | Spermidine synthase tetramerisation domain : Spermine/spermidine synthase domain : Saccharopine dehydrogenase C-terminal domain | Alanine dehydrogenase/PNT N-terminal domain : Saccharopine dehydrogenase C-terminal domain | Saccharopine dehydrogenase C-terminal domain : Saccharopine dehydrogenase C-terminal domain	Saccharopine dehydrogenase C-terminal domain	PF16653 | PF17284:PF01564:PF16653 | PF05222:PF16653 | PF16653:PF16653	PF16653	60 | 48,5714285714286 | 2,85714285714286 | 2,85714285714286	100
1018	NA	0.7798165137614679	0.5	-1.02521	0.105067	CBS domain : CBS domain | CBS domain | CBS domain : CBS domain : CBS domain | CBS domain : CBS domain : CBS domain : CBS domain | no_domain	CBS domain : CBS domain : CBS domain | CBS domain : CBS domain : CBS domain : CBS domain | CBS domain : CBS domain	PF00571:PF00571 | PF00571 | PF00571:PF00571:PF00571 | PF00571:PF00571:PF00571:PF00571 | no_domain	PF00571:PF00571:PF00571 | PF00571:PF00571:PF00571:PF00571 | PF00571:PF00571	46,6666666666667 | 23,3333333333333 | 20 | 13,3333333333333 | 6,66666666666667	60 | 40 | 20
82	microtubular transport	1.009433962264151	1.0147058823529411	0.322376	0.112984	Tubulin/FtsZ family GTPase domain : Tubulin C-terminal domain | Tubulin/FtsZ family GTPase domain | no_domain | Tubulin/FtsZ family GTPase domain : Tubulin/FtsZ family GTPase domain : Tubulin C-terminal domain | Tubulin C-terminal domain	Tubulin/FtsZ family GTPase domain | Tubulin/FtsZ family GTPase domain : Tubulin C-terminal domain | no_domain | Tubulin C-terminal domain	PF00091:PF03953 | PF00091 | no_domain | PF00091:PF00091:PF03953 | PF03953	PF00091 | PF00091:PF03953 | no_domain | PF03953	100 | 14,2857142857143 | 5,71428571428571 | 2,85714285714286 | 2,85714285714286	100 | 100 | 42,8571428571429 | 14,2857142857143
1248	NA	1	0.9534883720930233	1.21445	0.120436	Nrap protein domain 1 : Nrap protein PAP/OAS-like domain : Nrap protein domain 3 : Nrap protein nucleotidyltransferase domain 4 : Nrap protein PAP/OAS1-like domain 5 : Nrap protein domain 6 | no_domain | Nrap protein domain 1 : Nrap protein PAP/OAS-like domain : Nrap protein domain 3 | Nrap protein domain 1 : Nrap protein PAP/OAS-like domain : Nrap protein domain 3 : Nrap protein nucleotidyltrans…	Nrap protein domain 1 : Nrap protein PAP/OAS-like domain : Nrap protein domain 3 : Nrap protein nucleotidyltransferase domain 4 : Nrap protein PAP/OAS1-like domain 5 : Nrap protein domain 6 | no_domain | Nrap protein domain 1 | Nrap protein domain 1 : Nrap protein PAP/OAS-like domain | Nrap protein domain 1 : Nrap protein PAP/OAS-like domain : Nrap protein domain 3 : Nrap protein PAP/OAS1-like do…	PF03813:PF17403:PF17404:PF17405:PF17406:PF17407 | no_domain | PF03813:PF17403:PF17404 | PF03813:PF17403:PF17404:PF17405:PF17406:PF17407:PF12697 | PF03813:PF17404:PF17405 | PF17405 | PF17406:PF17407	PF03813:PF17403:PF17404:PF17405:PF17406:PF17407 | no_domain | PF03813 | PF03813:PF17403 | PF03813:PF17403:PF17404:PF17406:PF17407 | PF17405:PF17406:PF17407	94,1176470588235 | 2,94117647058824 | 2,94117647058824 | 2,94117647058824 | 2,94117647058824 | 2,94117647058824 | 2,94117647058824	71,4285714285714 | 14,2857142857143 | 14,2857142857143 | 14,2857142857143 | 14,2857142857143 | 14,2857142857143
2726	NA	1.9017857142857142	1.967741935483871	0.519608	0.121328	SNARE-complex protein Syntaxin-18 N-terminus | no_domain	no_domain | SNARE-complex protein Syntaxin-18 N-terminus	PF10496 | no_domain	no_domain | PF10496	85,2941176470588 | 14,7058823529412	71,4285714285714 | 42,8571428571429
824	NA	1.0240963855421688	0.9583333333333334	0.652381	0.122231	Phosphofructokinase : Phosphofructokinase | Phosphofructokinase : Phosphofructokinase : Phosphofructokinase | Phosphofructokinase	Phosphofructokinase : Phosphofructokinase | no_domain | Phosphofructokinase | Phosphofructokinase : Phosphofructokinase : Phosphofructokinase	PF00365:PF00365 | PF00365:PF00365:PF00365 | PF00365	PF00365:PF00365 | no_domain | PF00365 | PF00365:PF00365:PF00365	82,8571428571429 | 20 | 5,71428571428571	100 | 28,5714285714286 | 28,5714285714286 | 14,2857142857143
2802	NA	1.584070796460177	1.4414414414414414	0.596639	0.122565	RING-like domain | no_domain	no_domain | RING-like domain	PF08746 | no_domain	no_domain | PF08746	87,8787878787879 | 12,1212121212121	66,6666666666667 | 33,3333333333333
1733	NA	0.03164556962025317	0.12727272727272726	-0.945946	0.124412	Thioredoxin : Glutaredoxin | Thioredoxin : Glutaredoxin : Glutaredoxin | no_domain | Glutaredoxin	Thioredoxin : Glutaredoxin : Glutaredoxin	PF00085:PF00462 | PF00085:PF00462:PF00462 | no_domain | PF00462	PF00085:PF00462:PF00462	88,2352941176471 | 14,7058823529412 | 2,94117647058824 | 2,94117647058824	100
110	NA	5.608695652173913	4.6869565217391305	-0.268746	0.124445	Glycosyl hydrolases family 18 | PX domain : Glycosyl hydrolases family 18 | no_domain | Chitin recognition protein : Glycosyl hydrolases family 18 | Glycosyl hydrolases family 18 : Glycosyl hydrolases family 18 | Glycosyl hydrolases family 18 : Carbohydrate binding domain (family 19) | LysM domain : Glycosyl hydrolases family 18 | Glycosyl hydrolases family 18 : Golgin subfamily A member 7/ERF4 f…	Glycosyl hydrolases family 18 | Chitin recognition protein : Glycosyl hydrolases family 18 | Thaumatin family : Chitin recognition protein : Glycosyl hydrolases family 18 : Carbohydrate binding | Glycosyl hydrolases family 18 : Glycosyl hydrolases family 18 | LysM domain : LysM domain : LysM domain : LysM domain : LysM domain : LysM domain : LysM domain : LysM domain : Glycosyl hydrolases family …	PF00704 | PF00787:PF00704 | no_domain | PF00187:PF00704 | PF00704:PF00704 | PF00704:PF03427 | PF01476:PF00704 | PF00704:PF10256	PF00704 | PF00187:PF00704 | PF00314:PF00187:PF00704:PF10645 | PF00704:PF00704 | PF01476:PF01476:PF01476:PF01476:PF01476:PF01476:PF01476:PF01476:PF00704	100 | 25,7142857142857 | 14,2857142857143 | 5,71428571428571 | 5,71428571428571 | 5,71428571428571 | 5,71428571428571 | 2,85714285714286	100 | 16,6666666666667 | 16,6666666666667 | 16,6666666666667 | 16,6666666666667
418	NA	2.689265536723164	2.6341463414634148	0.773939	0.127375	MutS domain I : MutS domain II : MutS domain V | MutS domain I : MutS domain II : MutS domain III : MutS domain V | MutS domain I : MutS domain II : MutS domain V | MutS domain I : MutS domain III : MutS domain V | MutS domain I : MutS domain I : MutS domain II : MutS domain V | MutS domain I : MutS domain V | MutS domain II | MutS domain II : MutS domain V | MutS domain II : MutS domain III : Mu…	MutS domain I : MutS domain II : MutS domain III : MutS domain V | MutS domain I : MutS domain II : MutS domain V | MutS domain I : MutS domain II : MutS domain V | MutS domain I : MutS domain III : MutS domain V | no_domain | MutS domain II | MutS family domain IV : MutS domain V | MutS domain III : MutS domain V	PF01624:PF05188:PF05190-PF05192:PF00488 | PF01624:PF05188:PF05192:PF00488 | PF01624:PF05188:PF05192-PF05190:PF00488 | PF01624:PF05192:PF00488 | PF01624:PF01624:PF05188:PF05192-PF05190:PF00488 | PF01624:PF05190-PF05192:PF00488 | PF05188 | PF05188:PF05192-PF05190:PF00488 | PF05188:PF05192:PF00488 | PF05190-PF05192:PF00488	PF01624:PF05188:PF05192:PF00488 | PF01624:PF05188:PF05192-PF05190:PF00488 | PF01624:PF05188:PF05190-PF05192:PF00488 | PF01624:PF05192:PF00488 | no_domain | PF05188 | PF05190:PF00488 | PF05192:PF00488	71,4285714285714 | 51,4285714285714 | 48,5714285714286 | 5,71428571428571 | 2,85714285714286 | 2,85714285714286 | 2,85714285714286 | 2,85714285714286 | 2,85714285714286 | 2,85714285714286	71,4285714285714 | 57,1428571428571 | 42,8571428571429 | 28,5714285714286 | 14,2857142857143 | 14,2857142857143 | 14,2857142857143 | 14,2857142857143
2527	NA	0.5739644970414202	0.3888888888888889	-0.333333	0.128861	no_domain | Chorismate mutase type II | Chorismate mutase type II : ACT domain | ACT domain	no_domain | ACT domain | Chorismate mutase type II | Chorismate mutase type II : ACT domain	no_domain | PF01817 | PF01817:PF01842 | PF01842	no_domain | PF01842 | PF01817 | PF01817:PF01842	75,7575757575758 | 18,1818181818182 | 6,06060606060606 | 6,06060606060606	50 | 50 | 33,3333333333333 | 16,6666666666667
1256	NA	0	0	0.643785	0.132567	SPX domain : SPX domain | no_domain | SPX domain | SPX domain : SPX domain : SPX domain	SPX domain : SPX domain | SPX domain | no_domain	PF03105:PF03105 | no_domain | PF03105 | PF03105:PF03105:PF03105	PF03105:PF03105 | PF03105 | no_domain	87,0967741935484 | 12,9032258064516 | 12,9032258064516 | 6,45161290322581	66,6666666666667 | 33,3333333333333 | 16,6666666666667
887	NA	0.9556451612903226	0.8421052631578947	1.02807	0.138679	C2 domain : C2 domain : C2 domain : C2 domain : C2 domain | C2 domain : C2 domain | C2 domain : C2 domain : C2 domain : C2 domain | C2 domain : C2 domain : C2 domain | no_domain | C2 domain | C2 domain : C2 domain : C2 domain : C2 domain : C2 domain : C2 domain	C2 domain | C2 domain : C2 domain : C2 domain : C2 domain | C2 domain : C2 domain : C2 domain : C2 domain : C2 domain : C2 domain | no_domain | C2 domain : C2 domain | C2 domain : C2 domain : C2 domain | C2 domain : C2 domain : C2 domain : C2 domain : C2 domain	PF00168:PF00168:PF00168:PF00168:PF00168 | PF00168:PF00168 | PF00168:PF00168:PF00168:PF00168 | PF00168:PF00168:PF00168 | no_domain | PF00168 | PF00168:PF00168:PF00168:PF00168:PF00168:PF00168	PF00168 | PF00168:PF00168:PF00168:PF00168 | PF00168:PF00168:PF00168:PF00168:PF00168:PF00168 | no_domain | PF00168:PF00168 | PF00168:PF00168:PF00168 | PF00168:PF00168:PF00168:PF00168:PF00168	91,4285714285714 | 14,2857142857143 | 14,2857142857143 | 8,57142857142857 | 5,71428571428571 | 5,71428571428571 | 2,85714285714286	40 | 40 | 40 | 20 | 20 | 20 | 20
232	NA	0.9571984435797666	1	0.640476	0.142441	RNA recognition motif, (a,k,a, RRM RBD or RNP domain) : RNA recognition motif, (a,k,a, RRM RBD or RNP domain) : RNA recognition motif, (a,k,a, RRM RBD or RNP domain) : RNA recognition motif, (a,k,a, RRM RBD or RNP domain) | RNA recognition motif, (a,k,a, RRM RBD or RNP domain) : RNA recognition motif, (a,k,a, RRM RBD or RNP domain) | RNA recognition motif, (a,k,a, RRM RBD or RNP domain) : RNA rec…	RNA recognition motif, (a,k,a, RRM RBD or RNP domain) : RNA recognition motif, (a,k,a, RRM RBD or RNP domain) : RNA recognition motif, (a,k,a, RRM RBD or RNP domain) : RNA recognition motif, (a,k,a, RRM RBD or RNP domain) | RNA recognition motif, (a,k,a, RRM RBD or RNP domain) : RNA recognition motif, (a,k,a, RRM RBD or RNP domain) | RNA recognition motif, (a,k,a, RRM RBD or RNP domain) | RNA rec…	PF00076:PF00076:PF00076:PF00076 | PF00076:PF00076 | PF00076:PF00076:PF00076:PF00076:PF00076 | PF00076:PF00076:PF00076 | no_domain | PF00076	PF00076:PF00076:PF00076:PF00076 | PF00076:PF00076 | PF00076 | PF00076:PF00076:PF00076 | no_domain | PF00076:PF00076:PF07744	74,2857142857143 | 57,1428571428571 | 25,7142857142857 | 14,2857142857143 | 8,57142857142857 | 8,57142857142857	83,3333333333333 | 66,6666666666667 | 50 | 50 | 16,6666666666667 | 16,6666666666667
3636	NA	1.3061224489795917	0.9130434782608695	-0.391705	0.146682	no_domain | Pyroglutamyl peptidase	no_domain | Pyroglutamyl peptidase | Pyroglutamyl peptidase : Pyroglutamyl peptidase	no_domain | PF01470	no_domain | PF01470 | PF01470:PF01470	73,0769230769231 | 34,6153846153846	60 | 60 | 20
121	NA	1.0483271375464684	1.3170731707317074	0.296759	0.150689	ATPase family associated with various cellular activities (AAA) | MIT (microtubule interacting and transport) domain : ATPase family associated with various cellular activities (AAA) : Vps4 C terminal oligomerisation domain | ATPase family associated with various cellular activities (AAA) : Vps4 C terminal oligomerisation domain | no_domain | MIT (microtubule interacting and transport) domain	ATPase family associated with various cellular activities (AAA) | ATPase family associated with various cellular activities (AAA) : Vps4 C terminal oligomerisation domain | MIT (microtubule interacting and transport) domain : ATPase family associated with various cellular activities (AAA) : Vps4 C terminal oligomerisation domain | no_domain | ATPase family associated with various cellular activit…	PF00004 | PF04212:PF00004:PF09336 | PF00004:PF09336 | no_domain | PF04212	PF00004 | PF00004:PF09336 | PF04212:PF00004:PF09336 | no_domain | PF00004:PF09336:PF00097 | PF04212:PF00004:PF00004:PF09336 | PF09336	100 | 94,2857142857143 | 48,5714285714286 | 11,4285714285714 | 2,85714285714286	100 | 85,7142857142857 | 57,1428571428571 | 28,5714285714286 | 14,2857142857143 | 14,2857142857143 | 14,2857142857143
209	NA	0.9824561403508771	0.9615384615384616	-0.185578	0.15404	no_domain | CBS domain | CBS domain : CBS domain | SH3 domain	no_domain | CBS domain | CBS domain : CBS domain	no_domain | PF00571 | PF00571:PF00571 | PF00018	no_domain | PF00571 | PF00571:PF00571	100 | 40 | 20 | 2,85714285714286	100 | 83,3333333333333 | 33,3333333333333
1404	NA	3.36144578313253	1.5444444444444445	1.09474	0.155005	RNA polymerase Rpb1 domain 1 : RNA polymerase Rpb1 domain 2 : RNA polymerase Rpb1 domain 3 : RNA polymerase Rpb1 domain 4 : RNA polymerase Rpb1 domain 5 | RNA polymerase Rpb1 domain 1 : RNA polymerase Rpb1 domain 2 : RNA polymerase Rpb1 domain 3 : RNA polymerase Rpb1 domain 4 : RNA polymerase Rpb1 domain 5 : RNA polymerase Rpb1 domain 5 | RNA polymerase Rpb1 domain 5	RNA polymerase Rpb1 domain 1 : RNA polymerase Rpb1 domain 2 : RNA polymerase Rpb1 domain 3 : RNA polymerase Rpb1 domain 4 : RNA polymerase Rpb1 domain 5 | RNA polymerase Rpb1 domain 2 : RNA polymerase Rpb1 domain 3 : RNA polymerase Rpb1 domain 4 : RNA polymerase Rpb1 domain 5 | RNA polymerase Rpb1 domain 1 | RNA polymerase Rpb1 domain 1 : RNA polymerase Rpb1 domain 2 | RNA polymerase Rpb1 domain 5	PF04997:PF00623:PF04983:PF05000:PF04998 | PF04997:PF00623:PF04983:PF05000:PF04998:PF04998 | PF04998	PF04997:PF00623:PF04983:PF05000:PF04998 | PF00623:PF04983:PF05000:PF04998 | PF04997 | PF04997:PF00623 | PF04998	91,4285714285714 | 8,57142857142857 | 2,85714285714286	85,7142857142857 | 14,2857142857143 | 14,2857142857143 | 14,2857142857143 | 14,2857142857143
915	NA	1.0429184549356223	1.105263157894737	1.01504	0.16245	Ubiquitin fold domain | Ubiquitin fold domain | Ubiquitin fold domain | Ubiquitin fold domain | Ubiquitin fold domain | Ubiquitin fold domain | Ubiquitin fold domain | Ubiquitin fold domain | Ubiquitin fold domain | ThiF family | Ubiquitin fold domain | Ubiquitin fold domain | Ubiquitin-activating enzyme active site : ThiF family : Ubiquitin fold domain | Ubiquitin fold domain | Ubiquitin fold do…	Ubiquitin fold domain | Ubiquitin fold domain | Ubiquitin fold domain | no_domain | Ubiquitin fold domain | ThiF family : Ubiquitin-activating enzyme E1 FCCH domain : Ubiquitin-activating enzyme E1 four-helix bundle | ThiF family : Ubiquitin-activating enzyme E1 FCCH domain : Ubiquitin-activating enzyme E1 four-helix bundle : Ubiquitin fold domain | Ubiquitin-activating enzyme active site | Ubiqu…	PF16190-PF16191-PF00899:PF10585-PF00899:PF09358 | PF16190-PF00899-PF16191:PF00899-PF10585:PF09358 | PF16191-PF00899-PF16190:PF00899-PF10585:PF09358 | PF16191-PF00899-PF16190:PF10585-PF00899:PF09358 | PF00899-PF16191-PF16190:PF00899-PF10585:PF09358 | PF16191-PF16190-PF00899:PF10585-PF00899:PF09358 | PF00899-PF16190-PF16191:PF00899-PF10585:PF09358 | PF00899-PF16191-PF16190:PF10585-PF00899:PF09358 |…	PF00899-PF16190-PF16191:PF00899-PF10585:PF09358 | PF16191-PF00899-PF16190:PF00899-PF10585:PF09358 | PF16191-PF00899-PF16190:PF10585-PF00899:PF09358 | no_domain | PF00899-PF10585:PF09358 | PF00899:PF16190:PF16191 | PF00899:PF16190:PF16191:PF00899-PF10585:PF09358 | PF10585 | PF10585:PF00899:PF09358 | PF15409:PF16191-PF16190-PF00899:PF10585-PF00899:PF09358 | PF16190-PF00899-PF16191:PF10585-PF00899:P…	20 | 11,4285714285714 | 11,4285714285714 | 11,4285714285714 | 8,57142857142857 | 8,57142857142857 | 5,71428571428571 | 5,71428571428571 | 5,71428571428571 | 2,85714285714286 | 2,85714285714286 | 2,85714285714286 | 2,85714285714286 | 2,85714285714286 | 2,85714285714286 | 2,85714285714286	28,5714285714286 | 28,5714285714286 | 28,5714285714286 | 14,2857142857143 | 14,2857142857143 | 14,2857142857143 | 14,2857142857143 | 14,2857142857143 | 14,2857142857143 | 14,2857142857143 | 14,2857142857143
14	NA	0.6782178217821783	0.7894736842105263	0.159972	0.168371	ABC transporter : ABC transporter | no_domain | ABC transporter | ABC transporter : ABC transporter : ABC transporter | C2 domain : ABC transporter : ABC transporter	ABC transporter : ABC transporter | ABC transporter | no_domain	PF00005:PF00005 | no_domain | PF00005 | PF00005:PF00005:PF00005 | PF00168:PF00005:PF00005	PF00005:PF00005 | PF00005 | no_domain	100 | 60 | 42,8571428571429 | 11,4285714285714 | 2,85714285714286	100 | 71,4285714285714 | 57,1428571428571
1142	NA	2.8553459119496853	2.926829268292683	-0.130094	0.168492	no_domain | alpha/beta hydrolase fold	no_domain | alpha/beta hydrolase fold	no_domain | PF00561	no_domain | PF00561	97,0588235294118 | 8,82352941176471	85,7142857142857 | 14,2857142857143
1506	vesicle transport	1.7543859649122806	1.4576271186440677	0.790698	0.169275	Guanine nucleotide exchange factor in Golgi transport N-terminal : Sec7 domain | no_domain | Sec7 domain	Sec7 domain | Guanine nucleotide exchange factor in Golgi transport N-terminal : Sec7 domain | no_domain	PF12783:PF01369 | no_domain | PF01369	PF01369 | PF12783:PF01369 | no_domain	97,1428571428571 | 8,57142857142857 | 8,57142857142857	40 | 40 | 20
468	microtubular transport	1.9554455445544554	1.9885057471264367	0.495238	0.171747	Kinesin motor domain : PH domain | Kinesin motor domain | Kinesin motor domain : Kinesin motor domain | Kinesin motor domain : Kinesin motor domain : PH domain	Kinesin motor domain | no_domain | Kinesin motor domain : PH domain | PH domain	PF00225:PF00169 | PF00225 | PF00225:PF00225 | PF00225:PF00225:PF00169	PF00225 | no_domain | PF00225:PF00169 | PF00169	71,4285714285714 | 48,5714285714286 | 2,85714285714286 | 2,85714285714286	83,3333333333333 | 33,3333333333333 | 33,3333333333333 | 16,6666666666667
1987	NA	1.9655172413793103	2.0833333333333335	0.424242	0.173363	RimK-like ATP-grasp domain | no_domain	no_domain | RimK-like ATP-grasp domain | Thioredoxin : RimK-like ATP-grasp domain	PF08443 | no_domain	no_domain | PF08443 | PF00085:PF08443	92 | 16	42,8571428571429 | 42,8571428571429 | 14,2857142857143
965	NA	0.03125	0	0.633053	0.175408	Carbohydrate-binding module 48 (Isoamylase N-terminal domain) : Alpha amylase catalytic domain : Alpha amylase C-terminal all-beta domain | Carbohydrate-binding module 48 (Isoamylase N-terminal domain) | Alpha amylase catalytic domain | Alpha amylase catalytic domain : Alpha amylase C-terminal all-beta domain | Alpha amylase C-terminal all-beta domain | Carbohydrate-binding module 48 (Isoamylase …	Carbohydrate-binding module 48 (Isoamylase N-terminal domain) : Alpha amylase catalytic domain : Alpha amylase C-terminal all-beta domain | Alpha amylase C-terminal all-beta domain | no_domain | Alpha amylase catalytic domain : Alpha amylase C-terminal all-beta domain | Carbohydrate-binding module 48 (Isoamylase N-terminal domain) | Carbohydrate-binding module 48 (Isoamylase N-terminal domain) : …	PF02922:PF00128:PF02806 | PF02922 | PF00128 | PF00128:PF02806 | PF02806 | PF02922:PF00128:PF00128:PF02806	PF02922:PF00128:PF02806 | PF02806 | no_domain | PF00128:PF02806 | PF02922 | PF02922:PF00128 | PF02922:PF00128:PF11941 | PF15409:PF02922:PF02806	94,1176470588235 | 5,88235294117647 | 2,94117647058824 | 2,94117647058824 | 2,94117647058824 | 2,94117647058824	71,4285714285714 | 28,5714285714286 | 14,2857142857143 | 14,2857142857143 | 14,2857142857143 | 14,2857142857143 | 14,2857142857143 | 14,2857142857143
1727	NA	0.012195121951219513	0	0.775	0.177129	Protein kinase domain : Protein kinase domain | Protein kinase domain | no_domain	Protein kinase domain	PF00069:PF00069 | PF00069 | no_domain	PF00069	91,1764705882353 | 14,7058823529412 | 2,94117647058824	100
19	NA	0.006172839506172839	0	-0.0154279	0.177285	no_domain | Phosphorylase superfamily | Ribosome recycling factor	no_domain | CoA binding domain : CoA-ligase	no_domain | PF01048 | PF01765	no_domain | PF02629:PF00549	100 | 2,85714285714286 | 2,85714285714286	100 | 14,2857142857143
145	NA	0	0.038461538461538464	-0.235229	0.177916	Cys/Met metabolism PLP-dependent enzyme | Cys/Met metabolism PLP-dependent enzyme : Cys/Met metabolism PLP-dependent enzyme | no_domain | Cys/Met metabolism PLP-dependent enzyme : GDSL-like Lipase/Acylhydrolase family	Cys/Met metabolism PLP-dependent enzyme | Cys/Met metabolism PLP-dependent enzyme : Cys/Met metabolism PLP-dependent enzyme | Cys/Met metabolism PLP-dependent enzyme : Cys/Met metabolism PLP-dependent enzyme : Cys/Met metabolism PLP-dependent enzyme | CoA binding domain : Cys/Met metabolism PLP-dependent enzyme	PF01053 | PF01053:PF01053 | no_domain | PF01053:PF13472	PF01053 | PF01053:PF01053 | PF01053:PF01053:PF01053 | PF13380:PF01053	97,1428571428571 | 20 | 2,85714285714286 | 2,85714285714286	85,7142857142857 | 57,1428571428571 | 14,2857142857143 | 14,2857142857143
1295	NA	1.1642335766423357	1.6470588235294117	0.6	0.180407	no_domain | no_domain | RecF/RecN/SMC N terminal domain | no_domain | SMC proteins Flexible Hinge Domain : RecF/RecN/SMC N terminal domain | RecF/RecN/SMC N terminal domain | Histidyl-tRNA synthetase : Anticodon binding domain : RecF/RecN/SMC N terminal domain : SMC proteins Flexible Hinge Domain : RecF/RecN/SMC N terminal domain	no_domain | RecF/RecN/SMC N terminal domain | RecF/RecN/SMC N terminal domain : SMC proteins Flexible Hinge Domain | no_domain | SMC proteins Flexible Hinge Domain | no_domain	PF02463-PF06470 | PF06470-PF02463 | PF02463 | no_domain | PF06470:PF02463 | PF06470-PF02463:PF02463 | PF13393:PF03129:PF02463:PF06470:PF02463	no_domain | PF02463 | PF02463:PF06470 | PF02463-PF06470 | PF06470 | PF06470-PF02463	45,4545454545455 | 27,2727272727273 | 15,1515151515152 | 12,1212121212121 | 9,09090909090909 | 3,03030303030303 | 3,03030303030303	50 | 33,3333333333333 | 33,3333333333333 | 16,6666666666667 | 16,6666666666667 | 16,6666666666667
4	NA	1.2608695652173914	1.075	0.0108686	0.180544	no_domain | Protein kinase domain | Subtilase family | Zinc finger ZZ type | F-box domain | Protein tyrosine kinase | Clr5 domain	no_domain | SH3 domain | Trypsin-like peptidase domain | Variant SH3 domain : Trypsin-like peptidase domain	no_domain | PF00069 | PF00082 | PF00569 | PF00646 | PF07714 | PF14420	no_domain | PF00018 | PF13365 | PF14604:PF13365	100 | 10,7142857142857 | 3,57142857142857 | 3,57142857142857 | 3,57142857142857 | 3,57142857142857 | 3,57142857142857	100 | 14,2857142857143 | 14,2857142857143 | 14,2857142857143
74	NA	0.9702970297029703	0.8918918918918919	-0.104041	0.18456	no_domain | EF-hand domain pair : EF-hand domain pair | EF-hand domain pair : EF-hand domain pair | EF-hand domain pair | EF-hand domain pair : EF-hand domain pair | EF hand : EF-hand domain pair | EF-hand domain pair	no_domain | EF-hand domain pair : EF-hand domain pair | EF-hand domain pair	no_domain | PF13499:PF13499 | PF13833:PF13499 | PF13499 | PF13499:PF13833 | PF00036:PF13499 | PF13833	no_domain | PF13499:PF13499 | PF13499	100 | 22,8571428571429 | 11,4285714285714 | 8,57142857142857 | 5,71428571428571 | 2,85714285714286 | 2,85714285714286	100 | 28,5714285714286 | 14,2857142857143
64	NA	1	1.0714285714285714	0.213021	0.185663	ABC transporter | ABC transporter : ABC transporter | no_domain | ABC transporter : ABC transporter : ABC transporter	ABC transporter | ABC transporter : ABC transporter | no_domain	PF00005 | PF00005:PF00005 | no_domain | PF00005:PF00005:PF00005	PF00005 | PF00005:PF00005 | no_domain	100 | 91,4285714285714 | 20 | 8,57142857142857	100 | 100 | 28,5714285714286
2058	NA	1.035294117647059	1.1304347826086956	0.911348	0.187799	CBS domain : CBS domain : CBS domain : CBS domain : PB1 domain | CBS domain : CBS domain : CBS domain : CBS domain | CBS domain : CBS domain : CBS domain : PB1 domain | CBS domain : CBS domain	CBS domain : CBS domain : CBS domain : PB1 domain | CBS domain : CBS domain : CBS domain : CBS domain | CBS domain : CBS domain | CBS domain : CBS domain : CBS domain | CBS domain : CBS domain : CBS domain : CBS domain : PB1 domain	PF00571:PF00571:PF00571:PF00571:PF00564 | PF00571:PF00571:PF00571:PF00571 | PF00571:PF00571:PF00571:PF00564 | PF00571:PF00571	PF00571:PF00571:PF00571:PF00564 | PF00571:PF00571:PF00571:PF00571 | PF00571:PF00571 | PF00571:PF00571:PF00571 | PF00571:PF00571:PF00571:PF00571:PF00564	91,4285714285714 | 14,2857142857143 | 8,57142857142857 | 2,85714285714286	42,8571428571429 | 42,8571428571429 | 28,5714285714286 | 14,2857142857143 | 14,2857142857143
3352	NA	1.8902439024390243	1.7317073170731707	0.758621	0.190871	Galactose oxidase central domain | Galactose oxidase central domain : Galactose oxidase central domain | Galactose oxidase central domain : Galactose oxidase central domain : Galactose oxidase central domain | no_domain	no_domain | Galactose oxidase central domain | Galactose oxidase central domain : Galactose oxidase central domain	PF13415 | PF13415:PF13415 | PF13415:PF13415:PF13415 | no_domain	no_domain | PF13415 | PF13415:PF13415	39,2857142857143 | 28,5714285714286 | 28,5714285714286 | 7,14285714285714	40 | 40 | 20
294	NA	0.9393939393939394	0.868421052631579	0.0409946	0.191334	no_domain | Peptidase propeptide and YPEB domain	no_domain | Peptidase propeptide and YPEB domain	no_domain | PF03413	no_domain | PF03413	100 | 10,7142857142857	100 | 28,5714285714286
699	NA	1.4419475655430711	1.7272727272727273	-0.326681	0.191949	Cyclin N-terminal domain | no_domain | Cyclin N-terminal domain : Cyclin C-terminal domain	Cyclin N-terminal domain | no_domain | Cyclin N-terminal domain : Cyclin C-terminal domain	PF00134 | no_domain | PF00134:PF02984	PF00134 | no_domain | PF00134:PF02984	73,5294117647059 | 44,1176470588235 | 2,94117647058824	100 | 28,5714285714286 | 28,5714285714286
1039	NA	0	0	0.564103	0.192327	Coatomer gamma subunit appendage platform subdomain : Coatomer subunit gamma-1 C-terminal appendage platform | no_domain	Coatomer gamma subunit appendage platform subdomain : Coatomer subunit gamma-1 C-terminal appendage platform | no_domain | Coatomer gamma subunit appendage platform subdomain	PF08752:PF16381 | no_domain	PF08752:PF16381 | no_domain | PF08752	100 | 2,85714285714286	100 | 28,5714285714286 | 28,5714285714286
663	NA	1.0256410256410255	1.2608695652173914	0.621849	0.19498	RNA recognition motif, (a,k,a, RRM RBD or RNP domain) : RNA recognition motif, (a,k,a, RRM RBD or RNP domain) : RNA recognition motif, (a,k,a, RRM RBD or RNP domain) | RNA recognition motif, (a,k,a, RRM RBD or RNP domain) : RNA recognition motif, (a,k,a, RRM RBD or RNP domain) | RNA recognition motif, (a,k,a, RRM RBD or RNP domain) | no_domain | RNA recognition motif, (a,k,a, RRM RBD or RNP domai…	RNA recognition motif, (a,k,a, RRM RBD or RNP domain) : RNA recognition motif, (a,k,a, RRM RBD or RNP domain) : RNA recognition motif, (a,k,a, RRM RBD or RNP domain) | no_domain | RNA recognition motif, (a,k,a, RRM RBD or RNP domain) | RNA recognition motif, (a,k,a, RRM RBD or RNP domain) : RNA recognition motif, (a,k,a, RRM RBD or RNP domain)	PF00076:PF00076:PF00076 | PF00076:PF00076 | PF00076 | no_domain | PF00076:PF00076:PF00076:PF00076	PF00076:PF00076:PF00076 | no_domain | PF00076 | PF00076:PF00076	100 | 14,2857142857143 | 11,4285714285714 | 2,85714285714286 | 2,85714285714286	100 | 14,2857142857143 | 14,2857142857143 | 14,2857142857143
1281	NA	0	0	-0.125214	0.20114	no_domain | Chromo (CHRromatin Organisation MOdifier) domain	no_domain | Chromo (CHRromatin Organisation MOdifier) domain	no_domain | PF00385	no_domain | PF00385	96,969696969697 | 9,09090909090909	83,3333333333333 | 33,3333333333333
1351	NA	0.9769230769230769	1	0.685897	0.20125	tRNA synthetase class II core domain (G H P S and T) : Anticodon binding domain : Prolyl-tRNA synthetase C-terminal | tRNA synthetase class II core domain (G H P S and T) : Prolyl-tRNA synthetase C-terminal | Prolyl-tRNA synthetase C-terminal	tRNA synthetase class II core domain (G H P S and T) : Anticodon binding domain : Prolyl-tRNA synthetase C-terminal | tRNA synthetase class II core domain (G H P S and T) : Anticodon binding domain | no_domain | Prolyl-tRNA synthetase C-terminal	PF00587:PF03129:PF09180 | PF00587:PF09180 | PF09180	PF00587:PF03129:PF09180 | PF00587:PF03129 | no_domain | PF09180	97,1428571428571 | 2,85714285714286 | 2,85714285714286	100 | 33,3333333333333 | 16,6666666666667 | 16,6666666666667
317	vesicle transport	1.390625	1.325	0.662903	0.205089	Sec23/Sec24 zinc finger : Sec23/Sec24 trunk domain : Sec23/Sec24 beta-sandwich domain : Sec23/Sec24 helical domain : Gelsolin repeat | Sec23/Sec24 zinc finger : Sec23/Sec24 trunk domain : Sec23/Sec24 beta-sandwich domain : Sec23/Sec24 helical domain | WW domain : Sec23/Sec24 zinc finger : Sec23/Sec24 trunk domain : Sec23/Sec24 beta-sandwich domain : Sec23/Sec24 helical domain : Gelsolin repeat | …	Sec23/Sec24 zinc finger : Sec23/Sec24 trunk domain : Sec23/Sec24 beta-sandwich domain : Sec23/Sec24 helical domain : Gelsolin repeat | Sec23/Sec24 zinc finger : Sec23/Sec24 trunk domain : Sec23/Sec24 beta-sandwich domain : Sec23/Sec24 helical domain | no_domain | Sec23/Sec24 zinc finger : Sec23/Sec24 trunk domain | Sec23/Sec24 trunk domain : Sec23/Sec24 beta-sandwich domain : Sec23/Sec24 helical …	PF04810:PF04811:PF08033:PF04815:PF00626 | PF04810:PF04811:PF08033:PF04815 | PF00397:PF04810:PF04811:PF08033:PF04815:PF00626 | no_domain | PF04811:PF08033:PF04815:PF00626 | PF04810 | PF04810:PF04811 | PF04810:PF04811:PF04811:PF08033:PF04815:PF00626 | PF04810:PF04811:PF08033 | PF04810:PF04811:PF08033:PF00626 | PF04815 | PF08033:PF04815 | PF08033:PF04815:PF00626	PF04810:PF04811:PF08033:PF04815:PF00626 | PF04810:PF04811:PF08033:PF04815 | no_domain | PF04810:PF04811 | PF04811:PF08033:PF04815 | PF08033:PF04815:PF00626	82,8571428571429 | 42,8571428571429 | 25,7142857142857 | 5,71428571428571 | 5,71428571428571 | 2,85714285714286 | 2,85714285714286 | 2,85714285714286 | 2,85714285714286 | 2,85714285714286 | 2,85714285714286 | 2,85714285714286 | 2,85714285714286	85,7142857142857 | 42,8571428571429 | 14,2857142857143 | 14,2857142857143 | 14,2857142857143 | 14,2857142857143
1644	NA	2019-02-04	2.6842105263157894	0.414286	0.209459	Putative RNA methylase family UPF0020 | no_domain	Putative RNA methylase family UPF0020 | no_domain	PF01170 | no_domain	PF01170 | no_domain	91,4285714285714 | 8,57142857142857	71,4285714285714 | 57,1428571428571
1296	NA	1.0076923076923077	1	-0.979592	0.209515	ATP-grasp domain : ATP citrate lyase citrate-binding : CoA binding domain : CoA-ligase : Citrate synthase C-terminal domain | CoA binding domain : CoA-ligase : Citrate synthase C-terminal domain | ATP-grasp domain : ATP citrate lyase citrate-binding | ATP citrate lyase citrate-binding : CoA binding domain : CoA-ligase : Citrate synthase C-terminal domain | Citrate synthase C-terminal domain | CoA…	ATP citrate lyase citrate-binding : CoA binding domain : CoA-ligase : Citrate synthase C-terminal domain | ATP-grasp domain : ATP citrate lyase citrate-binding : CoA binding domain : CoA-ligase : Citrate synthase C-terminal domain	PF08442:PF16114:PF02629:PF00549:PF00285 | PF02629:PF00549:PF00285 | PF08442:PF16114 | PF16114:PF02629:PF00549:PF00285 | PF00285 | PF02629:PF00285 | PF08442:PF16114:PF02629 | PF16114	PF16114:PF02629:PF00549:PF00285 | PF08442:PF16114:PF02629:PF00549:PF00285	48,5714285714286 | 25,7142857142857 | 25,7142857142857 | 22,8571428571429 | 2,85714285714286 | 2,85714285714286 | 2,85714285714286 | 2,85714285714286	60 | 40
489	polarity establishment	0.562962962962963	0.8275862068965517	0.448903	0.210273	Domain found in Dishevelled Egl-10 and Pleckstrin (DEP) : RhoGEF domain : Pleckstrin homology domain | RhoGEF domain : Pleckstrin homology domain | RhoGEF domain | no_domain | Domain found in Dishevelled Egl-10 and Pleckstrin (DEP) : RhoGEF domain | Domain found in Dishevelled Egl-10 and Pleckstrin (DEP) | Domain found in Dishevelled Egl-10 and Pleckstrin (DEP) : RhoGEF domain : Pleckstrin homolo…	Domain found in Dishevelled Egl-10 and Pleckstrin (DEP) : RhoGEF domain : Pleckstrin homology domain | RhoGEF domain | Domain found in Dishevelled Egl-10 and Pleckstrin (DEP) : RhoGEF domain | RhoGEF domain : Pleckstrin homology domain | no_domain | Domain found in Dishevelled Egl-10 and Pleckstrin (DEP) | Domain found in Dishevelled Egl-10 and Pleckstrin (DEP) : RhoGEF domain : RhoGAP domain | R…	PF00610:PF00621:PF15405 | PF00621:PF15405 | PF00621 | no_domain | PF00610:PF00621 | PF00610 | PF00610:PF00621:PF15405:PF15405 | PF00621:PF00621 | PF15405	PF00610:PF00621:PF15405 | PF00621 | PF00610:PF00621 | PF00621:PF15405 | no_domain | PF00610 | PF00610:PF00621:PF00620 | PF00621:PF16652	97,0588235294118 | 20,5882352941176 | 17,6470588235294 | 14,7058823529412 | 8,82352941176471 | 2,94117647058824 | 2,94117647058824 | 2,94117647058824 | 2,94117647058824	71,4285714285714 | 57,1428571428571 | 28,5714285714286 | 28,5714285714286 | 14,2857142857143 | 14,2857142857143 | 14,2857142857143 | 14,2857142857143
2083	NA	0.9305555555555556	0.8709677419354839	-0.386555	0.210363	no_domain | Yip1 domain	Yip1 domain | no_domain	no_domain | PF04893	PF04893 | no_domain	54,5454545454545 | 45,4545454545455	85,7142857142857 | 14,2857142857143
637	NA	2.606060606060606	2.59375	-0.138462	0.215743	no_domain | alpha/beta hydrolase fold | Prolyl oligopeptidase family | Eukaryotic protein of unknown function (DUF829) | alpha/beta hydrolase fold | Alpha/beta hydrolase family	no_domain | alpha/beta hydrolase fold | Alpha/beta hydrolase family	no_domain | PF00561 | PF00326 | PF05705 | PF07859 | PF12697	no_domain | PF00561 | PF12697	91,4285714285714 | 14,2857142857143 | 2,85714285714286 | 2,85714285714286 | 2,85714285714286 | 2,85714285714286	71,4285714285714 | 42,8571428571429 | 14,2857142857143
1786	NA	1	0.9512195121951219	0.707692	0.218212	CDC24 Calponin : RhoGEF domain : Pleckstrin homology domain : PB1 domain | no_domain | RhoGEF domain : Pleckstrin homology domain | RhoGEF domain : Pleckstrin homology domain : PB1 domain | RhoGEF domain | RhoGEF domain : PB1 domain | CDC24 Calponin | CDC24 Calponin : RhoGEF domain : Pleckstrin homology domain	CDC24 Calponin : RhoGEF domain : Pleckstrin homology domain : PB1 domain | RhoGEF domain : Pleckstrin homology domain | no_domain | SH3 domain : FERM central domain : RhoGEF domain | RhoGEF domain | CDC24 Calponin : RhoGEF domain : Pleckstrin homology domain | CDC24 Calponin : CDC24 Calponin : RhoGEF domain : Pleckstrin homology domain	PF06395:PF00621:PF15411:PF00564 | no_domain | PF00621:PF15411 | PF00621:PF15411:PF00564 | PF00621 | PF00621:PF00564 | PF06395 | PF06395:PF00621:PF15411	PF06395:PF00621:PF15411:PF00564 | PF00621:PF15411 | no_domain | PF00018:PF00373:PF00621 | PF00621 | PF06395:PF00621:PF15411 | PF06395:PF06395:PF00621:PF15411	92 | 8 | 8 | 8 | 4 | 4 | 4 | 4	71,4285714285714 | 28,5714285714286 | 14,2857142857143 | 14,2857142857143 | 14,2857142857143 | 14,2857142857143 | 14,2857142857143
2209	NA	1	0.9615384615384616	0.421569	0.218356	no_domain | PDZ domain | GRASP55/65 PDZ-like domain | PDZ domain	no_domain | PDZ domain	no_domain | PF13180 | PF04495 | PF00595	no_domain | PF13180	42,4242424242424 | 33,3333333333333 | 18,1818181818182 | 9,09090909090909	83,3333333333333 | 16,6666666666667
1017	NA	1.6451612903225807	1.5588235294117647	-0.534722	0.221823	Rhodanese-like domain : Rhodanese-like domain | Rhodanese-like domain | no_domain	Rhodanese-like domain : Rhodanese-like domain | Rhodanese-like domain	PF00581:PF00581 | PF00581 | no_domain	PF00581:PF00581 | PF00581	60 | 54,2857142857143 | 8,57142857142857	100 | 20
2965	NA	0.8682170542635659	0.7647058823529411	-1.02778	0.222807	MutS domain II : MutS domain V | MutS domain V | MutS domain II : MutS domain V | MutS domain V | MutS domain III : MutS domain V | MutS domain V | no_domain | MutS domain II : MutS domain III : MutS domain V | MutS domain III | MutS domain V : MutS domain V | MutS domain III : MutS domain V : MutS domain V	MutS domain II : MutS domain V | MutS domain II : MutS domain V : MutS domain V | MutS domain II : MutS domain V | MutS domain V : MutS domain V | MutS domain V	PF05188:PF05190-PF05192:PF00488 | PF05192-PF05190:PF00488 | PF05188:PF05192-PF05190:PF00488 | PF05190-PF05192:PF00488 | PF05192:PF00488 | PF00488 | no_domain | PF05188:PF05192:PF00488 | PF05192 | PF05192-PF05190:PF00488:PF00488 | PF05192:PF00488:PF00488	PF05188:PF05190-PF05192:PF00488 | PF05188:PF05190-PF05192:PF00488:PF00488 | PF05188:PF05192-PF05190:PF00488 | PF05190-PF05192:PF00488:PF00488 | PF05192-PF05190:PF00488	20 | 20 | 14,2857142857143 | 14,2857142857143 | 14,2857142857143 | 5,71428571428571 | 2,85714285714286 | 2,85714285714286 | 2,85714285714286 | 2,85714285714286 | 2,85714285714286	20 | 20 | 20 | 20 | 20
2719	NA	1.8227848101265822	1.9655172413793103	0.641379	0.226324	Anaphase-promoting complex cyclosome subunit 3 | Anaphase-promoting complex cyclosome subunit 3 : Tetratricopeptide repeat | no_domain	Anaphase-promoting complex cyclosome subunit 3 | no_domain	PF12895 | PF12895:PF14559 | no_domain	PF12895 | no_domain	48,2758620689655 | 37,9310344827586 | 13,7931034482759	60 | 40
2756	NA	2	1.7941176470588236	0.40404	0.226381	C4-type zinc-finger of DNA polymerase delta | no_domain	no_domain | C4-type zinc-finger of DNA polymerase delta	PF14260 | no_domain	no_domain | PF14260	90,3225806451613 | 12,9032258064516	66,6666666666667 | 50
1268	NA	2019-02-08	2.473684210526316	0.673469	0.227676	CCR4-NOT transcription complex subunit 1 HEAT repeat : CCR4-NOT transcription complex subunit 1 TTP binding domain : CCR4-NOT transcription complex subunit 1 CAF1-binding domain : Domain of unknown function (DUF3819) | no_domain | Domain of unknown function (DUF3819) | CCR4-NOT transcription complex subunit 1 CAF1-binding domain : Domain of unknown function (DUF3819) | CCR4-NOT transcription comp…	CCR4-NOT transcription complex subunit 1 HEAT repeat : CCR4-NOT transcription complex subunit 1 TTP binding domain : CCR4-NOT transcription complex subunit 1 CAF1-binding domain : Domain of unknown function (DUF3819) | no_domain | CCR4-NOT transcription complex subunit 1 CAF1-binding domain : Domain of unknown function (DUF3819) | CCR4-NOT transcription complex subunit 1 TTP binding domain : CCR4…	PF16418:PF16417:PF16415:PF12842 | no_domain | PF12842 | PF16415:PF12842 | PF16417:PF16415:PF16415:PF12842 | PF16418:PF16417:PF12842 | PF16418:PF16417:PF16415	PF16418:PF16417:PF16415:PF12842 | no_domain | PF16415:PF12842 | PF16417:PF16415 | PF16418:PF16417:PF16415 | PF16418:PF16417:PF16415:PF16415:PF12842	94,2857142857143 | 11,4285714285714 | 2,85714285714286 | 2,85714285714286 | 2,85714285714286 | 2,85714285714286 | 2,85714285714286	100 | 28,5714285714286 | 14,2857142857143 | 14,2857142857143 | 14,2857142857143 | 14,2857142857143
1106	NA	0.7222222222222222	0.6296296296296297	0.358974	0.237469	U-box domain | no_domain | Zinc finger C3HC4 type (RING finger) : U-box domain	U-box domain | no_domain	PF04564 | no_domain | PF13923:PF04564	PF04564 | no_domain	97,1428571428571 | 5,71428571428571 | 2,85714285714286	85,7142857142857 | 14,2857142857143
1923	NA	0.837037037037037	0.9411764705882353	0.480519	0.2396	tRNA ligase kinase domain : Fungal tRNA ligase phosphodiesterase domain | no_domain | Fungal tRNA ligase phosphodiesterase domain | tRNA ligase kinase domain | tRNA ligase kinase domain : tRNA ligase kinase domain | tRNA ligase kinase domain : tRNA ligase kinase domain : Fungal tRNA ligase phosphodiesterase domain	tRNA ligase kinase domain | tRNA ligase kinase domain : Fungal tRNA ligase phosphodiesterase domain | no_domain	PF08303:PF08302 | no_domain | PF08302 | PF08303 | PF08303:PF08303 | PF08303:PF08303:PF08302	PF08303 | PF08303:PF08302 | no_domain	85,7142857142857 | 22,8571428571429 | 5,71428571428571 | 2,85714285714286 | 2,85714285714286 | 2,85714285714286	50 | 50 | 33,3333333333333
1413	NA	0.8547008547008547	0.9615384615384616	0.309756	0.245696	Anaphase promoting complex (APC) subunit 2 | no_domain	no_domain | Anaphase promoting complex (APC) subunit 2	PF08672 | no_domain	no_domain | PF08672	72,7272727272727 | 36,3636363636364	71,4285714285714 | 42,8571428571429
871	NA	1.0085470085470085	1.0909090909090908	0.448331	0.252533	Helical and beta-bridge domain : Helicase C-terminal domain | no_domain | Helicase C-terminal domain	Helical and beta-bridge domain : Helicase C-terminal domain | Helicase C-terminal domain | no_domain | ABC transporter : Helicase C-terminal domain | Helical and beta-bridge domain	PF06777:PF13307 | no_domain | PF13307	PF06777:PF13307 | PF13307 | no_domain | PF00005:PF13307 | PF06777	100 | 2,85714285714286 | 2,85714285714286	100 | 57,1428571428571 | 14,2857142857143 | 14,2857142857143 | 14,2857142857143
1071	NA	1.9153439153439153	1.6666666666666667	0.615385	0.256427	Histone deacetylase domain : Arb2 domain | Histone deacetylase domain | Histone deacetylase domain : Histone deacetylase domain | Arb2 domain	Histone deacetylase domain	PF00850:PF09757 | PF00850 | PF00850:PF00850 | PF09757	PF00850	80 | 37,1428571428571 | 8,57142857142857 | 2,85714285714286	100
2223	vesicle transport	1.855421686746988	1.5909090909090908	0.268939	0.268582	no_domain | Vacuolar protein sorting 36 NZF-N zinc-finger domain | Zn-finger in Ran binding protein and others	no_domain | Zn-finger in Ran binding protein and others	no_domain | PF16988 | PF00641	no_domain | PF00641	60,6060606060606 | 30,3030303030303 | 9,09090909090909	85,7142857142857 | 14,2857142857143
2118	NA	0	0	0.372973	0.272944	AAA ATPase domain | no_domain | PHD-finger : AAA ATPase domain | PHD-finger	AAA ATPase domain | no_domain	PF13191 | no_domain | PF00628:PF13191 | PF00628	PF13191 | no_domain	88,5714285714286 | 5,71428571428571 | 5,71428571428571 | 2,85714285714286	71,4285714285714 | 42,8571428571429
1654	NA	1.829268292682927	1.88	-0.273649	0.273735	no_domain | Tetratricopeptide repeat | Tetratricopeptide repeat : Tetratricopeptide repeat | Anaphase-promoting complex cyclosome subunit 3	no_domain | Tetratricopeptide repeat | Tetratricopeptide repeat : Tetratricopeptide repeat	no_domain | PF14559 | PF14559:PF14559 | PF12895	no_domain | PF14559 | PF14559:PF14559	72,7272727272727 | 18,1818181818182 | 9,09090909090909 | 3,03030303030303	50 | 33,3333333333333 | 16,6666666666667
2693	NA	1.8604651162790697	2.0952380952380953	0.516129	0.276546	DNA replication factor CDT1 like : DEAD/DEAH box helicase | DEAD/DEAH box helicase | no_domain	DEAD/DEAH box helicase | DNA replication factor CDT1 like : DEAD/DEAH box helicase | no_domain	PF08839:PF00270 | PF00270 | no_domain	PF00270 | PF08839:PF00270 | no_domain	54,8387096774194 | 41,9354838709677 | 3,2258064516129	66,6666666666667 | 33,3333333333333 | 16,6666666666667
1068	NA	0.9912280701754386	0.9565217391304348	-0.179426	0.277911	no_domain | RNA recognition motif, (a,k,a, RRM RBD or RNP domain)	no_domain | RNA recognition motif, (a,k,a, RRM RBD or RNP domain)	no_domain | PF00076	no_domain | PF00076	85,7142857142857 | 17,1428571428571	71,4285714285714 | 57,1428571428571
780	NA	0	0	0.45	0.277958	CRAL/TRIO N-terminal domain : CRAL/TRIO domain | CRAL/TRIO domain | no_domain	CRAL/TRIO domain | CRAL/TRIO N-terminal domain : CRAL/TRIO domain	PF03765:PF00650 | PF00650 | no_domain	PF00650 | PF03765:PF00650	91,1764705882353 | 23,5294117647059 | 2,94117647058824	80 | 60
2542	NA	1.7305389221556886	1.1428571428571428	0.277778	0.277975	GYF domain | no_domain	no_domain | GYF domain	PF02213 | no_domain	no_domain | PF02213	51,5151515151515 | 48,4848484848485	85,7142857142857 | 14,2857142857143
1571	NA	0.038834951456310676	0	0.363636	0.278711	ATP dependent DNA ligase domain | no_domain | ATP dependent DNA ligase domain : ATP dependent DNA ligase domain	ATP dependent DNA ligase domain | no_domain | Cyclophilin type peptidyl-prolyl cis-trans isomerase/CLD : ATP dependent DNA ligase domain	PF01068 | no_domain | PF01068:PF01068	PF01068 | no_domain | PF00160:PF01068	96,6666666666667 | 3,33333333333333 | 3,33333333333333	100 | 60 | 20
25	septation	0.2926829268292683	0.4782608695652174	0.138944	0.282744	Protein kinase domain | P21-Rho-binding domain : Protein kinase domain | PH domain : P21-Rho-binding domain : Protein kinase domain | no_domain | P21-Rho-binding domain : P21-Rho-binding domain : Protein kinase domain | Protein kinase domain : Protein kinase domain | Pleckstrin homology domain : P21-Rho-binding domain : Protein kinase domain | P21-Rho-binding domain | Protein kinase domain : Prot…	Protein kinase domain | P21-Rho-binding domain : Protein kinase domain | PH domain : P21-Rho-binding domain : Protein kinase domain | no_domain | PH domain : P21-Rho-binding domain | Calponin homology (CH) domain : Protein kinase domain | P21-Rho-binding domain : Protein tyrosine kinase | Protein tyrosine kinase	PF00069 | PF00786:PF00069 | PF00169:PF00786:PF00069 | no_domain | PF00786:PF00786:PF00069 | PF00069:PF00069 | PF15413:PF00786:PF00069 | PF00786 | PF00069:PF07714 | PF00069:PF08123 | PF00786:PF07714 | PF01423:PF14555:PF13899:PF00789:PF00069	PF00069 | PF00786:PF00069 | PF00169:PF00786:PF00069 | no_domain | PF00169:PF00786 | PF00307:PF00069 | PF00786:PF07714 | PF07714	100 | 80 | 68,5714285714286 | 17,1428571428571 | 14,2857142857143 | 11,4285714285714 | 8,57142857142857 | 5,71428571428571 | 2,85714285714286 | 2,85714285714286 | 2,85714285714286 | 2,85714285714286	100 | 85,7142857142857 | 71,4285714285714 | 57,1428571428571 | 14,2857142857143 | 14,2857142857143 | 14,2857142857143 | 14,2857142857143
1051	NA	0.9565217391304348	0.85	0.266667	0.285672	no_domain | Ribosomal protein L6 N-terminal domain	no_domain | Ribosomal protein L6 N-terminal domain	no_domain | PF03868	no_domain | PF03868	60 | 42,8571428571429	71,4285714285714 | 28,5714285714286
195	cell cycle regulation	1.408	1.3225806451612903	0.264513	0.285977	Cyclin N-terminal domain : Cyclin C-terminal domain | no_domain | Cyclin N-terminal domain | Cyclin C-terminal domain	Cyclin N-terminal domain : Cyclin C-terminal domain | Cyclin N-terminal domain | no_domain | Cyclin C-terminal domain	PF00134:PF02984 | no_domain | PF00134 | PF02984	PF00134:PF02984 | PF00134 | no_domain | PF02984	100 | 8,57142857142857 | 2,85714285714286 | 2,85714285714286	100 | 57,1428571428571 | 14,2857142857143 | 14,2857142857143
532	NA	0.9788359788359788	1.3191489361702127	0.467943	0.286626	C2 domain : Phorbol esters/diacylglycerol binding domain (C1 domain) : Phorbol esters/diacylglycerol binding domain (C1 domain) : Protein kinase domain | Phorbol esters/diacylglycerol binding domain (C1 domain) : Phorbol esters/diacylglycerol binding domain (C1 domain) : Protein kinase domain | no_domain | Protein kinase domain | Phorbol esters/diacylglycerol binding domain (C1 domain) : Protein …	Phorbol esters/diacylglycerol binding domain (C1 domain) : Phorbol esters/diacylglycerol binding domain (C1 domain) : Protein kinase domain | no_domain | Phorbol esters/diacylglycerol binding domain (C1 domain) : Protein kinase domain | C2 domain : Phorbol esters/diacylglycerol binding domain (C1 domain) : Phorbol esters/diacylglycerol binding domain (C1 domain) : Protein kinase domain | Protein …	PF00168:PF00130:PF00130:PF00069 | PF00130:PF00130:PF00069 | no_domain | PF00069 | PF00130:PF00069 | PF00069:PF00069 | PF00168:PF00130:PF00069	PF00130:PF00130:PF00069 | no_domain | PF00130:PF00069 | PF00168:PF00130:PF00130:PF00069 | PF00069 | PF00130:PF00130 | PF00168:PF00130:PF00069 | PF00169:PF00069	64,7058823529412 | 38,2352941176471 | 14,7058823529412 | 8,82352941176471 | 5,88235294117647 | 2,94117647058824 | 2,94117647058824	71,4285714285714 | 28,5714285714286 | 28,5714285714286 | 28,5714285714286 | 14,2857142857143 | 14,2857142857143 | 14,2857142857143 | 14,2857142857143
1367	NA	1.0186915887850467	1.0416666666666667	-0.0972222	0.287535	no_domain | PQQ-like domain	no_domain | PQQ-like domain	no_domain | PF13360	no_domain | PF13360	97,0588235294118 | 2,94117647058824	85,7142857142857 | 14,2857142857143
2872	NA	0.09090909090909091	0.075	-0.341014	0.289324	no_domain | Methyltransferase small domain | Methyltransferase domain	Methyltransferase small domain | Methyltransferase domain | no_domain | Putative RNA methylase family UPF0020	no_domain | PF05175 | PF13847	PF05175 | PF13847 | no_domain | PF01170	50 | 36,6666666666667 | 16,6666666666667	50 | 33,3333333333333 | 16,6666666666667 | 16,6666666666667
1952	NA	0	0	-0.577778	0.289983	WW domain : WW domain | WW domain | no_domain	WW domain : WW domain | no_domain | Protein tyrosine kinase : WW domain : WW domain	PF00397:PF00397 | PF00397 | no_domain	PF00397:PF00397 | no_domain | PF07714:PF00397:PF00397	47,0588235294118 | 35,2941176470588 | 23,5294117647059	60 | 20 | 20
2122	NA	2.0610687022900764	1.9523809523809523	-0.498069	0.290737	TFIIF beta subunit HTH domain | TFIIF beta subunit HTH domain : TFIIF beta subunit HTH domain	TFIIF beta subunit HTH domain : TFIIF beta subunit HTH domain | TFIIF beta subunit HTH domain	PF02270 | PF02270:PF02270	PF02270:PF02270 | PF02270	77,1428571428572 | 22,8571428571429	66,6666666666667 | 33,3333333333333
185	NA	2.020979020979021	1.875	0.326316	0.292998	ABC transporter : ABC transporter : ABC transporter | ABC transporter : ABC transporter | no_domain | ABC transporter | ABC transporter : ABC transporter : ABC transporter | ABC transporter : ABC transporter : ABC transporter : ABC transporter | ABC transporter : ABC transporter | ABC transporter : ABC transporter	ABC transporter : ABC transporter : ABC transporter | no_domain | ABC transporter | ABC transporter : ABC transporter | ABC transporter : ABC transporter | ABC transporter	PF00005:PF12848:PF00005 | PF00005:PF00005 | no_domain | PF00005 | PF00005:PF00005:PF00005 | PF00005:PF00005:PF12848:PF00005 | PF00005:PF12848 | PF12848:PF00005	PF00005:PF12848:PF00005 | no_domain | PF00005 | PF00005:PF00005 | PF00005:PF12848 | PF12848	100 | 31,4285714285714 | 5,71428571428571 | 5,71428571428571 | 2,85714285714286 | 2,85714285714286 | 2,85714285714286 | 2,85714285714286	100 | 28,5714285714286 | 28,5714285714286 | 14,2857142857143 | 14,2857142857143 | 14,2857142857143
3814	NA	0.9714285714285714	0.9473684210526315	0.555556	0.293961	Formamidopyrimidine-DNA glycosylase N-terminal domain : Formamidopyrimidine-DNA glycosylase H2TH domain | Formamidopyrimidine-DNA glycosylase H2TH domain : short chain dehydrogenase	Formamidopyrimidine-DNA glycosylase N-terminal domain : Formamidopyrimidine-DNA glycosylase H2TH domain | no_domain | Formamidopyrimidine-DNA glycosylase H2TH domain	PF01149:PF06831 | PF06831:PF00106	PF01149:PF06831 | no_domain | PF06831	96,1538461538462 | 3,84615384615385	80 | 20 | 20
1052	NA	2019-01-03	1.1481481481481481	-0.5	0.294533	Ubiquitin-like modifier-activating enzyme ATG7 N-terminus : ThiF family | no_domain | ThiF family | Ubiquitin-like modifier-activating enzyme ATG7 N-terminus : Ubiquitin-like modifier-activating enzyme ATG7 N-terminus : ThiF family | Ubiquitin-like modifier-activating enzyme ATG7 N-terminus	Ubiquitin-like modifier-activating enzyme ATG7 N-terminus : ThiF family | ThiF family | Ubiquitin-like modifier-activating enzyme ATG7 N-terminus : Ubiquitin-like modifier-activating enzyme ATG7 N-terminus : ThiF family	PF16420:PF00899 | no_domain | PF00899 | PF16420:PF16420:PF00899 | PF16420	PF16420:PF00899 | PF00899 | PF16420:PF16420:PF00899	88,5714285714286 | 11,4285714285714 | 8,57142857142857 | 8,57142857142857 | 5,71428571428571	71,4285714285714 | 14,2857142857143 | 14,2857142857143
1242	NA	0.009345794392523364	0.28	0.314103	0.298136	DNA Polymerase alpha zinc finger | no_domain	DNA Polymerase alpha zinc finger | no_domain	PF08996 | no_domain	PF08996 | no_domain	100 | 11,4285714285714	85,7142857142857 | 42,8571428571429
1511	NA	0	0	0.307692	0.299574	DNA-binding domain | no_domain	DNA-binding domain | no_domain | Alcohol dehydrogenase GroES-like domain : DNA-binding domain	PF13892 | no_domain	PF13892 | no_domain | PF08240:PF13892	100 | 8,82352941176471	83,3333333333333 | 50 | 16,6666666666667
1831	NA	0.0056179775280898875	0	0.528529	0.30028	Binding domain of Nse4/EID3 to Nse3-MAGE : Nse4 C-terminal | Nse4 C-terminal	Binding domain of Nse4/EID3 to Nse3-MAGE : Nse4 C-terminal | Nse4 C-terminal | no_domain	PF15412:PF08743 | PF08743	PF15412:PF08743 | PF08743 | no_domain	97,0588235294118 | 2,94117647058824	71,4285714285714 | 42,8571428571429 | 14,2857142857143
3037	NA	2.801980198019802	2.515151515151515	-0.363636	0.300376	GAF domain | no_domain | GAF domain	GAF domain | GAF domain	PF13185 | no_domain | PF01590	PF13185 | PF01590	54,8387096774194 | 38,7096774193548 | 6,45161290322581	83,3333333333333 | 16,6666666666667
1442	NA	2.18348623853211	1.96	0.333333	0.300827	Spb1 C-terminal domain	Spb1 C-terminal domain | no_domain	PF07780	PF07780 | no_domain	100	100 | 14,2857142857143
1792	NA	0	0	0.527778	0.301897	Metallo-beta-lactamase superfamily domain : Beta-Casp domain | Beta-Casp domain	Metallo-beta-lactamase superfamily domain : Beta-Casp domain | Metallo-beta-lactamase superfamily domain | no_domain | Beta-Casp domain	PF16661:PF10996 | PF10996	PF16661:PF10996 | PF16661 | no_domain | PF10996	97,1428571428571 | 2,85714285714286	71,4285714285714 | 28,5714285714286 | 14,2857142857143 | 14,2857142857143
903	NA	0	0	0.725108	0.30261	MutS domain I : MutS domain II : MutS domain V | MutS domain I : MutS domain II : MutS domain V | MutS domain V | MutS domain II : MutS domain V | MutS domain V : MutS domain V | MutS domain I : MutS domain II : MutS domain III : MutS domain V | MutS domain I : MutS domain V | MutS domain III	MutS domain I : MutS domain II : MutS domain V | MutS domain I : MutS domain II : MutS domain V | no_domain | MutS domain V | MutS domain I : MutS domain III : MutS domain V | MutS domain III : MutS domain V	PF01624:PF05188:PF05192-PF05190:PF00488 | PF01624:PF05188:PF05190-PF05192:PF00488 | PF00488 | PF05188:PF05190-PF05192:PF00488 | PF00488:PF00488 | PF01624:PF05188:PF05192:PF00488 | PF01624:PF05190-PF05192:PF00488 | PF05192	PF01624:PF05188:PF05192-PF05190:PF00488 | PF01624:PF05188:PF05190-PF05192:PF00488 | no_domain | PF00488 | PF01624:PF05192:PF00488 | PF05192:PF00488	57,1428571428571 | 34,2857142857143 | 5,71428571428571 | 5,71428571428571 | 2,85714285714286 | 2,85714285714286 | 2,85714285714286 | 2,85714285714286	57,1428571428571 | 28,5714285714286 | 14,2857142857143 | 14,2857142857143 | 14,2857142857143 | 14,2857142857143
1569	NA	3.1904761904761907	2.55	0.671053	0.304313	Glutamine amidotransferase class-I : NAD synthase : GMP synthase C terminal domain | Glutamine amidotransferase class-I | Glutamine amidotransferase class-I : GMP synthase C terminal domain | Glutamine amidotransferase class-I : NAD synthase : GMP synthase C terminal domain : GMP synthase C terminal domain	Glutamine amidotransferase class-I : NAD synthase : GMP synthase C terminal domain | Glutamine amidotransferase class-I : GMP synthase C terminal domain | Glutamine amidotransferase class-I	PF00117:PF02540:PF00958 | PF00117 | PF00117:PF00958 | PF00117:PF02540:PF00958:PF00958	PF00117:PF02540:PF00958 | PF00117:PF00958 | PF00117	97,0588235294118 | 2,94117647058824 | 2,94117647058824 | 2,94117647058824	50 | 33,3333333333333 | 16,6666666666667
2458	NA	0	0	0.56044	0.306168	eIF3 subunit 6 N terminal domain : PCI domain | eIF3 subunit 6 N terminal domain | no_domain	eIF3 subunit 6 N terminal domain : PCI domain | no_domain | eIF3 subunit 6 N terminal domain	PF09440:PF01399 | PF09440 | no_domain	PF09440:PF01399 | no_domain | PF09440	94,2857142857143 | 5,71428571428571 | 2,85714285714286	66,6666666666667 | 33,3333333333333 | 16,6666666666667
1184	NA	1.8636363636363635	1.1607142857142858	-0.47619	0.308082	PX domain | PX domain : Vps5 C terminal like | PX domain : Vps5 C terminal like : Vps5 C terminal like | Vps5 C terminal like | Vps5 C terminal like : Vps5 C terminal like	PX domain : Vps5 C terminal like | PX domain | PX domain : Vps5 C terminal like : Vps5 C terminal like | Vps5 C terminal like	PF00787 | PF00787:PF09325 | PF00787:PF09325:PF09325 | PF09325 | PF09325:PF09325	PF00787:PF09325 | PF00787 | PF00787:PF09325:PF09325 | PF09325	65,7142857142857 | 31,4285714285714 | 11,4285714285714 | 2,85714285714286 | 2,85714285714286	57,1428571428571 | 14,2857142857143 | 14,2857142857143 | 14,2857142857143
615	NA	1.9813084112149533	1.9583333333333333	-0.0544794	0.309073	no_domain | Zinc knuckle	no_domain | AAA domain	no_domain | PF00098	no_domain | PF13604	96,4285714285714 | 3,57142857142857	100 | 16,6666666666667
1132	NA	0.9456521739130435	0.4117647058823529	-0.428571	0.310741	Ribosomal protein S7p/S5e	Ribosomal protein S7p/S5e | Ribosomal protein S7p/S5e : CBS domain : CBS domain : CBS domain	PF00177	PF00177 | PF00177:PF00571:PF00571:PF00571	100	83,3333333333333 | 16,6666666666667
102	NA	0.057692307692307696	0.08695652173913043	0.185076	0.311614	Lytic transglycolase | no_domain | Barwin family | LysM domain : LysM domain | Lytic transglycolase : LysM domain	no_domain | Barwin family | Lytic transglycolase	PF03330 | no_domain | PF00967 | PF01476:PF01476 | PF03330:PF01476	no_domain | PF00967 | PF03330	97,0588235294118 | 88,2352941176471 | 23,5294117647059 | 2,94117647058824 | 2,94117647058824	100 | 60 | 60
913	NA	0.981651376146789	1	0.275	0.312732	Adaptin C-terminal domain | no_domain	no_domain | Adaptin C-terminal domain	PF02883 | no_domain	no_domain | PF02883	100 | 8,57142857142857	71,4285714285714 | 71,4285714285714
2202	NA	0.9743589743589743	0.9523809523809523	-0.416667	0.313825	Torus domain | RNA recognition motif, (a,k,a, RRM RBD or RNP domain) | Torus domain : RNA recognition motif, (a,k,a, RRM RBD or RNP domain) | no_domain	Torus domain : RNA recognition motif, (a,k,a, RRM RBD or RNP domain) | RNA recognition motif, (a,k,a, RRM RBD or RNP domain) | no_domain	PF16131 | PF00076 | PF16131:PF00076 | no_domain	PF16131:PF00076 | PF00076 | no_domain	38,2352941176471 | 35,2941176470588 | 23,5294117647059 | 8,82352941176471	57,1428571428571 | 28,5714285714286 | 14,2857142857143
2477	NA	2019-01-01	1	0.339181	0.31975	VRR-NUC domain | no_domain	no_domain | VRR-NUC domain	PF08774 | no_domain	no_domain | PF08774	93,9393939393939 | 12,1212121212121	66,6666666666667 | 66,6666666666667
96	NA	0	0	0.142629	0.3211	Peptidase inhibitor I9 : Subtilase family | Subtilase family | no_domain | Peptidase inhibitor I9 | Subtilase family : Subtilase family | Subtilase family : Peptidase inhibitor I9	Subtilase family | Peptidase inhibitor I9 : Subtilase family | no_domain | Subtilase family : Subtilase family | Peptidase inhibitor I9 | Peptidase inhibitor I9 : Subtilase family : Subtilase family	PF05922:PF00082 | PF00082 | no_domain | PF05922 | PF00082:PF00082 | PF00082:PF05922	PF00082 | PF05922:PF00082 | no_domain | PF00082:PF00082 | PF05922 | PF05922:PF00082:PF00082	100 | 60 | 11,4285714285714 | 11,4285714285714 | 2,85714285714286 | 2,85714285714286	100 | 100 | 28,5714285714286 | 14,2857142857143 | 14,2857142857143 | 14,2857142857143
156	NA	0	0.16666666666666666	-0.284211	0.322177	Ubiquitin family | Ubiquitin family : Ubiquitin family : Ubiquitin family : Ubiquitin family | Ubiquitin family : Ubiquitin family : Ubiquitin family | Ubiquitin family : Ubiquitin family | Ubiquitin family : Ubiquitin family : Ubiquitin family : Ubiquitin family : Ubiquitin family | no_domain | Ubiquitin family : Ubiquitin family : Ubiquitin family : Ubiquitin family : Ubiquitin family : Ubiquit…	Ubiquitin family | Ubiquitin family : Ubiquitin family : Ubiquitin family | Ubiquitin family : Ubiquitin family | Ubiquitin family : Ubiquitin family : Ubiquitin family : Ubiquitin family | Protein kinase domain : Ubiquitin family : Ubiquitin family : Ubiquitin family : Ubiquitin family | Ubiquitin family : Ubiquitin family : Ubiquitin family : Ubiquitin family : Ubiquitin family | Ubiquitin fami…	PF00240 | PF00240:PF00240:PF00240:PF00240 | PF00240:PF00240:PF00240 | PF00240:PF00240 | PF00240:PF00240:PF00240:PF00240:PF00240 | no_domain | PF00240:PF00240:PF00240:PF00240:PF00240:PF00240 | PF00240:PF00240:PF00240:PF00240:PF00240:PF00240:PF00240 | PF00240:PF00240:PF00240:PF00240:PF00240:PF00240:PF00240:PF00240 | PF00240:PF00240:PF00240:PF00240:PF00240:PF00240:PF00240:PF00240:PF00240:PF00240 | P…	PF00240 | PF00240:PF00240:PF00240 | PF00240:PF00240 | PF00240:PF00240:PF00240:PF00240 | PF00069:PF00240:PF00240:PF00240:PF00240 | PF00240:PF00240:PF00240:PF00240:PF00240 | PF00240:PF00240:PF00240:PF00240:PF00240:PF00240 | PF00240:PF00240:PF00240:PF00240:PF00240:PF00240:PF00240:PF00240 | PF00240:PF00240:PF00240:PF00240:PF00240:PF00240:PF00240:PF00240:PF00240:PF00240:PF00240 | PF00240:PF00569	74,2857142857143 | 51,4285714285714 | 28,5714285714286 | 22,8571428571429 | 20 | 11,4285714285714 | 8,57142857142857 | 5,71428571428571 | 2,85714285714286 | 2,85714285714286 | 2,85714285714286 | 2,85714285714286 | 2,85714285714286 | 2,85714285714286	83,3333333333333 | 66,6666666666667 | 50 | 50 | 16,6666666666667 | 16,6666666666667 | 16,6666666666667 | 16,6666666666667 | 16,6666666666667 | 16,6666666666667
1458	NA	0.7	0.8148148148148148	-0.25	0.322557	no_domain | WHEP-TRS domain | Anticodon-binding domain of tRNA | Anticodon-binding domain of tRNA : WHEP-TRS domain	WHEP-TRS domain | no_domain	no_domain | PF00458 | PF08264 | PF08264:PF00458	PF00458 | no_domain	62,8571428571429 | 34,2857142857143 | 2,85714285714286 | 2,85714285714286	57,1428571428571 | 42,8571428571429
1796	NA	0.987012987012987	1	0.277778	0.324685	PLD-like domain | no_domain	no_domain | PLD-like domain	PF13091 | no_domain	no_domain | PF13091	60 | 40	57,1428571428571 | 42,8571428571429
2248	NA	1.9747899159663866	2	0.638889	0.327547	VHS domain : SH3 domain : GAT domain | VHS domain : Variant SH3 domain : GAT domain | VHS domain : Variant SH3 domain : GAT domain | SH3 domain | VHS domain : SH3 domain | P21-Rho-binding domain : Protein tyrosine kinase : Protein kinase domain : VHS domain : SH3 domain : GAT domain | VHS domain : Variant SH3 domain	VHS domain : SH3 domain | VHS domain : SH3 domain : GAT domain | VHS domain : Variant SH3 domain : GAT domain | VHS domain : Variant SH3 domain | VHS domain : Variant SH3 domain : GAT domain | Variant SH3 domain	PF00790:PF00018:PF03127 | PF00790:PF07653:PF03127 | PF00790:PF14604:PF03127 | PF00018 | PF00790:PF00018 | PF00786:PF07714:PF00069:PF00790:PF00018:PF03127 | PF00790:PF14604	PF00790:PF00018 | PF00790:PF00018:PF03127 | PF00790:PF07653:PF03127 | PF00790:PF14604 | PF00790:PF14604:PF03127 | PF07653	70,5882352941177 | 8,82352941176471 | 8,82352941176471 | 5,88235294117647 | 5,88235294117647 | 2,94117647058824 | 2,94117647058824	28,5714285714286 | 14,2857142857143 | 14,2857142857143 | 14,2857142857143 | 14,2857142857143 | 14,2857142857143
42	septation	1.9156626506024097	2.0714285714285716	-0.182423	0.328308	EF-hand domain pair : EF-hand domain pair | EF-hand domain pair | no_domain | EF-hand domain : EF-hand domain pair | EF hand : EF-hand domain pair | EF-hand domain | EF-hand domain pair | EF-hand domain pair : EF-hand domain pair | EF-hand domain : EF-hand domain pair | EF-hand domain pair : EF-hand domain pair | EF hand : EF-hand domain pair | EF hand | EF-hand domain : EF hand | EF-hand domain …	EF-hand domain pair : EF-hand domain pair | no_domain | EF hand : EF-hand domain pair | EF-hand domain pair | EF-hand domain pair | EF-hand domain | EF-hand domain : EF-hand domain | EF-hand domain pair : EF-hand domain pair | EF hand | EF hand : EF-hand domain pair : EF-hand domain pair : EF hand : EF hand : EF hand | Ras of Complex Roc domain of DAPkinase : Ras family : EF-hand domain pair : EF…	PF13499:PF13499 | PF13499 | no_domain | PF13405:PF13499 | PF00036:PF13499 | PF13405 | PF13833 | PF13833:PF13499 | PF13405:PF13833 | PF13499:PF13833 | PF13202:PF13499 | PF00036 | PF13405:PF00036 | PF13499:PF13405 | PF13833:PF13833 | PF14658:PF13499 | PF14658:PF13833	PF13499:PF13499 | no_domain | PF00036:PF13499 | PF13499 | PF13833 | PF13405 | PF13405:PF08976 | PF13499:PF13833 | PF00036 | PF00036:PF13833:PF13833:PF00036:PF00036:PF13202 | PF08477:PF00071:PF13499:PF13499 | PF13202:PF13499 | PF13202:PF13833 | PF13405:PF13499 | PF13405:PF13833 | PF13499:PF00036 | PF13499:PF13202 | PF13833:PF13499	100 | 80 | 42,8571428571429 | 22,8571428571429 | 20 | 20 | 14,2857142857143 | 11,4285714285714 | 8,57142857142857 | 8,57142857142857 | 5,71428571428571 | 2,85714285714286 | 2,85714285714286 | 2,85714285714286 | 2,85714285714286 | 2,85714285714286 | 2,85714285714286	100 | 57,1428571428571 | 57,1428571428571 | 42,8571428571429 | 42,8571428571429 | 28,5714285714286 | 28,5714285714286 | 28,5714285714286 | 14,2857142857143 | 14,2857142857143 | 14,2857142857143 | 14,2857142857143 | 14,2857142857143 | 14,2857142857143 | 14,2857142857143 | 14,2857142857143 | 14,2857142857143 | 14,2857142857143
2571	actin cytoskeleton	1.1941747572815533	1.6666666666666667	0.490644	0.330831	Phorbol esters/diacylglycerol binding domain (C1 domain) : SH3 domain : Variant SH3 domain | Phorbol esters/diacylglycerol binding domain (C1 domain) : Variant SH3 domain : Variant SH3 domain | Phorbol esters/diacylglycerol binding domain (C1 domain) : Variant SH3 domain | no_domain | Phorbol esters/diacylglycerol binding domain (C1 domain) : SH3 domain : SH3 domain | Phorbol esters/diacylglycero…	Phorbol esters/diacylglycerol binding domain (C1 domain) : SH3 domain | Phorbol esters/diacylglycerol binding domain (C1 domain) : SH3 domain : Variant SH3 domain | Phorbol esters/diacylglycerol binding domain (C1 domain) : Variant SH3 domain : SH3 domain | no_domain | SH3 domain : Variant SH3 domain | Phorbol esters/diacylglycerol binding domain (C1 domain) | Phorbol esters/diacylglycerol bindin…	PF00130:PF00018:PF14604 | PF00130:PF14604:PF14604 | PF00130:PF14604 | no_domain | PF00130:PF00018:PF00018 | PF00130:PF14604:PF00018 | PF14604:PF14604	PF00130:PF00018 | PF00130:PF00018:PF14604 | PF00130:PF14604:PF00018 | no_domain | PF00018:PF14604 | PF00130 | PF00130:PF00018:PF00018 | PF00130:PF14604:PF14604	48,4848484848485 | 21,2121212121212 | 18,1818181818182 | 9,09090909090909 | 6,06060606060606 | 3,03030303030303 | 3,03030303030303	33,3333333333333 | 33,3333333333333 | 33,3333333333333 | 16,6666666666667 | 16,6666666666667 | 16,6666666666667 | 16,6666666666667 | 16,6666666666667
2553	NA	0.009615384615384616	0	0.21875	0.332688	no_domain | Zinc finger C3HC4 type (RING finger) | Zinc finger C3HC4 type (RING finger)	no_domain | Zinc finger C3HC4 type (RING finger)	no_domain | PF13920 | PF00097	no_domain | PF13920	70 | 26,6666666666667 | 3,33333333333333	85,7142857142857 | 14,2857142857143
2403	NA	0.03333333333333333	0.26666666666666666	-0.583333	0.333757	ABC transporter : ABC transporter | 4Fe-4S binding domain : ABC transporter : ABC transporter | ABC transporter | no_domain	4Fe-4S binding domain : ABC transporter : ABC transporter | ABC transporter : ABC transporter | 4Fe-4S binding domain : ABC transporter | Cytochrome b5-like Heme/Steroid binding domain : ABC transporter : ABC transporter	PF00005:PF00005 | PF00037:PF00005:PF00005 | PF00005 | no_domain	PF00037:PF00005:PF00005 | PF00005:PF00005 | PF00037:PF00005 | PF00173:PF00005:PF00005	57,1428571428571 | 32,1428571428571 | 10,7142857142857 | 3,57142857142857	66,6666666666667 | 16,6666666666667 | 16,6666666666667 | 16,6666666666667
389	NA	0	0	-0.187791	0.337728	haloacid dehalogenase-like hydrolase | no_domain | haloacid dehalogenase-like hydrolase : haloacid dehalogenase-like hydrolase | Cation transporter/ATPase N-terminus | Cation transporter/ATPase N-terminus : haloacid dehalogenase-like hydrolase | Cation transporter/ATPase N-terminus : haloacid dehalogenase-like hydrolase : haloacid dehalogenase-like hydrolase	haloacid dehalogenase-like hydrolase | no_domain | Cation transporter/ATPase N-terminus : haloacid dehalogenase-like hydrolase | Cation transporter/ATPase N-terminus | haloacid dehalogenase-like hydrolase : haloacid dehalogenase-like hydrolase	PF00702 | no_domain | PF00702:PF00702 | PF00690 | PF00690:PF00702 | PF00690:PF00702:PF00702	PF00702 | no_domain | PF00690:PF00702 | PF00690 | PF00702:PF00702	48,5714285714286 | 40 | 20 | 11,4285714285714 | 11,4285714285714 | 5,71428571428571	100 | 57,1428571428571 | 57,1428571428571 | 14,2857142857143 | 14,2857142857143
963	NA	0.8214285714285714	0.8260869565217391	0.428571	0.339655	Histidyl-tRNA synthetase : Anticodon binding domain | WHEP-TRS domain : Histidyl-tRNA synthetase : Anticodon binding domain | Histidyl-tRNA synthetase	Histidyl-tRNA synthetase : Anticodon binding domain | Histidyl-tRNA synthetase | WHEP-TRS domain | WHEP-TRS domain : Histidyl-tRNA synthetase : Anticodon binding domain | Histidyl-tRNA synthetase : Anticodon binding domain of tRNAs	PF13393:PF03129 | PF00458:PF13393:PF03129 | PF13393	PF13393:PF03129 | PF13393 | PF00458 | PF00458:PF13393:PF03129 | PF13393:PF12745	78,7878787878788 | 36,3636363636364 | 9,09090909090909	100 | 28,5714285714286 | 14,2857142857143 | 14,2857142857143 | 14,2857142857143
546	signaling	1.9610389610389611	2019-02-05	0.450314	0.341921	Regulatory subunit of type II PKA R-subunit : Cyclic nucleotide-binding domain : Cyclic nucleotide-binding domain | Cyclic nucleotide-binding domain : Cyclic nucleotide-binding domain | Cyclic nucleotide-binding domain | Regulatory subunit of type II PKA R-subunit : Cyclic nucleotide-binding domain	Regulatory subunit of type II PKA R-subunit : Cyclic nucleotide-binding domain : Cyclic nucleotide-binding domain | Cyclic nucleotide-binding domain | Cyclic nucleotide-binding domain : Cyclic nucleotide-binding domain	PF02197:PF00027:PF00027 | PF00027:PF00027 | PF00027 | PF02197:PF00027	PF02197:PF00027:PF00027 | PF00027 | PF00027:PF00027	71,4285714285714 | 28,5714285714286 | 2,85714285714286 | 2,85714285714286	71,4285714285714 | 42,8571428571429 | 42,8571428571429
1616	NA	1	1.0344827586206897	-0.0736842	0.345175	no_domain | Tetratricopeptide repeat	no_domain | Tetratricopeptide repeat	no_domain | PF14559	no_domain | PF14559	100 | 2,85714285714286	85,7142857142857 | 14,2857142857143
372	NA	0.9310344827586207	1	0.396104	0.347252	DEAD/DEAH box helicase : rRNA-processing arch domain : DSHCT (NUC185) domain | DSHCT (NUC185) domain | no_domain | DEAD/DEAH box helicase : rRNA-processing arch domain : DSHCT (NUC185) domain : Peptidase M16 inactive domain | rRNA-processing arch domain	DEAD/DEAH box helicase : rRNA-processing arch domain : DSHCT (NUC185) domain | DEAD/DEAH box helicase | DSHCT (NUC185) domain | rRNA-processing arch domain : DSHCT (NUC185) domain	PF00270:PF13234:PF08148 | PF08148 | no_domain | PF00270:PF13234:PF08148:PF05193 | PF13234	PF00270:PF13234:PF08148 | PF00270 | PF08148 | PF13234:PF08148	100 | 5,71428571428571 | 2,85714285714286 | 2,85714285714286 | 2,85714285714286	100 | 28,5714285714286 | 28,5714285714286 | 14,2857142857143
363	NA	0.9879518072289156	0.8888888888888888	-0.229885	0.347851	Transketolase pyrimidine binding domain | no_domain	Transketolase pyrimidine binding domain	PF02779 | no_domain	PF02779	100 | 22,8571428571429	100
2772	NA	0	0	-0.0916667	0.349983	no_domain | F-box-like	no_domain | Tetratricopeptide repeat	no_domain | PF12937	no_domain | PF14559	100 | 4	83,3333333333333 | 16,6666666666667
410	NA	2.076923076923077	1.9565217391304348	-0.429752	0.350404	Cytochrome b5-like Heme/Steroid binding domain : Acyl-CoA dehydrogenase N-terminal domain : Acyl-CoA dehydrogenase middle domain : Acyl-CoA dehydrogenase C-terminal domain | Acyl-CoA dehydrogenase N-terminal domain : Acyl-CoA dehydrogenase middle domain : Acyl-CoA dehydrogenase C-terminal domain | Acyl-CoA dehydrogenase C-terminal domain | Acyl-CoA dehydrogenase middle domain : Acyl-CoA dehydroge…	Cytochrome b5-like Heme/Steroid binding domain : Acyl-CoA dehydrogenase N-terminal domain : Acyl-CoA dehydrogenase middle domain : Acyl-CoA dehydrogenase C-terminal domain	PF00173:PF02771:PF02770:PF00441 | PF02771:PF02770:PF00441 | PF00441 | PF02770:PF00441 | no_domain | PF00173:PF02771 | PF02771:PF02770	PF00173:PF02771:PF02770:PF00441	100 | 35,2941176470588 | 8,82352941176471 | 8,82352941176471 | 2,94117647058824 | 2,94117647058824 | 2,94117647058824	100
1135	NA	0	0	0.270325	0.357754	RecF/RecN/SMC N terminal domain | AAA domain | no_domain	RecF/RecN/SMC N terminal domain | no_domain | AAA domain	PF02463 | PF13476 | no_domain	PF02463 | no_domain | PF13476	71,4285714285714 | 28,5714285714286 | 17,1428571428571	71,4285714285714 | 42,8571428571429 | 14,2857142857143
3477	NA	4.436781609195402	4.315789473684211	-0.489583	0.357852	CRAL/TRIO domain | CRAL/TRIO N-terminal domain : CRAL/TRIO domain | no_domain	CRAL/TRIO N-terminal domain : CRAL/TRIO domain | CRAL/TRIO domain	PF00650 | PF03765:PF00650 | no_domain	PF03765:PF00650 | PF00650	57,1428571428571 | 42,8571428571429 | 7,14285714285714	80 | 20
2566	NA	0	0.08571428571428572	0.445946	0.359099	Carbamoyl-phosphate synthase small chain CPSase domain : Glutamine amidotransferase class-I | no_domain	Carbamoyl-phosphate synthase small chain CPSase domain : Glutamine amidotransferase class-I | Glutamine amidotransferase class-I | Carbamoyl-phosphate synthase small chain CPSase domain | no_domain | Carbamoyl-phosphate synthase small chain CPSase domain : Glutamine amidotransferase class-I : Glutamine amidotransferase class-I	PF00988:PF00117 | no_domain	PF00988:PF00117 | PF00117 | PF00988 | no_domain | PF00988:PF00117:PF00117	100 | 2,85714285714286	80 | 40 | 40 | 20 | 20
1130	NA	0.01	0	0.231602	0.360121	Protein kinase domain | no_domain | Protein tyrosine kinase	no_domain | Protein tyrosine kinase | Protein kinase domain	PF00069 | no_domain | PF07714	no_domain | PF07714 | PF00069	51,4285714285714 | 37,1428571428571 | 17,1428571428571	71,4285714285714 | 28,5714285714286 | 14,2857142857143
1433	NA	1.9080459770114941	2.0526315789473686	0.134058	0.360597	no_domain | Tetratricopeptide repeat | Anaphase-promoting complex cyclosome subunit 3 | Tetratricopeptide repeat : Tetratricopeptide repeat	no_domain | Tetratricopeptide repeat	no_domain | PF14559 | PF12895 | PF14559:PF14559	no_domain | PF14559	84,8484848484848 | 15,1515151515152 | 9,09090909090909 | 3,03030303030303	85,7142857142857 | 14,2857142857143
3279	NA	0	0	-0.375	0.362222	BPG-independent PGAM N-terminus (iPGM_N)	BPG-independent PGAM N-terminus (iPGM_N) | BPG-independent PGAM N-terminus (iPGM_N) : Tubulin/FtsZ family GTPase domain : Tubulin C-terminal domain | BPG-independent PGAM N-terminus (iPGM_N) : BPG-independent PGAM N-terminus (iPGM_N)	PF06415	PF06415 | PF06415:PF00091:PF03953 | PF06415:PF06415	100	66,6666666666667 | 16,6666666666667 | 16,6666666666667
1065	NA	0	0.038461538461538464	0.22619	0.363535	Cytochrome b5-like Heme/Steroid binding domain | no_domain	no_domain | Cytochrome b5-like Heme/Steroid binding domain | Oxidoreductase FAD-binding domain : Oxidoreductase NAD-binding domain	PF00173 | no_domain	no_domain | PF00173 | PF00970:PF00175	94,2857142857143 | 48,5714285714286	71,4285714285714 | 42,8571428571429 | 14,2857142857143
1785	NA	1	1	0.533333	0.366277	Elongation factor Tu GTP binding domain : Elongation factor Tu domain 2 : Translation-initiation factor 2 | no_domain | Elongation factor Tu GTP binding domain | Elongation factor Tu domain 2 : Translation-initiation factor 2 | Elongation factor Tu GTP binding domain : Translation-initiation factor 2 | Hom_end-associated Hint : Elongation factor Tu GTP binding domain : Elongation factor Tu domain…	Elongation factor Tu GTP binding domain : Elongation factor Tu domain 2 : Translation-initiation factor 2 | Elongation factor Tu GTP binding domain : Elongation factor Tu domain 2 | no_domain | Elongation factor Tu GTP binding domain	PF00009:PF03144:PF11987 | no_domain | PF00009 | PF03144:PF11987 | PF05203-PF05204:PF00009:PF11987 | PF05203:PF00009:PF03144:PF11987 | PF11987	PF00009:PF03144:PF11987 | PF00009:PF03144 | no_domain | PF00009	88,2352941176471 | 2,94117647058824 | 2,94117647058824 | 2,94117647058824 | 2,94117647058824 | 2,94117647058824 | 2,94117647058824	85,7142857142857 | 28,5714285714286 | 14,2857142857143 | 14,2857142857143
1468	NA	0	0	0.294737	0.366832	ERCC4 domain | no_domain | GGL domain	ERCC4 domain | no_domain	PF02732 | no_domain | PF00631	PF02732 | no_domain	94,2857142857143 | 5,71428571428571 | 2,85714285714286	100 | 33,3333333333333
1783	signaling	1.9625	1.894736842105263	0.266667	0.367972	Protein kinase domain | no_domain | Protein kinase domain : Protein kinase domain	Protein kinase domain | no_domain	PF00069 | no_domain | PF00069:PF00069	PF00069 | no_domain	97,1428571428571 | 2,85714285714286 | 2,85714285714286	83,3333333333333 | 66,6666666666667
431	NA	0.0625	0.021505376344086023	0.318452	0.370272	Skp1 family tetramerisation domain : Skp1 family dimerisation domain | no_domain | Skp1 family tetramerisation domain	Skp1 family tetramerisation domain : Skp1 family dimerisation domain | Skp1 family tetramerisation domain | Skp1 family dimerisation domain | no_domain	PF03931:PF01466 | no_domain | PF03931	PF03931:PF01466 | PF03931 | PF01466 | no_domain	97,1428571428571 | 2,85714285714286 | 2,85714285714286	100 | 42,8571428571429 | 28,5714285714286 | 14,2857142857143
835	NA	0.9425287356321839	0.8461538461538461	0.262987	0.371903	Threonyl and Alanyl tRNA synthetase second additional domain | no_domain	Threonyl and Alanyl tRNA synthetase second additional domain | no_domain	PF07973 | no_domain	PF07973 | no_domain	100 | 2,85714285714286	100 | 28,5714285714286
1229	NA	1.5060240963855422	1.3888888888888888	0.484848	0.372318	Replication factor-A protein 1 N-terminal domain : OB-fold nucleic acid binding domain : Replication protein A OB domain | OB-fold nucleic acid binding domain : Replication protein A OB domain | Replication factor-A protein 1 N-terminal domain | no_domain | Replication factor-A protein 1 N-terminal domain : Replication protein A OB domain	Replication factor-A protein 1 N-terminal domain : OB-fold nucleic acid binding domain : Replication protein A OB domain | OB-fold nucleic acid binding domain : Replication protein A OB domain | no_domain | Replication factor-A protein 1 N-terminal domain : Replication protein A OB domain | Replication protein A OB domain	PF04057:PF01336:PF16900 | PF01336:PF16900 | PF04057 | no_domain | PF04057:PF16900	PF04057:PF01336:PF16900 | PF01336:PF16900 | no_domain | PF04057:PF16900 | PF16900	97,1428571428571 | 8,57142857142857 | 5,71428571428571 | 2,85714285714286 | 2,85714285714286	71,4285714285714 | 28,5714285714286 | 14,2857142857143 | 14,2857142857143 | 14,2857142857143
622	NA	0	0	0.419786	0.372375	EF-hand domain pair : EF-hand domain pair | EF-hand domain pair : EF-hand domain pair | EF-hand domain pair : EF-hand domain | EF-hand domain pair : EF-hand domain | EF-hand domain pair : EF hand | EF-hand domain pair : EF hand : EF hand | EF-hand domain pair | EF-hand domain pair : EF hand : EF hand | no_domain | EF hand : EF hand : EF hand | EF-hand domain pair : EF-hand domain pair : EF hand |…	no_domain | EF-hand domain pair | EF-hand domain pair : EF hand | EF-hand domain pair : EF hand : EF hand | EF-hand domain pair : EF-hand domain | EF-hand domain pair : EF-hand domain pair | EF-hand domain pair : EF-hand domain pair	PF13833:PF13499 | PF13499:PF13499 | PF13833:PF13405 | PF13499:PF13405 | PF13499:PF00036 | PF13499:PF13202:PF13202 | PF13833 | PF13833:PF13202:PF13202 | no_domain | PF00036:PF00036:PF13202 | PF13499:PF13499:PF13202 | PF13833:PF13405:PF13202 | PF13202 | PF13202:PF13202:PF13405 | PF13202:PF13405 | PF13202:PF13499:PF13202 | PF13202:PF13833 | PF13202:PF13833:PF13405 | PF13499 | PF13499:PF13202 | PF134…	no_domain | PF13499 | PF13499:PF00036 | PF13833:PF13202:PF13202 | PF13833:PF13405 | PF13833:PF13499 | PF13833:PF13833	28,5714285714286 | 20 | 17,1428571428571 | 11,4285714285714 | 8,57142857142857 | 8,57142857142857 | 8,57142857142857 | 8,57142857142857 | 5,71428571428571 | 5,71428571428571 | 5,71428571428571 | 5,71428571428571 | 2,85714285714286 | 2,85714285714286 | 2,85714285714286 | 2,85714285714286 | 2,85714285714286 | 2,85714285714286 | 2,85714285714286 | 2,85714285714286 | 2,85714285714286 | 2,857142857142…	40 | 20 | 20 | 20 | 20 | 20 | 20
2114	NA	1.2564102564102564	1.1818181818181819	-0.325	0.373608	no_domain | Endoribonuclease L-PSP | Endoribonuclease L-PSP : Endoribonuclease L-PSP	Endoribonuclease L-PSP : Endoribonuclease L-PSP | no_domain | Endoribonuclease L-PSP	no_domain | PF01042 | PF01042:PF01042	PF01042:PF01042 | no_domain | PF01042	47,0588235294118 | 29,4117647058824 | 26,4705882352941	50 | 33,3333333333333 | 16,6666666666667
1610	NA	0	0	0.478378	0.3747	Proliferating cell nuclear antigen N-terminal domain : Proliferating cell nuclear antigen C-terminal domain | Proliferating cell nuclear antigen N-terminal domain : Proliferating cell nuclear antigen C-terminal domain : Proliferating cell nuclear antigen C-terminal domain	Proliferating cell nuclear antigen N-terminal domain : Proliferating cell nuclear antigen C-terminal domain | Proliferating cell nuclear antigen C-terminal domain	PF00705:PF02747 | PF00705:PF02747:PF02747	PF00705:PF02747 | PF02747	62,8571428571429 | 40	100 | 14,2857142857143
790	vesicle transport	0	0	0.277778	0.375411	Phosphoinositide 3-kinase C2 | no_domain | HECT-domain (ubiquitin-transferase) | Phosphoinositide 3-kinase C2 : Nitronate monooxygenase	Phosphoinositide 3-kinase C2 | no_domain	PF00792 | no_domain | PF00632 | PF00792:PF03060	PF00792 | no_domain	88,5714285714286 | 8,57142857142857 | 2,85714285714286 | 2,85714285714286	100 | 33,3333333333333
942	NA	0	0	0.210084	0.375438	no_domain | Eukaryotic translation initiation factor 4G1 | GYF domain | Myb/SANT-like DNA-binding domain	no_domain | Eukaryotic translation initiation factor 4G1	no_domain | PF12152 | PF02213 | PF12776	no_domain | PF12152	76,9230769230769 | 69,2307692307692 | 3,84615384615385 | 3,84615384615385	83,3333333333333 | 16,6666666666667
2316	NA	4.722222222222222	3.6785714285714284	0.519608	0.380592	RNA polymerases M/15 Kd subunit : Transcription factor S-II (TFIIS) | RNA polymerases M/15 Kd subunit | Transcription factor S-II (TFIIS)	Transcription factor S-II (TFIIS) | RNA polymerases M/15 Kd subunit : Transcription factor S-II (TFIIS)	PF02150:PF01096 | PF02150 | PF01096	PF01096 | PF02150:PF01096	85,2941176470588 | 8,82352941176471 | 5,88235294117647	80 | 20
512	NA	0.6708860759493671	0.5454545454545454	-0.378889	0.381503	VTC domain | SPX domain : VTC domain | SPX domain : SPX domain : VTC domain | SPX domain | Biotin carboxylase N-terminal domain : Carbamoyl-phosphate synthase L chain ATP binding domain : Biotin carboxylase C-terminal domain : Biotin-requiring enzyme : VTC domain | SPX domain : SPX domain : VTC domain : VTC domain | SPX domain : VTC domain : VTC domain | VTC domain : VTC domain	SPX domain : VTC domain | VTC domain | SPX domain : SPX domain : VTC domain	PF09359 | PF03105:PF09359 | PF03105:PF03105:PF09359 | PF03105 | PF00289:PF02786:PF02785:PF00364:PF09359 | PF03105:PF03105:PF09359:PF09359 | PF03105:PF09359:PF09359 | PF09359:PF09359	PF03105:PF09359 | PF09359 | PF03105:PF03105:PF09359	62,8571428571429 | 42,8571428571429 | 14,2857142857143 | 5,71428571428571 | 2,85714285714286 | 2,85714285714286 | 2,85714285714286 | 2,85714285714286	42,8571428571429 | 42,8571428571429 | 28,5714285714286
1131	NA	0	0	-0.49734	0.381519	UBA-like domain : SEP domain : UBX domain | SEP domain : UBX domain | SEP domain | no_domain | UBX domain | UBA-like domain : SEP domain | UBA-like domain	UBA-like domain : SEP domain : UBX domain | SEP domain : UBX domain | UBA-like domain : SEP domain	PF14555:PF08059:PF00789 | PF08059:PF00789 | PF08059 | no_domain | PF00789 | PF14555:PF08059 | PF14555	PF14555:PF08059:PF00789 | PF08059:PF00789 | PF14555:PF08059	55,8823529411765 | 41,1764705882353 | 8,82352941176471 | 5,88235294117647 | 5,88235294117647 | 5,88235294117647 | 2,94117647058824	57,1428571428571 | 28,5714285714286 | 14,2857142857143
2078	NA	0.9306930693069307	0.8928571428571429	0.507331	0.383074	PMC2NT (NUC016) domain : 3'-5' exonuclease : HRDC domain | HRDC domain | 3'-5' exonuclease | 3'-5' exonuclease : HRDC domain | PMC2NT (NUC016) domain : 3'-5' exonuclease : 3'-5' exonuclease : HRDC domain	PMC2NT (NUC016) domain : 3'-5' exonuclease : HRDC domain | PMC2NT (NUC016) domain : 3'-5' exonuclease | no_domain | 3'-5' exonuclease	PF08066:PF01612:PF00570 | PF00570 | PF01612 | PF01612:PF00570 | PF08066:PF01612:PF01612:PF00570	PF08066:PF01612:PF00570 | PF08066:PF01612 | no_domain | PF01612	90 | 3,33333333333333 | 3,33333333333333 | 3,33333333333333 | 3,33333333333333	100 | 28,5714285714286 | 14,2857142857143 | 14,2857142857143
1015	NA	1	2019-01-05	-0.288571	0.385267	HMGL-like | HMGL-like : LeuA allosteric (dimerisation) domain	HMGL-like | HMGL-like : LeuA allosteric (dimerisation) domain	PF00682 | PF00682:PF08502	PF00682 | PF00682:PF08502	100 | 20,5882352941176	100 | 50
1221	NA	0	0	0.652439	0.386931	Helix-turn-helix DNA-binding domain of SPT6 : Holliday-junction resolvase-like of SPT6 : Helix-hairpin-helix motif : SH2 domain | Helix-turn-helix DNA-binding domain of SPT6 : Holliday-junction resolvase-like of SPT6 : Helix-hairpin-helix motif : S1 RNA binding domain : SH2 domain | no_domain | Helix-turn-helix DNA-binding domain of SPT6 : Holliday-junction resolvase-like of SPT6 : Holliday-junct…	Helix-turn-helix DNA-binding domain of SPT6 : Holliday-junction resolvase-like of SPT6 : Helix-hairpin-helix motif : SH2 domain | Helix-turn-helix DNA-binding domain of SPT6 : Holliday-junction resolvase-like of SPT6 : Helix-hairpin-helix motif : S1 RNA binding domain : SH2 domain | no_domain | Helix-turn-helix DNA-binding domain of SPT6 | Helix-turn-helix DNA-binding domain of SPT6 : Helix-hairp…	PF14641:PF14639:PF14635:PF14633 | PF14641:PF14639:PF14635:PF00575:PF14633 | no_domain | PF14641:PF14639:PF14639:PF14635:PF14633 | PF14639 | PF14639:PF14635:PF14633 | PF14641 | PF14641:PF14639:PF14635:PF00575:PF14633:PF14633 | PF14641:PF14639:PF14639:PF14635:PF00575:PF14633	PF14641:PF14639:PF14635:PF14633 | PF14641:PF14639:PF14635:PF00575:PF14633 | no_domain | PF14641 | PF14641:PF14635:PF14633	51,5151515151515 | 30,3030303030303 | 12,1212121212121 | 12,1212121212121 | 3,03030303030303 | 3,03030303030303 | 3,03030303030303 | 3,03030303030303 | 3,03030303030303	50 | 33,3333333333333 | 16,6666666666667 | 16,6666666666667 | 16,6666666666667
227	NA	0.37681159420289856	0.16666666666666666	0.286829	0.386958	Flavodoxin : FAD binding domain : Oxidoreductase NAD-binding domain | Flavodoxin : FAD binding domain : FAD binding domain : Oxidoreductase NAD-binding domain | Flavodoxin | FAD binding domain : Oxidoreductase NAD-binding domain | no_domain | Oxidoreductase NAD-binding domain | Flavodoxin : Flavodoxin : FAD binding domain : Oxidoreductase NAD-binding domain | Flavodoxin : FAD binding domain	Flavodoxin : FAD binding domain : Oxidoreductase NAD-binding domain | Flavodoxin : Oxidoreductase NAD-binding domain | FAD binding domain : Oxidoreductase NAD-binding domain | no_domain | Oxidoreductase NAD-binding domain | Flavodoxin | Flavodoxin : FAD binding domain | Flavodoxin : FAD binding domain : Oxidoreductase NAD-binding domain : CHASE domain | Nitric oxide synthase oxygenase domain : Fl…	PF00258:PF00667:PF00175 | PF00258:PF00667:PF00667:PF00175 | PF00258 | PF00667:PF00175 | no_domain | PF00175 | PF00258:PF00258:PF00667:PF00175 | PF00258:PF00667	PF00258:PF00667:PF00175 | PF00258:PF00175 | PF00667:PF00175 | no_domain | PF00175 | PF00258 | PF00258:PF00667 | PF00258:PF00667:PF00175:PF03924 | PF02898:PF00258:PF00667:PF00175	100 | 11,4285714285714 | 8,57142857142857 | 8,57142857142857 | 5,71428571428571 | 5,71428571428571 | 2,85714285714286 | 2,85714285714286	100 | 28,5714285714286 | 28,5714285714286 | 14,2857142857143 | 14,2857142857143 | 14,2857142857143 | 14,2857142857143 | 14,2857142857143 | 14,2857142857143
1409	NA	0	0	-0.35	0.386966	FAD dependent oxidoreductase | FAD dependent oxidoreductase : FAD dependent oxidoreductase	FAD dependent oxidoreductase | FAD dependent oxidoreductase : FAD dependent oxidoreductase : BFD-like [2Fe-2S] binding domain | FAD dependent oxidoreductase : BFD-like [2Fe-2S] binding domain	PF01266 | PF01266:PF01266	PF01266 | PF01266:PF01266:PF04324 | PF01266:PF04324	97,1428571428571 | 2,85714285714286	100 | 20 | 20
1497	NA	4.612903225806452	3.95	0.3	0.387889	DEAD/DEAH box helicase	DEAD/DEAH box helicase | no_domain	PF00270	PF00270 | no_domain	100	85,7142857142857 | 28,5714285714286
1122	NA	1	0.9375	0.283333	0.388703	Tup N-terminal | no_domain | Protein kinase domain | Tup N-terminal : Tup N-terminal	no_domain | Tup N-terminal	PF08581 | no_domain | PF00069 | PF08581:PF08581	no_domain | PF08581	93,9393939393939 | 39,3939393939394 | 3,03030303030303 | 3,03030303030303	66,6666666666667 | 66,6666666666667
788	NA	2.566666666666667	2.2222222222222223	0.260234	0.390883	Phosphopantetheine attachment site | AMP-binding enzyme C-terminal domain : Phosphopantetheine attachment site | Phosphopantetheine attachment site : short chain dehydrogenase | no_domain | Phosphopantetheine attachment site : Aminotransferase class-V | Phosphopantetheine attachment site : Beta-ketoacyl synthase N-terminal domain | Methyltransferase domain : Phosphopantetheine attachment site	AMP-binding enzyme C-terminal domain : Phosphopantetheine attachment site | Phosphopantetheine attachment site | no_domain	PF00550 | PF13193:PF00550 | PF00550:PF00106 | no_domain | PF00550:PF00266 | PF00550:PF00109 | PF13649:PF00550	PF13193:PF00550 | PF00550 | no_domain	80 | 25,7142857142857 | 20 | 8,57142857142857 | 5,71428571428571 | 2,85714285714286 | 2,85714285714286	83,3333333333333 | 50 | 33,3333333333333
134	vesicle transport	0	0	0.18587	0.392259	Myosin head (motor domain) | Myosin N-terminal SH3-like domain : Myosin head (motor domain) | Myosin head (motor domain) : Myosin head (motor domain) | no_domain | Myosin head (motor domain) : Myosin head (motor domain) : Myosin head (motor domain)	Myosin head (motor domain) | no_domain | Myosin head (motor domain) : Myosin head (motor domain) | Myosin head (motor domain) : Myosin head (motor domain) : Myosin head (motor domain) | Myosin head (motor domain) : FERM central domain : FERM central domain | Myosin N-terminal SH3-like domain : Myosin head (motor domain)	PF00063 | PF02736:PF00063 | PF00063:PF00063 | no_domain | PF00063:PF00063:PF00063	PF00063 | no_domain | PF00063:PF00063 | PF00063:PF00063:PF00063 | PF00063:PF00373:PF00373 | PF02736:PF00063	62,8571428571429 | 31,4285714285714 | 20 | 2,85714285714286 | 2,85714285714286	85,7142857142857 | 28,5714285714286 | 14,2857142857143 | 14,2857142857143 | 14,2857142857143 | 14,2857142857143
762	NA	0	0.037037037037037035	0.251089	0.392755	Peptidase family M1 domain | no_domain	Peptidase family M1 domain | no_domain	PF01433 | no_domain	PF01433 | no_domain	100 | 5,71428571428571	100 | 14,2857142857143
1561	NA	0	0.08	-0.65	0.393423	Elongation factor Tu GTP binding domain : Elongation factor Tu domain 2 : Elongation Factor G domain II : Elongation factor G C-terminus | Elongation factor Tu GTP binding domain : Elongation Factor G domain II : Elongation factor G C-terminus | Elongation factor Tu GTP binding domain : Elongation factor Tu domain 2 : Elongation Factor G domain II | no_domain | Elongation factor Tu GTP binding do…	Elongation factor Tu GTP binding domain : Elongation factor Tu domain 2 : Elongation Factor G domain II : Elongation factor G C-terminus | Elongation factor Tu GTP binding domain : Elongation factor Tu domain 2 : Elongation Factor G domain II : Elongation factor G domain IV : Elongation factor G C-terminus | Elongation factor Tu GTP binding domain : Elongation Factor G domain II : Elongation fact…	PF00009:PF03144:PF14492:PF00679 | PF00009:PF14492:PF00679 | PF00009:PF03144:PF14492 | no_domain | PF00009 | PF00009:PF03144:PF00679 | PF00679	PF00009:PF03144:PF14492:PF00679 | PF00009:PF03144:PF14492:PF03764:PF00679 | PF00009:PF14492:PF00679	54,2857142857143 | 37,1428571428571 | 5,71428571428571 | 2,85714285714286 | 2,85714285714286 | 2,85714285714286 | 2,85714285714286	83,3333333333333 | 16,6666666666667 | 16,6666666666667
3420	NA	3.0638297872340425	3.1666666666666665	0.33871	0.396265	F-box-like | F-box domain | no_domain | F-box-like : ACT domain : Formyl transferase | Domain of unknown function (DUF4442)	no_domain | F-box-like	PF12937 | PF00646 | no_domain | PF12937:PF01842:PF00551 | PF14539	no_domain | PF12937	46,6666666666667 | 26,6666666666667 | 23,3333333333333 | 3,33333333333333 | 3,33333333333333	60 | 40
1063	NA	2.611111111111111	2.4705882352941178	0.414286	0.39688	short chain dehydrogenase : short chain dehydrogenase : MaoC like domain | short chain dehydrogenase : short chain dehydrogenase : N-terminal half of MaoC dehydratase : MaoC like domain | short chain dehydrogenase : short chain dehydrogenase | MaoC like domain | N-terminal half of MaoC dehydratase : MaoC like domain | short chain dehydrogenase | short chain dehydrogenase : MaoC like domain | Enoy…	short chain dehydrogenase : short chain dehydrogenase | short chain dehydrogenase : short chain dehydrogenase : MaoC like domain | short chain dehydrogenase : short chain dehydrogenase : N-terminal half of MaoC dehydratase : MaoC like domain | N-terminal half of MaoC dehydratase : MaoC like domain | short chain dehydrogenase | short chain dehydrogenase : MaoC like domain | MaoC like domain	PF00106:PF00106:PF01575 | PF00106:PF00106:PF13452:PF01575 | PF00106:PF00106 | PF01575 | PF13452:PF01575 | PF00106 | PF00106:PF01575 | PF13561:PF13561	PF00106:PF00106 | PF00106:PF00106:PF01575 | PF00106:PF00106:PF13452:PF01575 | PF13452:PF01575 | PF00106 | PF00106:PF01575 | PF01575	65,7142857142857 | 20 | 14,2857142857143 | 8,57142857142857 | 5,71428571428571 | 2,85714285714286 | 2,85714285714286 | 2,85714285714286	57,1428571428571 | 28,5714285714286 | 28,5714285714286 | 28,5714285714286 | 14,2857142857143 | 14,2857142857143 | 14,2857142857143
324	NA	0.9894736842105263	1	0.344444	0.400096	ATPase family associated with various cellular activities (AAA) : AAA domain (Cdc48 subfamily) : C-terminal D2-small domain of ClpB protein | AAA domain (Cdc48 subfamily) : C-terminal D2-small domain of ClpB protein | no_domain | ATPase family associated with various cellular activities (AAA) | AAA domain (Cdc48 subfamily)	ATPase family associated with various cellular activities (AAA) : AAA domain (Cdc48 subfamily) : C-terminal D2-small domain of ClpB protein | ATPase family associated with various cellular activities (AAA) | AAA domain (Cdc48 subfamily) : C-terminal D2-small domain of ClpB protein | no_domain | AAA domain (Cdc48 subfamily)	PF00004:PF07724:PF10431 | PF07724:PF10431 | no_domain | PF00004 | PF07724	PF00004:PF07724:PF10431 | PF00004 | PF07724:PF10431 | no_domain | PF07724	97,0588235294118 | 17,6470588235294 | 14,7058823529412 | 8,82352941176471 | 8,82352941176471	85,7142857142857 | 28,5714285714286 | 28,5714285714286 | 14,2857142857143 | 14,2857142857143
3013	septation	0.967032967032967	0.9032258064516129	0.444444	0.400315	Dual specificity protein phosphatase N-terminal half : Dual specificity phosphatase catalytic domain	Dual specificity protein phosphatase N-terminal half : Dual specificity phosphatase catalytic domain | Dual specificity phosphatase catalytic domain | Dual specificity protein phosphatase N-terminal half	PF14671:PF00782	PF14671:PF00782 | PF00782 | PF14671	100	66,6666666666667 | 50 | 16,6666666666667
641	NA	0	0	0.410138	0.40086	Biotin carboxylase N-terminal domain : Carbamoyl-phosphate synthase L chain ATP binding domain : Biotin carboxylase C-terminal domain : Biotin-requiring enzyme | Biotin carboxylase N-terminal domain : Carbamoyl-phosphate synthase L chain ATP binding domain : Biotin carboxylase C-terminal domain | Biotin carboxylase N-terminal domain : Carbamoyl-phosphate synthase L chain ATP binding domain | Biot…	Biotin carboxylase N-terminal domain : Carbamoyl-phosphate synthase L chain ATP binding domain : Biotin carboxylase C-terminal domain : Biotin-requiring enzyme | Biotin carboxylase N-terminal domain | Biotin carboxylase N-terminal domain : Carbamoyl-phosphate synthase L chain ATP binding domain : Biotin carboxylase C-terminal domain : Biotin carboxylase C-terminal domain | Biotin carboxylase C-te…	PF00289:PF02786:PF02785:PF00364 | PF00289:PF02786:PF02785 | PF00289:PF02786 | PF00289:PF02786:PF02785:PF02785:PF00364 | PF00364 | PF02785:PF00364 | PF08240:PF00289:PF02786:PF02785:PF00364 | PF08240:PF00289:PF02786:PF02785:PF02785:PF00364	PF00289:PF02786:PF02785:PF00364 | PF00289 | PF00289:PF02786:PF02785:PF02785 | PF02785 | PF02786 | PF02786:PF02785 | PF02786:PF02785:PF00364	88,2352941176471 | 11,7647058823529 | 8,82352941176471 | 5,88235294117647 | 2,94117647058824 | 2,94117647058824 | 2,94117647058824 | 2,94117647058824	100 | 16,6666666666667 | 16,6666666666667 | 16,6666666666667 | 16,6666666666667 | 16,6666666666667 | 16,6666666666667
838	actin cytoskeleton	0	0	0.235294	0.402225	Domain of unknown function (DUF1899) | no_domain | Domain of unknown function (DUF1899) : dUTPase	Domain of unknown function (DUF1899) | no_domain	PF08953 | no_domain | PF08953:PF00692	PF08953 | no_domain	97,0588235294118 | 2,94117647058824 | 2,94117647058824	100 | 28,5714285714286
194	NA	1	2019-01-05	0.248677	0.403905	BCS1 N terminal : ATPase family associated with various cellular activities (AAA) | BCS1 N terminal : ATPase family associated with various cellular activities (AAA) : ATPase family associated with various cellular activities (AAA) | ATPase family associated with various cellular activities (AAA) | no_domain | BCS1 N terminal | ATPase family associated with various cellular activities (AAA) : ATP…	BCS1 N terminal : ATPase family associated with various cellular activities (AAA) | ATPase family associated with various cellular activities (AAA) | no_domain | BCS1 N terminal | BCS1 N terminal : ATPase family associated with various cellular activities (AAA) : ATPase family associated with various cellular activities (AAA)	PF08740:PF00004 | PF08740:PF00004:PF00004 | PF00004 | no_domain | PF08740 | PF00004:PF00004 | PF08740:PF08740:PF00004	PF08740:PF00004 | PF00004 | no_domain | PF08740 | PF08740:PF00004:PF00004	100 | 54,2857142857143 | 37,1428571428571 | 17,1428571428571 | 8,57142857142857 | 5,71428571428571 | 2,85714285714286	100 | 40 | 20 | 20 | 20
2308	NA	0	0	0.452991	0.404023	RNA recognition motif, (a,k,a, RRM RBD or RNP domain) : RNA recognition motif, (a,k,a, RRM RBD or RNP domain) | Putative RRM domain : RNA recognition motif, (a,k,a, RRM RBD or RNP domain) : RNA recognition motif, (a,k,a, RRM RBD or RNP domain) | RNA recognition motif, (a,k,a, RRM RBD or RNP domain) | RNA recognition motif, (a,k,a, RRM RBD or RNP domain) : RNA recognition motif, (a,k,a, RRM RBD or…	RNA recognition motif, (a,k,a, RRM RBD or RNP domain) : RNA recognition motif, (a,k,a, RRM RBD or RNP domain) | no_domain | RNA recognition motif, (a,k,a, RRM RBD or RNP domain) | RNA recognition motif, (a,k,a, RRM RBD or RNP domain) : RNA recognition motif, (a,k,a, RRM RBD or RNP domain) : RNA recognition motif, (a,k,a, RRM RBD or RNP domain)	PF00076:PF00076 | PF10378:PF00076:PF00076 | PF00076 | PF00076:PF00076:PF00076	PF00076:PF00076 | no_domain | PF00076 | PF00076:PF00076:PF00076	70,5882352941177 | 26,4705882352941 | 2,94117647058824 | 2,94117647058824	66,6666666666667 | 16,6666666666667 | 16,6666666666667 | 16,6666666666667
1683	NA	0.00980392156862745	0	0.393939	0.405318	no_domain | no_domain | RecF/RecN/SMC N terminal domain | RecF/RecN/SMC N terminal domain | no_domain | RecF/RecN/SMC N terminal domain	no_domain | no_domain | RecF/RecN/SMC N terminal domain | SMC proteins Flexible Hinge Domain	PF02463-PF06470 | PF06470-PF02463 | PF02463 | PF02463-PF06470:PF02463 | no_domain | PF06470-PF02463:PF02463	PF06470-PF02463 | PF02463-PF06470 | PF02463 | PF06470	38,7096774193548 | 38,7096774193548 | 9,67741935483871 | 9,67741935483871 | 3,2258064516129 | 3,2258064516129	66,6666666666667 | 33,3333333333333 | 16,6666666666667 | 16,6666666666667
2395	NA	0	0	-0.344697	0.405405	DnaJ domain | DnaJ domain : RNA recognition motif, (a,k,a, RRM RBD or RNP domain)	DnaJ domain | DnaJ domain : RNA recognition motif, (a,k,a, RRM RBD or RNP domain) | RNA recognition motif, (a,k,a, RRM RBD or RNP domain)	PF00226 | PF00226:PF00076	PF00226 | PF00226:PF00076 | PF00076	96,551724137931 | 3,44827586206897	57,1428571428571 | 28,5714285714286 | 14,2857142857143
3177	NA	5.285714285714286	5.473684210526316	0.447619	0.407984	Misato Segment II tubulin-like domain : Tubulin domain | Tubulin domain | no_domain	Misato Segment II tubulin-like domain : Tubulin domain | no_domain | Tubulin domain	PF10644:PF14881 | PF14881 | no_domain	PF10644:PF14881 | no_domain | PF14881	79,3103448275862 | 20,6896551724138 | 3,44827586206897	66,6666666666667 | 33,3333333333333 | 16,6666666666667
2632	NA	1.0576923076923077	0.9459459459459459	-0.305556	0.408631	no_domain | SPX domain | SPX domain : SPX domain | SPX domain : SPX domain : SPX domain | Zinc finger C3HC4 type (RING finger) : SPX domain : SPX domain	SPX domain : SPX domain | no_domain | SPX domain	no_domain | PF03105 | PF03105:PF03105 | PF03105:PF03105:PF03105 | PF13920:PF03105:PF03105	PF03105:PF03105 | no_domain | PF03105	34,6153846153846 | 34,6153846153846 | 34,6153846153846 | 3,84615384615385 | 3,84615384615385	42,8571428571429 | 28,5714285714286 | 28,5714285714286
1951	NA	0.918918918918919	0.7619047619047619	0.298851	0.41034	AAA domain | no_domain | AAA domain : AAA domain putative AbiEii toxin Type IV TA system | AAA domain : Putative exonuclease SbcCD C subunit	AAA domain | no_domain | Putative exonuclease SbcCD C subunit	PF13476 | no_domain | PF13476:PF13304 | PF13476:PF13558	PF13476 | no_domain | PF13558	81,4814814814815 | 14,8148148148148 | 7,40740740740741 | 3,7037037037037	57,1428571428571 | 28,5714285714286 | 14,2857142857143
3175	NA	1.696969696969697	2	0.5	0.415122	NADH-ubiquinone oxidoreductase complex I 21 kDa subunit : C-terminal of NADH-ubiquinone oxidoreductase 21 kDa subunit | NADH-ubiquinone oxidoreductase complex I 21 kDa subunit | NADH-ubiquinone oxidoreductase complex I 21 kDa subunit : NADH-ubiquinone oxidoreductase complex I 21 kDa subunit : C-terminal of NADH-ubiquinone oxidoreductase 21 kDa subunit	NADH-ubiquinone oxidoreductase complex I 21 kDa subunit | NADH-ubiquinone oxidoreductase complex I 21 kDa subunit : C-terminal of NADH-ubiquinone oxidoreductase 21 kDa subunit	PF10785:PF12853 | PF10785 | PF10785:PF10785:PF12853	PF10785 | PF10785:PF12853	97,1428571428571 | 2,85714285714286 | 2,85714285714286	60 | 40
3153	NA	0.9418604651162791	0.8666666666666667	0.511364	0.416128	Ku70/Ku80 N-terminal alpha/beta domain : Ku70/Ku80 beta-barrel domain : Ku C terminal domain like | Ku70/Ku80 beta-barrel domain : Ku C terminal domain like | Ku70/Ku80 N-terminal alpha/beta domain : Ku70/Ku80 beta-barrel domain | Ku70/Ku80 N-terminal alpha/beta domain	Ku70/Ku80 N-terminal alpha/beta domain : Ku70/Ku80 beta-barrel domain : Ku C terminal domain like | Ku70/Ku80 beta-barrel domain | Ku70/Ku80 beta-barrel domain : Ku C terminal domain like | Ku70/Ku80 N-terminal alpha/beta domain : Ku70/Ku80 beta-barrel domain	PF03731:PF02735:PF08785 | PF02735:PF08785 | PF03731:PF02735 | PF03731	PF03731:PF02735:PF08785 | PF02735 | PF02735:PF08785 | PF03731:PF02735	68,75 | 25 | 6,25 | 3,125	42,8571428571429 | 28,5714285714286 | 28,5714285714286 | 14,2857142857143
716	NA	0	0	0.358947	0.416356	Transketolase thiamine diphosphate binding domain : Transketolase pyrimidine binding domain : Transketolase C-terminal domain | Transketolase thiamine diphosphate binding domain : Transketolase pyrimidine binding domain | no_domain | Transketolase pyrimidine binding domain	Transketolase thiamine diphosphate binding domain : Transketolase pyrimidine binding domain : Transketolase C-terminal domain | Transketolase thiamine diphosphate binding domain | Transketolase thiamine diphosphate binding domain : Transketolase pyrimidine binding domain | Transketolase thiamine diphosphate binding domain : Transketolase thiamine diphosphate binding domain : Transketolase pyrimid…	PF00456:PF02779:PF02780 | PF00456:PF02779 | no_domain | PF02779	PF00456:PF02779:PF02780 | PF00456 | PF00456:PF02779 | PF00456:PF00456:PF02779:PF02780	100 | 20,6896551724138 | 3,44827586206897 | 3,44827586206897	85,7142857142857 | 28,5714285714286 | 28,5714285714286 | 14,2857142857143
1607	NA	0	0	0.272727	0.417703	Splicing factor 3B subunit 1	Splicing factor 3B subunit 1 | no_domain	PF08920	PF08920 | no_domain	100	100 | 42,8571428571429
463	NA	0.0375	0	0.234568	0.418521	FAD-binding domain : Ferric reductase NAD binding domain | no_domain | FAD-binding domain | FAD-binding domain : Ferric reductase NAD binding domain : Ferric reductase NAD binding domain	FAD-binding domain : Ferric reductase NAD binding domain | no_domain | FAD-binding domain | FAD-binding domain : Ferric reductase NAD binding domain : Ferric reductase NAD binding domain | EF-hand domain pair : FAD-binding domain : Ferric reductase NAD binding domain	PF08022:PF08030 | no_domain | PF08022 | PF08022:PF08030:PF08030	PF08022:PF08030 | no_domain | PF08022 | PF08022:PF08030:PF08030 | PF13499:PF08022:PF08030	100 | 9,375 | 3,125 | 3,125	100 | 50 | 33,3333333333333 | 16,6666666666667 | 16,6666666666667
2254	NA	1.9777777777777779	1.9333333333333333	-0.35461	0.419584	Aconitase C-terminal domain | no_domain | Isocitrate/isopropylmalate dehydrogenase : Aconitase C-terminal domain	Aconitase C-terminal domain | Isocitrate/isopropylmalate dehydrogenase : Aconitase C-terminal domain	PF00694 | no_domain | PF00180:PF00694	PF00694 | PF00180:PF00694	85,7142857142857 | 8,57142857142857 | 8,57142857142857	80 | 40
1154	NA	1	1	0.274359	0.421384	Adaptin C-terminal domain | Adaptin AP4 complex epsilon appendage platform | no_domain	Adaptin C-terminal domain | no_domain	PF02883 | PF14807 | no_domain	PF02883 | no_domain	100 | 5,71428571428571 | 2,85714285714286	85,7142857142857 | 42,8571428571429
710	NA	0	0	0.255183	0.426194	Ribosomal protein L7Ae/L30e/S12e/Gadd45 family | no_domain | Clathrin adaptor complex small chain : Ribosomal protein L7Ae/L30e/S12e/Gadd45 family	Ribosomal protein L7Ae/L30e/S12e/Gadd45 family | no_domain	PF01248 | no_domain | PF01217:PF01248	PF01248 | no_domain	97,1428571428571 | 2,85714285714286 | 2,85714285714286	100 | 16,6666666666667
3196	NA	0.7701149425287356	1	0.238095	0.427811	RNA polymerase III subunit RPC82 helix-turn-helix domain | no_domain	RNA polymerase III subunit RPC82 helix-turn-helix domain | no_domain	PF08221 | no_domain	PF08221 | no_domain	84 | 16	85,7142857142857 | 42,8571428571429
2126	NA	1.9390243902439024	1.7727272727272727	-0.4	0.431178	Exosome component EXOSC1/CSL4 | Exosome complex exonuclease RRP4 N-terminal region : Exosome component EXOSC1/CSL4 | Exosome complex exonuclease RRP4 N-terminal region : Exosome component EXOSC1/CSL4 : Exosome component EXOSC1/CSL4	Exosome complex exonuclease RRP4 N-terminal region : Exosome component EXOSC1/CSL4 | Exosome component EXOSC1/CSL4 | Exosome complex exonuclease RRP4 N-terminal region : Exosome component EXOSC1/CSL4 : Exosome component EXOSC1/CSL4	PF10447 | PF14382:PF10447 | PF14382:PF10447:PF10447	PF14382:PF10447 | PF10447 | PF14382:PF10447:PF10447	47,0588235294118 | 47,0588235294118 | 5,88235294117647	85,7142857142857 | 14,2857142857143 | 14,2857142857143
625	NA	2.046875	2019-01-07	0.191919	0.43127	no_domain | Galactose oxidase central domain | Galactose oxidase central domain : Galactose oxidase central domain	no_domain | Galactose oxidase central domain	no_domain | PF13415 | PF13415:PF13415	no_domain | PF13415	76,6666666666667 | 30 | 23,3333333333333	83,3333333333333 | 50
1893	NA	0.009259259259259259	0	-0.285714	0.431368	Skp1 family tetramerisation domain | no_domain	Skp1 family tetramerisation domain	PF03931 | no_domain	PF03931	70,5882352941177 | 29,4117647058824	100
63	polarity establishment	1.675	1.5833333333333333	0.106212	0.431922	Protein kinase domain | no_domain | Protein kinase domain : Protein kinase domain	Protein kinase domain | no_domain	PF00069 | no_domain | PF00069:PF00069	PF00069 | no_domain	100 | 34,2857142857143 | 2,85714285714286	100 | 28,5714285714286
2144	NA	1	1	0.208333	0.432284	no_domain | NUDIX domain	no_domain | NUDIX domain	no_domain | PF00293	no_domain | PF00293	68,5714285714286 | 34,2857142857143	80 | 20
2807	NA	2.896103896103896	2019-02-05	-0.238095	0.432361	no_domain | Phosphoribulokinase / Uridine kinase family | Methylmalonyl Co-A mutase-associated GTPase MeaB | AAA domain	Phosphoribulokinase / Uridine kinase family | no_domain | AAA domain	no_domain | PF00485 | PF03308 | PF13238	PF00485 | no_domain | PF13238	66,6666666666667 | 40 | 3,33333333333333 | 3,33333333333333	60 | 40 | 20
991	NA	0	0	0.270833	0.432784	Fumarate reductase flavoprotein C-term | no_domain | Fumarate reductase flavoprotein C-term : Fumarate reductase flavoprotein C-term	Fumarate reductase flavoprotein C-term | no_domain	PF02910 | no_domain | PF02910:PF02910	PF02910 | no_domain	100 | 8,57142857142857 | 2,85714285714286	71,4285714285714 | 28,5714285714286
143	NA	1.5806451612903225	2019-01-05	-0.285325	0.442329	Fungal Zn(2)-Cys(6) binuclear cluster domain : Fungal specific transcription factor domain | Fungal specific transcription factor domain | no_domain | Fungal Zn(2)-Cys(6) binuclear cluster domain | O-methyltransferase : Fungal specific transcription factor domain | Fungal specific transcription factor domain : Fungal specific transcription factor domain | NACHT domain : Fungal specific transcript…	Fungal Zn(2)-Cys(6) binuclear cluster domain : Fungal specific transcription factor domain | Fungal specific transcription factor domain	PF00172:PF04082 | PF04082 | no_domain | PF00172 | PF01596:PF04082 | PF04082:PF04082 | PF05729:PF04082	PF00172:PF04082 | PF04082	88,5714285714286 | 71,4285714285714 | 45,7142857142857 | 20 | 2,85714285714286 | 2,85714285714286 | 2,85714285714286	66,6666666666667 | 33,3333333333333
2524	NA	0	0	0.319444	0.445116	UBX domain | UBA/TS-N domain : UBX domain | no_domain | UBA/TS-N domain	no_domain | UBX domain | UBA/TS-N domain : UBX domain	PF00789 | PF00627:PF00789 | no_domain | PF00627	no_domain | PF00789 | PF00627:PF00789	41,1764705882353 | 38,2352941176471 | 14,7058823529412 | 8,82352941176471	42,8571428571429 | 42,8571428571429 | 28,5714285714286
1070	NA	0	0	-0.321429	0.445126	RNA recognition motif, (a,k,a, RRM RBD or RNP domain) : RNA recognition motif, (a,k,a, RRM RBD or RNP domain) | RNA recognition motif, (a,k,a, RRM RBD or RNP domain) | RNA recognition motif, (a,k,a, RRM RBD or RNP domain) : RNA recognition motif, (a,k,a, RRM RBD or RNP domain) : RNA recognition motif, (a,k,a, RRM RBD or RNP domain) | no_domain	RNA recognition motif, (a,k,a, RRM RBD or RNP domain) : RNA recognition motif, (a,k,a, RRM RBD or RNP domain) | RNA recognition motif, (a,k,a, RRM RBD or RNP domain) : RNA recognition motif, (a,k,a, RRM RBD or RNP domain) : RNA recognition motif, (a,k,a, RRM RBD or RNP domain) | RNA recognition motif, (a,k,a, RRM RBD or RNP domain)	PF00076:PF00076 | PF00076 | PF00076:PF00076:PF00076 | no_domain	PF00076:PF00076 | PF00076:PF00076:PF00076 | PF00076	40 | 34,2857142857143 | 25,7142857142857 | 8,57142857142857	71,4285714285714 | 42,8571428571429 | 28,5714285714286
1650	NA	1	0.9285714285714286	-0.666667	0.445374	Glutamine amidotransferases class-II : Glutamate synthase central domain : Conserved region in glutamate synthase : Dihydroprymidine dehydrogenase domain II 4Fe-4S cluster : Pyridine nucleotide-disulphide oxidoreductase | Glutamine amidotransferases class-II | Conserved region in glutamate synthase | Glutamine amidotransferases class-II : Conserved region in glutamate synthase | Glutamine amidotr…	Glutamine amidotransferases class-II : Glutamate synthase central domain : Conserved region in glutamate synthase : Dihydroprymidine dehydrogenase domain II 4Fe-4S cluster : Pyridine nucleotide-disulphide oxidoreductase | Glutamine amidotransferases class-II : Glutamine amidotransferases class-II : Glutamate synthase central domain : Conserved region in glutamate synthase : Dihydroprymidine dehyd…	PF00310:PF04898:PF01645:PF14691:PF07992 | PF00310 | PF01645 | PF00310:PF01645 | PF00310:PF04898:PF01645 | PF00310:PF04898:PF01645:PF07992	PF00310:PF04898:PF01645:PF14691:PF07992 | PF00310:PF00310:PF04898:PF01645:PF14691:PF07992	94,1176470588235 | 5,88235294117647 | 5,88235294117647 | 2,94117647058824 | 2,94117647058824 | 2,94117647058824	80 | 20
1260	NA	0.8658536585365854	0.8333333333333334	-0.342949	0.446411	PRP1 splicing factor N-terminal | PRP1 splicing factor N-terminal : Tetratricopeptide repeat | no_domain | PRP1 splicing factor N-terminal : PRP1 splicing factor N-terminal : Tetratricopeptide repeat	PRP1 splicing factor N-terminal : Tetratricopeptide repeat | PRP1 splicing factor N-terminal	PF06424 | PF06424:PF14559 | no_domain | PF06424:PF06424:PF14559	PF06424:PF14559 | PF06424	54,2857142857143 | 40 | 14,2857142857143 | 2,85714285714286	57,1428571428571 | 42,8571428571429
961	NA	0.9891304347826086	0.9473684210526315	0.222586	0.446943	PCI domain | no_domain	PCI domain | no_domain	PF01399 | no_domain	PF01399 | no_domain	97,1428571428571 | 11,4285714285714	85,7142857142857 | 57,1428571428571
1588	NA	0.7432432432432432	0.9310344827586207	0.467857	0.447953	TFIIB zinc-binding : Transcription factor TFIIB repeat : Transcription factor TFIIB repeat | Transcription factor TFIIB repeat : Transcription factor TFIIB repeat | Transcription factor TFIIB repeat | no_domain | TFIIB zinc-binding : Transcription factor TFIIB repeat	Transcription factor TFIIB repeat : Transcription factor TFIIB repeat | TFIIB zinc-binding : Transcription factor TFIIB repeat : Transcription factor TFIIB repeat | no_domain | Transcription factor TFIIB repeat	PF08271:PF00382:PF00382 | PF00382:PF00382 | PF00382 | no_domain | PF08271:PF00382	PF00382:PF00382 | PF08271:PF00382:PF00382 | no_domain | PF00382	63,6363636363636 | 36,3636363636364 | 9,09090909090909 | 6,06060606060606 | 3,03030303030303	42,8571428571429 | 28,5714285714286 | 14,2857142857143 | 14,2857142857143
1427	NA	2.2295081967213113	2	-0.133333	0.450525	no_domain | Sec23-binding domain of Sec16	no_domain | Sec23-binding domain of Sec16	no_domain | PF12931	no_domain | PF12931	82,8571428571429 | 22,8571428571429	71,4285714285714 | 28,5714285714286
117	NA	0	0	-0.111256	0.451115	no_domain | Zinc finger C3HC4 type (RING finger) | HIRAN domain : Zinc finger C3HC4 type (RING finger) | Zinc finger C3HC4 type (RING finger) | HIRAN domain | Zinc finger C3HC4 type (RING finger) | HIRAN domain : Zinc finger C3HC4 type (RING finger) | HIRAN domain : Zinc finger C3HC4 type (RING finger) | HIRAN domain : RING-type zinc-finger | UBA-like domain : HIRAN domain : Zinc finger C3HC4 typ…	no_domain | Zinc finger C3HC4 type (RING finger) | Zinc finger C3HC4 type (RING finger) | HIRAN domain : Zinc finger C3HC4 type (RING finger) | HIRAN domain : Zinc finger C3HC4 type (RING finger) | Zinc finger C3HC4 type (RING finger) | HIRAN domain : Zinc finger C3HC4 type (RING finger)	no_domain | PF00097 | PF08797:PF00097 | PF13920 | PF08797 | PF13923 | PF08797:PF13923 | PF08797:PF13920 | PF08797:PF13445 | PF14555:PF08797:PF13920 | PF08797:PF13639 | PF13445 | PF14634	no_domain | PF00097 | PF13920 | PF08797:PF13920 | PF08797:PF13923 | PF13923 | PF08797:PF00097	97,1428571428571 | 82,8571428571429 | 40 | 31,4285714285714 | 28,5714285714286 | 22,8571428571429 | 20 | 17,1428571428571 | 5,71428571428571 | 5,71428571428571 | 2,85714285714286 | 2,85714285714286 | 2,85714285714286	100 | 71,4285714285714 | 42,8571428571429 | 28,5714285714286 | 28,5714285714286 | 28,5714285714286 | 14,2857142857143
949	NA	0.9863013698630136	1.0625	-0.131893	0.451703	no_domain | KilA-N domain	KilA-N domain | no_domain | GATA zinc finger | alpha/beta hydrolase fold	no_domain | PF04383	PF04383 | no_domain | PF00320 | PF07859	62,8571428571429 | 57,1428571428571	100 | 66,6666666666667 | 16,6666666666667 | 16,6666666666667
852	NA	0.5591397849462365	0.6875	0.384615	0.453581	TFIIB zinc-binding : Transcription factor TFIIB repeat : Transcription factor TFIIB repeat | Transcription factor TFIIB repeat | Transcription factor TFIIB repeat : Transcription factor TFIIB repeat | TFIIB zinc-binding : Transcription factor TFIIB repeat | TFIIB zinc-binding	TFIIB zinc-binding : Transcription factor TFIIB repeat : Transcription factor TFIIB repeat | TFIIB zinc-binding | Transcription factor TFIIB repeat : Transcription factor TFIIB repeat	PF08271:PF00382:PF00382 | PF00382 | PF00382:PF00382 | PF08271:PF00382 | PF08271	PF08271:PF00382:PF00382 | PF08271 | PF00382:PF00382	96,969696969697 | 15,1515151515152 | 9,09090909090909 | 6,06060606060606 | 3,03030303030303	85,7142857142857 | 28,5714285714286 | 14,2857142857143
1959	NA	1.7394957983193278	1.875	-0.425	0.454444	tRNA synthetases class I (E and Q) catalytic domain : tRNA synthetases class I (E and Q) anti-codon binding domain | Glutathione S-transferase C-terminal domain : tRNA synthetases class I (E and Q) catalytic domain : tRNA synthetases class I (E and Q) anti-codon binding domain | Glutathione S-transferase C-terminal domain : tRNA synthetases class I (E and Q) catalytic domain : tRNA synthetases cl…	tRNA synthetases class I (E and Q) catalytic domain : tRNA synthetases class I (E and Q) anti-codon binding domain : Putative tRNA binding domain | tRNA synthetases class I (E and Q) catalytic domain : tRNA synthetases class I (E and Q) anti-codon binding domain	PF00749:PF03950 | PF13410:PF00749:PF03950 | PF00043:PF00749:PF03950 | no_domain	PF00749:PF03950:PF01588 | PF00749:PF03950	79,4117647058823 | 11,7647058823529 | 8,82352941176471 | 5,88235294117647	57,1428571428571 | 42,8571428571429
1473	actin cytoskeleton	0.8888888888888888	0.9444444444444444	0.463736	0.45493	Rapamycin-insensitive companion of mTOR N-term : Rapamycin-insensitive companion of mTOR middle domain : Rapamycin-insensitive companion of mTOR RasGEF_N domain : Rapamycin-insensitive companion of mTOR domain 5 | no_domain | Rapamycin-insensitive companion of mTOR N-term : Rapamycin-insensitive companion of mTOR middle domain : Rapamycin-insensitive companion of mTOR RasGEF_N domain | Rapamycin-…	Rapamycin-insensitive companion of mTOR N-term : Rapamycin-insensitive companion of mTOR middle domain : Rapamycin-insensitive companion of mTOR RasGEF_N domain : Rapamycin-insensitive companion of mTOR domain 5 | Rapamycin-insensitive companion of mTOR N-term : Rapamycin-insensitive companion of mTOR N-term : Rapamycin-insensitive companion of mTOR middle domain : Rapamycin-insensitive companion…	PF14664:PF14666:PF14663:PF14668 | no_domain | PF14664:PF14666:PF14663 | PF14664:PF14666:PF14663:PF14668:PF00237	PF14664:PF14666:PF14663:PF14668 | PF14664:PF14664:PF14666:PF14663:PF14668 | PF14664 | PF14664:PF14663 | PF14666:PF14663:PF14668	93,9393939393939 | 6,06060606060606 | 3,03030303030303 | 3,03030303030303	57,1428571428571 | 28,5714285714286 | 14,2857142857143 | 14,2857142857143 | 14,2857142857143
1380	NA	0	0	-0.295455	0.456093	Iron only hydrogenase large subunit C-terminal domain | Iron only hydrogenase large subunit C-terminal domain : Iron hydrogenase small subunit | Iron only hydrogenase large subunit C-terminal domain : Iron only hydrogenase large subunit C-terminal domain : Iron hydrogenase small subunit | Iron only hydrogenase large subunit C-terminal domain : Iron only hydrogenase large subunit C-terminal domain	Iron only hydrogenase large subunit C-terminal domain | Iron only hydrogenase large subunit C-terminal domain : Iron hydrogenase small subunit | 4Fe-4S dicluster domain : Iron only hydrogenase large subunit C-terminal domain : Iron hydrogenase small subunit	PF02906 | PF02906:PF02256 | PF02906:PF02906:PF02256 | PF02906:PF02906	PF02906 | PF02906:PF02256 | PF12838:PF02906:PF02256	80 | 11,4285714285714 | 5,71428571428571 | 2,85714285714286	71,4285714285714 | 42,8571428571429 | 14,2857142857143
180	NA	0	0	0.205882	0.456114	N-terminal domain of ribose phosphate pyrophosphokinase : Phosphoribosyl synthetase-associated domain | N-terminal domain of ribose phosphate pyrophosphokinase : Phosphoribosyl synthetase-associated domain : Phosphoribosyl synthetase-associated domain | N-terminal domain of ribose phosphate pyrophosphokinase | Phosphoribosyl synthetase-associated domain | N-terminal domain of ribose phosphate pyr…	N-terminal domain of ribose phosphate pyrophosphokinase : Phosphoribosyl synthetase-associated domain | N-terminal domain of ribose phosphate pyrophosphokinase | N-terminal domain of ribose phosphate pyrophosphokinase : Phosphoribosyl synthetase-associated domain : Phosphoribosyl synthetase-associated domain | Phosphoribosyl synthetase-associated domain | no_domain	PF13793:PF14572 | PF13793:PF14572:PF14572 | PF13793 | PF14572 | PF13793:PF00156	PF13793:PF14572 | PF13793 | PF13793:PF14572:PF14572 | PF14572 | no_domain	100 | 14,2857142857143 | 11,4285714285714 | 5,71428571428571 | 2,85714285714286	100 | 28,5714285714286 | 28,5714285714286 | 28,5714285714286 | 14,2857142857143
2401	NA	0	0	0.343434	0.459277	LisH : CTLH/CRA C-terminal to LisH motif domain | CTLH/CRA C-terminal to LisH motif domain	LisH : CTLH/CRA C-terminal to LisH motif domain | CTLH/CRA C-terminal to LisH motif domain	PF08513:PF10607 | PF10607	PF08513:PF10607 | PF10607	88,5714285714286 | 11,4285714285714	57,1428571428571 | 57,1428571428571
702	NA	0.978021978021978	1	0.47619	0.460007	Sec23/Sec24 zinc finger : Sec23/Sec24 trunk domain : Sec23/Sec24 beta-sandwich domain : Sec23/Sec24 helical domain : Gelsolin repeat | no_domain | Sec23/Sec24 trunk domain : Sec23/Sec24 beta-sandwich domain : Sec23/Sec24 helical domain : Gelsolin repeat	Sec23/Sec24 zinc finger : Sec23/Sec24 trunk domain : Sec23/Sec24 beta-sandwich domain : Sec23/Sec24 helical domain : Gelsolin repeat | Sec23/Sec24 trunk domain : Sec23/Sec24 beta-sandwich domain : Sec23/Sec24 helical domain : Gelsolin repeat | no_domain | Sec23/Sec24 zinc finger : Sec23/Sec24 trunk domain	PF04810:PF04811:PF08033:PF04815:PF00626 | no_domain | PF04811:PF08033:PF04815:PF00626	PF04810:PF04811:PF08033:PF04815:PF00626 | PF04811:PF08033:PF04815:PF00626 | no_domain | PF04810:PF04811	94,2857142857143 | 11,4285714285714 | 5,71428571428571	85,7142857142857 | 28,5714285714286 | 14,2857142857143 | 14,2857142857143
1637	NA	0	0	0.164835	0.460954	no_domain | Tetratricopeptide repeat	no_domain | Tetratricopeptide repeat	no_domain | PF14559	no_domain | PF14559	68,5714285714286 | 31,4285714285714	83,3333333333333 | 16,6666666666667
1390	NA	3.5702479338842976	4	0.271003	0.463249	DnaJ domain | no_domain | DnaJ domain : Zinc finger C2H2 type | DnaJ domain : SRR1 | DnaJ domain : Zinc-finger of C2H2 type | Zinc-finger of C2H2 type	DnaJ domain | no_domain	PF00226 | no_domain | PF00226:PF00096 | PF00226:PF07985 | PF00226:PF12874 | PF12874	PF00226 | no_domain	80 | 8,57142857142857 | 8,57142857142857 | 2,85714285714286 | 2,85714285714286 | 2,85714285714286	100 | 33,3333333333333
1503	NA	1.0149253731343284	0.9230769230769231	0.4	0.465755	Helix-hairpin-helix domain : Fingers domain of DNA polymerase lambda : DNA polymerase beta palm | no_domain | DNA polymerase beta palm | Helix-hairpin-helix domain : Fingers domain of DNA polymerase lambda | Fingers domain of DNA polymerase lambda : DNA polymerase beta palm | Fingers domain of DNA polymerase lambda : DNA polymerase beta palm : Lytic transglycolase | Helix-hairpin-helix domain | H…	Helix-hairpin-helix domain : Fingers domain of DNA polymerase lambda : DNA polymerase beta palm | Helix-hairpin-helix domain | no_domain | DNA polymerase beta palm	PF14716:PF10391:PF14792 | no_domain | PF14792 | PF14716:PF10391 | PF10391:PF14792 | PF10391:PF14792:PF03330 | PF14520 | PF14716:PF14792	PF14716:PF10391:PF14792 | PF14716 | no_domain | PF14792	100 | 12 | 12 | 8 | 4 | 4 | 4 | 4	80 | 40 | 20 | 20
1141	NA	0	0	-0.443182	0.466363	FACT complex subunit SPT16 N-terminal lobe domain : Metallopeptidase family M24 : Histone chaperone Rttp106-like | no_domain | FACT complex subunit SPT16 N-terminal lobe domain : Metallopeptidase family M24 | Histone chaperone Rttp106-like | Metallopeptidase family M24 | Metallopeptidase family M24 : Histone chaperone Rttp106-like | FACT complex subunit SPT16 N-terminal lobe domain | FACT complex…	FACT complex subunit SPT16 N-terminal lobe domain : Metallopeptidase family M24 : Histone chaperone Rttp106-like | FACT complex subunit SPT16 N-terminal lobe domain : Metallopeptidase family M24	PF14826:PF00557:PF08512 | no_domain | PF14826:PF00557 | PF08512 | PF00557 | PF00557:PF08512 | PF14826 | PF14826:PF14826:PF00557:PF08512	PF14826:PF00557:PF08512 | PF14826:PF00557	85,2941176470588 | 11,7647058823529 | 11,7647058823529 | 5,88235294117647 | 2,94117647058824 | 2,94117647058824 | 2,94117647058824 | 2,94117647058824	85,7142857142857 | 14,2857142857143
638	NA	1.7333333333333334	1.8666666666666667	-0.195148	0.467285	Dimerisation domain of Zinc Transporter | no_domain	Dimerisation domain of Zinc Transporter | no_domain	PF16916 | no_domain	PF16916 | no_domain	94,2857142857143 | 40	83,3333333333333 | 16,6666666666667
1495	NA	0	0	-0.241758	0.467859	Ubiquitin family | no_domain	Ubiquitin family | no_domain	PF00240 | no_domain	PF00240 | no_domain	68,5714285714286 | 31,4285714285714	100 | 16,6666666666667
203	NA	4.546666666666667	3.772727272727273	-0.234773	0.468657	Biotin-requiring enzyme : 2-oxoacid dehydrogenases acyltransferase (catalytic domain) | 2-oxoacid dehydrogenases acyltransferase (catalytic domain) | Biotin-requiring enzyme | no_domain | Biotin-requiring enzyme : 2-oxoacid dehydrogenases acyltransferase (catalytic domain) : 2-oxoacid dehydrogenases acyltransferase (catalytic domain)	Biotin-requiring enzyme : 2-oxoacid dehydrogenases acyltransferase (catalytic domain) | 2-oxoacid dehydrogenases acyltransferase (catalytic domain) | Biotin-requiring enzyme | Biotin-requiring enzyme : 2-oxoacid dehydrogenases acyltransferase (catalytic domain) : 2-oxoacid dehydrogenases acyltransferase (catalytic domain) | Biotin-requiring enzyme : Biotin-requiring enzyme : 2-oxoacid dehydrogena…	PF00364:PF00198 | PF00198 | PF00364 | no_domain | PF00364:PF00198:PF00198	PF00364:PF00198 | PF00198 | PF00364 | PF00364:PF00198:PF00198 | PF00364:PF00364:PF00198 | PF00364:PF00364:PF00198:PF00198	100 | 17,1428571428571 | 14,2857142857143 | 2,85714285714286 | 2,85714285714286	100 | 16,6666666666667 | 16,6666666666667 | 16,6666666666667 | 16,6666666666667 | 16,6666666666667
1583	NA	2019-01-06	1.7058823529411764	0.307692	0.470335	Regulated-SNARE-like domain | no_domain	Regulated-SNARE-like domain | no_domain	PF13774 | no_domain	PF13774 | no_domain	100 | 2,85714285714286	66,6666666666667 | 33,3333333333333
1546	NA	0.9615384615384616	0.9411764705882353	0.281843	0.470786	TAP C-terminal domain | Nuclear transport factor 2 (NTF2) domain : TAP C-terminal domain | Nuclear transport factor 2 (NTF2) domain | no_domain	no_domain | Nuclear transport factor 2 (NTF2) domain : TAP C-terminal domain | TAP C-terminal domain	PF03943 | PF02136:PF03943 | PF02136 | no_domain	no_domain | PF02136:PF03943 | PF03943	61,7647058823529 | 29,4117647058824 | 8,82352941176471 | 5,88235294117647	42,8571428571429 | 42,8571428571429 | 28,5714285714286
365	NA	1.0133333333333334	1	0.346875	0.471343	IBR domain a half RING-finger domain : IBR domain a half RING-finger domain | Zinc finger C3HC4 type (RING finger) : IBR domain a half RING-finger domain : IBR domain a half RING-finger domain | IBR domain a half RING-finger domain | Zinc finger C3HC4 type (RING finger) : IBR domain a half RING-finger domain | no_domain	IBR domain a half RING-finger domain : IBR domain a half RING-finger domain | no_domain | RING-type zinc-finger	PF01485:PF01485 | PF00097:PF01485:PF01485 | PF01485 | PF00097:PF01485 | no_domain	PF01485:PF01485 | no_domain | PF13445	62,8571428571429 | 37,1428571428571 | 11,4285714285714 | 5,71428571428571 | 2,85714285714286	85,7142857142857 | 14,2857142857143 | 14,2857142857143
1047	NA	2019-01-02	1.1363636363636365	0.22619	0.473956	RecF/RecN/SMC N terminal domain | AAA domain | no_domain | no_domain	RecF/RecN/SMC N terminal domain | AAA domain | no_domain	PF02463 | PF13476 | no_domain | PF06470-PF02463	PF02463 | PF13476 | no_domain	93,9393939393939 | 9,09090909090909 | 3,03030303030303 | 3,03030303030303	85,7142857142857 | 42,8571428571429 | 28,5714285714286
1680	NA	1.9375	1.619047619047619	0.242424	0.47867	Tryptophan synthase alpha chain | no_domain	Tryptophan synthase alpha chain | no_domain	PF00290 | no_domain	PF00290 | no_domain	100 | 8,57142857142857	100 | 50
1884	NA	1	1	-0.111111	0.482343	no_domain | MobA-like NTP transferase domain	no_domain | MobA-like NTP transferase domain	no_domain | PF12804	no_domain | PF12804	85,2941176470588 | 14,7058823529412	71,4285714285714 | 28,5714285714286
2378	NA	0.9846153846153847	1	-0.284483	0.483317	Cofilin/tropomyosin-type actin-binding protein | no_domain	Cofilin/tropomyosin-type actin-binding protein | Cofilin/tropomyosin-type actin-binding protein : Variant SH3 domain : SH3 domain	PF00241 | no_domain	PF00241 | PF00241:PF14604:PF00018	96,551724137931 | 3,44827586206897	100 | 16,6666666666667
2141	NA	0.9230769230769231	1	-0.277778	0.483376	Aminomethyltransferase folate-binding domain | no_domain | Aminomethyltransferase folate-binding domain : Glycine cleavage T-protein C-terminal barrel domain | Glycine cleavage T-protein C-terminal barrel domain	Aminomethyltransferase folate-binding domain | Aminomethyltransferase folate-binding domain : Glycine cleavage T-protein C-terminal barrel domain | no_domain	PF01571 | no_domain | PF01571:PF08669 | PF08669	PF01571 | PF01571:PF08669 | no_domain	48,5714285714286 | 22,8571428571429 | 20 | 11,4285714285714	57,1428571428571 | 42,8571428571429 | 14,2857142857143
3295	NA	0	0	-0.272727	0.485367	alpha/beta hydrolase fold | no_domain | Alpha/beta hydrolase family | Phospholipase/Carboxylesterase	alpha/beta hydrolase fold	PF07859 | no_domain | PF12697 | PF02230	PF07859	70 | 30 | 6,66666666666667 | 3,33333333333333	100
1924	NA	1.0512820512820513	1	0.371795	0.488553	UBA-like domain : UBX domain | UBX domain | UBA-like domain | no_domain	UBX domain | UBA-like domain : UBX domain	PF14555:PF00789 | PF00789 | PF14555 | no_domain	PF00789 | PF14555:PF00789	65,7142857142857 | 25,7142857142857 | 11,4285714285714 | 5,71428571428571	80 | 20
229	NA	1	0.9473684210526315	0.223486	0.491259	6-phosphofructo-2-kinase : Histidine phosphatase superfamily (branch 1) | 6-phosphofructo-2-kinase : 6-phosphofructo-2-kinase : Histidine phosphatase superfamily (branch 1) | 6-phosphofructo-2-kinase : 6-phosphofructo-2-kinase : Histidine phosphatase superfamily (branch 1) : Histidine phosphatase superfamily (branch 1) | 6-phosphofructo-2-kinase : Histidine phosphatase superfamily (branch 1) : Hi…	6-phosphofructo-2-kinase : Histidine phosphatase superfamily (branch 1) | Histidine phosphatase superfamily (branch 1) | 6-phosphofructo-2-kinase : 6-phosphofructo-2-kinase | no_domain | 6-phosphofructo-2-kinase | 6-phosphofructo-2-kinase : Histidine phosphatase superfamily (branch 1) : Histidine phosphatase superfamily (branch 1) | 6-phosphofructo-2-kinase : 6-phosphofructo-2-kinase : Histidine …	PF01591:PF00300 | PF01591:PF01591:PF00300 | PF01591:PF01591:PF00300:PF00300 | PF01591:PF00300:PF00300 | no_domain | PF00300	PF01591:PF00300 | PF00300 | PF01591:PF01591 | no_domain | PF01591 | PF01591:PF00300:PF00300 | PF01591:PF01591:PF00300 | PF01591:PF01591:PF00300:PF00300	100 | 20 | 14,2857142857143 | 11,4285714285714 | 2,85714285714286 | 2,85714285714286	85,7142857142857 | 28,5714285714286 | 28,5714285714286 | 14,2857142857143 | 14,2857142857143 | 14,2857142857143 | 14,2857142857143 | 14,2857142857143
507	NA	0.9746835443037974	0.9333333333333333	0.128243	0.493319	NGP1NT (NUC091) domain | no_domain	no_domain | NGP1NT (NUC091) domain | Elongation factor Tu GTP binding domain	PF08153 | no_domain	no_domain | PF08153 | PF00009	100 | 74,2857142857143	85,7142857142857 | 85,7142857142857 | 14,2857142857143
1804	NA	0	0	-0.0709459	0.493664	no_domain | ATPase family associated with various cellular activities (AAA) : Replication factor C C-terminal domain	no_domain | Zn-finger in Ran binding protein and others	no_domain | PF00004:PF08542	no_domain | PF00641	97,1428571428571 | 2,85714285714286	85,7142857142857 | 14,2857142857143
2232	NA	0	0	-0.303571	0.494402	Biotin/lipoate A/B protein ligase family | Biotin/lipoate A/B protein ligase family : Biotin protein ligase C terminal domain | no_domain	Biotin/lipoate A/B protein ligase family | Biotin/lipoate A/B protein ligase family : Biotin protein ligase C terminal domain	PF03099 | PF03099:PF02237 | no_domain	PF03099 | PF03099:PF02237	82,8571428571429 | 20 | 5,71428571428571	60 | 40
1125	NA	1.0128205128205128	1	-0.55814	0.494647	Biotin carboxylase N-terminal domain : Carbamoyl-phosphate synthase L chain ATP binding domain : Biotin carboxylase C-terminal domain : Biotin-requiring enzyme | no_domain | Biotin carboxylase N-terminal domain | Biotin carboxylase C-terminal domain | Carbamoyl-phosphate synthase L chain ATP binding domain : Carbamoyl-phosphate synthase L chain ATP binding domain	Biotin carboxylase N-terminal domain : Carbamoyl-phosphate synthase L chain ATP binding domain : Biotin carboxylase C-terminal domain : Biotin-requiring enzyme	PF00289:PF02786:PF02785:PF00364 | no_domain | PF00289 | PF02785 | PF02786:PF02786	PF00289:PF02786:PF02785:PF00364	100 | 11,4285714285714 | 2,85714285714286 | 2,85714285714286 | 2,85714285714286	100
1513	NA	1	1	-0.0888889	0.497317	no_domain | Vacuolar protein sorting-associated protein 53 C-terminus	no_domain | Vacuolar protein sorting-associated protein 53 C-terminus	no_domain | PF16854	no_domain | PF16854	88,5714285714286 | 11,4285714285714	85,7142857142857 | 28,5714285714286
1966	NA	1.9012345679012346	1.6666666666666667	0.239865	0.499379	Zinc finger C3HC4 type (RING finger) | no_domain	Zinc finger C3HC4 type (RING finger) | no_domain	PF17121 | no_domain	PF17121 | no_domain	94,1176470588235 | 14,7058823529412	71,4285714285714 | 42,8571428571429
350	NA	2.792452830188679	2019-02-09	0.157014	0.500085	Histidine kinase- DNA gyrase B- and HSP90-like ATPase | Histidine kinase- DNA gyrase B- and HSP90-like ATPase | no_domain | WW domain : Histidine kinase- DNA gyrase B- and HSP90-like ATPase | Macrophage migration inhibitory factor (MIF) : Histidine kinase- DNA gyrase B- and HSP90-like ATPase	Histidine kinase- DNA gyrase B- and HSP90-like ATPase | Histidine kinase- DNA gyrase B- and HSP90-like ATPase | no_domain	PF02518 | PF13589 | no_domain | PF00397:PF13589 | PF01187:PF02518	PF02518 | PF13589 | no_domain	100 | 54,2857142857143 | 17,1428571428571 | 2,85714285714286 | 2,85714285714286	100 | 57,1428571428571 | 42,8571428571429
2172	NA	1.8933333333333333	1.8333333333333333	0.379791	0.500838	Aspartate/ornithine carbamoyltransferase carbamoyl-P binding domain : Aspartate/ornithine carbamoyltransferase Asp/Orn binding domain | Aspartate/ornithine carbamoyltransferase Asp/Orn binding domain	Aspartate/ornithine carbamoyltransferase carbamoyl-P binding domain : Aspartate/ornithine carbamoyltransferase Asp/Orn binding domain | no_domain | Aspartate/ornithine carbamoyltransferase carbamoyl-P binding domain	PF02729:PF00185 | PF00185	PF02729:PF00185 | no_domain | PF02729	100 | 2,85714285714286	80 | 20 | 20
675	NA	1.5666666666666667	1.0714285714285714	0.256501	0.503209	Haloacid dehalogenase-like hydrolase : HAD-hyrolase-like | HAD-hyrolase-like | Haloacid dehalogenase-like hydrolase | Haloacid dehalogenase-like hydrolase : HAD-hyrolase-like : EF-hand domain pair	Haloacid dehalogenase-like hydrolase : HAD-hyrolase-like | no_domain | Haloacid dehalogenase-like hydrolase	PF13344:PF13242 | PF13242 | PF13344 | PF13344:PF13242:PF13499	PF13344:PF13242 | no_domain | PF13344	100 | 2,85714285714286 | 2,85714285714286 | 2,85714285714286	85,7142857142857 | 14,2857142857143 | 14,2857142857143
805	actin cytoskeleton	0.9571428571428572	1	0.177033	0.503432	Endonuclease/Exonuclease/phosphatase family | no_domain | Endonuclease/Exonuclease/phosphatase family : tRNA synthetase class II core domain (G H P S and T)	Endonuclease/Exonuclease/phosphatase family | no_domain	PF03372 | no_domain | PF03372:PF00587	PF03372 | no_domain	62,8571428571429 | 37,1428571428571 | 2,85714285714286	71,4285714285714 | 57,1428571428571
692	NA	5.093023255813954	5.384615384615385	0.187879	0.504833	PH domain | no_domain | Pleckstrin homology domain	PH domain | no_domain	PF00169 | no_domain | PF15409	PF00169 | no_domain	93,75 | 25 | 3,125	71,4285714285714 | 42,8571428571429
759	NA	0.9864864864864865	1	0.314286	0.506754	DEAD/DEAH box helicase : Helicase associated domain (HA2) : Oligonucleotide/oligosaccharide-binding (OB)-fold | DEAD/DEAH box helicase : Helicase associated domain (HA2) | Double-stranded RNA binding motif : DEAD/DEAH box helicase : Helicase associated domain (HA2) | Helicase associated domain (HA2) : Oligonucleotide/oligosaccharide-binding (OB)-fold | no_domain | Double-stranded RNA binding moti…	DEAD/DEAH box helicase : Helicase associated domain (HA2) | DEAD/DEAH box helicase | DEAD/DEAH box helicase : Helicase associated domain (HA2) : Oligonucleotide/oligosaccharide-binding (OB)-fold | RWD domain : DEAD/DEAH box helicase : Helicase associated domain (HA2) : Oligonucleotide/oligosaccharide-binding (OB)-fold | no_domain | Double-stranded RNA binding motif : Helicase associated domain (H…	PF00270:PF04408:PF07717 | PF00270:PF04408 | PF00035:PF00270:PF04408 | PF04408:PF07717 | no_domain | PF00035:PF04408 | PF04408 | PF05773:PF00270:PF04408:PF07717 | PF00035:PF00035:PF00270:PF04408 | PF00035:PF00035:PF00270:PF04408:PF07717 | PF00035:PF00035:PF04408 | PF00035:PF00035:PF04408:PF07717 | PF05773:PF00270:PF04408 | PF07717 | PF13401:PF04408:PF07717	PF00270:PF04408 | PF00270 | PF00270:PF04408:PF07717 | PF05773:PF00270:PF04408:PF07717 | no_domain | PF00035:PF04408 | PF00270:PF04408:PF00096:PF00096:PF00096 | PF07717	58,8235294117647 | 35,2941176470588 | 17,6470588235294 | 11,7647058823529 | 5,88235294117647 | 5,88235294117647 | 5,88235294117647 | 5,88235294117647 | 2,94117647058824 | 2,94117647058824 | 2,94117647058824 | 2,94117647058824 | 2,94117647058824 | 2,94117647058824 | 2,94117647058824	57,1428571428571 | 28,5714285714286 | 28,5714285714286 | 28,5714285714286 | 14,2857142857143 | 14,2857142857143 | 14,2857142857143 | 14,2857142857143
2230	NA	4.095890410958904	4	-0.217857	0.507141	Methyltransferase small domain | no_domain	Methyltransferase small domain | no_domain	PF05175 | no_domain	PF05175 | no_domain	64,7058823529412 | 35,2941176470588	83,3333333333333 | 16,6666666666667
351	NA	0.019230769230769232	0	-0.30303	0.507656	Fatty acid desaturase : Cytochrome b5-like Heme/Steroid binding domain | Fatty acid desaturase | no_domain | Cytochrome b5-like Heme/Steroid binding domain	Fatty acid desaturase : Cytochrome b5-like Heme/Steroid binding domain	PF00487:PF00173 | PF00487 | no_domain | PF00173	PF00487:PF00173	100 | 29,4117647058824 | 20,5882352941176 | 2,94117647058824	100
2200	NA	0	0.2	0.305556	0.510458	Aminotransferase class-V | Aminotransferase class-V : Aminotransferase class-V	Aminotransferase class-V	PF00266 | PF00266:PF00266	PF00266	68,5714285714286 | 31,4285714285714	100
2150	NA	0.9764705882352941	1	0.261324	0.510995	Shikimate kinase | AAA domain | no_domain | AAA domain | Shikimate kinase : OHCU decarboxylase | Rad17 P-loop domain | AAA domain : OHCU decarboxylase	AAA domain | no_domain | Shikimate kinase	PF01202 | PF13671 | no_domain | PF13238 | PF01202:PF09349 | PF03215 | PF13671:PF09349	PF13671 | no_domain | PF01202	70,5882352941177 | 11,7647058823529 | 8,82352941176471 | 8,82352941176471 | 2,94117647058824 | 2,94117647058824 | 2,94117647058824	66,6666666666667 | 33,3333333333333 | 16,6666666666667
1744	NA	1	1	0.218919	0.512068	NUC130/3NT domain | no_domain	NUC130/3NT domain | no_domain	PF08158 | no_domain	PF08158 | no_domain	97,1428571428571 | 5,71428571428571	85,7142857142857 | 42,8571428571429
1492	NA	2.1449275362318843	2	0.202991	0.51367	Utp13 specific WD40 associated domain | no_domain	Utp13 specific WD40 associated domain | no_domain	PF08625 | no_domain	PF08625 | no_domain	100 | 2,85714285714286	100 | 28,5714285714286
1700	NA	2.258426966292135	1.8095238095238095	0.25	0.514999	TATA box binding protein associated factor (TAF)	TATA box binding protein associated factor (TAF) | no_domain	PF02969	PF02969 | no_domain	100	100 | 33,3333333333333
2509	NA	0.012987012987012988	0	0.25	0.514999	DnaJ domain	DnaJ domain | no_domain	PF00226	PF00226 | no_domain	100	83,3333333333333 | 33,3333333333333
1455	NA	2	2	0.306494	0.517182	Calcineurin-like phosphoesterase : Mre11 DNA-binding presumed domain | no_domain	Calcineurin-like phosphoesterase : Mre11 DNA-binding presumed domain | no_domain | Calcineurin-like phosphoesterase | Mre11 DNA-binding presumed domain	PF00149:PF04152 | no_domain	PF00149:PF04152 | no_domain | PF00149 | PF04152	100 | 2,94117647058824	100 | 14,2857142857143 | 14,2857142857143 | 14,2857142857143
308	NA	0	0	0.125432	0.517346	Methyltransferase domain | no_domain | Methyltransferase domain : LisH | Methyltransferase domain	Methyltransferase domain | no_domain | PRMT5 oligomerisation domain	PF13649 | no_domain | PF13649:PF08513 | PF13847	PF13649 | no_domain | PF17286	94,2857142857143 | 57,1428571428571 | 2,85714285714286 | 2,85714285714286	100 | 71,4285714285714 | 14,2857142857143
70	NA	1.0240963855421688	1.1666666666666667	-0.108187	0.521151	Alcohol dehydrogenase GroES-like domain | no_domain | Zinc-binding dehydrogenase | Alcohol dehydrogenase GroES-like domain : Zinc-binding dehydrogenase | no_domain | Zinc-binding dehydrogenase : HMG (high mobility group) box : HMG-box domain	Alcohol dehydrogenase GroES-like domain | no_domain | Alcohol dehydrogenase GroES-like domain : Zinc-binding dehydrogenase | Zinc-binding dehydrogenase	PF08240 | no_domain | PF13602 | PF08240:PF13602 | PF08080-PF08240 | PF13602:PF00505:PF09011	PF08240 | no_domain | PF08240:PF13602 | PF13602	100 | 82,8571428571429 | 65,7142857142857 | 40 | 2,85714285714286 | 2,85714285714286	100 | 83,3333333333333 | 50 | 50
1357	NA	1.5789473684210527	2019-01-06	0.206478	0.521297	Vacuolar protein 14 C-terminal Fig4p binding | Vacuolar protein 14 C-terminal Fig4p binding : Vacuolar protein 14 C-terminal Fig4p binding	Vacuolar protein 14 C-terminal Fig4p binding | no_domain	PF11916 | PF11916:PF11916	PF11916 | no_domain	94,2857142857143 | 5,71428571428571	100 | 28,5714285714286
1716	NA	0	0	-0.0678571	0.522745	no_domain | EF-hand domain pair	no_domain | EF hand	no_domain | PF13499	no_domain | PF13202	96,1538461538462 | 3,84615384615385	83,3333333333333 | 16,6666666666667
1802	NA	1	1.1538461538461537	0.432143	0.523129	RNA recognition motif, (a,k,a, RRM RBD or RNP domain) : RNA recognition motif, (a,k,a, RRM RBD or RNP domain) : RNA recognition motif, (a,k,a, RRM RBD or RNP domain) | RNA recognition motif, (a,k,a, RRM RBD or RNP domain) : RNA recognition motif, (a,k,a, RRM RBD or RNP domain) : RNA recognition motif, (a,k,a, RRM RBD or RNP domain) : RNA recognition motif, (a,k,a, RRM RBD or RNP domain) | RNA rec…	RNA recognition motif, (a,k,a, RRM RBD or RNP domain) : RNA recognition motif, (a,k,a, RRM RBD or RNP domain) : RNA recognition motif, (a,k,a, RRM RBD or RNP domain) | RNA recognition motif, (a,k,a, RRM RBD or RNP domain) : RNA recognition motif, (a,k,a, RRM RBD or RNP domain) | RNA recognition motif, (a,k,a, RRM RBD or RNP domain) | RNA recognition motif, (a,k,a, RRM RBD or RNP domain) : RNA rec…	PF00076:PF00076:PF00076 | PF00076:PF00076:PF00076:PF00076 | PF00076 | PF00076:PF00076	PF00076:PF00076:PF00076 | PF00076:PF00076 | PF00076 | PF00076:PF00076:PF00076:PF00076	82,3529411764706 | 14,7058823529412 | 2,94117647058824 | 2,94117647058824	57,1428571428571 | 28,5714285714286 | 14,2857142857143 | 14,2857142857143
1398	NA	0.011764705882352941	0	0.260135	0.52376	AAA domain | AAA domain : AAA domain | no_domain	AAA domain | no_domain | AAA domain : AAA domain	PF13671 | PF13671:PF13671 | no_domain	PF13671 | no_domain | PF13671:PF13671	65,7142857142857 | 25,7142857142857 | 11,4285714285714	71,4285714285714 | 28,5714285714286 | 14,2857142857143
914	NA	0	0	0.282407	0.525211	tRNA synthetases class II (D K and N) | OB-fold nucleic acid binding domain : tRNA synthetases class II (D K and N) | no_domain | Haloacid dehalogenase-like hydrolase : HAD-hyrolase-like : tRNA synthetases class II (D K and N)	tRNA synthetases class II (D K and N) | OB-fold nucleic acid binding domain : tRNA synthetases class II (D K and N)	PF00152 | PF01336:PF00152 | no_domain | PF13344:PF13242:PF00152	PF00152 | PF01336:PF00152	68,5714285714286 | 48,5714285714286 | 2,85714285714286 | 2,85714285714286	85,7142857142857 | 14,2857142857143
1974	NA	0.9871794871794872	1	-0.342857	0.527698	Exosome complex exonuclease RRP4 N-terminal region : KH domain | Exosome complex exonuclease RRP4 N-terminal region	Exosome complex exonuclease RRP4 N-terminal region : KH domain | KH domain : KH domain	PF14382:PF15985 | PF14382	PF14382:PF15985 | PF15985:PF15985	65,7142857142857 | 34,2857142857143	100 | 16,6666666666667
2210	NA	1.8873239436619718	1.9333333333333333	0.411932	0.52827	Splicing factor 1 helix-hairpin domain : KH domain : Zinc knuckle : Zinc knuckle | Splicing factor 1 helix-hairpin domain : KH domain : Zinc knuckle | no_domain | KH domain : Zinc knuckle : Zinc knuckle | Splicing factor 1 helix-hairpin domain : KH domain | Splicing factor 1 helix-hairpin domain : KH domain : Zinc knuckle : Zinc knuckle	Splicing factor 1 helix-hairpin domain : KH domain : Zinc knuckle : Zinc knuckle | no_domain | KH domain | KH domain : Zinc knuckle : Zinc knuckle | Splicing factor 1 helix-hairpin domain : KH domain : Zinc knuckle	PF16275:PF00013:PF00098:PF00098 | PF16275:PF00013:PF00098 | no_domain | PF00013:PF00098:PF00098 | PF16275:PF00013 | PF16275:PF00013:PF13917:PF00098	PF16275:PF00013:PF00098:PF00098 | no_domain | PF00013 | PF00013:PF00098:PF00098 | PF16275:PF00013:PF00098	70,9677419354839 | 19,3548387096774 | 3,2258064516129 | 3,2258064516129 | 3,2258064516129 | 3,2258064516129	71,4285714285714 | 14,2857142857143 | 14,2857142857143 | 14,2857142857143 | 14,2857142857143
529	NA	0	0	0.166667	0.528511	alpha/beta hydrolase fold | no_domain	alpha/beta hydrolase fold | no_domain	PF00561 | no_domain	PF00561 | no_domain	80 | 36,6666666666667	83,3333333333333 | 66,6666666666667
543	NA	0.5492957746478874	0.42105263157894735	0.221195	0.528572	Iron/manganese superoxide dismutases alpha-hairpin domain : Iron/manganese superoxide dismutases C-terminal domain | Iron/manganese superoxide dismutases C-terminal domain | no_domain | Iron/manganese superoxide dismutases alpha-hairpin domain	Iron/manganese superoxide dismutases alpha-hairpin domain : Iron/manganese superoxide dismutases C-terminal domain | Iron/manganese superoxide dismutases C-terminal domain	PF00081:PF02777 | PF02777 | no_domain | PF00081	PF00081:PF02777 | PF02777	100 | 5,71428571428571 | 2,85714285714286 | 2,85714285714286	100 | 16,6666666666667
656	NA	1	1	-0.180556	0.52947	Pirin C-terminal cupin domain | no_domain	Pirin C-terminal cupin domain	PF05726 | no_domain	PF05726	100 | 2,94117647058824	100
2696	NA	1.51	1.8888888888888888	-0.166667	0.529907	no_domain | CHCH domain	no_domain | CHCH domain	no_domain | PF06747	no_domain | PF06747	68,5714285714286 | 31,4285714285714	60 | 40
222	NA	0.9863013698630136	0.875	0.151852	0.530681	Uracil phosphoribosyltransferase | Phosphoribulokinase / Uridine kinase family : Uracil phosphoribosyltransferase | Phosphoribulokinase / Uridine kinase family | no_domain | Phosphoribulokinase / Uridine kinase family : Uracil phosphoribosyltransferase : Uracil phosphoribosyltransferase | Uracil phosphoribosyltransferase : Uracil phosphoribosyltransferase	Uracil phosphoribosyltransferase | Phosphoribulokinase / Uridine kinase family | Phosphoribulokinase / Uridine kinase family : Uracil phosphoribosyltransferase | AAA domain	PF14681 | PF00485:PF14681 | PF00485 | no_domain | PF00485:PF14681:PF14681 | PF14681:PF14681	PF14681 | PF00485 | PF00485:PF14681 | PF13238	100 | 88,5714285714286 | 17,1428571428571 | 2,85714285714286 | 2,85714285714286 | 2,85714285714286	100 | 71,4285714285714 | 57,1428571428571 | 14,2857142857143
1533	NA	0	0	0.371795	0.530788	Phosphoglucomutase/phosphomannomutase alpha/beta/alpha domain I : Phosphoglucomutase/phosphomannomutase alpha/beta/alpha domain II : Phosphoglucomutase/phosphomannomutase alpha/beta/alpha domain III | MIR domain | Phosphoglucomutase/phosphomannomutase alpha/beta/alpha domain II : Phosphoglucomutase/phosphomannomutase alpha/beta/alpha domain III | Phosphoglucomutase/phosphomannomutase alpha/beta/a…	Phosphoglucomutase/phosphomannomutase alpha/beta/alpha domain I : Phosphoglucomutase/phosphomannomutase alpha/beta/alpha domain II : Phosphoglucomutase/phosphomannomutase alpha/beta/alpha domain III | no_domain | Phosphoglucomutase/phosphomannomutase alpha/beta/alpha domain I	PF02878:PF02879:PF02880 | PF02815 | PF02879:PF02880 | PF02880	PF02878:PF02879:PF02880 | no_domain | PF02878	100 | 2,85714285714286 | 2,85714285714286 | 2,85714285714286	100 | 14,2857142857143 | 14,2857142857143
390	NA	0.5	0.6	0.229508	0.531078	AAA domain : AAA domain | RNA helicase (UPF2 interacting domain) : AAA domain : AAA domain | AAA domain | RNA helicase (UPF2 interacting domain) : AAA domain : AAA domain : AAA domain | RNA helicase (UPF2 interacting domain) : AAA domain | AAA domain | no_domain | RNA helicase (UPF2 interacting domain) | RNA helicase (UPF2 interacting domain) : AAA domain : AAA domain : AAA domain : AAA domain | …	RNA helicase (UPF2 interacting domain) : AAA domain : AAA domain | AAA domain : AAA domain | AAA domain | no_domain | RNA helicase (UPF2 interacting domain) | RNA helicase (UPF2 interacting domain) : AAA domain : AAA domain : AAA domain | AAA domain | AAA domain : AAA domain : AAA domain	PF13086:PF13087 | PF09416:PF13086:PF13087 | PF13087 | PF09416:PF13086:PF13086:PF13087 | PF09416:PF13086 | PF13086 | no_domain | PF09416 | PF09416:PF13086:PF13086:PF13087:PF13087 | PF13086:PF13086:PF13087 | PF13087:PF13087	PF09416:PF13086:PF13087 | PF13086:PF13087 | PF13087 | no_domain | PF09416 | PF09416:PF13086:PF13086:PF13087 | PF13086 | PF13086:PF13086:PF13087	51,5151515151515 | 33,3333333333333 | 27,2727272727273 | 21,2121212121212 | 12,1212121212121 | 9,09090909090909 | 3,03030303030303 | 3,03030303030303 | 3,03030303030303 | 3,03030303030303 | 3,03030303030303	42,8571428571429 | 42,8571428571429 | 42,8571428571429 | 28,5714285714286 | 28,5714285714286 | 28,5714285714286 | 28,5714285714286 | 14,2857142857143
1023	NA	1.0348837209302326	1	-0.407407	0.532824	Autophagocytosis associated protein (Atg3) N-terminal domain : Autophagocytosis associated protein active-site domain : Autophagocytosis associated protein C-terminal | Autophagocytosis associated protein (Atg3) N-terminal domain | Autophagocytosis associated protein active-site domain : Autophagocytosis associated protein C-terminal | no_domain | Autophagocytosis associated protein (Atg3) N-term…	Autophagocytosis associated protein (Atg3) N-terminal domain : Autophagocytosis associated protein active-site domain : Autophagocytosis associated protein C-terminal | Autophagocytosis associated protein (Atg3) N-terminal domain : Autophagocytosis associated protein (Atg3) N-terminal domain : Autophagocytosis associated protein active-site domain	PF03986:PF03987:PF10381 | PF03986 | PF03987:PF10381 | no_domain | PF03986:PF03987 | PF03987 | PF10381	PF03986:PF03987:PF10381 | PF03986:PF03986:PF03987	97,1428571428571 | 5,71428571428571 | 5,71428571428571 | 2,85714285714286 | 2,85714285714286 | 2,85714285714286 | 2,85714285714286	83,3333333333333 | 16,6666666666667
1800	NA	0.9838709677419355	1	0.199557	0.533073	Putative GTPase activating protein for Arf | no_domain	Putative GTPase activating protein for Arf | no_domain	PF01412 | no_domain	PF01412 | no_domain	100 | 8,82352941176471	100 | 33,3333333333333
395	NA	1.0147058823529411	1	-0.12836	0.533472	Mur ligase middle domain | no_domain	Mur ligase middle domain | no_domain	PF08245 | no_domain	PF08245 | no_domain	85,7142857142857 | 71,4285714285714	100 | 57,1428571428571
2104	NA	0	0	-0.25	0.533731	mRNA cleavage and polyadenylation factor CLP1 P-loop | no_domain | mRNA cleavage and polyadenylation factor CLP1 P-loop : mRNA cleavage and polyadenylation factor CLP1 P-loop	mRNA cleavage and polyadenylation factor CLP1 P-loop | mRNA cleavage and polyadenylation factor CLP1 P-loop : Protein kinase domain : 14-3-3 protein	PF16575 | no_domain | PF16575:PF16575	PF16575 | PF16575:PF00069:PF00244	97,0588235294118 | 2,94117647058824 | 2,94117647058824	85,7142857142857 | 14,2857142857143
249	NA	0	0	-0.114815	0.534338	no_domain | CBS domain | CBS domain : CBS domain	CBS domain | no_domain | CBS domain : CBS domain	no_domain | PF00571 | PF00571:PF00571	PF00571 | no_domain | PF00571:PF00571	88,5714285714286 | 65,7142857142857 | 57,1428571428571	100 | 57,1428571428571 | 42,8571428571429
2631	NA	2.871794871794872	2.6875	-0.25	0.537937	Protein kinase domain | no_domain | Protein kinase domain : Protein kinase domain	Protein kinase domain | Mad3/BUB1 homology region 1 : Protein kinase domain	PF00069 | no_domain | PF00069:PF00069	PF00069 | PF08311:PF00069	92,8571428571429 | 7,14285714285714 | 7,14285714285714	85,7142857142857 | 28,5714285714286
650	NA	0	0.1	-0.222222	0.538221	Putative GTPase activating protein for Arf | no_domain | Putative GTPase activating protein for Arf : Putative GTPase activating protein for Arf	Putative GTPase activating protein for Arf | Putative GTPase activating protein for Arf : PH domain : PH domain	PF01412 | no_domain | PF01412:PF01412	PF01412 | PF01412:PF00169:PF00169	100 | 2,94117647058824 | 2,94117647058824	100 | 16,6666666666667
2166	NA	1	1	-0.163265	0.539009	UBA/TS-N domain | no_domain	no_domain | UBA/TS-N domain | Variant SH3 domain : SH3 domain : RhoGEF domain	PF00627 | no_domain	no_domain | PF00627 | PF07653:PF00018:PF00621	76 | 64	100 | 20 | 20
2410	NA	1.8333333333333333	1.8823529411764706	0.322222	0.539329	NADH pyrophosphatase-like rudimentary NUDIX domain : NUDIX domain | NADH pyrophosphatase-like rudimentary NUDIX domain : NADH pyrophosphatase zinc ribbon domain : NUDIX domain | NUDIX domain | NADH pyrophosphatase-like rudimentary NUDIX domain : NADH pyrophosphatase zinc ribbon domain | NADH pyrophosphatase zinc ribbon domain : NUDIX domain	NUDIX domain | NADH pyrophosphatase-like rudimentary NUDIX domain : NUDIX domain | NADH pyrophosphatase-like rudimentary NUDIX domain : NADH pyrophosphatase zinc ribbon domain : NUDIX domain | NADH pyrophosphatase-like rudimentary NUDIX domain : NADH pyrophosphatase zinc ribbon domain	PF09296:PF00293 | PF09296:PF09297:PF00293 | PF00293 | PF09296:PF09297 | PF09297:PF00293	PF00293 | PF09296:PF00293 | PF09296:PF09297:PF00293 | PF09296:PF09297	63,6363636363636 | 27,2727272727273 | 3,03030303030303 | 3,03030303030303 | 3,03030303030303	50 | 33,3333333333333 | 33,3333333333333 | 16,6666666666667
2311	NA	0.6666666666666666	0.5	-0.234604	0.540693	Ring finger domain | zinc-ribbon : Ring finger domain | no_domain | RING-H2 zinc finger domain	Ring finger domain | zinc-ribbon : Ring finger domain | RING-H2 zinc finger domain	PF13639 | PF14369:PF13639 | no_domain | PF12678	PF13639 | PF14369:PF13639 | PF12678	80 | 20 | 12 | 4	83,3333333333333 | 66,6666666666667 | 16,6666666666667
139	septation	2.8363636363636364	2.3684210526315788	0.158537	0.541019	EF-hand domain pair : EF-hand domain pair | EF hand : EF-hand domain pair | EF hand : EF-hand domain pair | EF-hand domain pair | EF-hand domain pair : EF-hand domain pair | EF-hand domain : EF-hand domain pair	EF-hand domain pair | EF-hand domain pair : EF-hand domain pair | EF-hand domain pair : EF-hand domain pair | EF hand : EF-hand domain pair | EF hand : EF-hand domain pair | EF-hand domain : EF-hand domain pair | no_domain | EF hand : EF hand | EF-hand domain pair : EF hand | EF-hand domain pair : EF-hand domain pair	PF13499:PF13499 | PF00036:PF13499 | PF13202:PF13499 | PF13499 | PF13833:PF13499 | PF13405:PF13499	PF13499 | PF13499:PF13499 | PF13833:PF13499 | PF00036:PF13499 | PF13202:PF13499 | PF13405:PF13499 | no_domain | PF00036:PF00036 | PF13499:PF13202 | PF13833:PF13833	74,2857142857143 | 40 | 34,2857142857143 | 20 | 20 | 8,57142857142857	85,7142857142857 | 85,7142857142857 | 57,1428571428571 | 42,8571428571429 | 42,8571428571429 | 28,5714285714286 | 14,2857142857143 | 14,2857142857143 | 14,2857142857143 | 14,2857142857143
1865	NA	1.6376811594202898	1.6666666666666667	0.25	0.541131	Prp19/Pso4-like | U-box domain : Prp19/Pso4-like | Zinc-finger of the MIZ type in Nse subunit : Prp19/Pso4-like	Prp19/Pso4-like | no_domain | U-box domain : Prp19/Pso4-like | Zinc-finger of the MIZ type in Nse subunit : Prp19/Pso4-like	PF08606 | PF04564:PF08606 | PF11789:PF08606	PF08606 | no_domain | PF04564:PF08606 | PF11789:PF08606	74,2857142857143 | 22,8571428571429 | 2,85714285714286	66,6666666666667 | 16,6666666666667 | 16,6666666666667 | 16,6666666666667
2739	NA	1	1.1176470588235294	-0.211982	0.541627	Ubiquitin family | no_domain	Ubiquitin family | no_domain	PF00240 | no_domain	PF00240 | no_domain	64,5161290322581 | 35,4838709677419	100 | 16,6666666666667
2388	NA	0.9743589743589743	0.9411764705882353	0.179963	0.543277	PB1 domain | no_domain	PB1 domain | no_domain	PF00564 | no_domain	PF00564 | no_domain	88,5714285714286 | 20	80 | 60
1645	NA	1.7037037037037037	1.7142857142857142	0.222222	0.543863	Histone acetyl transferase HAT1 N-terminus	Histone acetyl transferase HAT1 N-terminus | no_domain	PF10394	PF10394 | no_domain	100	71,4285714285714 | 28,5714285714286
1420	NA	2.7017543859649122	2.466666666666667	-0.0932401	0.544333	no_domain | Vacuolar sorting protein 39 domain 2	no_domain | Vacuolar sorting protein 39 domain 2	no_domain | PF10367	no_domain | PF10367	82,8571428571429 | 20	71,4285714285714 | 42,8571428571429
571	NA	0.9702970297029703	0.8888888888888888	-0.183697	0.544929	Peptidase S24-like | no_domain | Peptidase S24-like : Signal peptidase peptidase S26 | Signal peptidase peptidase S26	Peptidase S24-like | Peptidase S24-like : Signal peptidase peptidase S26 | no_domain	PF00717 | no_domain | PF00717:PF10502 | PF10502	PF00717 | PF00717:PF10502 | no_domain	91,1764705882353 | 20,5882352941176 | 14,7058823529412 | 5,88235294117647	83,3333333333333 | 50 | 16,6666666666667
1799	NA	0.5647058823529412	0.5789473684210527	0.0757576	0.545269	no_domain | Tetratricopeptide repeat | Tetratricopeptide repeat : Tetratricopeptide repeat	no_domain | Tetratricopeptide repeat	no_domain | PF14559 | PF14559:PF14559	no_domain | PF14559	82,8571428571429 | 14,2857142857143 | 2,85714285714286	85,7142857142857 | 14,2857142857143
712	NA	0.9571428571428572	1	0.205663	0.547061	ATP dependent DNA ligase domain | ATP dependent DNA ligase domain : ATP dependent DNA ligase domain | Proteasome subunit A N-terminal signature : Proteasome subunit : ATP dependent DNA ligase domain	ATP dependent DNA ligase domain | no_domain	PF01068 | PF01068:PF01068 | PF10584:PF00227:PF01068	PF01068 | no_domain	100 | 14,2857142857143 | 2,85714285714286	100 | 14,2857142857143
2425	NA	0.8703703703703703	0.75	0.235294	0.548145	SNO glutamine amidotransferase family | SNO glutamine amidotransferase family : SNO glutamine amidotransferase family	SNO glutamine amidotransferase family | no_domain | SNO glutamine amidotransferase family : SNO glutamine amidotransferase family	PF01174 | PF01174:PF01174	PF01174 | no_domain | PF01174:PF01174	76,4705882352941 | 23,5294117647059	83,3333333333333 | 16,6666666666667 | 16,6666666666667
2304	NA	1.9054054054054055	1.6842105263157894	0.4	0.549492	Phosphoglucomutase/phosphomannomutase alpha/beta/alpha domain I : Phosphoglucomutase/phosphomannomutase alpha/beta/alpha domain II : Phosphoglucomutase/phosphomannomutase alpha/beta/alpha domain III | Phosphoglucomutase/phosphomannomutase alpha/beta/alpha domain I : Phosphoglucomutase/phosphomannomutase alpha/beta/alpha domain II | Phosphoglucomutase/phosphomannomutase alpha/beta/alpha domain I :…	Phosphoglucomutase/phosphomannomutase alpha/beta/alpha domain I : Phosphoglucomutase/phosphomannomutase alpha/beta/alpha domain II : Phosphoglucomutase/phosphomannomutase alpha/beta/alpha domain III | no_domain | Phosphoglucomutase/phosphomannomutase alpha/beta/alpha domain II : Phosphoglucomutase/phosphomannomutase alpha/beta/alpha domain III	PF02878:PF02879:PF02880 | PF02878:PF02879 | PF02878:PF02879:PF02880:PF08240 | PF02880	PF02878:PF02879:PF02880 | no_domain | PF02879:PF02880	92,8571428571429 | 7,14285714285714 | 3,57142857142857 | 3,57142857142857	83,3333333333333 | 16,6666666666667 | 16,6666666666667
1014	NA	0.6282051282051282	0.5	0.191646	0.551691	N-terminal domain of 16S rRNA methyltransferase RsmF | no_domain	N-terminal domain of 16S rRNA methyltransferase RsmF | no_domain	PF17125 | no_domain	PF17125 | no_domain	100 | 8,82352941176471	100 | 28,5714285714286
2107	NA	2.7169811320754715	2.2666666666666666	-0.222222	0.552032	Biotin/lipoate A/B protein ligase family | no_domain	Biotin/lipoate A/B protein ligase family	PF03099 | no_domain	PF03099	82,3529411764706 | 20,5882352941176	100
3287	NA	1.6666666666666667	1.5833333333333333	0.223684	0.553134	DnaJ domain | no_domain	DnaJ domain | no_domain	PF00226 | no_domain	PF00226 | no_domain	100 | 3,125	83,3333333333333 | 33,3333333333333
2448	microtubular transport	1	1	0.180488	0.55442	CAP-Gly domain | no_domain | CAP-Gly domain : Kinesin motor domain | HAD-hyrolase-like : CAP-Gly domain	CAP-Gly domain | no_domain	PF01302 | no_domain | PF01302:PF00225 | PF13242:PF01302	PF01302 | no_domain	83,8709677419355 | 25,8064516129032 | 3,2258064516129 | 3,2258064516129	85,7142857142857 | 42,8571428571429
677	transcriptional regulation	1.1333333333333333	1.75	0.162765	0.555151	Sin3 family co-repressor | no_domain | Sin3 family co-repressor	Sin3 family co-repressor | no_domain	PF08295 | no_domain | PF02826-PF00389:PF08295	PF08295 | no_domain	100 | 26,4705882352941 | 2,94117647058824	100 | 57,1428571428571
1198	NA	1.0116279069767442	1	0.192982	0.556764	Aminotransferase class I and II | Aminotransferase class I and II : Aminotransferase class I and II	Aminotransferase class I and II | no_domain	PF00155 | PF00155:PF00155	PF00155 | no_domain	100 | 2,85714285714286	100 | 28,5714285714286
839	NA	0.9506172839506173	1	0.272727	0.557393	Poly(A) polymerase central domain : Poly(A) polymerase predicted RNA binding domain | Poly(A) polymerase central domain | Poly(A) polymerase central domain : Poly(A) polymerase predicted RNA binding domain : Poly(A) polymerase predicted RNA binding domain	Poly(A) polymerase central domain : Poly(A) polymerase predicted RNA binding domain | no_domain | Poly(A) polymerase central domain	PF04928:PF04926 | PF04928 | PF04928:PF04926:PF04926	PF04928:PF04926 | no_domain | PF04928	97,1428571428571 | 5,71428571428571 | 5,71428571428571	100 | 14,2857142857143 | 14,2857142857143
1394	vesicle transport	1.0114942528735633	1	0.103896	0.559504	no_domain | Syntaxin	no_domain | Syntaxin	no_domain | PF00804	no_domain | PF00804	71,4285714285714 | 28,5714285714286	71,4285714285714 | 28,5714285714286
1204	NA	1.1714285714285715	1.1875	0.211111	0.559669	RWD domain | no_domain	RWD domain | no_domain	PF05773 | no_domain	PF05773 | no_domain	88,5714285714286 | 37,1428571428571	60 | 40
1472	NA	1	1	-0.2	0.560242	NAD synthase | no_domain	NAD synthase | NAD synthase : alpha/beta hydrolase fold	PF02540 | no_domain	PF02540 | PF02540:PF00561	100 | 8,57142857142857	85,7142857142857 | 14,2857142857143
1718	NA	0.5058823529411764	0.9090909090909091	0.270833	0.560642	Thioredoxin : Thioredoxin : Thioredoxin-like domain | Thioredoxin : Thioredoxin | Thioredoxin | Thioredoxin : Thioredoxin-like domain | no_domain | Thioredoxin : Thioredoxin : Thioredoxin : Thioredoxin-like domain | Thioredoxin-like domain	Thioredoxin : Thioredoxin | Thioredoxin : Thioredoxin : Thioredoxin-like domain | no_domain | Thioredoxin | Thioredoxin : Thioredoxin-like domain	PF00085:PF00085:PF13848 | PF00085:PF00085 | PF00085 | PF00085:PF13848 | no_domain | PF00085:PF00085:PF00085:PF13848 | PF13848	PF00085:PF00085 | PF00085:PF00085:PF13848 | no_domain | PF00085 | PF00085:PF13848	51,4285714285714 | 48,5714285714286 | 5,71428571428571 | 5,71428571428571 | 2,85714285714286 | 2,85714285714286 | 2,85714285714286	57,1428571428571 | 57,1428571428571 | 14,2857142857143 | 14,2857142857143 | 14,2857142857143
1941	NA	1	1	0.361111	0.560828	AAA domain (Cdc48 subfamily) : C-terminal D2-small domain of ClpB protein | AAA domain (Cdc48 subfamily) : AAA domain (Cdc48 subfamily) : C-terminal D2-small domain of ClpB protein | AAA domain (Cdc48 subfamily)	AAA domain (Cdc48 subfamily) : C-terminal D2-small domain of ClpB protein | AAA domain (Cdc48 subfamily)	PF07724:PF10431 | PF07724:PF07724:PF10431 | PF07724	PF07724:PF10431 | PF07724	90,3225806451613 | 6,45161290322581 | 3,2258064516129	80 | 20
2595	NA	1.957142857142857	1.8421052631578947	-0.216216	0.562918	Cytidylyltransferase-like | no_domain	Cytidylyltransferase-like	PF01467 | no_domain	PF01467	82,3529411764706 | 23,5294117647059	100
2003	NA	0.9701492537313433	1.1538461538461537	-0.243421	0.564176	Dihydrofolate reductase | Dihydrofolate reductase : Dihydrofolate reductase | no_domain	Dihydrofolate reductase | Dihydrofolate reductase : Dihydrofolate reductase	PF00186 | PF00186:PF00186 | no_domain	PF00186 | PF00186:PF00186	82,3529411764706 | 20,5882352941176 | 5,88235294117647	57,1428571428571 | 42,8571428571429
2944	NA	0	0	0.217742	0.568707	impB/mucB/samB family C-terminal domain | no_domain	impB/mucB/samB family C-terminal domain | no_domain	PF11799 | no_domain	PF11799 | no_domain	96,551724137931 | 3,44827586206897	83,3333333333333 | 33,3333333333333
3362	NA	0	0	0.25	0.569074	Rad17 P-loop domain | Rad17 P-loop domain : Rad17 P-loop domain | no_domain	Rad17 P-loop domain	PF03215 | PF03215:PF03215 | no_domain	PF03215	76 | 28 | 4	100
1674	NA	1.957142857142857	1.9285714285714286	-0.177778	0.56935	Glycosyl transferases group 1 | no_domain | Glycosyl transferase 4-like domain : Glycosyl transferases group 1 | Glycosyl transferase 4-like domain	no_domain | Glycosyl transferases group 1 | Glycosyl transferase 4-like domain | Glycosyl transferase 4-like domain : Glycosyl transferases group 1 | Glycosyl transferase 4-like domain : Glycosyl transferases group 1	PF13692 | no_domain | PF13579:PF13692 | PF13579	no_domain | PF13692 | PF13579 | PF13579:PF13524 | PF13579:PF13692	42,8571428571429 | 40 | 11,4285714285714 | 8,57142857142857	33,3333333333333 | 33,3333333333333 | 16,6666666666667 | 16,6666666666667 | 16,6666666666667
1262	polarity establishment	0	0	0.305556	0.569694	LIM domain : LIM domain : RhoGAP domain | LIM domain : LIM domain : LIM domain : RhoGAP domain | LIM domain : RhoGAP domain | LIM domain : LIM domain | RhoGAP domain | no_domain | LIM domain : LIM domain : RhoGAP domain : Protein tyrosine kinase	LIM domain : LIM domain : RhoGAP domain | LIM domain | LIM domain : LIM domain : LIM domain : RhoGAP domain | LIM domain : RhoGAP domain | RhoGAP domain	PF00412:PF00412:PF00620 | PF00412:PF00412:PF00412:PF00620 | PF00412:PF00620 | PF00412:PF00412 | PF00620 | no_domain | PF00412:PF00412:PF00620:PF07714	PF00412:PF00412:PF00620 | PF00412 | PF00412:PF00412:PF00412:PF00620 | PF00412:PF00620 | PF00620	71,4285714285714 | 31,4285714285714 | 8,57142857142857 | 5,71428571428571 | 5,71428571428571 | 2,85714285714286 | 2,85714285714286	57,1428571428571 | 28,5714285714286 | 28,5714285714286 | 28,5714285714286 | 14,2857142857143
2315	NA	1	1	0.209184	0.570399	DnaJ domain | no_domain	DnaJ domain | no_domain	PF00226 | no_domain	PF00226 | no_domain	97,0588235294118 | 5,88235294117647	80 | 40
78	NA	0	0	0.142157	0.570769	DnaJ domain | DnaJ domain : DnaJ C terminal domain | DnaJ domain | DnaJ C terminal domain | DnaJ domain | no_domain | no_domain | DnaJ domain : DnaJ central domain : DnaJ C terminal domain | DnaJ domain : DnaJ C terminal domain : COQ9	DnaJ domain : DnaJ C terminal domain | DnaJ domain | DnaJ domain | DnaJ C terminal domain | no_domain | DnaJ domain | DnaJ domain : DnaJ central domain : DnaJ C terminal domain | no_domain	PF00226:PF00684-PF01556 | PF00226:PF01556 | PF00226:PF01556-PF00684 | PF01556 | PF00226 | PF00684-PF01556 | no_domain | PF00226:PF00684:PF01556 | PF00226:PF01556:PF08511	PF00226:PF01556 | PF00226:PF01556-PF00684 | PF00226:PF00684-PF01556 | PF01556 | PF01556-PF00684 | PF00226 | PF00226:PF00684:PF01556 | PF00684-PF01556	97,1428571428571 | 97,1428571428571 | 85,7142857142857 | 22,8571428571429 | 17,1428571428571 | 5,71428571428571 | 2,85714285714286 | 2,85714285714286 | 2,85714285714286	100 | 100 | 71,4285714285714 | 42,8571428571429 | 28,5714285714286 | 14,2857142857143 | 14,2857142857143 | 14,2857142857143
545	NA	0	0	0.128205	0.572133	MATH domain | no_domain | MATH domain : emp24/gp25L/p24 family/GOLD : DEAD/DEAH box helicase	MATH domain | no_domain	PF00917 | no_domain | PF00917:PF01105:PF00270	PF00917 | no_domain	97,1428571428571 | 28,5714285714286 | 2,85714285714286	85,7142857142857 | 42,8571428571429
2291	NA	0.9846153846153847	1	0.2	0.572395	CPL (NUC119) domain	CPL (NUC119) domain | no_domain	PF08144	PF08144 | no_domain	100	100 | 28,5714285714286
1577	NA	1.6571428571428573	1.6111111111111112	0.285714	0.573143	Lyase : Adenylosuccinate lyase C-terminus | no_domain | Lyase : Adenylosuccinate lyase C-terminus : Class II Aldolase and Adducin N-terminal domain | Adenylosuccinate lyase C-terminus	Lyase : Adenylosuccinate lyase C-terminus | Lyase | Adenylosuccinate lyase C-terminus	PF00206:PF10397 | no_domain | PF00206:PF10397:PF00596 | PF10397	PF00206:PF10397 | PF00206 | PF10397	97,1428571428571 | 2,85714285714286 | 2,85714285714286 | 2,85714285714286	85,7142857142857 | 28,5714285714286 | 14,2857142857143
1348	NA	0.971830985915493	1	0.261072	0.573267	ThiF family : Rhodanese-like domain | ThiF family | Rhodanese-like domain	ThiF family : Rhodanese-like domain | ThiF family | Rhodanese-like domain | Fibrillarin : Rhodanese-like domain	PF00899:PF00581 | PF00899 | PF00581	PF00899:PF00581 | PF00899 | PF00581 | PF01269:PF00581	91,4285714285714 | 8,57142857142857 | 2,85714285714286	57,1428571428571 | 42,8571428571429 | 14,2857142857143 | 14,2857142857143
761	NA	0.971830985915493	0.9583333333333334	0.174679	0.573776	Anticodon-binding domain of tRNA | Anticodon-binding domain of tRNA : Valyl tRNA synthetase tRNA binding arm | no_domain	Anticodon-binding domain of tRNA | no_domain | Anticodon-binding domain of tRNA : Valyl tRNA synthetase tRNA binding arm	PF08264 | PF08264:PF10458 | no_domain	PF08264 | no_domain | PF08264:PF10458	94,2857142857143 | 17,1428571428571 | 14,2857142857143	85,7142857142857 | 28,5714285714286 | 14,2857142857143
2486	NA	0.90625	1	0.257143	0.573861	XPA protein C-terminus | XPA protein C-terminus : Thioesterase-like superfamily | XPA protein N-terminal : XPA protein C-terminus | XPA protein C-terminus : XPA protein C-terminus : Thioesterase-like superfamily | Eukaryotic Mediator 12 subunit domain : XPA protein C-terminus	XPA protein C-terminus	PF05181 | PF05181:PF13622 | PF01286:PF05181 | PF05181:PF05181:PF13622 | PF12145:PF05181	PF05181	77,1428571428572 | 14,2857142857143 | 2,85714285714286 | 2,85714285714286 | 2,85714285714286	100
924	NA	0	0	-0.353535	0.574252	3-dehydroquinate synthase : Shikimate kinase : Type I 3-dehydroquinase : Shikimate dehydrogenase substrate binding domain | Shikimate kinase : Type I 3-dehydroquinase : Shikimate dehydrogenase substrate binding domain | 3-dehydroquinate synthase | no_domain | 3-dehydroquinate synthase : Type I 3-dehydroquinase | Shikimate dehydrogenase substrate binding domain | Shikimate kinase | 3-dehydroquinat…	3-dehydroquinate synthase : Shikimate kinase : Type I 3-dehydroquinase : Shikimate dehydrogenase substrate binding domain | 3-dehydroquinate synthase | 3-dehydroquinate synthase : Shikimate kinase : Type I 3-dehydroquinase : Type I 3-dehydroquinase : Shikimate dehydrogenase substrate binding domain | Shikimate dehydrogenase substrate binding domain	PF01761:PF01202:PF01487:PF08501 | PF01202:PF01487:PF08501 | PF01761 | no_domain | PF01761:PF01487 | PF08501 | PF01202 | PF01761:PF01202:PF01202:PF01487:PF08501 | PF01761:PF01761 | PF08101:PF01761	PF01761:PF01202:PF01487:PF08501 | PF01761 | PF01761:PF01202:PF01487:PF01487:PF08501 | PF08501	88,5714285714286 | 28,5714285714286 | 11,4285714285714 | 8,57142857142857 | 5,71428571428571 | 5,71428571428571 | 2,85714285714286 | 2,85714285714286 | 2,85714285714286 | 2,85714285714286	83,3333333333333 | 16,6666666666667 | 16,6666666666667 | 16,6666666666667
784	NA	0.9772727272727273	0.9444444444444444	0.329268	0.574716	Calponin homology (CH) domain : Calponin homology (CH) domain : Ca2+ insensitive EF hand | Calponin homology (CH) domain | Calponin homology (CH) domain : Calponin homology (CH) domain : Ca2+ insensitive EF hand : Cofilin/tropomyosin-type actin-binding protein | Calponin homology (CH) domain : Calponin homology (CH) domain	Calponin homology (CH) domain : Calponin homology (CH) domain : Ca2+ insensitive EF hand | Calponin homology (CH) domain | Calponin homology (CH) domain : Calponin homology (CH) domain | Calponin homology (CH) domain : Spectrin repeat : Ca2+ insensitive EF hand	PF00307:PF00307:PF08726 | PF00307 | PF00307:PF00307:PF08726:PF00241 | PF00307:PF00307	PF00307:PF00307:PF08726 | PF00307 | PF00307:PF00307 | PF00307:PF00435:PF08726	88,5714285714286 | 11,4285714285714 | 8,57142857142857 | 5,71428571428571	83,3333333333333 | 16,6666666666667 | 16,6666666666667 | 16,6666666666667
1105	NA	0.023529411764705882	0	0.161351	0.575104	Protein kinase domain | no_domain	Protein kinase domain | no_domain	PF00069 | no_domain	PF00069 | no_domain	97,1428571428571 | 14,2857142857143	100 | 28,5714285714286
1139	NA	0	0	0.346883	0.576295	eRF1 domain 1 : eRF1 domain 2 : eRF1 domain 3 | no_domain | eRF1 domain 2 : eRF1 domain 3	eRF1 domain 1 : eRF1 domain 2 : eRF1 domain 3 | eRF1 domain 2 | eRF1 domain 3	PF03463:PF03464:PF03465 | no_domain | PF03464:PF03465	PF03463:PF03464:PF03465 | PF03464 | PF03465	100 | 2,85714285714286 | 2,85714285714286	100 | 16,6666666666667 | 16,6666666666667
1613	actin cytoskeleton	0	0	0.231746	0.580064	ENTH domain | ENTH domain : Domain of unknown function (DUF1720) | no_domain	ENTH domain | no_domain	PF01417 | PF01417:PF08226 | no_domain	PF01417 | no_domain	82,8571428571429 | 17,1428571428571 | 5,71428571428571	100 | 16,6666666666667
2045	NA	0.8448275862068966	0.9230769230769231	-0.152778	0.581657	no_domain | Pyridine nucleotide-disulphide oxidoreductase | FAD-NAD(P)-binding	Pyridine nucleotide-disulphide oxidoreductase | no_domain	no_domain | PF07992 | PF13454	PF07992 | no_domain	52,9411764705882 | 44,1176470588235 | 5,88235294117647	66,6666666666667 | 50
1746	NA	0	0	0.272222	0.582257	PIN domain of ribonuclease : Nin one binding (NOB1) Zn-ribbon like | PIN domain of ribonuclease	PIN domain of ribonuclease : Nin one binding (NOB1) Zn-ribbon like | PIN domain of ribonuclease | RNA recognition motif, (a,k,a, RRM RBD or RNP domain) : Nin one binding (NOB1) Zn-ribbon like | Nin one binding (NOB1) Zn-ribbon like	PF17146:PF08772 | PF17146	PF17146:PF08772 | PF17146 | PF00076:PF08772 | PF08772	97,1428571428571 | 2,85714285714286	83,3333333333333 | 33,3333333333333 | 16,6666666666667 | 16,6666666666667
2555	NA	1.5087719298245614	2019-01-04	0.255528	0.582969	Nuclear transport factor 2 (NTF2) domain : RNA recognition motif, (a,k,a, RRM RBD or RNP domain) | RNA recognition motif, (a,k,a, RRM RBD or RNP domain) | Nuclear transport factor 2 (NTF2) domain	Nuclear transport factor 2 (NTF2) domain : RNA recognition motif, (a,k,a, RRM RBD or RNP domain) | Nuclear transport factor 2 (NTF2) domain | RNA recognition motif, (a,k,a, RRM RBD or RNP domain) | Syntaxin-like protein : Nuclear transport factor 2 (NTF2) domain : RNA recognition motif, (a,k,a, RRM RBD or RNP domain)	PF02136:PF00076 | PF00076 | PF02136	PF02136:PF00076 | PF02136 | PF00076 | PF14523:PF02136:PF00076	93,9393939393939 | 6,06060606060606 | 6,06060606060606	57,1428571428571 | 42,8571428571429 | 14,2857142857143 | 14,2857142857143
1995	NA	0	0	-0.141324	0.583437	Calcineurin-like phosphoesterase | no_domain	Calcineurin-like phosphoesterase | no_domain	PF00149 | no_domain	PF00149 | no_domain	78,5714285714286 | 39,2857142857143	83,3333333333333 | 50
2432	NA	0	0	0.361111	0.58352	UDP-glucose/GDP-mannose dehydrogenase family NAD binding domain : UDP-glucose/GDP-mannose dehydrogenase family central domain : UDP-glucose/GDP-mannose dehydrogenase family UDP binding domain | UDP-glucose/GDP-mannose dehydrogenase family NAD binding domain : UDP-glucose/GDP-mannose dehydrogenase family NAD binding domain : UDP-glucose/GDP-mannose dehydrogenase family central domain : UDP-glucose…	UDP-glucose/GDP-mannose dehydrogenase family NAD binding domain : UDP-glucose/GDP-mannose dehydrogenase family central domain : UDP-glucose/GDP-mannose dehydrogenase family UDP binding domain | UDP-glucose/GDP-mannose dehydrogenase family central domain : UDP-glucose/GDP-mannose dehydrogenase family UDP binding domain | UDP-glucose/GDP-mannose dehydrogenase family NAD binding domain | UDP-glucose…	PF03721:PF00984:PF03720 | PF03721:PF03721:PF00984:PF03720 | PF00984:PF03720	PF03721:PF00984:PF03720 | PF00984:PF03720 | PF03721 | PF03721:PF03721:PF00984 | PF03721:PF03721:PF00984:PF03720	78,125 | 18,75 | 3,125	80 | 20 | 20 | 20 | 20
1012	NA	0.01694915254237288	0.07142857142857142	0.174962	0.585317	Cyclophilin type peptidyl-prolyl cis-trans isomerase/CLD | U-box domain : Cyclophilin type peptidyl-prolyl cis-trans isomerase/CLD | no_domain | U-box domain | Zinc-finger of nitric oxide synthase-interacting protein : Cyclophilin type peptidyl-prolyl cis-trans isomerase/CLD	Cyclophilin type peptidyl-prolyl cis-trans isomerase/CLD | no_domain	PF00160 | PF04564:PF00160 | no_domain | PF04564 | PF15906:PF00160	PF00160 | no_domain	82,8571428571429 | 14,2857142857143 | 2,85714285714286 | 2,85714285714286 | 2,85714285714286	100 | 14,2857142857143
2580	NA	1.681159420289855	1.7333333333333334	-0.208333	0.586034	PCI domain | no_domain	PCI domain | Protein of unknown function (DUF1749) : PCI domain	PF01399 | no_domain	PF01399 | PF08538:PF01399	97,0588235294118 | 8,82352941176471	85,7142857142857 | 14,2857142857143
1406	NA	2.1470588235294117	1.7272727272727273	0.194444	0.589926	UPF0113 PUA domain | no_domain	UPF0113 PUA domain | no_domain	PF03657 | no_domain	PF03657 | no_domain	100 | 2,94117647058824	85,7142857142857 | 14,2857142857143
1793	NA	0	0	0.193651	0.592194	BOP1NT (NUC169) domain | no_domain	BOP1NT (NUC169) domain | no_domain	PF08145 | no_domain	PF08145 | no_domain	100 | 2,94117647058824	100 | 33,3333333333333
3908	NA	0.5555555555555556	0.36363636363636365	0.222222	0.594253	Spinocerebellar ataxia type 10 protein domain | no_domain	Spinocerebellar ataxia type 10 protein domain | no_domain	PF09759 | no_domain	PF09759 | no_domain	96 | 12	66,6666666666667 | 33,3333333333333
2346	NA	2.7435897435897436	2.4545454545454546	0.19281	0.594588	Snare region anchored in the vesicle membrane C-terminus | no_domain	Snare region anchored in the vesicle membrane C-terminus | no_domain	PF12352 | no_domain	PF12352 | no_domain	100 | 3,03030303030303	85,7142857142857 | 28,5714285714286
1304	NA	0.03225806451612903	0	0.178922	0.595103	NUDIX domain | no_domain	NUDIX domain | no_domain	PF00293 | no_domain	PF00293 | no_domain	91,4285714285714 | 22,8571428571429	57,1428571428571 | 42,8571428571429
1194	NA	0.9629629629629629	0.9411764705882353	-0.201923	0.595542	Activator of Hsp90 ATPase N-terminal | no_domain	Activator of Hsp90 ATPase N-terminal | Activator of Hsp90 ATPase N-terminal : YL1 nuclear protein C-terminal domain	PF09229 | no_domain	PF09229 | PF09229:PF08265	100 | 8,57142857142857	85,7142857142857 | 14,2857142857143
933	NA	0	0.07692307692307693	0.29798	0.596122	Cell division protein 48 (CDC48) domain 2 : ATPase family associated with various cellular activities (AAA) : ATPase family associated with various cellular activities (AAA) | ATPase family associated with various cellular activities (AAA) : ATPase family associated with various cellular activities (AAA) | no_domain | Cell division protein 48 (CDC48) N-terminal domain : Cell division protein 48 (…	ATPase family associated with various cellular activities (AAA) : ATPase family associated with various cellular activities (AAA) | Cell division protein 48 (CDC48) domain 2 : ATPase family associated with various cellular activities (AAA) : ATPase family associated with various cellular activities (AAA) | ATPase family associated with various cellular activities (AAA) | Cell division protein 48 …	PF02933:PF00004:PF00004 | PF00004:PF00004 | no_domain | PF02359:PF02933:PF00004:PF00004 | PF00004 | PF02359:PF00004:PF00004 | PF02933:PF00004 | PF09382	PF00004:PF00004 | PF02933:PF00004:PF00004 | PF00004 | PF02359:PF00004:PF00004 | PF02933	65,7142857142857 | 17,1428571428571 | 14,2857142857143 | 11,4285714285714 | 2,85714285714286 | 2,85714285714286 | 2,85714285714286 | 2,85714285714286	42,8571428571429 | 28,5714285714286 | 14,2857142857143 | 14,2857142857143 | 14,2857142857143
2348	NA	0.014492753623188406	0	-0.292793	0.597245	Formyl transferase : Formyl transferase C-terminal domain | Formyl transferase | no_domain	Formyl transferase : Formyl transferase C-terminal domain | Formyl transferase	PF00551:PF02911 | PF00551 | no_domain	PF00551:PF02911 | PF00551	61,7647058823529 | 38,2352941176471 | 2,94117647058824	100 | 20
1289	NA	0.1282051282051282	0.26666666666666666	-0.252727	0.597694	RNA recognition motif, (a,k,a, RRM RBD or RNP domain) : RNA recognition motif, (a,k,a, RRM RBD or RNP domain) | RNA recognition motif, (a,k,a, RRM RBD or RNP domain) : RNA recognition motif, (a,k,a, RRM RBD or RNP domain) : RNA recognition motif, (a,k,a, RRM RBD or RNP domain) | no_domain | RNA recognition motif, (a,k,a, RRM RBD or RNP domain)	RNA recognition motif, (a,k,a, RRM RBD or RNP domain) : RNA recognition motif, (a,k,a, RRM RBD or RNP domain) | RNA recognition motif, (a,k,a, RRM RBD or RNP domain) : RNA recognition motif, (a,k,a, RRM RBD or RNP domain) : RNA recognition motif, (a,k,a, RRM RBD or RNP domain) : RNA recognition motif, (a,k,a, RRM RBD or RNP domain) | no_domain | RNA recognition motif, (a,k,a, RRM RBD or RNP domai…	PF00076:PF00076 | PF00076:PF00076:PF00076 | no_domain | PF00076	PF00076:PF00076 | PF00076:PF00076:PF00076:PF00076 | no_domain | PF00076:PF00076:PF00076	67,741935483871 | 45,1612903225806 | 19,3548387096774 | 16,1290322580645	100 | 40 | 20 | 20
773	NA	0.7215189873417721	0.9166666666666666	0.277778	0.59833	Thiamine pyrophosphate enzyme N-terminal TPP binding domain : Thiamine pyrophosphate enzyme central domain : Thiamine pyrophosphate enzyme C-terminal TPP binding domain | Thiamine pyrophosphate enzyme central domain | Thiamine pyrophosphate enzyme C-terminal TPP binding domain | no_domain | Thiamine pyrophosphate enzyme N-terminal TPP binding domain : Thiamine pyrophosphate enzyme central domain	Thiamine pyrophosphate enzyme N-terminal TPP binding domain : Thiamine pyrophosphate enzyme central domain : Thiamine pyrophosphate enzyme C-terminal TPP binding domain | Thiamine pyrophosphate enzyme N-terminal TPP binding domain | Thiamine pyrophosphate enzyme N-terminal TPP binding domain : Thiamine pyrophosphate enzyme central domain | Thiamine pyrophosphate enzyme N-terminal TPP binding doma…	PF02776:PF00205:PF02775 | PF00205 | PF02775 | no_domain | PF02776:PF00205	PF02776:PF00205:PF02775 | PF02776 | PF02776:PF00205 | PF02776:PF00205:PF02775:PF02775	100 | 5,71428571428571 | 5,71428571428571 | 2,85714285714286 | 2,85714285714286	66,6666666666667 | 16,6666666666667 | 16,6666666666667 | 16,6666666666667
189	NA	3.838709677419355	3.4285714285714284	-0.106838	0.598372	Peptidase M16 inactive domain | no_domain | short chain dehydrogenase : Peptidase M16 inactive domain	Peptidase M16 inactive domain | no_domain	PF05193 | no_domain | PF00106:PF05193	PF05193 | no_domain	100 | 40 | 2,85714285714286	100 | 14,2857142857143
1432	NA	1.9285714285714286	2	0.164032	0.598744	Calponin homology (CH) domain | no_domain	Calponin homology (CH) domain | no_domain | 3-hydroxyacyl-CoA dehydrogenase NAD binding domain : DEAD/DEAH box helicase	PF00307 | no_domain	PF00307 | no_domain | PF02737:PF00270	97,1428571428571 | 8,57142857142857	71,4285714285714 | 14,2857142857143 | 14,2857142857143
3167	NA	0.6666666666666666	0.7368421052631579	0.121429	0.602191	no_domain | Zinc finger C2H2 type	no_domain | Zinc finger C2H2 type | C2H2-type zinc finger	no_domain | PF00096	no_domain | PF00096 | PF13912	64,7058823529412 | 38,2352941176471	71,4285714285714 | 14,2857142857143 | 14,2857142857143
847	NA	0	0	-0.155556	0.605166	Ribosomal RNA adenine dimethylase | no_domain	Ribosomal RNA adenine dimethylase | ADP-ribosylation factor family : Ribosomal RNA adenine dimethylase	PF00398 | no_domain	PF00398 | PF00025:PF00398	100 | 2,85714285714286	100 | 14,2857142857143
626	NA	1.8888888888888888	1.95	0.289044	0.605218	Thioredoxin : Thioredoxin : Endoplasmic reticulum protein ERp29 C-terminal domain | Thioredoxin : Endoplasmic reticulum protein ERp29 C-terminal domain | Thioredoxin | Thioredoxin : Thioredoxin	Thioredoxin : Thioredoxin : Endoplasmic reticulum protein ERp29 C-terminal domain | Thioredoxin | Thioredoxin : Thioredoxin | Thioredoxin : Endoplasmic reticulum protein ERp29 C-terminal domain	PF00085:PF00085:PF07749 | PF00085:PF07749 | PF00085 | PF00085:PF00085	PF00085:PF00085:PF07749 | PF00085 | PF00085:PF00085 | PF00085:PF07749	85,7142857142857 | 11,4285714285714 | 5,71428571428571 | 2,85714285714286	100 | 16,6666666666667 | 16,6666666666667 | 16,6666666666667
346	NA	1	1.2222222222222223	0.111746	0.605569	RhoGAP domain | no_domain | WW domain : WW domain : PH domain : RhoGAP domain | Spindle pole body component BBP1 C-terminal : RhoGAP domain	RhoGAP domain | no_domain | RhoGAP domain : RhoGAP domain | Cytochrome c oxidase subunit Vb : RhoGAP domain	PF00620 | no_domain | PF00397:PF00397:PF00169:PF00620 | PF15272:PF00620	PF00620 | no_domain | PF00620:PF00620 | PF01215:PF00620	96 | 4 | 4 | 4	100 | 28,5714285714286 | 28,5714285714286 | 14,2857142857143
2079	NA	1.92	1.7333333333333334	0.166667	0.606992	Aminotransferase class-V	Aminotransferase class-V | no_domain	PF00266	PF00266 | no_domain	100	100 | 20
1673	NA	0.9342105263157895	0.9166666666666666	0.196825	0.60711	DNA polymerase III delta subunit | DNA polymerase III delta subunit : Replication factor C C-terminal domain | no_domain	DNA polymerase III delta subunit | no_domain	PF13177 | PF13177:PF08542 | no_domain	PF13177 | no_domain	88,2352941176471 | 11,7647058823529 | 2,94117647058824	100 | 14,2857142857143
1127	NA	0	0	0.209059	0.607567	Elongation factor Tu GTP binding domain | Elongation factor Tu GTP binding domain : Elongation factor Tu domain 2 | Elongation factor Tu GTP binding domain : Elongation factor Tu domain 2 : Elongation factor Tu C-terminal domain | Elongation factor Tu GTP binding domain : Elongation factor Tu C-terminal domain | Elongation factor Tu domain 2	Elongation factor Tu GTP binding domain | Elongation factor Tu GTP binding domain : Elongation factor Tu C-terminal domain | Elongation factor Tu GTP binding domain : Elongation factor Tu domain 2 | Elongation factor Tu GTP binding domain : Elongation factor Tu domain 2 : Elongation factor Tu C-terminal domain	PF00009 | PF00009:PF03144 | PF00009:PF03144:PF03143 | PF00009:PF03143 | PF03144	PF00009 | PF00009:PF03143 | PF00009:PF03144 | PF00009:PF03144:PF03143	44,1176470588235 | 41,1764705882353 | 20,5882352941176 | 11,7647058823529 | 2,94117647058824	100 | 33,3333333333333 | 33,3333333333333 | 16,6666666666667
1752	actin cytoskeleton	0.32075471698113206	0.4	0.166667	0.607954	ANTH domain	ANTH domain | no_domain	PF07651	PF07651 | no_domain	100	100 | 28,5714285714286
186	vesicle transport	0.8194444444444444	1	0.0925926	0.60824	Clathrin adaptor complex small chain | no_domain	no_domain | Clathrin adaptor complex small chain | Clathrin adaptor complex small chain : RNA recognition motif, (a,k,a, RRM RBD or RNP domain)	PF01217 | no_domain	no_domain | PF01217 | PF01217:PF00076	97,1428571428571 | 65,7142857142857	100 | 85,7142857142857 | 14,2857142857143
497	NA	0.8846153846153846	1	-0.153846	0.608752	HMG (high mobility group) box | no_domain | HMG (high mobility group) box : HMG (high mobility group) box	HMG (high mobility group) box | HMG (high mobility group) box : HMG (high mobility group) box | HMG-box domain : HMG (high mobility group) box	PF00505 | no_domain | PF00505:PF00505	PF00505 | PF00505:PF00505 | PF09011:PF00505	100 | 2,85714285714286 | 2,85714285714286	100 | 20 | 20
2116	NA	0	0	-0.125	0.609192	no_domain | AAA ATPase domain	no_domain | AAA ATPase domain	no_domain | PF13191	no_domain | PF13191	53,125 | 46,875	57,1428571428571 | 57,1428571428571
254	NA	0.033707865168539325	0	-0.155766	0.610313	Acyl-coenzyme A oxidase N-terminal : Acyl-CoA dehydrogenase middle domain | Acyl-coenzyme A oxidase N-terminal | Acyl-coenzyme A oxidase N-terminal : Acyl-CoA dehydrogenase middle domain : Acyl-CoA dehydrogenase C-terminal domain | no_domain | Acyl-CoA dehydrogenase middle domain : Acyl-CoA dehydrogenase C-terminal domain | Acyl-CoA dehydrogenase C-terminal domain | Acyl-CoA dehydrogenase middle …	Acyl-coenzyme A oxidase N-terminal : Acyl-CoA dehydrogenase middle domain : Acyl-CoA dehydrogenase C-terminal domain | Acyl-coenzyme A oxidase N-terminal : Acyl-CoA dehydrogenase middle domain | Acyl-CoA dehydrogenase middle domain | Acyl-CoA dehydrogenase middle domain : Acyl-CoA dehydrogenase C-terminal domain | no_domain	PF14749:PF02770 | PF14749 | PF14749:PF02770:PF00441 | no_domain | PF02770:PF00441 | PF00441 | PF02770 | PF14749:PF00441	PF14749:PF02770:PF00441 | PF14749:PF02770 | PF02770 | PF02770:PF00441 | no_domain	55,1724137931034 | 41,3793103448276 | 41,3793103448276 | 17,2413793103448 | 13,7931034482759 | 6,89655172413793 | 6,89655172413793 | 3,44827586206897	100 | 60 | 40 | 40 | 20
950	NA	2.764705882352941	2.142857142857143	-0.0421286	0.611247	no_domain | Zn-finger in ubiquitin-hydrolases and other protein : DUSP domain	no_domain | DUSP domain	no_domain | PF02148:PF06337	no_domain | PF06337	100 | 2,85714285714286	100 | 14,2857142857143
1034	NA	0	0	0.149137	0.612223	Ulp1 protease family C-terminal catalytic domain | no_domain	Ulp1 protease family C-terminal catalytic domain | no_domain	PF02902 | no_domain	PF02902 | no_domain	96,6666666666667 | 13,3333333333333	100 | 50
2457	NA	3.693548387096774	3.7777777777777777	0.241758	0.612488	VID27 C-terminal WD40-like domain | VID27 C-terminal WD40-like domain : VID27 C-terminal WD40-like domain | no_domain	VID27 C-terminal WD40-like domain | VID27 C-terminal WD40-like domain : VID27 C-terminal WD40-like domain	PF08553 | PF08553:PF08553 | no_domain	PF08553 | PF08553:PF08553	55,8823529411765 | 47,0588235294118 | 2,94117647058824	83,3333333333333 | 16,6666666666667
1487	NA	0.02040816326530612	0	0.192192	0.61327	IPP transferase | IPP transferase : IPP transferase | no_domain | IPP transferase : Zinc-finger of C2H2 type	IPP transferase | no_domain	PF01715 | PF01715:PF01715 | no_domain | PF01715:PF12874	PF01715 | no_domain	85,7142857142857 | 11,4285714285714 | 5,71428571428571 | 2,85714285714286	100 | 16,6666666666667
1072	NA	1.037037037037037	1	0.135714	0.614977	RING-like zinc finger | no_domain	RING-like zinc finger | no_domain	PF17123 | no_domain	PF17123 | no_domain	96,7741935483871 | 19,3548387096774	66,6666666666667 | 50
1376	NA	1.9787234042553192	1.7222222222222223	0.257143	0.615287	DinB superfamily : Sulfatase-modifying factor enzyme 1 : Sulfatase-modifying factor enzyme 1 | no_domain | Sulfatase-modifying factor enzyme 1 : Sulfatase-modifying factor enzyme 1 | DinB superfamily : Sulfatase-modifying factor enzyme 1 | Sulfatase-modifying factor enzyme 1	Sulfatase-modifying factor enzyme 1 | Sulfatase-modifying factor enzyme 1 : Sulfatase-modifying factor enzyme 1 | no_domain | DinB superfamily : Sulfatase-modifying factor enzyme 1 : Sulfatase-modifying factor enzyme 1	PF12867:PF03781:PF03781 | no_domain | PF03781:PF03781 | PF12867:PF03781 | PF03781	PF03781 | PF03781:PF03781 | no_domain | PF12867:PF03781:PF03781	48,5714285714286 | 40 | 31,4285714285714 | 25,7142857142857 | 8,57142857142857	60 | 40 | 20 | 20
240	NA	0	0	-0.0292642	0.61532	no_domain | PHD-finger | BTB/POZ domain	no_domain | PHD-finger | Septin	no_domain | PF00628 | PF00651	no_domain | PF00628 | PF00735	100 | 14,2857142857143 | 2,85714285714286	100 | 14,2857142857143 | 14,2857142857143
364	signaling	0.855072463768116	0.6923076923076923	0.166297	0.615813	BRO1-like domain : ALIX V-shaped domain binding to HIV | BRO1-like domain | BRO1-like domain : BRO1-like domain : ALIX V-shaped domain binding to HIV | no_domain | BRO1-like domain : BRO1-like domain | ALIX V-shaped domain binding to HIV	BRO1-like domain : ALIX V-shaped domain binding to HIV | BRO1-like domain | BRO1-like domain : BRO1-like domain | BRO1-like domain : BRO1-like domain : ALIX V-shaped domain binding to HIV | ALIX V-shaped domain binding to HIV	PF03097:PF13949 | PF03097 | PF03097:PF03097:PF13949 | no_domain | PF03097:PF03097 | PF13949	PF03097:PF13949 | PF03097 | PF03097:PF03097 | PF03097:PF03097:PF13949 | PF13949	100 | 8,57142857142857 | 8,57142857142857 | 5,71428571428571 | 2,85714285714286 | 2,85714285714286	100 | 42,8571428571429 | 14,2857142857143 | 14,2857142857143 | 14,2857142857143
1753	NA	0	0.1111111111111111	-0.116883	0.6176	no_domain | Helix-hairpin-helix domain	no_domain | Helix-hairpin-helix domain	no_domain | PF14520	no_domain | PF14520	57,1428571428571 | 42,8571428571429	57,1428571428571 | 57,1428571428571
2288	NA	0.7222222222222222	0.6666666666666666	0.0714286	0.61777	no_domain | PHD-finger	no_domain | PHD-finger	no_domain | PF00628	no_domain | PF00628	81,8181818181818 | 18,1818181818182	85,7142857142857 | 14,2857142857143
769	NA	1.2203389830508475	1.3636363636363635	-0.198113	0.61903	DALR anticodon binding domain | Arginyl tRNA synthetase N terminal domain : DALR anticodon binding domain | no_domain | Arginyl tRNA synthetase N terminal domain | Pyridine nucleotide-disulphide oxidoreductase : Pyridine nucleotide-disulphide oxidoreductase dimerisation domain : DALR anticodon binding domain	Arginyl tRNA synthetase N terminal domain : DALR anticodon binding domain | DALR anticodon binding domain | no_domain	PF05746 | PF03485:PF05746 | no_domain | PF03485 | PF07992:PF02852:PF05746	PF03485:PF05746 | PF05746 | no_domain	77,1428571428572 | 42,8571428571429 | 2,85714285714286 | 2,85714285714286 | 2,85714285714286	71,4285714285714 | 42,8571428571429 | 14,2857142857143
537	NA	1.891304347826087	1.8888888888888888	0.235088	0.619035	Threonyl and Alanyl tRNA synthetase second additional domain : tRNA synthetase class II core domain (G H P S and T) : Anticodon binding domain | tRNA synthetase class II core domain (G H P S and T) : Anticodon binding domain | Anticodon binding domain	Threonyl and Alanyl tRNA synthetase second additional domain : tRNA synthetase class II core domain (G H P S and T) : Anticodon binding domain | tRNA synthetase class II core domain (G H P S and T) : Anticodon binding domain | no_domain | tRNA synthetase class II core domain (G H P S and T)	PF07973:PF00587:PF03129 | PF00587:PF03129 | PF03129	PF07973:PF00587:PF03129 | PF00587:PF03129 | no_domain | PF00587	100 | 42,8571428571429 | 2,85714285714286	100 | 33,3333333333333 | 16,6666666666667 | 16,6666666666667
107	NA	0	0	0.11354	0.624365	Alcohol dehydrogenase GroES-like domain | no_domain | Alcohol dehydrogenase GroES-like domain : Alanine dehydrogenase/PNT C-terminal domain | Alcohol dehydrogenase GroES-like domain : D-isomer specific 2-hydroxyacid dehydrogenase NAD binding domain	Alcohol dehydrogenase GroES-like domain | no_domain	PF08240 | no_domain | PF08240:PF01262 | PF08240:PF02826	PF08240 | no_domain	100 | 27,2727272727273 | 3,03030303030303 | 3,03030303030303	100 | 33,3333333333333
826	NA	0	0	-0.245614	0.626523	ATP cone domain : Ribonucleotide reductase all-alpha domain | no_domain | Ribonucleotide reductase all-alpha domain	ATP cone domain : Ribonucleotide reductase all-alpha domain	PF03477:PF00317 | no_domain | PF00317	PF03477:PF00317	100 | 8,57142857142857 | 8,57142857142857	100
978	NA	2.056603773584906	2	0.153846	0.628886	alpha/beta hydrolase fold | Alpha/beta hydrolase family	alpha/beta hydrolase fold | no_domain | Alpha/beta hydrolase family	PF00561 | PF12697	PF00561 | no_domain | PF12697	96,875 | 3,125	100 | 16,6666666666667 | 16,6666666666667
1451	NA	0.9861111111111112	1	0.148649	0.62984	RNA recognition motif, (a,k,a, RRM RBD or RNP domain) | no_domain	no_domain | RNA recognition motif, (a,k,a, RRM RBD or RNP domain)	PF00076 | no_domain	no_domain | PF00076	65,7142857142857 | 37,1428571428571	57,1428571428571 | 42,8571428571429
177	NA	0.7333333333333333	0.5454545454545454	-0.142732	0.629973	Peptidase family M1 domain : ERAP1-like C-terminal domain | no_domain | Peptidase family M1 domain | Peptidase family M1 domain : Peptidase family M1 domain : ERAP1-like C-terminal domain | ERAP1-like C-terminal domain	Peptidase family M1 domain : ERAP1-like C-terminal domain | no_domain | Peptidase family M1 domain | Peptidase family M1 domain : Peptidase family M1 domain : ERAP1-like C-terminal domain | Peptidase family M1 domain : ERAP1-like C-terminal domain : ERAP1-like C-terminal domain | ERAP1-like C-terminal domain : Peptidase family M1 domain : ERAP1-like C-terminal domain	PF01433:PF11838 | no_domain | PF01433 | PF01433:PF01433:PF11838 | PF11838	PF01433:PF11838 | no_domain | PF01433 | PF01433:PF01433:PF11838 | PF01433:PF11838:PF11838 | PF11838:PF01433:PF11838	100 | 8,57142857142857 | 2,85714285714286 | 2,85714285714286 | 2,85714285714286	100 | 14,2857142857143 | 14,2857142857143 | 14,2857142857143 | 14,2857142857143 | 14,2857142857143
930	actin cytoskeleton	0	0	-0.261905	0.630471	Myosin head (motor domain) : SH3 domain | Myosin head (motor domain) : Variant SH3 domain | no_domain | Myosin head (motor domain) : Variant SH3 domain | Myosin head (motor domain) | Myosin head (motor domain) : Myosin head (motor domain) : Myosin head (motor domain) | Protein kinase domain : Myosin head (motor domain) : SH3 domain	Myosin head (motor domain) : Variant SH3 domain | Myosin head (motor domain) : SH3 domain	PF00063:PF00018 | PF00063:PF14604 | no_domain | PF00063:PF07653 | PF00063 | PF00063:PF00063:PF00063 | PF00069:PF00063:PF00018	PF00063:PF14604 | PF00063:PF00018	51,4285714285714 | 25,7142857142857 | 14,2857142857143 | 14,2857142857143 | 2,85714285714286 | 2,85714285714286 | 2,85714285714286	83,3333333333333 | 16,6666666666667
54	signaling	0	0	-0.0851794	0.63054	Protein kinase domain | no_domain | Protein kinase domain : Protein kinase domain	Protein kinase domain | Protein kinase domain : Protein kinase domain | Protein kinase domain : Ubiquitin-like domain : CAP-Gly domain	PF00069 | no_domain | PF00069:PF00069	PF00069 | PF00069:PF00069 | PF00069:PF14560:PF01302	100 | 8,57142857142857 | 5,71428571428571	100 | 14,2857142857143 | 14,2857142857143
1375	NA	0.9791666666666666	0.9411764705882353	0.192982	0.63216	tRNase Z endonuclease : Beta-lactamase superfamily domain | no_domain | tRNase Z endonuclease | Beta-lactamase superfamily domain | tRNase Z endonuclease : Metallo-beta-lactamase superfamily | Metallo-beta-lactamase superfamily : Beta-lactamase superfamily domain | Enoyl-(Acyl carrier protein) reductase : tRNase Z endonuclease	tRNase Z endonuclease : Beta-lactamase superfamily domain | tRNase Z endonuclease | Beta-lactamase superfamily domain | no_domain	PF13691:PF12706 | no_domain | PF13691 | PF12706 | PF13691:PF00753 | PF00753:PF12706 | PF13561:PF13691	PF13691:PF12706 | PF13691 | PF12706 | no_domain	66,6666666666667 | 12,1212121212121 | 12,1212121212121 | 6,06060606060606 | 6,06060606060606 | 3,03030303030303 | 3,03030303030303	57,1428571428571 | 42,8571428571429 | 28,5714285714286 | 14,2857142857143
2117	NA	0.7321428571428571	1.0588235294117647	-0.102273	0.632869	no_domain | Protein kinase domain	no_domain | Protein kinase domain	no_domain | PF00069	no_domain | PF00069	71,875 | 28,125	57,1428571428571 | 42,8571428571429
2305	NA	1	1	0.228571	0.633043	impB/mucB/samB family C-terminal domain | impB/mucB/samB family C-terminal domain : DNA repair protein REV1 C-terminal domain | no_domain	impB/mucB/samB family C-terminal domain | impB/mucB/samB family C-terminal domain : DNA repair protein REV1 C-terminal domain | no_domain	PF11799 | PF11799:PF16727 | no_domain	PF11799 | PF11799:PF16727 | no_domain	48,4848484848485 | 48,4848484848485 | 9,09090909090909	60 | 40 | 20
1440	NA	1.015625	1	0.356265	0.633414	RNA polymerase Rpb2 domain 2 : RNA polymerase Rpb2 domain 3 : RNA polymerase I Rpa2 specific domain : RNA polymerase Rpb2 domain 6 : RNA polymerase Rpb2 domain 7 | RNA polymerase Rpb2 domain 2 : RNA polymerase Rpb2 domain 3 : RNA polymerase I Rpa2 specific domain : RNA polymerase Rpb2 domain 6 : RNA polymerase Rpb2 domain 6 : RNA polymerase Rpb2 domain 7 | RNA polymerase Rpb2 domain 6 : RNA polym…	RNA polymerase Rpb2 domain 2 : RNA polymerase Rpb2 domain 3 : RNA polymerase I Rpa2 specific domain : RNA polymerase Rpb2 domain 6 : RNA polymerase Rpb2 domain 7 | no_domain | RNA polymerase Rpb2 domain 2 : RNA polymerase Rpb2 domain 3 : RNA polymerase I Rpa2 specific domain : RNA polymerase Rpb2 domain 6	PF04561:PF04565:PF06883:PF00562:PF04560 | PF04561:PF04565:PF06883:PF00562:PF00562:PF04560 | PF00562:PF04560 | PF04560 | PF04561:PF04565:PF06883	PF04561:PF04565:PF06883:PF00562:PF04560 | no_domain | PF04561:PF04565:PF06883:PF00562	91,1764705882353 | 5,88235294117647 | 2,94117647058824 | 2,94117647058824 | 2,94117647058824	100 | 14,2857142857143 | 14,2857142857143
1355	NA	4.476190476190476	4	0.175	0.633702	BING4CT (NUC141) domain | no_domain	BING4CT (NUC141) domain | no_domain	PF08149 | no_domain	PF08149 | no_domain	100 | 8,57142857142857	85,7142857142857 | 28,5714285714286
2900	NA	0	0	-0.1	0.633938	no_domain | UBA/TS-N domain	no_domain | UBA/TS-N domain	no_domain | PF00627	no_domain | PF00627	74,2857142857143 | 31,4285714285714	57,1428571428571 | 42,8571428571429
772	NA	0.6428571428571429	0.7058823529411765	0.142857	0.634389	Aminotransferase class I and II	Aminotransferase class I and II | no_domain	PF00155	PF00155 | no_domain	100	100 | 14,2857142857143
1958	NA	0.9824561403508771	0.7272727272727273	0.280952	0.635009	Glycosyl hydrolases family 38 N-terminal domain : Alpha mannosidase middle domain : Glycosyl hydrolases family 38 C-terminal domain | no_domain | Glycosyl hydrolases family 38 N-terminal domain : Glycosyl hydrolases family 38 N-terminal domain : Alpha mannosidase middle domain : Glycosyl hydrolases family 38 C-terminal domain	Glycosyl hydrolases family 38 N-terminal domain : Alpha mannosidase middle domain : Glycosyl hydrolases family 38 C-terminal domain | Glycosyl hydrolases family 38 N-terminal domain : Alpha mannosidase middle domain | Alpha mannosidase middle domain | Alpha mannosidase middle domain : Glycosyl hydrolases family 38 C-terminal domain	PF01074:PF09261:PF07748 | no_domain | PF01074:PF01074:PF09261:PF07748	PF01074:PF09261:PF07748 | PF01074:PF09261 | PF09261 | PF09261:PF07748	100 | 5,88235294117647 | 2,94117647058824	60 | 20 | 20 | 20
778	NA	1.8222222222222222	2	0.179272	0.635477	Histidine kinase- DNA gyrase B- and HSP90-like ATPase : DNA gyrase B | no_domain | DNA gyrase B | Histidine kinase- DNA gyrase B- and HSP90-like ATPase | Histidine kinase- DNA gyrase B- and HSP90-like ATPase : DNA gyrase B : Rhodanese-like domain : Protein-tyrosine phosphatase : Protein-tyrosine phosphatase	Histidine kinase- DNA gyrase B- and HSP90-like ATPase : DNA gyrase B | no_domain | DNA gyrase B | Histidine kinase- DNA gyrase B- and HSP90-like ATPase	PF02518:PF00204 | no_domain | PF00204 | PF02518 | PF02518:PF00204:PF00581:PF00102:PF00102	PF02518:PF00204 | no_domain | PF00204 | PF02518	94,2857142857143 | 17,1428571428571 | 5,71428571428571 | 2,85714285714286 | 2,85714285714286	85,7142857142857 | 42,8571428571429 | 14,2857142857143 | 14,2857142857143
1114	NA	1.1147540983606556	0.9090909090909091	0.142857	0.635972	Metallopeptidase family M24	Metallopeptidase family M24 | no_domain	PF00557	PF00557 | no_domain	100	100 | 14,2857142857143
2516	NA	1	0.8888888888888888	0.246795	0.638579	RNA recognition motif, (a,k,a, RRM RBD or RNP domain) : RNA recognition motif, (a,k,a, RRM RBD or RNP domain) | RNA recognition motif, (a,k,a, RRM RBD or RNP domain)	RNA recognition motif, (a,k,a, RRM RBD or RNP domain) : RNA recognition motif, (a,k,a, RRM RBD or RNP domain) | no_domain | RNA recognition motif, (a,k,a, RRM RBD or RNP domain)	PF00076:PF00076 | PF00076	PF00076:PF00076 | no_domain | PF00076	93,9393939393939 | 12,1212121212121	71,4285714285714 | 14,2857142857143 | 14,2857142857143
2109	NA	1	1.0909090909090908	-0.0595238	0.640654	no_domain | KH domain	no_domain | KH domain	no_domain | PF00013	no_domain | PF00013	91,4285714285714 | 8,57142857142857	83,3333333333333 | 16,6666666666667
654	NA	1.0149253731343284	1	-0.0792453	0.641958	no_domain | UBA-like domain	no_domain | UBA-like domain	no_domain | PF14555	no_domain | PF14555	79,4117647058823 | 50	83,3333333333333 | 83,3333333333333
2334	NA	2.78	2.4210526315789473	0.154791	0.641971	TFIIS helical bundle-like domain | no_domain	TFIIS helical bundle-like domain | no_domain	PF08711 | no_domain	PF08711 | no_domain	100 | 2,94117647058824	100 | 28,5714285714286
651	NA	0	0	0.186667	0.643634	Pyridoxal-dependent decarboxylase pyridoxal binding domain : Pyridoxal-dependent decarboxylase C-terminal sheet domain | no_domain | no_domain | no_domain | Pyridoxal-dependent decarboxylase C-terminal sheet domain | Pyridoxal-dependent decarboxylase pyridoxal binding domain	Pyridoxal-dependent decarboxylase pyridoxal binding domain : Pyridoxal-dependent decarboxylase C-terminal sheet domain | Pyridoxal-dependent decarboxylase pyridoxal binding domain | no_domain | no_domain | Pyridoxal-dependent decarboxylase pyridoxal binding domain : Pyridoxal-dependent decarboxylase C-terminal sheet domain : Thiolase N-terminal domain : Thiolase C-terminal domain | Pyridoxal-depe…	PF02784:PF00278 | PF00278-PF02784 | PF02784-PF00278 | no_domain | PF00278 | PF02784	PF02784:PF00278 | PF02784 | no_domain | PF02784-PF00278 | PF02784:PF00278:PF00108:PF02803 | PF02784:PF02784	82,8571428571429 | 17,1428571428571 | 14,2857142857143 | 2,85714285714286 | 2,85714285714286 | 2,85714285714286	85,7142857142857 | 28,5714285714286 | 14,2857142857143 | 14,2857142857143 | 14,2857142857143 | 14,2857142857143
2781	NA	0	0	-0.177632	0.644703	Staphylococcal nuclease homologue | no_domain	Staphylococcal nuclease homologue | no_domain | Staphylococcal nuclease homologue : Staphylococcal nuclease homologue	PF00565 | no_domain	PF00565 | no_domain | PF00565:PF00565	100 | 6,06060606060606	66,6666666666667 | 16,6666666666667 | 16,6666666666667
936	NA	0	0.05	0.123188	0.644712	MSP (Major sperm protein) domain | no_domain | MSP (Major sperm protein) domain : MSP (Major sperm protein) domain	MSP (Major sperm protein) domain | no_domain | MSP (Major sperm protein) domain : MSP (Major sperm protein) domain	PF00635 | no_domain | PF00635:PF00635	PF00635 | no_domain | PF00635:PF00635	97,0588235294118 | 8,82352941176471 | 2,94117647058824	100 | 28,5714285714286 | 14,2857142857143
2194	NA	0	0	0.168919	0.646435	Cyclophilin type peptidyl-prolyl cis-trans isomerase/CLD | no_domain	Cyclophilin type peptidyl-prolyl cis-trans isomerase/CLD | no_domain	PF00160 | no_domain	PF00160 | no_domain	97,0588235294118 | 8,82352941176471	83,3333333333333 | 33,3333333333333
211	NA	2.5294117647058822	2.4285714285714284	0.106522	0.646812	Cytosolic domain of 10TM putative phosphate transporter | no_domain | Cytosolic domain of 10TM putative phosphate transporter : Cytosolic domain of 10TM putative phosphate transporter	Cytosolic domain of 10TM putative phosphate transporter | no_domain	PF14703 | no_domain | PF14703:PF14703	PF14703 | no_domain	100 | 20 | 8,57142857142857	83,3333333333333 | 33,3333333333333
123	NA	0	0	-0.117816	0.647985	Thiolase N-terminal domain : Thiolase C-terminal domain | Thiolase N-terminal domain | Thiolase C-terminal domain | Thiolase N-terminal domain : Thiolase N-terminal domain : Thiolase C-terminal domain | Thiolase N-terminal domain : Thiolase N-terminal domain | Autophagocytosis associated protein active-site domain : Thiolase N-terminal domain : Thiolase C-terminal domain	Thiolase N-terminal domain : Thiolase C-terminal domain | Thiolase N-terminal domain | Thiolase N-terminal domain : Thiolase C-terminal domain : Sphingolipid Delta4-desaturase (DES) : Fatty acid desaturase | Glutathione S-transferase N-terminal domain : Glutathione S-transferase C-terminal domain : Thiolase N-terminal domain : Thiolase C-terminal domain	PF00108:PF02803 | PF00108 | PF02803 | PF00108:PF00108:PF02803 | PF00108:PF00108 | PF03987:PF00108:PF02803	PF00108:PF02803 | PF00108 | PF00108:PF02803:PF08557:PF00487 | PF13409:PF00043:PF00108:PF02803	100 | 11,4285714285714 | 8,57142857142857 | 5,71428571428571 | 2,85714285714286 | 2,85714285714286	85,7142857142857 | 14,2857142857143 | 14,2857142857143 | 14,2857142857143
494	NA	0	0	-0.14257	0.651347	Aminotransferase class I and II | 5-aminolevulinate synthase presequence : Aminotransferase class I and II | no_domain | Aminotransferase class I and II : Aminotransferase class I and II	Aminotransferase class I and II | Aminotransferase class I and II : Protein kinase domain : Kinase associated domain 1	PF00155 | PF09029:PF00155 | no_domain | PF00155:PF00155	PF00155 | PF00155:PF00069:PF02149	100 | 5,71428571428571 | 2,85714285714286 | 2,85714285714286	83,3333333333333 | 16,6666666666667
295	NA	0.9555555555555556	1	0.0963749	0.653252	ABC transporter | no_domain	ABC transporter | no_domain	PF00005 | no_domain	PF00005 | no_domain	100 | 12,1212121212121	100 | 33,3333333333333
1152	NA	0	0	-0.165165	0.653566	Domain of unknown function (DUF1744) | no_domain	Domain of unknown function (DUF1744) | Domain of unknown function (DUF1744) : Domain of unknown function (DUF1744) | no_domain	PF08490 | no_domain	PF08490 | PF08490:PF08490 | no_domain	100 | 5,88235294117647	57,1428571428571 | 28,5714285714286 | 14,2857142857143
2183	NA	0.9827586206896551	0.95	0.272973	0.653845	Acyl-CoA dehydrogenase N-terminal domain : Acyl-CoA dehydrogenase middle domain : Acyl-CoA dehydrogenase C-terminal domain | Acyl-CoA dehydrogenase N-terminal domain : Acyl-CoA dehydrogenase C-terminal domain	Acyl-CoA dehydrogenase N-terminal domain : Acyl-CoA dehydrogenase middle domain : Acyl-CoA dehydrogenase C-terminal domain | Acyl-CoA dehydrogenase C-terminal domain | Acyl-CoA dehydrogenase N-terminal domain : Acyl-CoA dehydrogenase middle domain	PF02771:PF02770:PF00441 | PF02771:PF00441	PF02771:PF02770:PF00441 | PF00441 | PF02771:PF02770	100 | 2,94117647058824	100 | 20 | 20
1701	NA	0.9782608695652174	1	0.125874	0.65397	ACT domain | no_domain | ACT domain	ACT domain | no_domain | ACT domain | ACT domain : ACT domain	PF13840 | no_domain | PF01842	PF13840 | no_domain | PF01842 | PF01842:PF01842	80 | 22,8571428571429 | 5,71428571428571	66,6666666666667 | 33,3333333333333 | 33,3333333333333 | 16,6666666666667
135	NA	0	0	0.0784051	0.654304	2OG-Fe(II) oxygenase superfamily | no_domain	2OG-Fe(II) oxygenase superfamily | no_domain	PF03171 | no_domain	PF03171 | no_domain	100 | 17,1428571428571	100 | 40
2325	NA	1.1379310344827587	1	-0.113514	0.656396	no_domain | Zinc knuckle | TATA box-binding protein binding : Zinc knuckle | Zinc knuckle : Bromodomain	no_domain | Bromodomain | TATA box-binding protein binding : Bromodomain	no_domain | PF15288 | PF09247:PF15288 | PF15288:PF00439	no_domain | PF00439 | PF09247:PF00439	68,5714285714286 | 22,8571428571429 | 8,57142857142857 | 2,85714285714286	57,1428571428571 | 42,8571428571429 | 14,2857142857143
1045	NA	1	1	0.160569	0.65643	Putative tRNA binding domain | Glutathione S-transferase C-terminal domain : Putative tRNA binding domain | Glutathione S-transferase C-terminal domain : Putative tRNA binding domain | no_domain | Glutathione S-transferase C-terminal domain	Putative tRNA binding domain | no_domain | Glutathione S-transferase C-terminal domain | Glutathione S-transferase C-terminal domain : Putative tRNA binding domain | Glutathione S-transferase C-terminal domain : Glutathione S-transferase C-terminal domain	PF01588 | PF00043:PF01588 | PF14497:PF01588 | no_domain | PF00043	PF01588 | no_domain | PF00043 | PF00043:PF01588 | PF14497:PF00043	66,6666666666667 | 27,2727272727273 | 9,09090909090909 | 6,06060606060606 | 3,03030303030303	85,7142857142857 | 14,2857142857143 | 14,2857142857143 | 14,2857142857143 | 14,2857142857143
50	NA	1.9183673469387754	2	-0.0571096	0.657918	Cyclophilin type peptidyl-prolyl cis-trans isomerase/CLD | RNA recognition motif, (a,k,a, RRM RBD or RNP domain) : Cyclophilin type peptidyl-prolyl cis-trans isomerase/CLD | no_domain | Cyclophilin type peptidyl-prolyl cis-trans isomerase/CLD : Phospholipase_D-nuclease N-terminal	Cyclophilin type peptidyl-prolyl cis-trans isomerase/CLD | RNA recognition motif, (a,k,a, RRM RBD or RNP domain) : Cyclophilin type peptidyl-prolyl cis-trans isomerase/CLD | no_domain	PF00160 | PF00076:PF00160 | no_domain | PF00160:PF13396	PF00160 | PF00076:PF00160 | no_domain	100 | 14,2857142857143 | 11,4285714285714 | 2,85714285714286	100 | 71,4285714285714 | 14,2857142857143
430	cell wall biogenesis	0	0	-0.116364	0.65814	Subtilase family | Peptidase S8 pro-domain : Subtilase family | no_domain	Subtilase family | Peptidase S8 pro-domain : Subtilase family | no_domain	PF00082 | PF16470:PF00082 | no_domain	PF00082 | PF16470:PF00082 | no_domain	97,0588235294118 | 5,88235294117647 | 2,94117647058824	100 | 57,1428571428571 | 14,2857142857143
2855	NA	0.9444444444444444	1	-0.0571429	0.658208	no_domain | Zinc finger C3HC4 type (RING finger)	no_domain | Zinc finger C3HC4 type (RING finger)	no_domain | PF00097	no_domain | PF00097	91,4285714285714 | 8,57142857142857	83,3333333333333 | 16,6666666666667
188	NA	0.8541666666666666	0.8	-0.104139	0.660662	Centromere kinetochore component CENP-T histone fold | no_domain | TATA box binding protein associated factor (TAF) | Histone-like transcription factor (CBF/NF-Y) and archaeal histone	Centromere kinetochore component CENP-T histone fold | no_domain	PF15511 | no_domain | PF02969 | PF00808	PF15511 | no_domain	100 | 22,8571428571429 | 11,4285714285714 | 2,85714285714286	100 | 16,6666666666667
2399	NA	0.972972972972973	1	-0.192308	0.661432	Phosphoribosyl transferase domain | no_domain | Alcohol dehydrogenase GroES-like domain : Phosphoribosyl transferase domain	Phosphoribosyl transferase domain | Glutathione S-transferase C-terminal domain : Phosphoribosyl transferase domain	PF00156 | no_domain | PF08240:PF00156	PF00156 | PF17171:PF00156	97,1428571428571 | 5,71428571428571 | 2,85714285714286	80 | 20
2215	NA	2019-02-06	2.2857142857142856	0.327778	0.664098	Staphylococcal nuclease homologue : Staphylococcal nuclease homologue : Staphylococcal nuclease homologue : Staphylococcal nuclease homologue : Tudor domain | Staphylococcal nuclease homologue : Staphylococcal nuclease homologue : Staphylococcal nuclease homologue : Tudor domain | Staphylococcal nuclease homologue : Staphylococcal nuclease homologue : Staphylococcal nuclease homologue : Tudor dom…	Staphylococcal nuclease homologue : Staphylococcal nuclease homologue : Staphylococcal nuclease homologue : Staphylococcal nuclease homologue : Tudor domain | Staphylococcal nuclease homologue : Staphylococcal nuclease homologue : Staphylococcal nuclease homologue : Staphylococcal nuclease homologue : Tudor domain : Staphylococcal nuclease homologue | Staphylococcal nuclease homologue : Staphyloc…	PF00565:PF00565:PF00565:PF00565:PF00567 | PF00565:PF00565:PF00565:PF00567 | PF00565:PF00565:PF00565:PF00567:PF00565 | PF00565:PF00565:PF00565:PF00565:PF00567:PF00565 | no_domain | PF00565	PF00565:PF00565:PF00565:PF00565:PF00567 | PF00565:PF00565:PF00565:PF00565:PF00567:PF00565 | PF00565:PF00565:PF00565:PF00567 | PF00565 | PF00565:PF00565:PF00565 | PF00565:PF00565:PF00567	52,9411764705882 | 29,4117647058824 | 11,7647058823529 | 5,88235294117647 | 2,94117647058824 | 2,94117647058824	42,8571428571429 | 28,5714285714286 | 28,5714285714286 | 14,2857142857143 | 14,2857142857143 | 14,2857142857143
29	NA	0	0	-0.0515464	0.664311	Protein kinase domain | no_domain | Protein kinase domain : Protein kinase domain | Protein kinase domain : NB-ARC domain	Protein kinase domain | Protein kinase domain : Protein kinase domain | no_domain | Protein kinase domain : WW domain | Protein kinase domain : Endonuclease/Exonuclease/phosphatase family | Calcium/calmodulin dependent protein kinase II association domain	PF00069 | no_domain | PF00069:PF00069 | PF00069:PF00931	PF00069 | PF00069:PF00069 | no_domain | PF00069:PF00397 | PF00069:PF03372 | PF08332	100 | 20 | 14,2857142857143 | 2,85714285714286	100 | 57,1428571428571 | 28,5714285714286 | 14,2857142857143 | 14,2857142857143 | 14,2857142857143
1007	NA	1.0208333333333333	0.8461538461538461	-0.163462	0.664578	Ribosomal proteins 50S-L18Ae/60S-L20/60S-L18A | no_domain	Ribosomal proteins 50S-L18Ae/60S-L20/60S-L18A | Ribosomal proteins 50S-L18Ae/60S-L20/60S-L18A : Ribosomal proteins 50S-L18Ae/60S-L20/60S-L18A	PF01775 | no_domain	PF01775 | PF01775:PF01775	100 | 5,71428571428571	85,7142857142857 | 14,2857142857143
2253	NA	0.9433962264150944	0.6923076923076923	0.13964	0.664722	DnaJ domain | no_domain	DnaJ domain | no_domain	PF00226 | no_domain	PF00226 | no_domain	100 | 2,85714285714286	85,7142857142857 | 28,5714285714286
176	NA	2.86046511627907	2.875	0.103511	0.6648	STAS domain | no_domain	STAS domain | no_domain	PF01740 | no_domain	PF01740 | no_domain	100 | 25,7142857142857	100 | 42,8571428571429
470	NA	1.9545454545454546	1.9090909090909092	-0.291592	0.665362	Carbamoyl-phosphate synthase small chain CPSase domain : Glutamine amidotransferase class-I : Carbamoyl-phosphate synthase L chain ATP binding domain : Carbamoyl-phosphate synthetase large chain oligomerisation domain : Carbamoyl-phosphate synthase L chain ATP binding domain : MGS-like domain : Aspartate/ornithine carbamoyltransferase carbamoyl-P binding domain : Aspartate/ornithine carbamoyltran…	Carbamoyl-phosphate synthase small chain CPSase domain : Glutamine amidotransferase class-I : Carbamoyl-phosphate synthase L chain ATP binding domain : Carbamoyl-phosphate synthetase large chain oligomerisation domain : Carbamoyl-phosphate synthase L chain ATP binding domain : MGS-like domain : Aspartate/ornithine carbamoyltransferase carbamoyl-P binding domain : Aspartate/ornithine carbamoyltran…	PF00988:PF00117:PF02786:PF02787:PF02786:PF02142:PF02729:PF00185 | PF02786:PF02787:PF02786 | PF02786 | no_domain | PF00117:PF00117:PF02787:PF02787 | PF00185 | PF00988:PF00117:PF02786 | PF00988:PF00117:PF02786:PF02786:PF02729:PF00185 | PF02142:PF02729:PF00185 | PF02786:PF02787:PF02786:PF02142 | PF02787	PF00988:PF00117:PF02786:PF02787:PF02786:PF02142:PF02729:PF00185 | PF02786:PF02787:PF02786 | PF00988:PF00117:PF02786:PF02787:PF02786:PF02142 | PF02786:PF02787:PF02786:PF02142:PF02729:PF00185	100 | 94,2857142857143 | 11,4285714285714 | 5,71428571428571 | 2,85714285714286 | 2,85714285714286 | 2,85714285714286 | 2,85714285714286 | 2,85714285714286 | 2,85714285714286 | 2,85714285714286	66,6666666666667 | 66,6666666666667 | 16,6666666666667 | 16,6666666666667
1694	cell wall biogenesis	0	0	-0.166667	0.668509	UDP-glucose:Glycoprotein Glucosyltransferase | UDP-glucose:Glycoprotein Glucosyltransferase : UDP-glucose:Glycoprotein Glucosyltransferase	UDP-glucose:Glycoprotein Glucosyltransferase | UDP-glucose:Glycoprotein Glucosyltransferase : UDP-glucose:Glycoprotein Glucosyltransferase | no_domain	PF06427 | PF06427:PF06427	PF06427 | PF06427:PF06427 | no_domain	94,2857142857143 | 5,71428571428571	66,6666666666667 | 33,3333333333333 | 16,6666666666667
1410	NA	1	1	-0.282895	0.668989	Glycogen debranching enzyme glucanotransferase domain : Central domain of human glycogen debranching enzyme : Amylo-alpha-1 6-glucosidase | Glycogen debranching enzyme glucanotransferase domain | Amylo-alpha-1 6-glucosidase | Glycogen debranching enzyme glucanotransferase domain : Glycogen debranching enzyme glucanotransferase domain : Central domain of human glycogen debranching enzyme : Amylo-a…	Glycogen debranching enzyme glucanotransferase domain : Central domain of human glycogen debranching enzyme : Amylo-alpha-1 6-glucosidase | Glycogen debranching enzyme glucanotransferase domain : Glycogen debranching enzyme glucanotransferase domain : Central domain of human glycogen debranching enzyme : Amylo-alpha-1 6-glucosidase | Glycogen debranching enzyme glucanotransferase domain : Central…	PF14701:PF14702:PF06202 | PF14701 | PF06202 | PF14701:PF14701:PF14702:PF06202 | PF14701:PF14702:PF06202:PF06202	PF14701:PF14702:PF06202 | PF14701:PF14701:PF14702:PF06202 | PF14701:PF14702 | PF14701:PF14702:PF06202:PF06202	94,1176470588235 | 5,88235294117647 | 2,94117647058824 | 2,94117647058824 | 2,94117647058824	57,1428571428571 | 14,2857142857143 | 14,2857142857143 | 14,2857142857143
534	NA	1.3018867924528301	2019-01-05	-0.117647	0.669758	Serine hydroxymethyltransferase | no_domain | Enoyl-CoA hydratase/isomerase : Serine hydroxymethyltransferase	Serine hydroxymethyltransferase | Serine hydroxymethyltransferase : Serine hydroxymethyltransferase : Serine hydroxymethyltransferase	PF00464 | no_domain | PF00378:PF00464	PF00464 | PF00464:PF00464:PF00464	100 | 2,85714285714286 | 2,85714285714286	100 | 14,2857142857143
95	NA	1	0.8571428571428571	0.0657631	0.67268	Cytochrome P450 | no_domain | Cytochrome P450 : Cytochrome P450 | Cytochrome P450 : Cytochrome P450 : Cytochrome P450	Cytochrome P450 | no_domain | Cytochrome P450 : Cytochrome P450	PF00067 | no_domain | PF00067:PF00067 | PF00067:PF00067:PF00067	PF00067 | no_domain | PF00067:PF00067	93,3333333333333 | 36,6666666666667 | 30 | 3,33333333333333	80 | 40 | 40
1	NA	2.7777777777777777	2019-02-05	0.0408676	0.67427	short chain dehydrogenase | Enoyl-(Acyl carrier protein) reductase | short chain dehydrogenase : Enoyl-(Acyl carrier protein) reductase | no_domain | short chain dehydrogenase : short chain dehydrogenase | short chain dehydrogenase : short chain dehydrogenase : short chain dehydrogenase | HTH domain : WYL domain : short chain dehydrogenase | Enoyl-(Acyl carrier protein) reductase : Glutathione-de…	short chain dehydrogenase | Enoyl-(Acyl carrier protein) reductase | short chain dehydrogenase : Enoyl-(Acyl carrier protein) reductase | no_domain	PF00106 | PF13561 | PF00106:PF13561 | no_domain | PF00106:PF00106 | PF00106:PF00106:PF00106 | PF08279:PF13280:PF00106 | PF13561:PF04828	PF00106 | PF13561 | PF00106:PF13561 | no_domain	100 | 100 | 51,4285714285714 | 34,2857142857143 | 14,2857142857143 | 2,85714285714286 | 2,85714285714286 | 2,85714285714286	100 | 85,7142857142857 | 28,5714285714286 | 14,2857142857143
138	NA	1	1	-0.0951407	0.675621	Aminotransferase class-III | Aminotransferase class-III : Aminotransferase class-III | no_domain | Aminotransferase class-III : Aminotransferase class-III : Aminotransferase class-III	Aminotransferase class-III | Aminotransferase class-III : Aminotransferase class-III	PF00202 | PF00202:PF00202 | no_domain | PF00202:PF00202:PF00202	PF00202 | PF00202:PF00202	100 | 20 | 5,71428571428571 | 2,85714285714286	100 | 42,8571428571429
1322	NA	0	0	0.157509	0.677379	Mono-functional DNA-alkylating methyl methanesulfonate N-term | no_domain | Mono-functional DNA-alkylating methyl methanesulfonate N-term : Mono-functional DNA-alkylating methyl methanesulfonate N-term	Mono-functional DNA-alkylating methyl methanesulfonate N-term | no_domain | Mono-functional DNA-alkylating methyl methanesulfonate N-term : Mono-functional DNA-alkylating methyl methanesulfonate N-term	PF10433 | no_domain | PF10433:PF10433	PF10433 | no_domain | PF10433:PF10433	88,5714285714286 | 17,1428571428571 | 2,85714285714286	60 | 20 | 20
2655	NA	1.0416666666666667	1	0.17316	0.677745	Translation initiation factor SUI1 | SWIB/MDM2 domain : Translation initiation factor SUI1 | no_domain	Translation initiation factor SUI1 | no_domain	PF01253 | PF02201:PF01253 | no_domain	PF01253 | no_domain	86,2068965517241 | 13,7931034482759 | 10,3448275862069	100 | 20
3032	NA	2.7169811320754715	2019-02-09	0.17316	0.677748	Zinc-finger of nitric oxide synthase-interacting protein | no_domain | RING-type zinc-finger | Zinc-finger of nitric oxide synthase-interacting protein : Zinc finger C3HC4 type (RING finger) | Zinc-finger of nitric oxide synthase-interacting protein : RING-type zinc-finger | Zinc-finger of nitric oxide synthase-interacting protein : zinc-RING finger domain	Zinc-finger of nitric oxide synthase-interacting protein | no_domain	PF15906 | no_domain | PF13445 | PF15906:PF13920 | PF15906:PF13445 | PF15906:PF14634	PF15906 | no_domain	40,625 | 21,875 | 15,625 | 12,5 | 6,25 | 6,25	83,3333333333333 | 16,6666666666667
39	microtubular transport	1.607843137254902	1.4285714285714286	0.0435905	0.677803	Kinesin motor domain | no_domain | Kinesin motor domain : Kinesin motor domain | Kinesin motor domain : Beta-lactamase | Microtubule binding | Microtubule binding : Kinesin motor domain	no_domain | Kinesin motor domain | Microtubule binding : Kinesin motor domain | Kinesin motor domain : Kinesin motor domain | Kinesin motor domain : Helix-hairpin-helix motif | CTD kinase subunit gamma CTK3 C-terminus : Kinesin motor domain	PF00225 | no_domain | PF00225:PF00225 | PF00225:PF00144 | PF16796 | PF16796:PF00225	no_domain | PF00225 | PF16796:PF00225 | PF00225:PF00225 | PF00225:PF12836 | PF12350:PF00225	100 | 20 | 8,57142857142857 | 2,85714285714286 | 2,85714285714286 | 2,85714285714286	100 | 100 | 28,5714285714286 | 14,2857142857143 | 14,2857142857143 | 14,2857142857143
1110	NA	1.7833333333333334	1.3333333333333333	0.145299	0.678407	tRNA pseudouridine synthase | no_domain	tRNA pseudouridine synthase | no_domain	PF01416 | no_domain	PF01416 | no_domain	97,0588235294118 | 8,82352941176471	83,3333333333333 | 33,3333333333333
848	NA	0	0.13333333333333333	0.0821429	0.678996	no_domain | Alcohol dehydrogenase GroES-like domain	Alcohol dehydrogenase GroES-like domain | no_domain	no_domain | PF08240	PF08240 | no_domain	78,125 | 28,125	83,3333333333333 | 33,3333333333333
2110	NA	0	0.058823529411764705	0.139706	0.679515	CHCH domain | no_domain	CHCH domain | no_domain	PF06747 | no_domain	PF06747 | no_domain	78,7878787878788 | 24,2424242424242	66,6666666666667 | 33,3333333333333
190	NA	2.8292682926829267	2019-02-05	-0.0823621	0.680125	Clathrin adaptor complex small chain | Clathrin adaptor complex small chain : Clathrin adaptor complex small chain | no_domain	Clathrin adaptor complex small chain | Clathrin adaptor complex small chain : Clathrin adaptor complex small chain	PF01217 | PF01217:PF01217 | no_domain	PF01217 | PF01217:PF01217	100 | 5,71428571428571 | 2,85714285714286	100 | 28,5714285714286
1220	actin cytoskeleton	0	0	-0.155556	0.68102	Clathrin-H-link | no_domain | DnaJ domain	Clathrin-H-link	PF13838 | no_domain | PF00226	PF13838	100 | 11,4285714285714 | 2,85714285714286	100
1917	NA	0.8936170212765957	0.875	0.222973	0.681045	Zinc-finger of C2H2 type : Pre-mRNA-splicing factor SF3a complex subunit 2 (Prp11) | Pre-mRNA-splicing factor SF3a complex subunit 2 (Prp11)	Zinc-finger of C2H2 type : Pre-mRNA-splicing factor SF3a complex subunit 2 (Prp11) | no_domain	PF12874:PF16835 | PF16835	PF12874:PF16835 | no_domain	97,0588235294118 | 2,94117647058824	100 | 16,6666666666667
1263	NA	1.3157894736842106	1.0555555555555556	0.2	0.681171	NAD binding domain of 6-phosphogluconate dehydrogenase : NAD-binding of NADP-dependent 3-hydroxyisobutyrate dehydrogenase | NAD binding domain of 6-phosphogluconate dehydrogenase | NAD binding domain of 6-phosphogluconate dehydrogenase : NAD binding domain of 6-phosphogluconate dehydrogenase : NAD-binding of NADP-dependent 3-hydroxyisobutyrate dehydrogenase	NAD binding domain of 6-phosphogluconate dehydrogenase : NAD-binding of NADP-dependent 3-hydroxyisobutyrate dehydrogenase | no_domain	PF03446:PF14833 | PF03446 | PF03446:PF03446:PF14833	PF03446:PF14833 | no_domain	97,0588235294118 | 2,94117647058824 | 2,94117647058824	85,7142857142857 | 14,2857142857143
516	NA	0	0	-0.1	0.681214	RING-H2 zinc finger domain | no_domain	RING-H2 zinc finger domain | no_domain	PF12678 | no_domain	PF12678 | no_domain	91,1764705882353 | 88,2352941176471	100 | 66,6666666666667
2137	vesicle transport	0.9444444444444444	0.6666666666666666	0.169173	0.681252	Sec8 exocyst complex component specific domain | no_domain | Creatinase/Prolidase N-terminal domain : Creatinase/Prolidase N-terminal domain : Metallopeptidase family M24 : C-terminal region of peptidase_M24 : Sec8 exocyst complex component specific domain	Sec8 exocyst complex component specific domain | no_domain	PF04048 | no_domain | PF01321:PF16189:PF00557:PF16188:PF04048	PF04048 | no_domain	97,1428571428571 | 5,71428571428571 | 2,85714285714286	100 | 20
286	NA	1.0229885057471264	0.9090909090909091	-0.144586	0.681457	Pyridine nucleotide-disulphide oxidoreductase : Pyridine nucleotide-disulphide oxidoreductase dimerisation domain | no_domain | Pyridine nucleotide-disulphide oxidoreductase	Pyridine nucleotide-disulphide oxidoreductase : Pyridine nucleotide-disulphide oxidoreductase dimerisation domain | Glutaredoxin : Pyridine nucleotide-disulphide oxidoreductase : Pyridine nucleotide-disulphide oxidoreductase dimerisation domain | Pyridine nucleotide-disulphide oxidoreductase	PF07992:PF02852 | no_domain | PF07992	PF07992:PF02852 | PF00462:PF07992:PF02852 | PF07992	100 | 8,57142857142857 | 5,71428571428571	100 | 14,2857142857143 | 14,2857142857143
1160	NA	0	0	-0.168498	0.681769	Peptidase dimerisation domain | no_domain	Peptidase dimerisation domain | Peptidase dimerisation domain : Chaperonin 10 Kd subunit	PF07687 | no_domain	PF07687 | PF07687:PF00166	100 | 3,03030303030303	83,3333333333333 | 16,6666666666667
513	NA	4.081081081081081	2.933333333333333	0.111301	0.681854	Histone-like transcription factor (CBF/NF-Y) and archaeal histone | no_domain	Histone-like transcription factor (CBF/NF-Y) and archaeal histone | no_domain	PF00808 | no_domain	PF00808 | no_domain	100 | 3,03030303030303	100 | 14,2857142857143
658	NA	0	0	-0.115385	0.685111	Ubiquitin carboxyl-terminal hydrolase family 1 | no_domain | Ubiquitin carboxyl-terminal hydrolase family 1 : Ubiquitin carboxyl-terminal hydrolase family 1	Ubiquitin carboxyl-terminal hydrolase family 1 | no_domain | Ubiquitin carboxyl-terminal hydrolase family 1 : Ubiquitin carboxyl-terminal hydrolase family 1	PF01088 | no_domain | PF01088:PF01088	PF01088 | no_domain | PF01088:PF01088	100 | 15,1515151515152 | 3,03030303030303	85,7142857142857 | 14,2857142857143 | 14,2857142857143
713	NA	1.9130434782608696	2.111111111111111	0.111111	0.68753	Protein of unknown function (DUF933)	Protein of unknown function (DUF933) | no_domain	PF06071	PF06071 | no_domain	100	100 | 28,5714285714286
2162	NA	1	1.0909090909090908	-0.236842	0.687616	Phosphoglucomutase/phosphomannomutase alpha/beta/alpha domain I : Phosphoglucomutase/phosphomannomutase alpha/beta/alpha domain I | Phosphoglucomutase/phosphomannomutase alpha/beta/alpha domain I | no_domain | Phosphoglucomutase/phosphomannomutase alpha/beta/alpha domain I : Phosphoglucomutase/phosphomannomutase alpha/beta/alpha domain III	Phosphoglucomutase/phosphomannomutase alpha/beta/alpha domain I : Phosphoglucomutase/phosphomannomutase alpha/beta/alpha domain I	PF02878:PF02878 | PF02878 | no_domain | PF02878:PF02880	PF02878:PF02878	82,8571428571429 | 14,2857142857143 | 5,71428571428571 | 5,71428571428571	100
2454	vesicle transport	2019-02-24	2.1666666666666665	0.141141	0.687851	PX domain | no_domain	PX domain | no_domain | RNA recognition motif, (a,k,a, RRM RBD or RNP domain) : PX domain	PF00787 | no_domain	PF00787 | no_domain | PF00076:PF00787	96,969696969697 | 9,09090909090909	57,1428571428571 | 42,8571428571429 | 14,2857142857143
140	NA	0.631578947368421	0.45454545454545453	0.0709729	0.688374	Cullin protein neddylation domain | no_domain | BTB/POZ domain : Cullin protein neddylation domain | IclR helix-turn-helix domain : Cullin protein neddylation domain	Cullin protein neddylation domain | no_domain	PF10557 | no_domain | PF00651:PF10557 | PF09339:PF10557	PF10557 | no_domain	100 | 14,2857142857143 | 2,85714285714286 | 2,85714285714286	100 | 28,5714285714286
71	NA	0	0	-0.0603426	0.689351	DEAD/DEAH box helicase | no_domain	DEAD/DEAH box helicase | no_domain | Cytochrome b5-like Heme/Steroid binding domain : Cytochrome b5-like Heme/Steroid binding domain : DEAD/DEAH box helicase	PF00270 | no_domain	PF00270 | no_domain | PF00173:PF00173:PF00270	100 | 25,7142857142857	100 | 14,2857142857143 | 14,2857142857143
524	NA	1.9285714285714286	2	0.184295	0.690358	KH domain : KH domain : KH domain | KH domain : KH domain | no_domain | KH domain	KH domain : KH domain : KH domain | KH domain : KH domain | KH domain	PF00013:PF00013:PF00013 | PF00013:PF00013 | no_domain | PF00013	PF00013:PF00013:PF00013 | PF00013:PF00013 | PF00013	100 | 11,4285714285714 | 2,85714285714286 | 2,85714285714286	100 | 33,3333333333333 | 16,6666666666667
741	NA	0.9577464788732394	0.8666666666666667	0.137931	0.691546	Aminotransferase class I and II | Aminotransferase class I and II : Aminotransferase class I and II | no_domain	Aminotransferase class I and II	PF00155 | PF00155:PF00155 | no_domain	PF00155	76,4705882352941 | 32,3529411764706 | 11,7647058823529	100
2547	NA	0	0	0.138889	0.692949	Amidohydrolase | Amidohydrolase family | no_domain	Amidohydrolase family | no_domain | Amidohydrolase	PF04909 | PF01979 | no_domain	PF01979 | no_domain | PF04909	57,1428571428571 | 34,2857142857143 | 8,57142857142857	66,6666666666667 | 33,3333333333333 | 33,3333333333333
1914	NA	0.9534883720930233	0.9090909090909091	-0.153571	0.695405	NUC173 domain | no_domain	NUC173 domain | NUC173 domain : NUC173 domain	PF08161 | no_domain	PF08161 | PF08161:PF08161	97,1428571428571 | 2,85714285714286	85,7142857142857 | 14,2857142857143
1894	NA	0	0	-0.181818	0.695459	RWD domain | RWD domain : DRG Family Regulatory Proteins Tma46 | DRG Family Regulatory Proteins Tma46	RWD domain : DRG Family Regulatory Proteins Tma46 | RWD domain	PF05773 | PF05773:PF16543 | PF16543	PF05773:PF16543 | PF05773	48,4848484848485 | 48,4848484848485 | 3,03030303030303	71,4285714285714 | 42,8571428571429
683	NA	2.119047619047619	1.4666666666666666	-0.143297	0.69566	Cyclin M transmembrane N-terminal domain | Cyclin M transmembrane N-terminal domain : CBS domain | no_domain | CBS domain | LSM domain : Cyclin M transmembrane N-terminal domain : CBS domain | Cyclin M transmembrane N-terminal domain : CBS domain : CBS domain	Cyclin M transmembrane N-terminal domain | Cyclin M transmembrane N-terminal domain : CBS domain | no_domain	PF01595 | PF01595:PF00571 | no_domain | PF00571 | PF01423:PF01595:PF00571 | PF01595:PF00571:PF00571	PF01595 | PF01595:PF00571 | no_domain	77,1428571428572 | 28,5714285714286 | 8,57142857142857 | 2,85714285714286 | 2,85714285714286 | 2,85714285714286	66,6666666666667 | 50 | 16,6666666666667
220	NA	1.7543859649122806	2	0.145979	0.695901	Hexokinase : Hexokinase | Hexokinase : Hexokinase : Hexokinase | Hexokinase | no_domain | Hexokinase : Hexokinase : Hexokinase	Hexokinase : Hexokinase | Hexokinase	PF00349:PF03727 | PF00349:PF03727:PF03727 | PF03727 | no_domain | PF00349:PF00349:PF03727	PF00349:PF03727 | PF03727	100 | 17,1428571428571 | 5,71428571428571 | 2,85714285714286 | 2,85714285714286	100 | 14,2857142857143
1819	NA	0	0	-0.152778	0.696151	Electron transfer flavoprotein domain | no_domain	Electron transfer flavoprotein domain | Electron transfer flavoprotein domain : Electron transfer flavoprotein domain	PF01012 | no_domain	PF01012 | PF01012:PF01012	100 | 2,85714285714286	100 | 16,6666666666667
2689	NA	0.975	1	0.152778	0.696206	Transcription initiation factor IID 18kD subunit | Transcription initiation factor IID 18kD subunit : Transcription initiation factor IID 18kD subunit	Transcription initiation factor IID 18kD subunit | no_domain | Transcription initiation factor IID 18kD subunit : hTAFII28-like protein conserved region	PF02269 | PF02269:PF02269	PF02269 | no_domain | PF02269:PF04719	97,0588235294118 | 2,94117647058824	66,6666666666667 | 33,3333333333333 | 16,6666666666667
799	NA	0	0	-0.198068	0.696947	ATP-grasp domain : CoA-ligase | CoA-ligase | no_domain	ATP-grasp domain : CoA-ligase | ATP-grasp domain : ATP-grasp domain : CoA-ligase	PF08442:PF00549 | PF00549 | no_domain	PF08442:PF00549 | PF08442:PF08442:PF00549	100 | 5,71428571428571 | 2,85714285714286	100 | 14,2857142857143
1431	NA	2.9508196721311477	5.333333333333333	0.282051	0.698702	RNA recognition motif, (a,k,a, RRM RBD or RNP domain) : RNA recognition motif, (a,k,a, RRM RBD or RNP domain) : RNA recognition motif, (a,k,a, RRM RBD or RNP domain) : RNA recognition motif, (a,k,a, RRM RBD or RNP domain) : RNA recognition motif, (a,k,a, RRM RBD or RNP domain) | RNA recognition motif, (a,k,a, RRM RBD or RNP domain) : RNA recognition motif, (a,k,a, RRM RBD or RNP domain) : RNA rec…	RNA recognition motif, (a,k,a, RRM RBD or RNP domain) : RNA recognition motif, (a,k,a, RRM RBD or RNP domain) : RNA recognition motif, (a,k,a, RRM RBD or RNP domain) : RNA recognition motif, (a,k,a, RRM RBD or RNP domain) : RNA recognition motif, (a,k,a, RRM RBD or RNP domain) | RNA recognition motif, (a,k,a, RRM RBD or RNP domain) : RNA recognition motif, (a,k,a, RRM RBD or RNP domain) : RNA rec…	PF00076:PF00076:PF00076:PF00076:PF00076 | PF00076:PF00076:PF00076:PF00076 | PF00076 | PF00076:PF00076 | PF00076:PF00076:PF00076	PF00076:PF00076:PF00076:PF00076:PF00076 | PF00076:PF00076:PF00076:PF00076 | no_domain	73,5294117647059 | 23,5294117647059 | 8,82352941176471 | 5,88235294117647 | 2,94117647058824	57,1428571428571 | 42,8571428571429 | 14,2857142857143
2816	NA	0.9772727272727273	0.7142857142857143	0.0833333	0.699015	no_domain | SRP54-type protein GTPase domain | Phosphoribulokinase / Uridine kinase family | KAP family P-loop domain | CobW/HypB/UreG nucleotide-binding domain	no_domain | ATPase family associated with various cellular activities (AAA)	no_domain | PF00448 | PF00485 | PF07693 | PF02492	no_domain | PF00004	77,1428571428572 | 11,4285714285714 | 5,71428571428571 | 5,71428571428571 | 2,85714285714286	83,3333333333333 | 16,6666666666667
275	vesicle transport	0.9310344827586207	1	0.0990629	0.699045	Dynamin family | no_domain | Dynamin family : Dynamin family | Dynamin family : Porphobilinogen deaminase dipyromethane cofactor binding domain	Dynamin family | no_domain	PF00350 | no_domain | PF00350:PF00350 | PF00350:PF01379	PF00350 | no_domain	100 | 5,71428571428571 | 2,85714285714286 | 2,85714285714286	100 | 28,5714285714286
2229	NA	1	0.7647058823529411	-0.157895	0.699284	FKBP-type peptidyl-prolyl cis-trans isomerase | no_domain	FKBP-type peptidyl-prolyl cis-trans isomerase	PF00254 | no_domain	PF00254	96,7741935483871 | 16,1290322580645	100
1401	NA	2	1.7272727272727273	-0.14939	0.699361	ATP synthase | no_domain	ATP synthase | ATP synthase : ATP synthase	PF00231 | no_domain	PF00231 | PF00231:PF00231	100 | 2,94117647058824	85,7142857142857 | 14,2857142857143
1326	NA	1	1	-0.186957	0.701032	mRNA capping enzyme catalytic domain : mRNA capping enzyme C-terminal domain | mRNA capping enzyme catalytic domain | mRNA capping enzyme catalytic domain : mRNA capping enzyme catalytic domain : mRNA capping enzyme C-terminal domain | mRNA capping enzyme C-terminal domain | mRNA capping enzyme catalytic domain : mRNA capping enzyme catalytic domain	mRNA capping enzyme catalytic domain : mRNA capping enzyme C-terminal domain | mRNA capping enzyme catalytic domain : mRNA capping enzyme catalytic domain : mRNA capping enzyme C-terminal domain	PF01331:PF03919 | PF01331 | PF01331:PF01331:PF03919 | PF03919 | PF01331:PF01331	PF01331:PF03919 | PF01331:PF01331:PF03919	94,2857142857143 | 8,57142857142857 | 5,71428571428571 | 5,71428571428571 | 2,85714285714286	100 | 16,6666666666667
2255	NA	0	0	0.142857	0.702449	Inner membrane component domain | no_domain	Inner membrane component domain | no_domain	PF03733 | no_domain	PF03733 | no_domain	97,0588235294118 | 14,7058823529412	83,3333333333333 | 33,3333333333333
2670	NA	0	0	-0.194444	0.702777	Chalcone isomerase like | Chalcone isomerase like : Chalcone isomerase like	Chalcone isomerase like | Chalcone isomerase like : Chalcone isomerase like	PF16035 | PF16035:PF16035	PF16035 | PF16035:PF16035	66,6666666666667 | 33,3333333333333	50 | 50
2791	septation	0	0	0.166667	0.702938	Ras family	Ras family | no_domain	PF00071	PF00071 | no_domain	100	100 | 20
1452	NA	0.9777777777777777	1.1333333333333333	-0.208333	0.703146	ATP synthase alpha/beta family beta-barrel domain : ATP synthase alpha/beta family nucleotide-binding domain | no_domain | ATP synthase alpha/beta family nucleotide-binding domain	ATP synthase alpha/beta family beta-barrel domain : ATP synthase alpha/beta family nucleotide-binding domain | ATP synthase alpha/beta family beta-barrel domain : ATP synthase alpha/beta family nucleotide-binding domain : Ribosomal protein L7Ae/L30e/S12e/Gadd45 family	PF02874:PF00006 | no_domain | PF00006	PF02874:PF00006 | PF02874:PF00006:PF01248	97,0588235294118 | 2,94117647058824 | 2,94117647058824	85,7142857142857 | 14,2857142857143
2306	NA	0.48214285714285715	0.4	-0.147059	0.705638	impB/mucB/samB family C-terminal domain | no_domain	impB/mucB/samB family C-terminal domain | Acylphosphatase	PF11799 | no_domain	PF11799 | PF00708	87,5 | 15,625	83,3333333333333 | 16,6666666666667
1670	polarity establishment	0	0	0.195195	0.705877	Myristoyl-CoA:protein N-myristoyltransferase N-terminal domain : Myristoyl-CoA:protein N-myristoyltransferase C-terminal domain | Myristoyl-CoA:protein N-myristoyltransferase C-terminal domain	Myristoyl-CoA:protein N-myristoyltransferase N-terminal domain : Myristoyl-CoA:protein N-myristoyltransferase C-terminal domain | no_domain	PF01233:PF02799 | PF02799	PF01233:PF02799 | no_domain	100 | 2,85714285714286	85,7142857142857 | 14,2857142857143
2396	NA	0.8709677419354839	0.8	0.195513	0.706471	Ubiquitin family : UBA/TS-N domain | Ubiquitin family | UBA/TS-N domain | no_domain	Ubiquitin family : UBA/TS-N domain | Ubiquitin family | UBA/TS-N domain	PF00240:PF00627 | PF00240 | PF00627 | no_domain	PF00240:PF00627 | PF00240 | PF00627	91,4285714285714 | 8,57142857142857 | 5,71428571428571 | 2,85714285714286	71,4285714285714 | 28,5714285714286 | 14,2857142857143
1144	NA	2.6346153846153846	2019-02-25	0.123077	0.707857	GDSL-like Lipase/Acylhydrolase family | no_domain	GDSL-like Lipase/Acylhydrolase family | no_domain	PF13472 | no_domain	PF13472 | no_domain	97,0588235294118 | 11,7647058823529	80 | 40
2905	NA	1	1	0.254386	0.70791	CBS domain : CBS domain | CBS domain : CBS domain : CBS domain | CBS domain | CRAL/TRIO N-terminal domain : CRAL/TRIO domain : CBS domain : CBS domain : CBS domain	CBS domain : CBS domain | CBS domain : CBS domain : CBS domain | CBS domain	PF00571:PF00571 | PF00571:PF00571:PF00571 | PF00571 | PF03765:PF00650:PF00571:PF00571:PF00571	PF00571:PF00571 | PF00571:PF00571:PF00571 | PF00571	55,8823529411765 | 41,1764705882353 | 5,88235294117647 | 2,94117647058824	40 | 40 | 20
2538	NA	0.9830508474576272	1.1111111111111112	-0.166667	0.708406	Cytochrome oxidase c subunit VIb	Cytochrome oxidase c subunit VIb | Cytochrome oxidase c subunit VIb : Cytochrome oxidase c subunit VIb	PF02297	PF02297 | PF02297:PF02297	100	80 | 20
1855	NA	1	1	0.193651	0.709428	DEAD/DEAH box helicase : DBP10CT (NUC160) domain | DEAD/DEAH box helicase	DEAD/DEAH box helicase : DBP10CT (NUC160) domain | DEAD/DEAH box helicase | DEAD/DEAH box helicase : DEAD/DEAH box helicase : DBP10CT (NUC160) domain | DBP10CT (NUC160) domain	PF00270:PF08147 | PF00270	PF00270:PF08147 | PF00270 | PF00270:PF00270:PF08147 | PF08147	97,1428571428571 | 2,85714285714286	83,3333333333333 | 16,6666666666667 | 16,6666666666667 | 16,6666666666667
1685	NA	0	0	0.138889	0.709632	Utp21 specific WD40 associated putative domain | no_domain | Cytochrome D1 heme domain : Utp21 specific WD40 associated putative domain | PQQ-like domain : Utp21 specific WD40 associated putative domain	Utp21 specific WD40 associated putative domain | no_domain | Utp21 specific WD40 associated putative domain : Utp21 specific WD40 associated putative domain	PF04192 | no_domain | PF02239:PF04192 | PF13360:PF04192	PF04192 | no_domain | PF04192:PF04192	94,2857142857143 | 2,85714285714286 | 2,85714285714286 | 2,85714285714286	71,4285714285714 | 14,2857142857143 | 14,2857142857143
2048	NA	0.225	0	0.131313	0.710135	NUC153 domain | no_domain	NUC153 domain | no_domain	PF08159 | no_domain	PF08159 | no_domain	93,75 | 9,375	85,7142857142857 | 14,2857142857143
296	NA	0	0	0.117135	0.711702	Ubiquitin family : Ribosomal protein S27a | Ubiquitin family | no_domain | Ribosomal protein S27a	Ubiquitin family | Ubiquitin family : Ribosomal protein S27a	PF00240:PF01599 | PF00240 | no_domain | PF01599	PF00240 | PF00240:PF01599	100 | 71,4285714285714 | 2,85714285714286 | 2,85714285714286	100 | 100
1782	NA	0	0	0.0972222	0.712783	no_domain | Ubiquitin family	no_domain | Ubiquitin family	no_domain | PF00240	no_domain | PF00240	54,2857142857143 | 48,5714285714286	57,1428571428571 | 42,8571428571429
87	septation	1.8048780487804879	1.736842105263158	0.0578818	0.713155	Septin | Septin : Septin | Septin : Septin : Septin	Septin | Septin : Septin | Variant SH3 domain : Septin	PF00735 | PF00735:PF00735 | PF00735:PF00735:PF00735	PF00735 | PF00735:PF00735 | PF14604:PF00735	100 | 25,7142857142857 | 25,7142857142857	100 | 14,2857142857143 | 14,2857142857143
84	signaling	0.9047619047619048	0.9230769230769231	-0.0535911	0.713468	G-protein alpha subunit | G-protein alpha subunit : G-protein alpha subunit | no_domain | Protein kinase domain : G-protein alpha subunit | no_domain	G-protein alpha subunit | G-protein alpha subunit : G-protein alpha subunit | no_domain	PF00503 | PF00503:PF00503 | no_domain | PF00069:PF00503 | PF00503-PF01807	PF00503 | PF00503:PF00503 | PF01807-PF00503	100 | 8,57142857142857 | 5,71428571428571 | 2,85714285714286 | 2,85714285714286	100 | 28,5714285714286 | 14,2857142857143
1008	NA	2019-01-02	1	0.111111	0.713754	TLD | TLD : TLD | no_domain	TLD | no_domain | TLD : TLD	PF07534 | PF07534:PF07534 | no_domain	PF07534 | no_domain | PF07534:PF07534	76,4705882352941 | 23,5294117647059 | 8,82352941176471	100 | 16,6666666666667 | 16,6666666666667
1259	NA	0.984375	1	0.123077	0.714276	Anticodon-binding domain of tRNA | no_domain	Anticodon-binding domain of tRNA | no_domain	PF08264 | no_domain	PF08264 | no_domain	97,1428571428571 | 8,57142857142857	100 | 14,2857142857143
278	NA	0	0.0625	0.120401	0.715529	RNB domain | PIN domain : Rrp44-like cold shock domain : RNB domain : S1 domain | no_domain | Rrp44-like cold shock domain : RNB domain | Rrp44-like cold shock domain : RNB domain : S1 domain | Rrp44-like cold shock domain : RNB domain : RNB domain : S1 domain | RNB domain : S1 domain | PIN domain : Rrp44-like cold shock domain : RNB domain | RNB domain : RNB domain | PIN domain : Rrp44-like cold…	PIN domain : Rrp44-like cold shock domain : RNB domain : S1 domain | RNB domain | Rrp44-like cold shock domain : RNB domain | no_domain | RNB domain : RNB domain	PF00773 | PF13638:PF17216:PF00773:PF17215 | no_domain | PF17216:PF00773 | PF17216:PF00773:PF17215 | PF17216:PF00773:PF00773:PF17215 | PF00773:PF17215 | PF13638:PF17216:PF00773 | PF00773:PF00773 | PF13638:PF17216	PF13638:PF17216:PF00773:PF17215 | PF00773 | PF17216:PF00773 | no_domain | PF00773:PF00773	94,2857142857143 | 85,7142857142857 | 17,1428571428571 | 11,4285714285714 | 11,4285714285714 | 8,57142857142857 | 5,71428571428571 | 5,71428571428571 | 2,85714285714286 | 2,85714285714286	71,4285714285714 | 57,1428571428571 | 42,8571428571429 | 14,2857142857143 | 14,2857142857143
40	NA	1.9189189189189189	1.4705882352941178	0.0494012	0.718008	Cation transporter/ATPase N-terminus : haloacid dehalogenase-like hydrolase | Cation transporter/ATPase N-terminus | no_domain | Cation transporter/ATPase N-terminus : haloacid dehalogenase-like hydrolase | haloacid dehalogenase-like hydrolase | haloacid dehalogenase-like hydrolase | Cation transporter/ATPase N-terminus : haloacid dehalogenase-like hydrolase : haloacid dehalogenase-like hydrolase…	Cation transporter/ATPase N-terminus | Cation transporter/ATPase N-terminus : haloacid dehalogenase-like hydrolase | no_domain | haloacid dehalogenase-like hydrolase | Cation transporter/ATPase N-terminus : haloacid dehalogenase-like hydrolase : haloacid dehalogenase-like hydrolase | Cation transporter/ATPase N-terminus : haloacid dehalogenase-like hydrolase | haloacid dehalogenase-like hydrolase	PF00690:PF00702 | PF00690 | no_domain | PF00690:PF08282 | PF00702 | PF08282 | PF00690:PF00702:PF00702 | PF00702:PF08282	PF00690 | PF00690:PF00702 | no_domain | PF00702 | PF00690:PF00702:PF00702 | PF00690:PF08282 | PF08282	100 | 85,7142857142857 | 45,7142857142857 | 45,7142857142857 | 22,8571428571429 | 11,4285714285714 | 8,57142857142857 | 2,85714285714286	100 | 85,7142857142857 | 71,4285714285714 | 57,1428571428571 | 28,5714285714286 | 28,5714285714286 | 28,5714285714286
416	NA	1.8867924528301887	1.8571428571428572	-0.133333	0.718043	ATPase family associated with various cellular activities (AAA) : Lon protease (S16) C-terminal proteolytic domain | no_domain | ATPase family associated with various cellular activities (AAA) : Lon protease (S16) C-terminal proteolytic domain : Lon protease (S16) C-terminal proteolytic domain | Lon protease (S16) C-terminal proteolytic domain | ATPase family associated with various cellular acti…	ATPase family associated with various cellular activities (AAA) : Lon protease (S16) C-terminal proteolytic domain | no_domain	PF00004:PF05362 | no_domain | PF00004:PF05362:PF05362 | PF05362 | PF00004	PF00004:PF05362 | no_domain	100 | 11,4285714285714 | 8,57142857142857 | 5,71428571428571 | 2,85714285714286	100 | 14,2857142857143
212	NA	0	0	0.0854194	0.718171	DEAD/DEAH box helicase : DEAD/DEAH box helicase | DEAD/DEAH box helicase | no_domain | SH3 domain : DEAD/DEAH box helicase : DEAD/DEAH box helicase | DEAD/DEAH box helicase : DEAD/DEAH box helicase : Prolyl oligopeptidase family | DEAD/DEAH box helicase : Helix-hairpin-helix domain	DEAD/DEAH box helicase | DEAD/DEAH box helicase : DEAD/DEAH box helicase | no_domain | Helix-hairpin-helix domain	PF00270:PF00270 | PF00270 | no_domain | PF00018:PF00270:PF00270 | PF00270:PF00270:PF00326 | PF00270:PF14520	PF00270 | PF00270:PF00270 | no_domain | PF14520	100 | 80 | 28,5714285714286 | 2,85714285714286 | 2,85714285714286 | 2,85714285714286	100 | 100 | 57,1428571428571 | 14,2857142857143
1647	NA	1.0985915492957747	1	-0.230769	0.718753	Glutamine amidotransferase domain : Asparagine synthase | Glutamine amidotransferase domain : Asparagine synthase : Asparagine synthase | no_domain	Glutamine amidotransferase domain : Asparagine synthase | Glutamine amidotransferase domain : Asparagine synthase : Asparagine synthase	PF13537:PF00733 | PF13537:PF00733:PF00733 | no_domain	PF13537:PF00733 | PF13537:PF00733:PF00733	85,7142857142857 | 14,2857142857143 | 2,85714285714286	80 | 40
2098	NA	1	1	0.120879	0.720212	Biotin/lipoate A/B protein ligase family | no_domain | Biotin/lipoate A/B protein ligase family : Bacterial lipoate protein ligase C-terminus | Bacterial lipoate protein ligase C-terminus	no_domain | Biotin/lipoate A/B protein ligase family | Biotin/lipoate A/B protein ligase family : Bacterial lipoate protein ligase C-terminus	PF03099 | no_domain | PF03099:PF10437 | PF10437	no_domain | PF03099 | PF03099:PF10437	40 | 37,1428571428571 | 14,2857142857143 | 8,57142857142857	66,6666666666667 | 33,3333333333333 | 16,6666666666667
854	NA	0	0	-0.12806	0.720619	Ubiquitin carboxyl-terminal hydrolase family 1 | no_domain	Ubiquitin carboxyl-terminal hydrolase family 1 | Ubiquitin carboxyl-terminal hydrolase family 1 : Ubiquitin carboxyl-terminal hydrolase family 1	PF01088 | no_domain	PF01088 | PF01088:PF01088	100 | 2,85714285714286	100 | 14,2857142857143
2174	NA	0.027777777777777776	0	0.166667	0.723299	PAS fold : GATA zinc finger | GATA zinc finger | PAS fold : GATA zinc finger | PAS fold | no_domain	GATA zinc finger | PAS fold : GATA zinc finger | PAS fold	PF08447:PF00320 | PF00320 | PF00989:PF00320 | PF08447 | no_domain	PF00320 | PF08447:PF00320 | PF08447	45,4545454545455 | 39,3939393939394 | 12,1212121212121 | 6,06060606060606 | 3,03030303030303	66,6666666666667 | 50 | 16,6666666666667
792	NA	1.94	1.9285714285714286	0.113898	0.723401	FAD dependent oxidoreductase | no_domain | Fungal Zn(2)-Cys(6) binuclear cluster domain : FAD dependent oxidoreductase | haloacid dehalogenase-like hydrolase : FAD dependent oxidoreductase | FAD dependent oxidoreductase : FAD dependent oxidoreductase	FAD dependent oxidoreductase | no_domain	PF01266 | no_domain | PF00172:PF01266 | PF00702:PF01266 | PF01266:PF01266	PF01266 | no_domain	100 | 3,84615384615385 | 3,84615384615385 | 3,84615384615385 | 3,84615384615385	100 | 20
2290	NA	0.047619047619047616	0	-0.172222	0.724829	Glycosyl transferase family 21 | Glycosyltransferase like family 2 | Glycosyl transferase family 21 : Glycosyl transferase family 21	Glycosyl transferase family 21 | Glycosyl transferase family 21 : Glycosyl transferase family 21	PF13506 | PF13641 | PF13506:PF13506	PF13506 | PF13506:PF13506	84,8484848484848 | 12,1212121212121 | 3,03030303030303	80 | 20
3754	NA	1.0638297872340425	1	0.165517	0.724971	Zinc finger C3HC4 type (RING finger) | RING-type zinc-finger | Ring finger domain | Zinc finger C3HC4 type (RING finger) | no_domain	Zinc finger C3HC4 type (RING finger) | no_domain | Zinc finger C3HC4 type (RING finger)	PF00097 | PF13445 | PF13639 | PF13920 | no_domain	PF00097 | no_domain | PF13920	74,0740740740741 | 7,40740740740741 | 7,40740740740741 | 7,40740740740741 | 3,7037037037037	60 | 20 | 20
174	NA	0.023809523809523808	0	0.0863378	0.726602	Adenylate kinase | no_domain | no_domain | Adenylate kinase | Adenylate kinase | no_domain | Adenylate kinase : Adenylate kinase	Adenylate kinase | no_domain | no_domain | Adenylate kinase : Adenylate kinase	PF00406 | PF00406-PF05191 | PF05191-PF00406 | PF00406:PF05191-PF00406 | PF00406:PF00406-PF05191 | no_domain | PF00406:PF00406	PF00406 | PF05191-PF00406 | PF00406-PF05191 | PF00406:PF00406	97,1428571428571 | 77,1428571428572 | 57,1428571428571 | 20 | 5,71428571428571 | 2,85714285714286 | 2,85714285714286	100 | 71,4285714285714 | 57,1428571428571 | 28,5714285714286
1277	NA	4.228070175438597	2019-03-02	0.157895	0.727566	RNA recognition motif, (a,k,a, RRM RBD or RNP domain) : Transcription termination and cleavage factor C-terminal | RNA recognition motif, (a,k,a, RRM RBD or RNP domain) | Transcription termination and cleavage factor C-terminal | no_domain	RNA recognition motif, (a,k,a, RRM RBD or RNP domain) : Transcription termination and cleavage factor C-terminal | RNA recognition motif, (a,k,a, RRM RBD or RNP domain) | no_domain | RNA recognition motif, (a,k,a, RRM RBD or RNP domain) : DNL zinc finger | Transcription termination and cleavage factor C-terminal	PF00076:PF14304 | PF00076 | PF14304 | no_domain	PF00076:PF14304 | PF00076 | no_domain | PF00076:PF05180 | PF14304	78,7878787878788 | 21,2121212121212 | 6,06060606060606 | 3,03030303030303	57,1428571428571 | 28,5714285714286 | 14,2857142857143 | 14,2857142857143 | 14,2857142857143
2012	NA	0.043478260869565216	0	0.142857	0.727747	S4 domain	S4 domain | no_domain	PF01479	PF01479 | no_domain	100	83,3333333333333 | 16,6666666666667
2065	NA	1	1	-0.135135	0.727885	Methyltransferase domain | no_domain | Methyltransferase domain | Methyltransferase domain	Methyltransferase domain | Methyltransferase domain	PF08241 | no_domain | PF13649 | PF13489	PF08241 | PF13489	77,1428571428572 | 11,4285714285714 | 8,57142857142857 | 5,71428571428571	100 | 16,6666666666667
136	NA	0	0	-0.0714286	0.727894	Isocitrate/isopropylmalate dehydrogenase | no_domain | Isocitrate/isopropylmalate dehydrogenase : Dihydrofolate reductase	Isocitrate/isopropylmalate dehydrogenase | Isocitrate/isopropylmalate dehydrogenase : CRAL/TRIO N-terminal domain : CRAL/TRIO domain	PF00180 | no_domain | PF00180:PF00186	PF00180 | PF00180:PF03765:PF00650	100 | 2,85714285714286 | 2,85714285714286	100 | 14,2857142857143
4046	NA	0.9767441860465116	1	-0.156682	0.728057	CobW/HypB/UreG nucleotide-binding domain | CobW/HypB/UreG nucleotide-binding domain : Cobalamin synthesis protein cobW C-terminal domain	CobW/HypB/UreG nucleotide-binding domain | CobW/HypB/UreG nucleotide-binding domain : CobW/HypB/UreG nucleotide-binding domain : Cobalamin synthesis protein cobW C-terminal domain	PF02492 | PF02492:PF07683	PF02492 | PF02492:PF02492:PF07683	87,0967741935484 | 12,9032258064516	83,3333333333333 | 16,6666666666667
2430	NA	0.9423076923076923	1	0.142857	0.72834	Yip1 domain	Yip1 domain | no_domain	PF04893	PF04893 | no_domain	100	83,3333333333333 | 16,6666666666667
3414	NA	0	0.08333333333333333	0.142857	0.72834	CoA binding domain	CoA binding domain | no_domain	PF13380	PF13380 | no_domain	100	100 | 20
1946	NA	0	0	0.119481	0.729764	Cyclic nucleotide-binding domain | Cyclic nucleotide-binding domain : Cyclic nucleotide-binding domain	Cyclic nucleotide-binding domain | no_domain | Cyclic nucleotide-binding domain : Cyclic nucleotide-binding domain	PF00027 | PF00027:PF00027	PF00027 | no_domain | PF00027:PF00027	100 | 2,94117647058824	71,4285714285714 | 28,5714285714286 | 28,5714285714286
612	NA	2	2	0.108772	0.730928	Histidine kinase- DNA gyrase B- and HSP90-like ATPase : DNA mismatch repair protein Mlh1 C-terminus | Histidine kinase- DNA gyrase B- and HSP90-like ATPase | no_domain | DNA mismatch repair protein Mlh1 C-terminus	Histidine kinase- DNA gyrase B- and HSP90-like ATPase | Histidine kinase- DNA gyrase B- and HSP90-like ATPase : DNA mismatch repair protein Mlh1 C-terminus | Histidine kinase- DNA gyrase B- and HSP90-like ATPase : MutL C terminal dimerisation domain | DNA mismatch repair protein Mlh1 C-terminus | no_domain	PF13589:PF16413 | PF13589 | no_domain | PF16413	PF13589 | PF13589:PF16413 | PF13589:PF08676 | PF16413 | no_domain	91,4285714285714 | 31,4285714285714 | 11,4285714285714 | 11,4285714285714	71,4285714285714 | 71,4285714285714 | 42,8571428571429 | 42,8571428571429 | 28,5714285714286
542	NA	0.32	1.6666666666666667	0.12037	0.731344	alpha/beta hydrolase fold | no_domain | Alpha/beta hydrolase family	alpha/beta hydrolase fold | no_domain | Svf1-like N-terminal lipocalin domain : Svf1-like C-terminal lipocalin-like domain	PF00561 | no_domain | PF12697	PF00561 | no_domain | PF08622:PF17187	93,9393939393939 | 18,1818181818182 | 3,03030303030303	50 | 33,3333333333333 | 16,6666666666667
2665	NA	0.9285714285714286	1	0.142857	0.732692	mRNA cleavage and polyadenylation factor CLP1 P-loop | mRNA cleavage and polyadenylation factor CLP1 P-loop : mRNA cleavage and polyadenylation factor CLP1 P-loop | no_domain	mRNA cleavage and polyadenylation factor CLP1 P-loop | no_domain	PF16575 | PF16575:PF16575 | no_domain	PF16575 | no_domain	84 | 12 | 8	100 | 16,6666666666667
2199	NA	4.4523809523809526	3.727272727272727	-0.142857	0.733296	Translation initiation factor SUI1	Translation initiation factor SUI1 | LSM domain : Translation initiation factor SUI1	PF01253	PF01253 | PF01423:PF01253	100	85,7142857142857 | 14,2857142857143
1739	NA	0	0	0.144444	0.734024	DNA repair metallo-beta-lactamase | Beta-lactamase superfamily domain : DNA repair metallo-beta-lactamase | no_domain	DNA repair metallo-beta-lactamase | Beta-lactamase superfamily domain : DNA repair metallo-beta-lactamase | Beta-lactamase superfamily domain	PF07522 | PF12706:PF07522 | no_domain	PF07522 | PF12706:PF07522 | PF12706	50 | 47,0588235294118 | 2,94117647058824	83,3333333333333 | 50 | 16,6666666666667
2266	NA	0	0	-0.181818	0.734805	AAA domain : AAA domain | AAA domain : AAA domain : AAA domain | AAA domain | no_domain | AAA domain	AAA domain : AAA domain : AAA domain | AAA domain | no_domain | AAA domain : AAA domain	PF13086:PF13087 | PF13086:PF13086:PF13087 | PF13087 | no_domain | PF13086	PF13086:PF13086:PF13087 | PF13087 | no_domain | PF13086:PF13087	42,8571428571429 | 28,5714285714286 | 17,8571428571429 | 14,2857142857143 | 7,14285714285714	80 | 40 | 20 | 20
380	cell wall biogenesis	0	0	0.0714286	0.735132	Glycosyl hydrolases family 16 | no_domain | Glycosyl hydrolases family 16 : Glycosyl hydrolases family 16	Glycosyl hydrolases family 16 | no_domain	PF00722 | no_domain | PF00722:PF00722	PF00722 | no_domain	100 | 2,94117647058824 | 2,94117647058824	100 | 20
1079	NA	0.875	0.6	-0.0789474	0.737309	no_domain | Protein kinase domain | Protein tyrosine kinase	no_domain | Protein kinase domain	no_domain | PF00069 | PF07714	no_domain | PF00069	58,8235294117647 | 38,2352941176471 | 8,82352941176471	60 | 40
47	NA	1.4074074074074074	1.125	0.120424	0.738632	Zinc finger C2H2 type : Zinc finger C2H2 type : Zinc finger C2H2 type : Zinc finger C2H2 type | Zinc finger C2H2 type : Zinc finger C2H2 type | Zinc finger C2H2 type : Zinc finger C2H2 type : Zinc finger C2H2 type | no_domain | Zinc finger C2H2 type | C2H2-type zinc finger : Zinc finger C2H2 type : Zinc finger C2H2 type | Zinc finger C2H2 type : Zinc finger C2H2 type : Zinc finger C2H2 type : C2H…	Zinc finger C2H2 type : Zinc finger C2H2 type : Zinc finger C2H2 type : Zinc finger C2H2 type | no_domain | Zinc finger C2H2 type : Zinc finger C2H2 type | Zinc finger C2H2 type : Zinc finger C2H2 type : Zinc finger C2H2 type | Zinc finger C2H2 type | Zinc finger C2H2 type : Zinc finger C2H2 type : Zinc finger C2H2 type : Zinc finger C2H2 type : Zinc finger C2H2 type | C2H2-type zinc finger : Zin…	PF00096:PF00096:PF00096:PF00096 | PF00096:PF00096 | PF00096:PF00096:PF00096 | no_domain | PF00096 | PF13894:PF00096:PF00096 | PF00096:PF00096:PF00096:PF13894 | PF13894:PF00096:PF00096:PF00096 | PF00096:PF00096:PF00096:PF00096:PF00096:PF00096 | PF00096:PF00096:PF00096:PF00096:PF00096:PF00096:PF00096 | PF00096:PF00096:PF00096:PF00096:PF00096:PF00096:PF00096:PF00096:PF00096:PF00096:PF13912:PF00096:P…	PF00096:PF00096:PF00096:PF00096 | no_domain | PF00096:PF00096 | PF00096:PF00096:PF00096 | PF00096 | PF00096:PF00096:PF00096:PF00096:PF00096 | PF13894:PF00096:PF00096:PF00096 | PF13912:PF00096:PF00096	54,5454545454545 | 48,4848484848485 | 48,4848484848485 | 27,2727272727273 | 21,2121212121212 | 15,1515151515152 | 6,06060606060606 | 6,06060606060606 | 3,03030303030303 | 3,03030303030303 | 3,03030303030303 | 3,03030303030303 | 3,03030303030303 | 3,03030303030303	66,6666666666667 | 50 | 50 | 50 | 16,6666666666667 | 16,6666666666667 | 16,6666666666667 | 16,6666666666667
1675	NA	5.657894736842105	4.642857142857143	0.161111	0.738818	Ku70/Ku80 N-terminal alpha/beta domain : Ku70/Ku80 beta-barrel domain | Ku70/Ku80 beta-barrel domain | no_domain | Ku70/Ku80 N-terminal alpha/beta domain	Ku70/Ku80 N-terminal alpha/beta domain : Ku70/Ku80 beta-barrel domain | no_domain | Ku70/Ku80 beta-barrel domain	PF03731:PF02735 | PF02735 | no_domain | PF03731	PF03731:PF02735 | no_domain | PF02735	93,9393939393939 | 6,06060606060606 | 3,03030303030303 | 3,03030303030303	100 | 14,2857142857143 | 14,2857142857143
1210	NA	0	0	0.113527	0.73901	Nup133 N terminal like | no_domain	Nup133 N terminal like | no_domain	PF08801 | no_domain	PF08801 | no_domain	100 | 11,4285714285714	100 | 14,2857142857143
3757	NA	0.2391304347826087	0	-0.142857	0.739069	mRNA capping enzyme beta chain	mRNA capping enzyme beta chain | mRNA capping enzyme beta chain : mRNA capping enzyme beta chain	PF02940	PF02940 | PF02940:PF02940	100	100 | 16,6666666666667
817	NA	0.9818181818181818	1.0625	0.0910798	0.741296	Cellulase (glycosyl hydrolase family 5) | no_domain | Cellulase (glycosyl hydrolase family 5) : Cellulase (glycosyl hydrolase family 5) | Cellulase (glycosyl hydrolase family 5) : Protein kinase domain	Cellulase (glycosyl hydrolase family 5) | no_domain | Cellulase (glycosyl hydrolase family 5) : Cellulase (glycosyl hydrolase family 5)	PF00150 | no_domain | PF00150:PF00150 | PF00150:PF00069	PF00150 | no_domain | PF00150:PF00150	100 | 17,6470588235294 | 8,82352941176471 | 2,94117647058824	83,3333333333333 | 33,3333333333333 | 16,6666666666667
488	NA	1	1	0.144928	0.742162	QLQ : HSA : Snf2-ATP coupling chromatin remodelling complex : Bromodomain | no_domain | HSA : Snf2-ATP coupling chromatin remodelling complex : Bromodomain | HSA : Snf2-ATP coupling chromatin remodelling complex | HSA | QLQ : HSA : Bromodomain | QLQ : HSA : Snf2-ATP coupling chromatin remodelling complex | Snf2-ATP coupling chromatin remodelling complex : Bromodomain	no_domain | QLQ : HSA : Snf2-ATP coupling chromatin remodelling complex : Bromodomain | HSA : Snf2-ATP coupling chromatin remodelling complex : Bromodomain | Bromodomain | HSA | HSA : Snf2-ATP coupling chromatin remodelling complex | QLQ : HSA : Bromodomain	PF08880:PF07529:PF14619:PF00439 | no_domain | PF07529:PF14619:PF00439 | PF07529:PF14619 | PF07529 | PF08880:PF07529:PF00439 | PF08880:PF07529:PF14619 | PF14619:PF00439	no_domain | PF08880:PF07529:PF14619:PF00439 | PF07529:PF14619:PF00439 | PF00439 | PF07529 | PF07529:PF14619 | PF08880:PF07529:PF00439	85,7142857142857 | 60 | 11,4285714285714 | 8,57142857142857 | 5,71428571428571 | 2,85714285714286 | 2,85714285714286 | 2,85714285714286	42,8571428571429 | 42,8571428571429 | 28,5714285714286 | 14,2857142857143 | 14,2857142857143 | 14,2857142857143 | 14,2857142857143
1388	NA	0	0	-0.108333	0.742165	Pyridine nucleotide-disulphide oxidoreductase | no_domain | Pyridine nucleotide-disulphide oxidoreductase : Pyridine nucleotide-disulphide oxidoreductase	Pyridine nucleotide-disulphide oxidoreductase | Cyclic nucleotide-binding domain : Pyridine nucleotide-disulphide oxidoreductase	PF07992 | no_domain | PF07992:PF07992	PF07992 | PF00027:PF07992	97,0588235294118 | 5,88235294117647 | 2,94117647058824	100 | 14,2857142857143
1010	adhesion	1	1	-0.105072	0.745932	Legume-like lectin family | no_domain	Legume-like lectin family | Legume-like lectin family : Legume-like lectin family	PF03388 | no_domain	PF03388 | PF03388:PF03388	100 | 2,85714285714286	85,7142857142857 | 14,2857142857143
1758	NA	0	0	0.125	0.745959	Myb-like DNA-binding domain | no_domain | Myb-like DNA-binding domain | Myb-like DNA-binding domain : Myb-like DNA-binding domain	Myb-like DNA-binding domain | no_domain	PF13921 | no_domain | PF00249 | PF00249:PF00249	PF13921 | no_domain	91,4285714285714 | 2,85714285714286 | 2,85714285714286 | 2,85714285714286	100 | 14,2857142857143
2317	NA	3.090909090909091	3.4444444444444446	0.29697	0.746347	Rad4 transglutaminase-like domain : Rad4 beta-hairpin domain 1 : Rad4 beta-hairpin domain 2 : Rad4 beta-hairpin domain 3 | Rad4 transglutaminase-like domain : Rad4 beta-hairpin domain 1 : Rad4 beta-hairpin domain 3 | Rad4 beta-hairpin domain 3 | no_domain | Rad4 transglutaminase-like domain : Rad4 transglutaminase-like domain : Rad4 beta-hairpin domain 1 : Rad4 beta-hairpin domain 2 : Rad4 beta-h…	Rad4 beta-hairpin domain 1 : Rad4 beta-hairpin domain 2 : Rad4 beta-hairpin domain 3 | Rad4 transglutaminase-like domain : Rad4 beta-hairpin domain 1 : Rad4 beta-hairpin domain 2 : Rad4 beta-hairpin domain 3	PF03835:PF10403:PF10404:PF10405 | PF03835:PF10403:PF10405 | PF10405 | no_domain | PF03835:PF03835:PF10403:PF10404:PF10405 | PF03835:PF10403:PF10404:PF10405:PF08447	PF10403:PF10404:PF10405 | PF03835:PF10403:PF10404:PF10405	81,25 | 6,25 | 6,25 | 3,125 | 3,125 | 3,125	60 | 40
2041	NA	0.02040816326530612	0	0.125	0.746499	ThiF family	ThiF family | no_domain	PF00899	PF00899 | no_domain	100	85,7142857142857 | 14,2857142857143
2281	NA	2.9210526315789473	3	0.125	0.746499	cwf21 domain	cwf21 domain | no_domain	PF08312	PF08312 | no_domain	100	100 | 16,6666666666667
219	NA	0.8620689655172413	0.8571428571428571	0.108688	0.746532	Oxidoreductase FAD-binding domain : Oxidoreductase NAD-binding domain | Cytochrome b5-like Heme/Steroid binding domain : Oxidoreductase FAD-binding domain : Oxidoreductase NAD-binding domain | Oxidoreductase FAD-binding domain | no_domain | Oxidoreductase NAD-binding domain	Oxidoreductase FAD-binding domain : Oxidoreductase NAD-binding domain | Oxidoreductase NAD-binding domain	PF00970:PF00175 | PF00173:PF00970:PF00175 | PF00970 | no_domain | PF00175	PF00970:PF00175 | PF00175	100 | 22,8571428571429 | 5,71428571428571 | 2,85714285714286 | 2,85714285714286	100 | 16,6666666666667
1507	NA	1.7380952380952381	2	0.125	0.747066	ATPase family associated with various cellular activities (AAA) | no_domain | ATPase family associated with various cellular activities (AAA) : Rad17 P-loop domain	ATPase family associated with various cellular activities (AAA) | no_domain	PF00004 | no_domain | PF00004:PF03215	PF00004 | no_domain	97,0588235294118 | 2,94117647058824 | 2,94117647058824	85,7142857142857 | 14,2857142857143
2983	NA	0	0	-0.169935	0.7472	Thiamine monophosphate synthase : Hydroxyethylthiazole kinase family | Hydroxyethylthiazole kinase family | Thiamine monophosphate synthase	Thiamine monophosphate synthase : Hydroxyethylthiazole kinase family | Hydroxyethylthiazole kinase family | Thiamine monophosphate synthase | Thiamine monophosphate synthase : Hydroxyethylthiazole kinase family : Hydroxyethylthiazole kinase family | Thiamine monophosphate synthase : Thiamine monophosphate synthase : Hydroxyethylthiazole kinase family	PF02581:PF02110 | PF02110 | PF02581	PF02581:PF02110 | PF02110 | PF02581 | PF02581:PF02110:PF02110 | PF02581:PF02581:PF02110	96,969696969697 | 3,03030303030303 | 3,03030303030303	66,6666666666667 | 16,6666666666667 | 16,6666666666667 | 16,6666666666667 | 16,6666666666667
643	NA	0	0	-0.0701754	0.747226	GDP-mannose 4 6 dehydratase | no_domain | GDP-mannose 4 6 dehydratase : GDP-mannose 4 6 dehydratase	GDP-mannose 4 6 dehydratase | no_domain | GDP-mannose 4 6 dehydratase : GDP-mannose 4 6 dehydratase	PF16363 | no_domain | PF16363:PF16363	PF16363 | no_domain | PF16363:PF16363	77,4193548387097 | 48,3870967741936 | 6,45161290322581	83,3333333333333 | 66,6666666666667 | 16,6666666666667
1266	NA	2.409090909090909	2.111111111111111	-0.125	0.747969	Ribosomal L18 C-terminal region	Ribosomal L18 C-terminal region | Vacuolar sorting protein 39 domain 2 : Ribosomal L18 C-terminal region	PF14204	PF14204 | PF10367:PF14204	100	85,7142857142857 | 14,2857142857143
2779	NA	0	0.1111111111111111	-0.181818	0.748122	Torus domain : RNA recognition motif, (a,k,a, RRM RBD or RNP domain) | Torus domain | no_domain | Torus domain : Nup53/35/40-type RNA recognition motif	Torus domain : RNA recognition motif, (a,k,a, RRM RBD or RNP domain)	PF16131:PF00076 | PF16131 | no_domain | PF16131:PF14605	PF16131:PF00076	84,375 | 12,5 | 3,125 | 3,125	100
2344	NA	0	0	0.177632	0.748169	TFIIH p62 subunit N-terminal domain : BSD domain | TFIIH p62 subunit N-terminal domain : BSD domain : BSD domain | no_domain | BSD domain | TFIIH p62 subunit N-terminal domain	TFIIH p62 subunit N-terminal domain : BSD domain | TFIIH p62 subunit N-terminal domain : BSD domain : BSD domain | no_domain | BSD domain	PF08567:PF03909 | PF08567:PF03909:PF03909 | no_domain | PF03909 | PF08567	PF08567:PF03909 | PF08567:PF03909:PF03909 | no_domain | PF03909	62,8571428571429 | 28,5714285714286 | 5,71428571428571 | 5,71428571428571 | 2,85714285714286	42,8571428571429 | 28,5714285714286 | 14,2857142857143 | 14,2857142857143
345	NA	0.9565217391304348	0.8333333333333334	-0.18797	0.748385	RNA polymerase Rpb2 domain 2 : RNA polymerase Rpb2 domain 3 : RNA polymerase Rpb2 domain 4 : RNA polymerase Rpb2 domain 5 : RNA polymerase Rpb2 domain 6 : RNA polymerase Rpb2 domain 7 | RNA polymerase Rpb2 domain 6 : RNA polymerase Rpb2 domain 7 | no_domain | RNA polymerase Rpb2 domain 6 | RNA polymerase Rpb2 domain 6 : RNA polymerase Rpb2 domain 6 | RNA polymerase Rpb2 domain 2 | RNA polymerase …	RNA polymerase Rpb2 domain 2 : RNA polymerase Rpb2 domain 3 : RNA polymerase Rpb2 domain 4 : RNA polymerase Rpb2 domain 5 : RNA polymerase Rpb2 domain 6 : RNA polymerase Rpb2 domain 7 | RNA polymerase Rpb2 domain 6 | RNA polymerase Rpb2 domain 2 : RNA polymerase Rpb2 domain 3 : RNA polymerase Rpb2 domain 3 : RNA polymerase Rpb2 domain 4 : RNA polymerase Rpb2 domain 5 : RNA polymerase Rpb2 domain …	PF04561:PF04565:PF04566:PF04567:PF00562:PF04560 | PF00562:PF04560 | no_domain | PF00562 | PF00562:PF00562 | PF04561 | PF04561:PF04565:PF04566:PF00562:PF04560 | PF04561:PF04565:PF04566:PF04567:PF00562 | PF04565 | PF04565:PF00562:PF00562:PF04560:PF00623 | PF08216:PF04561:PF04565:PF04566:PF04567:PF00562:PF04560	PF04561:PF04565:PF04566:PF04567:PF00562:PF04560 | PF00562 | PF04561:PF04565:PF04565:PF04566:PF04567:PF00562:PF04560 | PF04561:PF04565:PF04566:PF00562 | PF04561:PF04565:PF04566:PF04567:PF00562 | PF04565:PF04566:PF04567:PF00562 | PF04565:PF04566:PF04567:PF00562:PF04560	97,1428571428571 | 11,4285714285714 | 5,71428571428571 | 5,71428571428571 | 2,85714285714286 | 2,85714285714286 | 2,85714285714286 | 2,85714285714286 | 2,85714285714286 | 2,85714285714286 | 2,85714285714286	100 | 14,2857142857143 | 14,2857142857143 | 14,2857142857143 | 14,2857142857143 | 14,2857142857143 | 14,2857142857143
777	NA	0.7441860465116279	0.2857142857142857	-0.183019	0.748754	ATP synthase alpha/beta family beta-barrel domain : ATP synthase alpha/beta family nucleotide-binding domain : ATP synthase alpha/beta chain C terminal domain | ATP synthase alpha/beta family nucleotide-binding domain : ATP synthase alpha/beta chain C terminal domain | ATP synthase alpha/beta family beta-barrel domain : ATP synthase alpha/beta family nucleotide-binding domain | no_domain | ATP sy…	ATP synthase alpha/beta family beta-barrel domain : ATP synthase alpha/beta family nucleotide-binding domain : ATP synthase alpha/beta chain C terminal domain | ATP synthase alpha/beta family beta-barrel domain : ATP synthase alpha/beta family nucleotide-binding domain	PF02874:PF00006:PF00306 | PF00006:PF00306 | PF02874:PF00006 | no_domain | PF02874	PF02874:PF00006:PF00306 | PF02874:PF00006	94,2857142857143 | 8,57142857142857 | 5,71428571428571 | 2,85714285714286 | 2,85714285714286	100 | 14,2857142857143
567	NA	0	0	0.115038	0.749088	DnaJ domain : X-domain of DnaJ-containing | DnaJ domain : X-domain of DnaJ-containing : X-domain of DnaJ-containing | X-domain of DnaJ-containing | DnaJ domain | no_domain	DnaJ domain : X-domain of DnaJ-containing | DnaJ domain | DnaJ domain : DnaJ domain	PF00226:PF14308 | PF00226:PF14308:PF14308 | PF14308 | PF00226 | no_domain	PF00226:PF14308 | PF00226 | PF00226:PF00226	97,1428571428571 | 8,57142857142857 | 8,57142857142857 | 5,71428571428571 | 2,85714285714286	85,7142857142857 | 28,5714285714286 | 14,2857142857143
1217	NA	0	0	0.216802	0.749456	Ubiquitin family : UBA/TS-N domain : XPC-binding domain : UBA/TS-N domain | XPC-binding domain : UBA/TS-N domain | Ubiquitin family : UBA/TS-N domain | UBA/TS-N domain : XPC-binding domain : UBA/TS-N domain | no_domain | Ubiquitin family | Ubiquitin family : UBA/TS-N domain : UBA/TS-N domain | UBA/TS-N domain	Ubiquitin family : UBA/TS-N domain : XPC-binding domain : UBA/TS-N domain | Ubiquitin family : UBA/TS-N domain | Ubiquitin family : XPC-binding domain : UBA/TS-N domain | UBA/TS-N domain : XPC-binding domain | XPC-binding domain : UBA/TS-N domain	PF00240:PF00627:PF09280:PF00627 | PF09280:PF00627 | PF00240:PF00627 | PF00627:PF09280:PF00627 | no_domain | PF00240 | PF00240:PF00627:PF00627 | PF00627	PF00240:PF00627:PF09280:PF00627 | PF00240:PF00627 | PF00240:PF09280:PF00627 | PF00627:PF09280 | PF09280:PF00627	82,3529411764706 | 8,82352941176471 | 5,88235294117647 | 5,88235294117647 | 2,94117647058824 | 2,94117647058824 | 2,94117647058824 | 2,94117647058824	71,4285714285714 | 14,2857142857143 | 14,2857142857143 | 14,2857142857143 | 14,2857142857143
2817	NA	0	0	0.125	0.749653	SANT/Myb-like domain of DAMP1	SANT/Myb-like domain of DAMP1 | no_domain	PF16282	PF16282 | no_domain	100	83,3333333333333 | 16,6666666666667
2579	NA	0.35294117647058826	0.14285714285714285	0.190476	0.750051	DnaJ domain : CSL zinc finger | CSL zinc finger | DnaJ domain	DnaJ domain : CSL zinc finger | DnaJ domain | DnaJ domain : Golgin subfamily A member 7/ERF4 family | CSL zinc finger	PF00226:PF05207 | PF05207 | PF00226	PF00226:PF05207 | PF00226 | PF00226:PF10256 | PF05207	87,8787878787879 | 12,1212121212121 | 3,03030303030303	50 | 16,6666666666667 | 16,6666666666667 | 16,6666666666667
2811	NA	0	0	0.125	0.750392	TBPIP/Hop2 winged helix domain	TBPIP/Hop2 winged helix domain | no_domain	PF07106	PF07106 | no_domain	100	100 | 16,6666666666667
1386	NA	0.45901639344262296	0.5909090909090909	-0.125	0.750696	Phosphoglucose isomerase	Phosphoglucose isomerase | Phosphoglucose isomerase : RNA recognition motif, (a,k,a, RRM RBD or RNP domain)	PF00342	PF00342 | PF00342:PF00076	100	100 | 16,6666666666667
1875	NA	0.04878048780487805	0.09090909090909091	-0.125	0.751968	Maf-like protein	Maf-like protein | Maf-like protein : Maf-like protein	PF02545	PF02545 | PF02545:PF02545	100	83,3333333333333 | 16,6666666666667
2157	NA	2.0208333333333335	2019-01-09	0.163399	0.752345	Splicing factor SF3a60 binding domain : Pre-mRNA-splicing factor SF3A3 of SF3a complex Prp9 | no_domain | Splicing factor SF3a60 binding domain | Splicing factor SF3a60 binding domain : Pre-mRNA-splicing factor SF3A3 of SF3a complex Prp9 : Zinc-finger of C2H2 type	Splicing factor SF3a60 binding domain : Pre-mRNA-splicing factor SF3A3 of SF3a complex Prp9 | no_domain | Splicing factor SF3a60 binding domain : Pre-mRNA-splicing factor SF3A3 of SF3a complex Prp9 : Zinc-finger of C2H2 type | Pre-mRNA-splicing factor SF3A3 of SF3a complex Prp9	PF12108:PF16837 | no_domain | PF12108 | PF12108:PF16837:PF12874	PF12108:PF16837 | no_domain | PF12108:PF16837:PF12874 | PF16837	93,9393939393939 | 3,03030303030303 | 3,03030303030303 | 3,03030303030303	71,4285714285714 | 14,2857142857143 | 14,2857142857143 | 14,2857142857143
2838	NA	0.9069767441860465	0.875	0.136364	0.752646	Protein kinase domain | no_domain | Protein tyrosine kinase	Protein kinase domain | no_domain	PF00069 | no_domain | PF07714	PF00069 | no_domain	100 | 3,33333333333333 | 3,33333333333333	100 | 20
2397	NA	0.9545454545454546	1	-0.125	0.752651	PAXNEB protein	PAXNEB protein | PAXNEB protein : PAXNEB protein	PF05625	PF05625 | PF05625:PF05625	100	85,7142857142857 | 14,2857142857143
334	NA	0.975609756097561	1	0.140523	0.752994	Thioredoxin : Thioredoxin-like domain : Thioredoxin | Thioredoxin | Thioredoxin : Thioredoxin-like domain | Thioredoxin-like domain | Thioredoxin-like domain : Thioredoxin | no_domain	Thioredoxin : Thioredoxin-like domain : Thioredoxin | Thioredoxin | Thioredoxin : Thioredoxin-like domain | Thioredoxin-like domain : Thioredoxin	PF00085:PF13848:PF00085 | PF00085 | PF00085:PF13848 | PF13848 | PF13848:PF00085 | no_domain	PF00085:PF13848:PF00085 | PF00085 | PF00085:PF13848 | PF13848:PF00085	100 | 14,2857142857143 | 5,71428571428571 | 5,71428571428571 | 5,71428571428571 | 2,85714285714286	100 | 28,5714285714286 | 14,2857142857143 | 14,2857142857143
336	vesicle transport	0	0	0.0638072	0.753064	Syntaxin | no_domain	Syntaxin | no_domain | Syntaxin : Cysteine-rich secretory protein family	PF00804 | no_domain	PF00804 | no_domain | PF00804:PF00188	100 | 8,57142857142857	100 | 28,5714285714286 | 14,2857142857143
1525	NA	0	0	0.144444	0.753505	Galactokinase galactose-binding signature | no_domain	Galactokinase galactose-binding signature | no_domain	PF10509 | no_domain	PF10509 | no_domain	100 | 6,06060606060606	80 | 20
164	cell wall biogenesis	0	0	0.0595878	0.753742	MIR domain | no_domain	MIR domain | no_domain | MIR domain : MIR domain | Scd6-like Sm domain : MIR domain	PF02815 | no_domain	PF02815 | no_domain | PF02815:PF02815 | PF12701:PF02815	100 | 14,2857142857143	100 | 28,5714285714286 | 14,2857142857143 | 14,2857142857143
2795	NA	0.9148936170212766	0.6923076923076923	-0.154762	0.754222	tRNA intron endonuclease catalytic C-terminal domain | tRNA intron endonuclease N-terminal domain : tRNA intron endonuclease catalytic C-terminal domain	tRNA intron endonuclease catalytic C-terminal domain | tRNA intron endonuclease N-terminal domain : tRNA intron endonuclease catalytic C-terminal domain	PF01974 | PF02778:PF01974	PF01974 | PF02778:PF01974	81,4814814814815 | 18,5185185185185	60 | 40
594	septation	0	0	-0.09375	0.756254	Calcineurin-like phosphoesterase | no_domain	Calcineurin-like phosphoesterase	PF00149 | no_domain	PF00149	97,1428571428571 | 14,2857142857143	100
425	NA	2.2142857142857144	1.7857142857142858	-0.105882	0.756805	3' exoribonuclease family domain 1 : 3' exoribonuclease family domain 2 | 3' exoribonuclease family domain 1 | no_domain | 3' exoribonuclease family domain 2	3' exoribonuclease family domain 1 : 3' exoribonuclease family domain 2 | 3' exoribonuclease family domain 1 | no_domain	PF01138:PF03725 | PF01138 | no_domain | PF03725	PF01138:PF03725 | PF01138 | no_domain	94,2857142857143 | 68,5714285714286 | 5,71428571428571 | 2,85714285714286	85,7142857142857 | 28,5714285714286 | 14,2857142857143
152	septation	2.8095238095238093	2.176470588235294	0.065625	0.757376	Protein kinase domain | Protein kinase domain : Protein kinase domain | no_domain | Protein tyrosine kinase	Protein kinase domain | Protein kinase domain : Protein kinase domain | no_domain | Protein kinase domain : Protein kinase domain : Protein kinase domain | Protein kinase domain : Protein kinase domain : Response regulator receiver domain	PF00069 | PF00069:PF00069 | no_domain | PF07714	PF00069 | PF00069:PF00069 | no_domain | PF00069:PF00069:PF00069 | PF00069:PF00069:PF00072	97,1428571428571 | 82,8571428571429 | 11,4285714285714 | 2,85714285714286	100 | 57,1428571428571 | 14,2857142857143 | 14,2857142857143 | 14,2857142857143
1293	NA	0	0	0.149225	0.758009	VHS domain : GAT domain | VHS domain : GAT domain : Adaptin C-terminal domain | VHS domain | no_domain | Regulator of G protein signaling domain : VHS domain : GAT domain | Adaptin C-terminal domain	VHS domain : GAT domain | VHS domain : GAT domain : Adaptin C-terminal domain | Adaptin C-terminal domain | VHS domain	PF00790:PF03127 | PF00790:PF03127:PF02883 | PF00790 | no_domain | PF00615:PF00790:PF03127 | PF02883	PF00790:PF03127 | PF00790:PF03127:PF02883 | PF02883 | PF00790	54,2857142857143 | 42,8571428571429 | 11,4285714285714 | 2,85714285714286 | 2,85714285714286 | 2,85714285714286	71,4285714285714 | 57,1428571428571 | 28,5714285714286 | 14,2857142857143
1053	NA	0	0	-0.0943396	0.758827	Rhodanese-like domain | no_domain	Rhodanese-like domain	PF00581 | no_domain	PF00581	97,1428571428571 | 14,2857142857143	100
1202	NA	1	0.9	0.111111	0.759682	Ribosomal protein L7Ae/L30e/S12e/Gadd45 family	Ribosomal protein L7Ae/L30e/S12e/Gadd45 family | no_domain	PF01248	PF01248 | no_domain	100	100 | 14,2857142857143
411	NA	1	1	0.0918485	0.761927	Aminotransferase class I and II | Aminotransferase class I and II : Aminotransferase class I and II | no_domain	Aminotransferase class I and II | no_domain	PF00155 | PF00155:PF00155 | no_domain	PF00155 | no_domain	100 | 5,71428571428571 | 2,85714285714286	100 | 20
1140	NA	0	0	0.148718	0.762009	no_domain | no_domain | Eukaryotic glutathione synthase ATP binding domain | Eukaryotic glutathione synthase | Eukaryotic glutathione synthase ATP binding domain : Eukaryotic glutathione synthase : Eukaryotic glutathione synthase ATP binding domain	no_domain | no_domain | Eukaryotic glutathione synthase ATP binding domain | Eukaryotic glutathione synthase : Eukaryotic glutathione synthase ATP binding domain	PF03199-PF03917 | PF03917-PF03199 | PF03917 | PF03199 | PF03917:PF03199:PF03917	PF03199-PF03917 | PF03917-PF03199 | PF03917 | PF03199:PF03917	51,4285714285714 | 48,5714285714286 | 5,71428571428571 | 2,85714285714286 | 2,85714285714286	42,8571428571429 | 42,8571428571429 | 28,5714285714286 | 14,2857142857143
1750	NA	1	0.8461538461538461	0.111111	0.76205	Proteasome subunit	Proteasome subunit | no_domain	PF00227	PF00227 | no_domain	100	100 | 16,6666666666667
215	cell wall biogenesis	0	0	0.0159091	0.762368	no_domain | Glycosyl transferase family group 2	no_domain | Glycosyl transferase family group 2	no_domain | PF13632	no_domain | PF13632	97,1428571428571 | 40	100 | 33,3333333333333
1861	NA	1	2019-01-01	0.111111	0.76259	Trm112p-like protein	Trm112p-like protein | no_domain	PF03966	PF03966 | no_domain	100	100 | 14,2857142857143
1908	NA	0.021739130434782608	0	0.111111	0.76259	Radical SAM superfamily	Radical SAM superfamily | no_domain	PF04055	PF04055 | no_domain	100	100 | 14,2857142857143
2429	NA	2	1.875	0.111111	0.763157	Cactus-binding C-terminus of cactin protein	Cactus-binding C-terminus of cactin protein | no_domain	PF09732	PF09732 | no_domain	100	100 | 14,2857142857143
711	NA	0	0.09090909090909091	-0.177778	0.763271	RNA recognition motif, (a,k,a, RRM RBD or RNP domain) : RNA recognition motif, (a,k,a, RRM RBD or RNP domain) | RNA recognition motif, (a,k,a, RRM RBD or RNP domain)	RNA recognition motif, (a,k,a, RRM RBD or RNP domain) : RNA recognition motif, (a,k,a, RRM RBD or RNP domain)	PF00076:PF00076 | PF00076	PF00076:PF00076	93,9393939393939 | 21,2121212121212	100
2070	NA	0	0	0.111111	0.763751	PCI domain	PCI domain | no_domain	PF01399	PF01399 | no_domain	100	100 | 14,2857142857143
2211	NA	0	0	-0.27027	0.764092	Phosphoribosylglycinamide synthetase N domain : Phosphoribosylglycinamide synthetase ATP-grasp (A) domain : Phosphoribosylglycinamide synthetase C domain : AIR synthase related protein N-terminal domain : AIR synthase related protein C-terminal domain | Phosphoribosylglycinamide synthetase N domain : Phosphoribosylglycinamide synthetase ATP-grasp (A) domain : Phosphoribosylglycinamide synthetase …	Phosphoribosylglycinamide synthetase N domain : Phosphoribosylglycinamide synthetase ATP-grasp (A) domain : Phosphoribosylglycinamide synthetase C domain : AIR synthase related protein N-terminal domain : AIR synthase related protein C-terminal domain	PF02844:PF01071:PF02843:PF00586:PF02769 | PF02844:PF01071:PF02843 | PF01071:PF02843 | PF02844:PF01071	PF02844:PF01071:PF02843:PF00586:PF02769	94,2857142857143 | 5,71428571428571 | 2,85714285714286 | 2,85714285714286	100
1859	NA	0.9375	0.6666666666666666	0.212698	0.764685	RNA recognition motif, (a,k,a, RRM RBD or RNP domain) : RNA recognition motif, (a,k,a, RRM RBD or RNP domain) : linker between RRM2 and RRM3 domains in RBM39 protein : RNA recognition motif, (a,k,a, RRM RBD or RNP domain) | RNA recognition motif, (a,k,a, RRM RBD or RNP domain) : RNA recognition motif, (a,k,a, RRM RBD or RNP domain) : linker between RRM2 and RRM3 domains in RBM39 protein | linker …	RNA recognition motif, (a,k,a, RRM RBD or RNP domain) : RNA recognition motif, (a,k,a, RRM RBD or RNP domain) : linker between RRM2 and RRM3 domains in RBM39 protein : RNA recognition motif, (a,k,a, RRM RBD or RNP domain) | RNA recognition motif, (a,k,a, RRM RBD or RNP domain) : RNA recognition motif, (a,k,a, RRM RBD or RNP domain) : linker between RRM2 and RRM3 domains in RBM39 protein | RNA rec…	PF00076:PF00076:PF15519:PF00076 | PF00076:PF00076:PF15519 | PF15519:PF00076	PF00076:PF00076:PF15519:PF00076 | PF00076:PF00076:PF15519 | PF00076:PF15519:PF00076 | PF15519:PF00076	67,6470588235294 | 29,4117647058824 | 2,94117647058824	66,6666666666667 | 16,6666666666667 | 16,6666666666667 | 16,6666666666667
1249	NA	1	0.9230769230769231	-0.111111	0.765143	Polyprenyl synthetase | no_domain | Polyprenyl synthetase : Polyprenyl synthetase	Polyprenyl synthetase | Polyprenyl synthetase : RNA recognition motif, (a,k,a, RRM RBD or RNP domain)	PF00348 | no_domain | PF00348:PF00348	PF00348 | PF00348:PF00076	100 | 2,85714285714286 | 2,85714285714286	85,7142857142857 | 14,2857142857143
2084	NA	0	0	0.107143	0.765257	TFIIH C1-like domain | no_domain	TFIIH C1-like domain | no_domain	PF07975 | no_domain	PF07975 | no_domain	88,2352941176471 | 14,7058823529412	71,4285714285714 | 28,5714285714286
2876	NA	0	0	0.138889	0.766057	Formyl transferase | Formyl transferase : Formyl transferase | no_domain	Formyl transferase	PF00551 | PF00551:PF00551 | no_domain	PF00551	82,3529411764706 | 17,6470588235294 | 2,94117647058824	100
1165	NA	0	0.1	-0.111111	0.766281	Iron-sulfur cluster assembly protein	Iron-sulfur cluster assembly protein | Iron-sulfur cluster assembly protein : Iron-sulfur cluster assembly protein	PF01883	PF01883 | PF01883:PF01883	100	85,7142857142857 | 14,2857142857143
442	NA	1.1538461538461537	1.0909090909090908	-0.0769231	0.766591	Cytochrome b5-like Heme/Steroid binding domain | no_domain	Cytochrome b5-like Heme/Steroid binding domain	PF00173 | no_domain	PF00173	100 | 14,2857142857143	100
1988	NA	0	0	-0.111111	0.768187	NUDIX domain	NUDIX domain | Eukaryotic initiation factor 4E : NUDIX domain	PF00293	PF00293 | PF01652:PF00293	100	85,7142857142857 | 14,2857142857143
1880	NA	1.6666666666666667	1.6666666666666667	-0.111111	0.768883	DRG Family Regulatory Proteins Tma46	DRG Family Regulatory Proteins Tma46 | Metallopeptidase family M24 : DRG Family Regulatory Proteins Tma46	PF16543	PF16543 | PF00557:PF16543	100	100 | 14,2857142857143
1994	NA	0	0	-0.111111	0.768883	Thymidylate synthase	Thymidylate synthase | Thymidylate synthase : Thymidylate synthase	PF00303	PF00303 | PF00303:PF00303	100	85,7142857142857 | 14,2857142857143
2226	NA	1.934782608695652	2	-0.169884	0.770772	tRNAHis guanylyltransferase : Thg1 C terminal domain | Thg1 C terminal domain	tRNAHis guanylyltransferase : Thg1 C terminal domain | tRNAHis guanylyltransferase : Thg1 C terminal domain : Thg1 C terminal domain	PF04446:PF14413 | PF14413	PF04446:PF14413 | PF04446:PF14413:PF14413	97,0588235294118 | 2,94117647058824	80 | 20
3251	NA	1	1	0.111111	0.770804	POPLD (NUC188) domain | no_domain | Aminomethyltransferase folate-binding domain : POPLD (NUC188) domain	POPLD (NUC188) domain | no_domain	PF08170 | no_domain | PF01571:PF08170	PF08170 | no_domain	92 | 4 | 4	100 | 14,2857142857143
3673	NA	0	0	-0.133333	0.771807	Flavin containing amine oxidoreductase | NAD(P)-binding Rossmann-like domain | NAD(P)-binding Rossmann-like domain : Flavin containing amine oxidoreductase	Flavin containing amine oxidoreductase | Flavin containing amine oxidoreductase : ADP-ribosylation factor family | NAD(P)-binding Rossmann-like domain	PF01593 | PF13450 | PF13450:PF01593	PF01593 | PF01593:PF00025 | PF13450	88 | 16 | 4	80 | 20 | 20
301	NA	0.98	1	0.0745921	0.773593	Pyridine nucleotide-disulphide oxidoreductase | Pyridine nucleotide-disulphide oxidoreductase : EF hand | Pyridine nucleotide-disulphide oxidoreductase : EF hand : EF hand | Pyridine nucleotide-disulphide oxidoreductase : EF-hand domain pair | Pyridine nucleotide-disulphide oxidoreductase : EF hand | no_domain | Pyridine nucleotide-disulphide oxidoreductase : EF hand : EF hand | Pyridine nucleoti…	Pyridine nucleotide-disulphide oxidoreductase | Pyridine nucleotide-disulphide oxidoreductase : EF-hand domain pair | Pyridine nucleotide-disulphide oxidoreductase : Sigma-70 region 2 : Sigma-70 region 4	PF07992 | PF07992:PF00036 | PF07992:PF13202:PF13202 | PF07992:PF13499 | PF07992:PF13202 | no_domain | PF07992:PF13202:PF00036 | PF07992:PF13202:PF13833	PF07992 | PF07992:PF13499 | PF07992:PF04542:PF08281	97,1428571428571 | 25,7142857142857 | 14,2857142857143 | 14,2857142857143 | 8,57142857142857 | 2,85714285714286 | 2,85714285714286 | 2,85714285714286	100 | 33,3333333333333 | 16,6666666666667
1166	NA	0.9615384615384616	1.125	0.117647	0.77493	Palmitoyl protein thioesterase | Palmitoyl protein thioesterase : Palmitoyl protein thioesterase	Palmitoyl protein thioesterase	PF02089 | PF02089:PF02089	PF02089	88,2352941176471 | 11,7647058823529	100
919	NA	1.1111111111111112	1	-0.0806818	0.776432	Peptidase family M48 | no_domain | Thioredoxin : Peptidase family M48 | Peptidase family M48 : Peptidase family M48	Peptidase family M48 | Peptidase family M48 : Peptidase family M48	PF01435 | no_domain | PF00085:PF01435 | PF01435:PF01435	PF01435 | PF01435:PF01435	97,1428571428571 | 8,57142857142857 | 2,85714285714286 | 2,85714285714286	100 | 16,6666666666667
982	NA	0.6410256410256411	0.6	-0.1	0.776896	Metallo-beta-lactamase superfamily | no_domain | Metallo-beta-lactamase superfamily : Metallo-beta-lactamase superfamily	Metallo-beta-lactamase superfamily | Metallo-beta-lactamase superfamily : Metallo-beta-lactamase superfamily	PF00753 | no_domain | PF00753:PF00753	PF00753 | PF00753:PF00753	91,4285714285714 | 5,71428571428571 | 5,71428571428571	83,3333333333333 | 16,6666666666667
969	NA	0.9782608695652174	1.0833333333333333	0.1	0.777397	Copper/zinc superoxide dismutase (SODC)	Copper/zinc superoxide dismutase (SODC) | no_domain	PF00080	PF00080 | no_domain	100	100 | 20
1877	NA	1.0980392156862746	0.9230769230769231	0.1	0.778014	Regulated-SNARE-like domain	Regulated-SNARE-like domain | no_domain	PF13774	PF13774 | no_domain	100	85,7142857142857 | 14,2857142857143
1890	NA	0.8048780487804879	0.35714285714285715	0.144231	0.778516	Glutamine amidotransferase domain : Phosphoribosyl transferase domain | Glutamine amidotransferase domain | no_domain | Phosphoribosyl transferase domain | Glutamine amidotransferase domain : Phosphoribosyl transferase domain	Glutamine amidotransferase domain : Phosphoribosyl transferase domain | Glutamine amidotransferase domain	PF13522:PF00156 | PF13522 | no_domain | PF00156 | PF13537:PF00156	PF13522:PF00156 | PF13522	85,2941176470588 | 8,82352941176471 | 5,88235294117647 | 5,88235294117647 | 5,88235294117647	66,6666666666667 | 33,3333333333333
2052	NA	0.918918918918919	0.7272727272727273	0.1	0.778661	NUC153 domain	NUC153 domain | no_domain	PF08159	PF08159 | no_domain	100	100 | 14,2857142857143
709	NA	2019-01-14	1.4285714285714286	-0.0630252	0.779034	C4-type zinc-finger of DNA polymerase delta | no_domain	C4-type zinc-finger of DNA polymerase delta | no_domain	PF14260 | no_domain	PF14260 | no_domain	97,1428571428571 | 31,4285714285714	100 | 42,8571428571429
31	NA	2.731707317073171	2.75	-0.0570029	0.779039	Carboxylesterase family | Carboxylesterase family : Carboxylesterase family | no_domain	Carboxylesterase family | Carboxylesterase family : Carboxylesterase family | no_domain | Carboxylesterase family : Chitin recognition protein	PF00135 | PF00135:PF00135 | no_domain	PF00135 | PF00135:PF00135 | no_domain | PF00135:PF00187	100 | 59,375 | 25	80 | 60 | 20 | 20
396	NA	1.3541666666666667	1.8888888888888888	-0.135504	0.779064	Cation transporter/ATPase N-terminus : haloacid dehalogenase-like hydrolase | no_domain | Cation transporter/ATPase N-terminus | haloacid dehalogenase-like hydrolase | Cation transporter/ATPase N-terminus : haloacid dehalogenase-like hydrolase : Response regulator receiver domain	Cation transporter/ATPase N-terminus : haloacid dehalogenase-like hydrolase | Cation transporter/ATPase N-terminus	PF00690:PF00702 | no_domain | PF00690 | PF00702 | PF00690:PF00702:PF00072	PF00690:PF00702 | PF00690	100 | 20 | 17,1428571428571 | 8,57142857142857 | 2,85714285714286	100 | 20
3334	NA	2.1176470588235294	3.142857142857143	0.113445	0.779424	CHY zinc finger | no_domain	CHY zinc finger | no_domain	PF05495 | no_domain	PF05495 | no_domain	97,0588235294118 | 2,94117647058824	80 | 20
874	NA	0	0	0.0985915	0.779521	PH domain : GRAM domain | no_domain | GRAM domain : PH domain : GRAM domain | GRAM domain | PH domain | GRAM domain : PH domain	no_domain | PH domain | PH domain : GRAM domain | GRAM domain : PH domain : GRAM domain	PF00169:PF02893 | no_domain | PF02893:PF00169:PF02893 | PF02893 | PF00169 | PF02893:PF00169	no_domain | PF00169 | PF00169:PF02893 | PF02893:PF00169:PF02893	50 | 47,0588235294118 | 23,5294117647059 | 17,6470588235294 | 8,82352941176471 | 5,88235294117647	57,1428571428571 | 28,5714285714286 | 28,5714285714286 | 14,2857142857143
3072	NA	2019-02-06	2	-0.0972222	0.780455	Peptidase inhibitor I9 | no_domain	Peptidase inhibitor I9 | no_domain	PF05922 | no_domain	PF05922 | no_domain	88 | 32	83,3333333333333 | 16,6666666666667
352	NA	1.8666666666666667	1.8333333333333333	0.0751938	0.780646	Aconitase C-terminal domain | no_domain | KH domain : Aconitase C-terminal domain	Aconitase C-terminal domain | no_domain	PF00694 | no_domain | PF00013:PF00694	PF00694 | no_domain	100 | 14,2857142857143 | 2,85714285714286	100 | 14,2857142857143
2532	NA	2.5925925925925926	3	0.1	0.780813	Glycosyltransferase family 28 C-terminal domain	Glycosyltransferase family 28 C-terminal domain | no_domain	PF04101	PF04101 | no_domain	100	100 | 14,2857142857143
2050	NA	0	0	0.153571	0.781756	Glutamine amidotransferase domain : Asparagine synthase | Glutamine amidotransferase domain : Asparagine synthase : Asparagine synthase | Asparagine synthase | Asparagine synthase : Asparagine synthase | Glutamine amidotransferase domain	Glutamine amidotransferase domain : Asparagine synthase | Asparagine synthase | Asparagine synthase : Asparagine synthase	PF13537:PF00733 | PF13537:PF00733:PF00733 | PF00733 | PF00733:PF00733 | PF13537	PF13537:PF00733 | PF00733 | PF00733:PF00733	28,5714285714286 | 28,5714285714286 | 20 | 17,1428571428571 | 5,71428571428571	85,7142857142857 | 14,2857142857143 | 14,2857142857143
2192	NA	0.96	1	0.1	0.782451	Phosphorylase superfamily	Phosphorylase superfamily | no_domain	PF01048	PF01048 | no_domain	100	100 | 20
393	NA	1.8863636363636365	1.8571428571428572	-0.0761986	0.782565	Conserved hypothetical ATP binding protein | no_domain | Conserved hypothetical ATP binding protein : Conserved hypothetical ATP binding protein	Conserved hypothetical ATP binding protein | Signal recognition particle receptor beta subunit : Conserved hypothetical ATP binding protein	PF03029 | no_domain | PF03029:PF03029	PF03029 | PF09439:PF03029	100 | 2,85714285714286 | 2,85714285714286	100 | 14,2857142857143
606	signaling	0	0	-0.0782493	0.783303	no_domain | C2 domain | C2 domain : C2 domain | Phosphoinositide-specific phospholipase C efhand-like : C2 domain | EF-hand domain pair : C2 domain | Ras family | Phosphoinositide-specific phospholipase C efhand-like : C2 domain : C2 domain	C2 domain | no_domain | Pleckstrin homology domain : Phosphoinositide-specific phospholipase C efhand-like : C2 domain	no_domain | PF00168 | PF00168:PF00168 | PF09279:PF00168 | PF13499:PF00168 | PF00071 | PF09279:PF00168:PF00168	PF00168 | no_domain | PF16457:PF09279:PF00168	58,0645161290323 | 41,9354838709677 | 19,3548387096774 | 19,3548387096774 | 9,67741935483871 | 3,2258064516129 | 3,2258064516129	66,6666666666667 | 33,3333333333333 | 16,6666666666667
166	NA	0	0	0.0487805	0.783778	Histone deacetylase domain | Histone deacetylase domain : Histone deacetylase domain | no_domain	Histone deacetylase domain | no_domain | Histone deacetylase domain : Zinc finger C3HC4 type (RING finger)	PF00850 | PF00850:PF00850 | no_domain	PF00850 | no_domain | PF00850:PF13923	100 | 8,57142857142857 | 5,71428571428571	100 | 28,5714285714286 | 14,2857142857143
93	NA	0.9761904761904762	0.8888888888888888	0.0465116	0.784405	Protein kinase domain | no_domain | Protein kinase domain : Protein kinase domain	Protein kinase domain | no_domain	PF00069 | no_domain | PF00069:PF00069	PF00069 | no_domain	100 | 8,57142857142857 | 5,71428571428571	100 | 28,5714285714286
714	NA	0.9183673469387755	0.7692307692307693	-0.0909091	0.784782	Acyl CoA binding protein	Acyl CoA binding protein | Acyl CoA binding protein : Alpha/beta hydrolase family	PF00887	PF00887 | PF00887:PF12697	100	83,3333333333333 | 16,6666666666667
801	NA	0	0	-0.0909091	0.785129	Beta-eliminating lyase	Beta-eliminating lyase | Beta-eliminating lyase : Beta-eliminating lyase	PF01212	PF01212 | PF01212:PF01212	100	85,7142857142857 | 14,2857142857143
1659	NA	1.0204081632653061	1	0.144737	0.785582	Glycine cleavage system P-protein : Glycine cleavage system P-protein | Glycine cleavage system P-protein | no_domain | Aminotransferase class-V | Glycine cleavage system P-protein : Glycine cleavage system P-protein : Glycine cleavage system P-protein	Glycine cleavage system P-protein : Glycine cleavage system P-protein | DEAD/DEAH box helicase : Glycine cleavage system P-protein | Glycine cleavage system P-protein	PF02347:PF02347 | PF02347 | no_domain | PF00266 | PF02347:PF02347:PF02347	PF02347:PF02347 | PF00270:PF02347 | PF02347	94,2857142857143 | 5,71428571428571 | 2,85714285714286 | 2,85714285714286 | 2,85714285714286	83,3333333333333 | 16,6666666666667 | 16,6666666666667
547	NA	1.625	0.2	0.0833333	0.786434	Chromo (CHRromatin Organisation MOdifier) domain : Domain of unknown function (DUF4208) | Chromo (CHRromatin Organisation MOdifier) domain : Chromo (CHRromatin Organisation MOdifier) domain : Domain of unknown function (DUF4208) | PHD/FYVE-zinc-finger like domain | no_domain | Chromo (CHRromatin Organisation MOdifier) domain | Chromo (CHRromatin Organisation MOdifier) domain : Chromo (CHRromatin …	Chromo (CHRromatin Organisation MOdifier) domain | no_domain | Chromo (CHRromatin Organisation MOdifier) domain : Chromo (CHRromatin Organisation MOdifier) domain : Domain of unknown function (DUF4208) | Chromo (CHRromatin Organisation MOdifier) domain : Chromo (CHRromatin Organisation MOdifier) domain | Chromo (CHRromatin Organisation MOdifier) domain : Domain of unknown function (DUF4208) | Thy…	PF00385:PF13907 | PF00385:PF00385:PF13907 | PF15446 | no_domain | PF00385 | PF00385:PF00385 | PF13907	PF00385 | no_domain | PF00385:PF00385:PF13907 | PF00385:PF00385 | PF00385:PF13907 | PF02223:PF00385:PF00385 | PF08074:PF13907	60 | 37,1428571428571 | 28,5714285714286 | 20 | 11,4285714285714 | 2,85714285714286 | 2,85714285714286	85,7142857142857 | 42,8571428571429 | 42,8571428571429 | 28,5714285714286 | 14,2857142857143 | 14,2857142857143 | 14,2857142857143
1352	NA	1.9487179487179487	1.3846153846153846	0.109649	0.786925	DnaJ domain : Ribosome-associated complex head domain | DnaJ domain | no_domain | DnaJ domain : Ribosome-associated complex head domain : Myb-like DNA-binding domain | Ribosome-associated complex head domain	DnaJ domain | DnaJ domain : Ribosome-associated complex head domain | no_domain | PIN domain of ribonuclease : Nin one binding (NOB1) Zn-ribbon like : Ribosome-associated complex head domain : Myb-like DNA-binding domain	PF00226:PF16717 | PF00226 | no_domain | PF00226:PF16717:PF00249 | PF16717	PF00226 | PF00226:PF16717 | no_domain | PF17146:PF08772:PF16717:PF00249	60,6060606060606 | 42,4242424242424 | 6,06060606060606 | 3,03030303030303 | 3,03030303030303	42,8571428571429 | 42,8571428571429 | 14,2857142857143 | 14,2857142857143
1146	NA	0.9298245614035088	0.9230769230769231	0.0909091	0.787485	Nuclear transport factor 2 (NTF2) domain	Nuclear transport factor 2 (NTF2) domain | no_domain	PF02136	PF02136 | no_domain	100	100 | 16,6666666666667
1319	NA	0.975609756097561	1	0.0909091	0.788015	PCI domain | no_domain | PCI domain : Polyprenyl synthetase	PCI domain | no_domain	PF01399 | no_domain | PF01399:PF00348	PF01399 | no_domain	97,1428571428571 | 2,85714285714286 | 2,85714285714286	100 | 14,2857142857143
1359	NA	1	1	0.0909091	0.788568	PCRF domain	PCRF domain | no_domain	PF03462	PF03462 | no_domain	100	100 | 16,6666666666667
836	NA	0.9649122807017544	0.875	-0.0689655	0.788778	Thioesterase superfamily | no_domain	Thioesterase superfamily	PF03061 | no_domain	PF03061	97,0588235294118 | 11,7647058823529	100
1714	NA	1.2439024390243902	1.0833333333333333	-0.166667	0.788955	Elongation factor Tu GTP binding domain : Translation-initiation factor 2 | Translation initiation factor IF-2 N-terminal region : Elongation factor Tu GTP binding domain : Translation-initiation factor 2 | no_domain | HMG (high mobility group) box | Translation-initiation factor 2	Elongation factor Tu GTP binding domain : Translation-initiation factor 2 | Translation-initiation factor 2 : Elongation factor Tu GTP binding domain : Translation-initiation factor 2	PF00009:PF11987 | PF04760:PF00009:PF11987 | no_domain | PF00505 | PF11987	PF00009:PF11987 | PF11987:PF00009:PF11987	77,1428571428572 | 22,8571428571429 | 8,57142857142857 | 2,85714285714286 | 2,85714285714286	100 | 20
1975	NA	1.9555555555555555	2	0.141892	0.790016	SHS2 domain found in N terminus of Rpb7p/Rpc25p/MJ0397 : S1 RNA binding domain | SHS2 domain found in N terminus of Rpb7p/Rpc25p/MJ0397 | S1 RNA binding domain	SHS2 domain found in N terminus of Rpb7p/Rpc25p/MJ0397 : S1 RNA binding domain | SHS2 domain found in N terminus of Rpb7p/Rpc25p/MJ0397	PF03876:PF00575 | PF03876 | PF00575	PF03876:PF00575 | PF03876	91,4285714285714 | 8,57142857142857 | 2,85714285714286	71,4285714285714 | 28,5714285714286
2214	NA	0.9761904761904762	0.75	0.112613	0.790914	Alpha/beta hydrolase family | no_domain	Alpha/beta hydrolase family | no_domain | WW domain	PF12697 | no_domain	PF12697 | no_domain | PF00397	100 | 5,88235294117647	80 | 20 | 20
2735	NA	0	0	-0.166667	0.791945	Galactose-1-phosphate uridyl transferase N-terminal domain : Galactose-1-phosphate uridyl transferase C-terminal domain	Galactose-1-phosphate uridyl transferase N-terminal domain : Galactose-1-phosphate uridyl transferase C-terminal domain | Galactokinase galactose-binding signature : Galactose-1-phosphate uridyl transferase N-terminal domain : Galactose-1-phosphate uridyl transferase C-terminal domain	PF01087:PF02744	PF01087:PF02744 | PF10509:PF01087:PF02744	100	80 | 20
1303	NA	2	1.875	-0.097561	0.792336	Ribosomal protein L24e | no_domain	Ribosomal protein L24e	PF01246 | no_domain	PF01246	100 | 9,375	100
1608	NA	0	0	-0.097561	0.792336	RNase P subunit p30 | no_domain	RNase P subunit p30	PF01876 | no_domain	PF01876	100 | 2,85714285714286	100
2841	NA	0.4888888888888889	0.2222222222222222	0.131579	0.793617	ANTH domain | ANTH domain : Domain of unknown function (DUF1720) | ANTH domain : ANTH domain | ANTH domain : Domain of unknown function (DUF1720) : Domain of unknown function (DUF1720)	ANTH domain	PF07651 | PF07651:PF08226 | PF07651:PF07651 | PF07651:PF08226:PF08226	PF07651	91,4285714285714 | 5,71428571428571 | 2,85714285714286 | 2,85714285714286	100
1813	NA	2019-01-05	2	-0.146341	0.793888	2Fe-2S iron-sulfur cluster binding domain : NADH-ubiquinone oxidoreductase-G iron-sulfur binding region | no_domain | NADH-ubiquinone oxidoreductase-G iron-sulfur binding region | 2Fe-2S iron-sulfur cluster binding domain	2Fe-2S iron-sulfur cluster binding domain : NADH-ubiquinone oxidoreductase-G iron-sulfur binding region	PF13510:PF10588 | no_domain | PF10588 | PF13510	PF13510:PF10588	97,0588235294118 | 5,88235294117647 | 2,94117647058824 | 2,94117647058824	100
272	NA	0.9056603773584906	1	-0.0689655	0.793938	Core histone H2A/H2B/H3/H4 | no_domain	Core histone H2A/H2B/H3/H4	PF00125 | no_domain	PF00125	100 | 8,57142857142857	100
374	signaling	0	0	0.0806452	0.794706	Protein kinase domain | SAM domain (Sterile alpha motif) : Ras-binding domain of Byr2 : Protein kinase domain | SAM domain (Sterile alpha motif) : Ras-binding domain of Byr2 : Protein kinase domain | Ras-binding domain of Byr2 : Protein kinase domain | SAM domain (Sterile alpha motif) : Protein kinase domain	Protein kinase domain | no_domain | Calponin homology (CH) domain : Protein kinase domain | SAM domain (Sterile alpha motif) : Protein kinase domain | SAM domain (Sterile alpha motif) : Ras-binding domain of Byr2 : Protein kinase domain | SAM domain (Sterile alpha motif) : Ras-binding domain of Byr2 : Protein kinase domain : Protein kinase domain | SAM domain (Sterile alpha motif) : Protein kinas…	PF00069 | PF07647:PF14847:PF00069 | PF00536:PF14847:PF00069 | PF14847:PF00069 | PF00536:PF00069	PF00069 | no_domain | PF00307:PF00069 | PF00536:PF00069 | PF00536:PF14847:PF00069 | PF00536:PF14847:PF00069:PF00069 | PF07647:PF00069 | PF07647:PF14847:PF00069	66,6666666666667 | 30 | 16,6666666666667 | 6,66666666666667 | 3,33333333333333	85,7142857142857 | 14,2857142857143 | 14,2857142857143 | 14,2857142857143 | 14,2857142857143 | 14,2857142857143 | 14,2857142857143 | 14,2857142857143
1350	NA	0	0	0.118881	0.796351	tRNA synthetases class I (E and Q) catalytic domain : tRNA synthetases class I (E and Q) anti-codon binding domain | tRNA synthetases class I (E and Q) catalytic domain | no_domain	tRNA synthetases class I (E and Q) catalytic domain : tRNA synthetases class I (E and Q) anti-codon binding domain | tRNA synthetases class I (E and Q) catalytic domain | tRNA synthetases class I (E and Q) anti-codon binding domain	PF00749:PF03950 | PF00749 | no_domain	PF00749:PF03950 | PF00749 | PF03950	94,2857142857143 | 11,4285714285714 | 2,85714285714286	85,7142857142857 | 28,5714285714286 | 14,2857142857143
2453	NA	1.8604651162790697	1.9090909090909092	-0.0416667	0.796939	no_domain | Zinc-finger of C2H2 type	no_domain | Zinc-finger of C2H2 type	no_domain | PF12874	no_domain | PF12874	87,5 | 12,5	83,3333333333333 | 16,6666666666667
1496	NA	0	0	0.165165	0.798251	Zn-finger in ubiquitin-hydrolases and other protein : UBA/TS-N domain : UBA/TS-N domain | Zn-finger in ubiquitin-hydrolases and other protein : Zn-finger in ubiquitin-hydrolases and other protein : UBA/TS-N domain : UBA/TS-N domain | no_domain | UBA/TS-N domain | Zn-finger in ubiquitin-hydrolases and other protein | Zn-finger in ubiquitin-hydrolases and other protein : UBA/TS-N domain | Zn-finger…	Zn-finger in ubiquitin-hydrolases and other protein : UBA/TS-N domain : UBA/TS-N domain | Zn-finger in ubiquitin-hydrolases and other protein : Zn-finger in ubiquitin-hydrolases and other protein : UBA/TS-N domain : UBA/TS-N domain | no_domain | Zn-finger in ubiquitin-hydrolases and other protein : Zn-finger in ubiquitin-hydrolases and other protein : UBA/TS-N domain	PF02148:PF00627:PF00627 | PF02148:PF02148:PF00627:PF00627 | no_domain | PF00627 | PF02148 | PF02148:PF00627 | PF02148:PF02148:PF00627 | PF02148:PF02148:PF00627:PF00627:PF00627	PF02148:PF00627:PF00627 | PF02148:PF02148:PF00627:PF00627 | no_domain | PF02148:PF02148:PF00627	54,2857142857143 | 31,4285714285714 | 5,71428571428571 | 2,85714285714286 | 2,85714285714286 | 2,85714285714286 | 2,85714285714286 | 2,85714285714286	57,1428571428571 | 28,5714285714286 | 14,2857142857143 | 14,2857142857143
114	NA	2019-02-07	2.2857142857142856	-0.0623447	0.798518	Glycosyl hydrolase family 47 | Glycosyl hydrolase family 47 : Glycosyl hydrolase family 47 | no_domain | Glycosyl hydrolase family 47 : Glycosyl hydrolase family 47 : Glycosyl hydrolase family 47	Glycosyl hydrolase family 47 | Glycosyl hydrolase family 47 : Glycosyl hydrolase family 47	PF01532 | PF01532:PF01532 | no_domain | PF01532:PF01532:PF01532	PF01532 | PF01532:PF01532	100 | 20 | 8,57142857142857 | 2,85714285714286	100 | 33,3333333333333
1082	NA	0	0	0.0833333	0.799391	Eukaryotic DNA topoisomerase I catalytic core	Eukaryotic DNA topoisomerase I catalytic core | no_domain | Eukaryotic DNA topoisomerase I catalytic core : Eukaryotic DNA topoisomerase I catalytic core	PF01028	PF01028 | no_domain | PF01028:PF01028	100	100 | 28,5714285714286 | 14,2857142857143
1188	NA	0.6428571428571429	0.4166666666666667	0.102564	0.79982	Aminotransferase class-V | Aminotransferase class-V : Aminotransferase class-V | FAD binding domain : Berberine and berberine like : Aminotransferase class-V	Aminotransferase class-V	PF00266 | PF00266:PF00266 | PF01565:PF08031:PF00266	PF00266	91,4285714285714 | 5,71428571428571 | 2,85714285714286	100
2124	NA	0	0	-0.114379	0.801027	RNA recognition motif, (a,k,a, RRM RBD or RNP domain) : RNA recognition motif, (a,k,a, RRM RBD or RNP domain) | RNA recognition motif, (a,k,a, RRM RBD or RNP domain) | no_domain	RNA recognition motif, (a,k,a, RRM RBD or RNP domain) : RNA recognition motif, (a,k,a, RRM RBD or RNP domain) | RNA recognition motif, (a,k,a, RRM RBD or RNP domain)	PF00076:PF00076 | PF00076 | no_domain	PF00076:PF00076 | PF00076	52,9411764705882 | 38,2352941176471 | 8,82352941176471	71,4285714285714 | 28,5714285714286
270	NA	0	0	-0.088961	0.801098	AhpC/TSA family : C-terminal domain of 1-Cys peroxiredoxin | AhpC/TSA family | C-terminal domain of 1-Cys peroxiredoxin	AhpC/TSA family : C-terminal domain of 1-Cys peroxiredoxin | AhpC/TSA family : AhpC/TSA family : C-terminal domain of 1-Cys peroxiredoxin	PF00578:PF10417 | PF00578 | PF10417	PF00578:PF10417 | PF00578:PF00578:PF10417	100 | 5,88235294117647 | 2,94117647058824	100 | 16,6666666666667
36	NA	0.18421052631578946	0.36363636363636365	0.039261	0.801646	Aldo/keto reductase family | Aldo/keto reductase family : Aldo/keto reductase family | no_domain	Aldo/keto reductase family | no_domain | Aldo/keto reductase family : Aldo/keto reductase family	PF00248 | PF00248:PF00248 | no_domain	PF00248 | no_domain | PF00248:PF00248	100 | 42,8571428571429 | 17,1428571428571	100 | 28,5714285714286 | 28,5714285714286
2530	NA	0	0	0.108108	0.801804	Alanine dehydrogenase/PNT N-terminal domain | Alanine dehydrogenase/PNT N-terminal domain : Alanine dehydrogenase/PNT C-terminal domain	Alanine dehydrogenase/PNT N-terminal domain	PF05222 | PF05222:PF01262	PF05222	88,2352941176471 | 11,7647058823529	100
1129	NA	1.75	2.0714285714285716	0.0833333	0.802639	CTLH/CRA C-terminal to LisH motif domain | LisH : CTLH/CRA C-terminal to LisH motif domain | no_domain | LisH | no_domain	CTLH/CRA C-terminal to LisH motif domain | LisH : CTLH/CRA C-terminal to LisH motif domain | no_domain	PF10607 | PF08513:PF10607 | no_domain | PF08513 | PF08513-PF10607	PF10607 | PF08513:PF10607 | no_domain	61,2903225806452 | 38,7096774193548 | 16,1290322580645 | 3,2258064516129 | 3,2258064516129	57,1428571428571 | 42,8571428571429 | 28,5714285714286
2431	NA	1.6153846153846154	1	-0.034749	0.803137	no_domain | Tetratricopeptide repeat	no_domain | Tetratricopeptide repeat	no_domain | PF14559	no_domain | PF14559	88,5714285714286 | 11,4285714285714	83,3333333333333 | 16,6666666666667
2222	NA	0.85	0.7142857142857143	0.0955882	0.803242	Snare region anchored in the vesicle membrane C-terminus | no_domain	Snare region anchored in the vesicle membrane C-terminus | no_domain	PF12352 | no_domain	PF12352 | no_domain	96,969696969697 | 3,03030303030303	85,7142857142857 | 14,2857142857143
94	NA	0	0	-0.0659562	0.803327	no_domain | no_domain | D-isomer specific 2-hydroxyacid dehydrogenase NAD binding domain | D-isomer specific 2-hydroxyacid dehydrogenase NAD binding domain : D-isomer specific 2-hydroxyacid dehydrogenase NAD binding domain | D-isomer specific 2-hydroxyacid dehydrogenase catalytic domain : D-isomer specific 2-hydroxyacid dehydrogenase NAD binding domain | no_domain | D-isomer specific 2-hydroxyaci…	no_domain | no_domain | Cyclic nucleotide-binding domain | D-isomer specific 2-hydroxyacid dehydrogenase NAD binding domain | Cyclic nucleotide-binding domain | no_domain | D-isomer specific 2-hydroxyacid dehydrogenase catalytic domain : D-isomer specific 2-hydroxyacid dehydrogenase NAD binding domain	PF00389-PF02826 | PF02826-PF00389 | PF02826 | PF02826:PF02826 | PF00389:PF02826 | no_domain | PF00389 | PF02826-PF02826-PF00389 | PF00389:PF02826-PF02826-PF00389	PF02826-PF00389 | PF00389-PF02826 | PF00027:PF00389-PF02826 | PF02826 | PF00027:PF02826-PF00389 | PF00389-PF02826-PF02826 | PF00389:PF02826	94,2857142857143 | 91,4285714285714 | 42,8571428571429 | 28,5714285714286 | 20 | 5,71428571428571 | 5,71428571428571 | 5,71428571428571 | 2,85714285714286	85,7142857142857 | 57,1428571428571 | 28,5714285714286 | 28,5714285714286 | 14,2857142857143 | 14,2857142857143 | 14,2857142857143
1632	NA	0	0	-0.134921	0.804711	WW domain : PPIC-type PPIASE domain | PPIC-type PPIASE domain	WW domain : PPIC-type PPIASE domain | PPIC-type PPIASE domain	PF00397:PF00639 | PF00639	PF00397:PF00639 | PF00639	71,4285714285714 | 28,5714285714286	83,3333333333333 | 16,6666666666667
1381	NA	0	0	-0.0714286	0.804713	no_domain | NAD(P)H-binding | RmlD substrate binding domain	no_domain | NAD(P)H-binding	no_domain | PF13460 | PF04321	no_domain | PF13460	60 | 57,1428571428571 | 5,71428571428571	50 | 50
1999	NA	0.975	1	0.142857	0.805744	Dos2-interacting transcription regulator of RNA-Pol-II : RNAPII transcription regulator C-terminal | RNAPII transcription regulator C-terminal | Dos2-interacting transcription regulator of RNA-Pol-II : RNAPII transcription regulator C-terminal : RNAPII transcription regulator C-terminal	Dos2-interacting transcription regulator of RNA-Pol-II : RNAPII transcription regulator C-terminal | Dos2-interacting transcription regulator of RNA-Pol-II	PF14500:PF12460 | PF12460 | PF14500:PF12460:PF12460	PF14500:PF12460 | PF14500	93,3333333333333 | 6,66666666666667 | 6,66666666666667	85,7142857142857 | 14,2857142857143
2854	NA	0.42105263157894735	0.5	0.123656	0.805768	ATPase family associated with various cellular activities (AAA) | BAH domain : ATPase family associated with various cellular activities (AAA) | no_domain | ATPase family associated with various cellular activities (AAA) : CDC6 C terminal winged helix domain	ATPase family associated with various cellular activities (AAA) | ATPase family associated with various cellular activities (AAA) : CDC6 C terminal winged helix domain | AAA ATPase domain	PF00004 | PF01426:PF00004 | no_domain | PF00004:PF09079	PF00004 | PF00004:PF09079 | PF13191	56 | 40 | 16 | 8	66,6666666666667 | 16,6666666666667 | 16,6666666666667
993	NA	0	0	0.0769231	0.805853	Fructose-1-6-bisphosphatase N-terminal domain	Fructose-1-6-bisphosphatase N-terminal domain | no_domain	PF00316	PF00316 | no_domain	100	100 | 16,6666666666667
951	NA	0	0	0.120833	0.805869	Hydroxymethylglutaryl-coenzyme A synthase N terminal : Hydroxymethylglutaryl-coenzyme A synthase C terminal | Hydroxymethylglutaryl-coenzyme A synthase N terminal : Hydroxymethylglutaryl-coenzyme A synthase C terminal : Hydroxymethylglutaryl-coenzyme A synthase C terminal | Hydroxymethylglutaryl-coenzyme A synthase N terminal	Hydroxymethylglutaryl-coenzyme A synthase N terminal : Hydroxymethylglutaryl-coenzyme A synthase C terminal | Hydroxymethylglutaryl-coenzyme A synthase C terminal	PF01154:PF08540 | PF01154:PF08540:PF08540 | PF01154	PF01154:PF08540 | PF08540	94,2857142857143 | 8,57142857142857 | 5,71428571428571	100 | 14,2857142857143
2343	NA	1	0.9166666666666666	0.142857	0.806159	Ribosomal Proteins L2 RNA binding domain : Ribosomal Proteins L2 C-terminal domain	Ribosomal Proteins L2 RNA binding domain : Ribosomal Proteins L2 C-terminal domain | Ribosomal Proteins L2 C-terminal domain	PF00181:PF03947	PF00181:PF03947 | PF03947	100	83,3333333333333 | 16,6666666666667
2648	NA	0.9772727272727273	1	-0.142857	0.80708	Cobalamin-independent synthase N-terminal domain : Cobalamin-independent synthase Catalytic domain	Cobalamin-independent synthase N-terminal domain : Cobalamin-independent synthase Catalytic domain | Cobalamin-independent synthase N-terminal domain : Cobalamin-independent synthase N-terminal domain : Cobalamin-independent synthase Catalytic domain	PF08267:PF01717	PF08267:PF01717 | PF08267:PF08267:PF01717	100	80 | 20
1044	NA	0	0	0.0899123	0.807429	Aminotransferase class-V | no_domain | Aminotransferase class-V : Aminotransferase class-V	Aminotransferase class-V | no_domain	PF00266 | no_domain | PF00266:PF00266	PF00266 | no_domain	100 | 6,45161290322581 | 6,45161290322581	100 | 16,6666666666667
1033	NA	1	1	0.0873016	0.808479	NOGCT (NUC087) domain | no_domain | Ferrous iron transport protein B : NOGCT (NUC087) domain | NOGCT (NUC087) domain : NOGCT (NUC087) domain	NOGCT (NUC087) domain | no_domain	PF08155 | no_domain | PF02421:PF08155 | PF08155:PF08155	PF08155 | no_domain	85,7142857142857 | 11,4285714285714 | 5,71428571428571 | 2,85714285714286	100 | 14,2857142857143
2412	NA	1.9545454545454546	1.8333333333333333	0.0371622	0.809574	no_domain | Tetratricopeptide repeat | Tetratricopeptide repeat : Tetratricopeptide repeat	no_domain | Tetratricopeptide repeat	no_domain | PF14559 | PF14559:PF14559	no_domain | PF14559	85,7142857142857 | 11,4285714285714 | 2,85714285714286	100 | 20
118	NA	0	0	-0.0714834	0.809636	Acyl-CoA dehydrogenase N-terminal domain : Acyl-CoA dehydrogenase middle domain : Acyl-CoA dehydrogenase C-terminal domain | Acyl-CoA dehydrogenase N-terminal domain : Acyl-CoA dehydrogenase C-terminal domain | Acyl-CoA dehydrogenase C-terminal domain | Acyl-CoA dehydrogenase N-terminal domain | no_domain | Acyl-CoA dehydrogenase middle domain : Acyl-CoA dehydrogenase C-terminal domain	Acyl-CoA dehydrogenase N-terminal domain : Acyl-CoA dehydrogenase middle domain : Acyl-CoA dehydrogenase C-terminal domain | Acyl-CoA dehydrogenase C-terminal domain | Acyl-CoA dehydrogenase middle domain : Acyl-CoA dehydrogenase C-terminal domain | Acyl-CoA dehydrogenase N-terminal domain : Acyl-CoA dehydrogenase middle domain | Acyl-CoA dehydrogenase N-terminal domain : Acyl-CoA dehydrogenase m…	PF02771:PF02770:PF00441 | PF02771:PF00441 | PF00441 | PF02771 | no_domain | PF02770:PF00441	PF02771:PF02770:PF00441 | PF00441 | PF02770:PF00441 | PF02771:PF02770 | PF02771:PF02770:PF00441:PF00441	100 | 14,2857142857143 | 11,4285714285714 | 8,57142857142857 | 2,85714285714286 | 2,85714285714286	100 | 16,6666666666667 | 16,6666666666667 | 16,6666666666667 | 16,6666666666667
2903	NA	0	0	-0.0714286	0.810109	no_domain | PCI domain	PCI domain | no_domain	no_domain | PF01399	PF01399 | no_domain	50 | 50	66,6666666666667 | 33,3333333333333
538	NA	0	0	0.0814081	0.811633	Fatty acid desaturase | no_domain | Fatty acid desaturase : Fatty acid desaturase	Fatty acid desaturase | no_domain	PF00487 | no_domain | PF00487:PF00487	PF00487 | no_domain	100 | 8,57142857142857 | 2,85714285714286	100 | 20
3346	NA	0.9777777777777777	1	-0.125	0.812417	Dcp2 box A domain : NUDIX domain | no_domain | NUDIX domain | Dcp2 box A domain	Dcp2 box A domain : NUDIX domain | Dcp2 box A domain	PF05026:PF00293 | no_domain | PF00293 | PF05026	PF05026:PF00293 | PF05026	93,1034482758621 | 6,89655172413793 | 3,44827586206897 | 3,44827586206897	100 | 16,6666666666667
2961	NA	0	0	-0.12987	0.813534	Ribosomal protein L6 : Ribosomal protein L6 | Ribosomal protein L6	Ribosomal protein L6 : Ribosomal protein L6 | Ribosomal protein L6	PF00347:PF00347 | PF00347	PF00347:PF00347 | PF00347	72,7272727272727 | 27,2727272727273	83,3333333333333 | 16,6666666666667
30	NA	1.2448979591836735	0.5	-0.0343882	0.814363	DEAD/DEAH box helicase | DEAD/DEAH box helicase : Domain of unknown function (DUF4217) | no_domain | DEAD/DEAH box helicase : DEAD/DEAH box helicase | DEAD/DEAH box helicase : DEAD/DEAH box helicase : Domain of unknown function (DUF4217) | Domain of unknown function (DUF4217)	DEAD/DEAH box helicase | DEAD/DEAH box helicase : Domain of unknown function (DUF4217) | no_domain | DEAD/DEAH box helicase : DEAD/DEAH box helicase | DEAD/DEAH box helicase : DEAD/DEAH box helicase : Domain of unknown function (DUF4217) | Domain of unknown function (DUF4217)	PF00270 | PF00270:PF13959 | no_domain | PF00270:PF00270 | PF00270:PF00270:PF13959 | PF13959	PF00270 | PF00270:PF13959 | no_domain | PF00270:PF00270 | PF00270:PF00270:PF13959 | PF13959	100 | 100 | 17,1428571428571 | 8,57142857142857 | 5,71428571428571 | 2,85714285714286	100 | 100 | 28,5714285714286 | 14,2857142857143 | 14,2857142857143 | 14,2857142857143
1483	NA	0	0	0.107317	0.814768	Calcineurin-like phosphoesterase : Lariat debranching enzyme C-terminal domain | Lariat debranching enzyme C-terminal domain | no_domain	Calcineurin-like phosphoesterase : Lariat debranching enzyme C-terminal domain | Lariat debranching enzyme C-terminal domain	PF00149:PF05011 | PF05011 | no_domain	PF00149:PF05011 | PF05011	80 | 25,7142857142857 | 2,85714285714286	71,4285714285714 | 42,8571428571429
2175	NA	0	0	-0.0857143	0.815418	CS domain | no_domain	CS domain | no_domain | CS domain : RNA polymerase II transcription elongation factor	PF04969 | no_domain	PF04969 | no_domain | PF04969:PF09816	77,1428571428572 | 22,8571428571429	57,1428571428571 | 28,5714285714286 | 14,2857142857143
987	NA	1	1	0.125	0.816444	no_domain | no_domain | RNA 3'-terminal phosphate cyclase | no_domain	no_domain | no_domain | RNA 3'-terminal phosphate cyclase (RTC) insert domain	PF05189-PF01137 | PF01137-PF05189 | PF01137 | PF05189-PF05189-PF01137	PF01137-PF05189 | PF05189-PF01137 | PF05189	64,7058823529412 | 52,9411764705882 | 2,94117647058824 | 2,94117647058824	50 | 50 | 16,6666666666667
1049	NA	0	0	0.125	0.816713	Ribosomal Proteins L2 RNA binding domain : Ribosomal Proteins L2 C-terminal domain	Ribosomal Proteins L2 RNA binding domain : Ribosomal Proteins L2 C-terminal domain | Ribosomal Proteins L2 C-terminal domain	PF00181:PF03947	PF00181:PF03947 | PF03947	100	100 | 14,2857142857143
1428	NA	1.8958333333333333	2	0.0840841	0.817128	pre-mRNA processing factor 4 (PRP4) like | no_domain	pre-mRNA processing factor 4 (PRP4) like | no_domain	PF08799 | no_domain	PF08799 | no_domain	100 | 2,85714285714286	100 | 14,2857142857143
1684	NA	0.8536585365853658	0.6923076923076923	0.0840841	0.817128	Alanine racemase N-terminal domain | no_domain	Alanine racemase N-terminal domain | no_domain	PF01168 | no_domain	PF01168 | no_domain	100 | 2,85714285714286	100 | 14,2857142857143
2774	NA	0.9743589743589743	0.6153846153846154	-0.116883	0.817145	Protein kinase domain | Protein kinase domain : Protein kinase domain	Protein kinase domain | Protein kinase domain : Protein kinase domain | PPIC-type PPIASE domain : Protein kinase domain	PF00069 | PF00069:PF00069	PF00069 | PF00069:PF00069 | PF13616:PF00069	51,6129032258064 | 48,3870967741936	50 | 33,3333333333333 | 16,6666666666667
320	NA	0	0	0.0625	0.817587	Casein kinase II regulatory subunit | no_domain | Casein kinase II regulatory subunit : Casein kinase II regulatory subunit	Casein kinase II regulatory subunit | no_domain	PF01214 | no_domain | PF01214:PF01214	PF01214 | no_domain	100 | 2,85714285714286 | 2,85714285714286	100 | 14,2857142857143
1330	NA	0.9230769230769231	0.7777777777777778	0.116959	0.817677	RNA recognition motif, (a,k,a, RRM RBD or RNP domain) : RNA recognition motif, (a,k,a, RRM RBD or RNP domain) | no_domain	RNA recognition motif, (a,k,a, RRM RBD or RNP domain) : RNA recognition motif, (a,k,a, RRM RBD or RNP domain) | no_domain	PF00076:PF00076 | no_domain	PF00076:PF00076 | no_domain	100 | 2,94117647058824	100 | 14,2857142857143
369	NA	0.9302325581395349	0.9230769230769231	0.0916667	0.818413	Peptidase M16 inactive domain : Peptidase M16 inactive domain | no_domain | Peptidase M16 inactive domain	Peptidase M16 inactive domain : Peptidase M16 inactive domain | no_domain | Peptidase M16 inactive domain	PF05193:PF05193 | no_domain | PF05193	PF05193:PF05193 | no_domain | PF05193	97,0588235294118 | 14,7058823529412 | 11,7647058823529	83,3333333333333 | 16,6666666666667 | 16,6666666666667
55	NA	2.048780487804878	2	0.0308003	0.818614	AMP-binding enzyme C-terminal domain | no_domain | Enoyl-CoA hydratase/isomerase : AMP-binding enzyme C-terminal domain | Phosphopantetheine attachment site : Thioesterase domain | Fungal specific transcription factor domain : AMP-binding enzyme C-terminal domain | Beta-ketoacyl synthase N-terminal domain	AMP-binding enzyme C-terminal domain | no_domain	PF13193 | no_domain | PF00378:PF13193 | PF00550:PF00975 | PF04082:PF13193 | PF13723	PF13193 | no_domain	100 | 57,1428571428571 | 2,85714285714286 | 2,85714285714286 | 2,85714285714286 | 2,85714285714286	100 | 50
1728	NA	1	0.8571428571428571	0.0833333	0.819124	Methyltransferase domain | no_domain	Methyltransferase domain | no_domain | Methyltransferase domain	PF08241 | no_domain	PF08241 | no_domain | PF13649	100 | 3,03030303030303	85,7142857142857 | 14,2857142857143 | 14,2857142857143
2468	NA	1.9361702127659575	2	0.125	0.819313	Homoserine dehydrogenase NAD binding domain : Homoserine dehydrogenase	Homoserine dehydrogenase NAD binding domain : Homoserine dehydrogenase | Homoserine dehydrogenase	PF03447:PF00742	PF03447:PF00742 | PF00742	100	83,3333333333333 | 16,6666666666667
333	NA	2.3617021276595747	2.272727272727273	-0.102837	0.819853	Heavy-metal-associated domain : Heavy-metal-associated domain : haloacid dehalogenase-like hydrolase | Heavy-metal-associated domain : haloacid dehalogenase-like hydrolase | Heavy-metal-associated domain : Heavy-metal-associated domain : Heavy-metal-associated domain : Heavy-metal-associated domain : haloacid dehalogenase-like hydrolase | haloacid dehalogenase-like hydrolase | Heavy-metal-associa…	Heavy-metal-associated domain : Heavy-metal-associated domain : haloacid dehalogenase-like hydrolase | Heavy-metal-associated domain : Heavy-metal-associated domain : Heavy-metal-associated domain : haloacid dehalogenase-like hydrolase | Heavy-metal-associated domain : Heavy-metal-associated domain | haloacid dehalogenase-like hydrolase | no_domain | Heavy-metal-associated domain : Heavy-metal-as…	PF00403:PF00403:PF00702 | PF00403:PF00702 | PF00403:PF00403:PF00403:PF00403:PF00702 | PF00702 | PF00403:PF00403:PF00403:PF00702 | PF00403:PF00403:PF00403:PF00403:PF00403:PF00702 | no_domain | PF00403 | PF00403:PF00403 | PF00403:PF00403:PF00403:PF00403:PF00403:PF00403:PF00403:PF00403:PF00702	PF00403:PF00403:PF00702 | PF00403:PF00403:PF00403:PF00702 | PF00403:PF00403 | PF00702 | no_domain | PF00403:PF00403:PF00403:PF00403:PF00403:PF00702 | PF00403:PF00403:PF00403:PF00403:PF00702	60 | 42,8571428571429 | 31,4285714285714 | 25,7142857142857 | 20 | 8,57142857142857 | 2,85714285714286 | 2,85714285714286 | 2,85714285714286 | 2,85714285714286	71,4285714285714 | 42,8571428571429 | 28,5714285714286 | 28,5714285714286 | 14,2857142857143 | 14,2857142857143 | 14,2857142857143
280	NA	0.8888888888888888	0.8333333333333334	0.120992	0.820126	Elongation factor Tu GTP binding domain : Elongation factor Tu domain 2 : Elongation Factor G domain II : Elongation factor G domain IV : Elongation factor G C-terminus | Elongation factor Tu GTP binding domain : Elongation factor Tu domain 2 : Elongation factor G domain IV : Elongation factor G C-terminus | Elongation factor Tu GTP binding domain : Elongation factor G domain IV : Elongation fact…	Elongation factor Tu GTP binding domain : Elongation factor Tu domain 2 : Elongation Factor G domain II : Elongation factor G domain IV : Elongation factor G C-terminus | Elongation factor Tu GTP binding domain : Elongation factor G domain IV : Elongation factor G C-terminus | Elongation factor Tu GTP binding domain : Elongation factor Tu GTP binding domain : Elongation Factor G domain II : Elong…	PF00009:PF03144:PF14492:PF03764:PF00679 | PF00009:PF03144:PF03764:PF00679 | PF00009:PF03764:PF00679 | PF00009:PF14492:PF03764:PF00679 | PF00679 | no_domain | PF00009 | PF00009:PF03144 | PF00009:PF03144:PF03764:PF00679:PF09597 | PF00009:PF03144:PF14492	PF00009:PF03144:PF14492:PF03764:PF00679 | PF00009:PF03764:PF00679 | PF00009:PF00009:PF14492:PF00679 | PF00009:PF03144:PF14492:PF03764 | PF00009:PF14492:PF03764:PF00679 | PF03144:PF14492 | PF03764:PF00679	97,1428571428571 | 42,8571428571429 | 11,4285714285714 | 5,71428571428571 | 5,71428571428571 | 2,85714285714286 | 2,85714285714286 | 2,85714285714286 | 2,85714285714286 | 2,85714285714286	85,7142857142857 | 28,5714285714286 | 14,2857142857143 | 14,2857142857143 | 14,2857142857143 | 14,2857142857143 | 14,2857142857143
3355	NA	1	1	-0.128205	0.820374	alpha/beta hydrolase fold : alpha/beta hydrolase fold | alpha/beta hydrolase fold | no_domain	alpha/beta hydrolase fold : alpha/beta hydrolase fold	PF07859:PF07859 | PF07859 | no_domain	PF07859:PF07859	94,2857142857143 | 8,57142857142857 | 2,85714285714286	100
1755	NA	2	2	0.0833333	0.821344	Low molecular weight phosphotyrosine protein phosphatase | SLBB domain : SLBB domain : Low molecular weight phosphotyrosine protein phosphatase : AAA domain	Low molecular weight phosphotyrosine protein phosphatase	PF01451 | PF10531:PF10531:PF01451:PF13614	PF01451	100 | 2,85714285714286	100
1784	NA	0.7833333333333333	0.5	0.0833333	0.821344	Anion-transporting ATPase | Anion-transporting ATPase : DnaJ domain	Anion-transporting ATPase	PF02374 | PF02374:PF00226:PF00684-PF01556	PF02374	100 | 2,85714285714286	100
1353	NA	1.8181818181818181	1.75	-0.0810811	0.821537	Regulated-SNARE-like domain | no_domain	Regulated-SNARE-like domain	PF13774 | no_domain	PF13774	94,2857142857143 | 8,57142857142857	100
851	NA	3.441860465116279	4	0.0709677	0.822482	no_domain | C2 domain : C2 domain | C2 domain	no_domain | C2 domain : C2 domain | C2 domain	no_domain | PF00168:PF00168 | PF00168	no_domain | PF00168:PF00168 | PF00168	74,0740740740741 | 59,2592592592593 | 37,037037037037	57,1428571428571 | 42,8571428571429 | 28,5714285714286
2402	NA	0	0	0.0816993	0.823438	Zinc finger C3HC4 type (RING finger) | Zinc finger C3HC4 type (RING finger) | Zinc finger C3HC4 type (RING finger) | Ring finger domain | no_domain | zinc-RING finger domain	Zinc finger C3HC4 type (RING finger) | Ring finger domain | no_domain	PF13920 | PF13923 | PF00097 | PF13639 | no_domain | PF14634	PF13920 | PF13639 | no_domain	54,5454545454545 | 21,2121212121212 | 15,1515151515152 | 6,06060606060606 | 3,03030303030303 | 3,03030303030303	66,6666666666667 | 33,3333333333333 | 16,6666666666667
397	NA	1.7804878048780488	1.5714285714285714	-0.0555556	0.824167	Endoplasmic Reticulum-Golgi Intermediate Compartment (ERGIC) | no_domain	Endoplasmic Reticulum-Golgi Intermediate Compartment (ERGIC) | no_domain	PF13850 | no_domain	PF13850 | no_domain	97,1428571428571 | 14,2857142857143	100 | 14,2857142857143
2473	NA	0	0	0.137255	0.824374	Thiamin pyrophosphokinase catalytic domain : Thiamin pyrophosphokinase vitamin B1 binding domain | Thiamin pyrophosphokinase catalytic domain	Thiamin pyrophosphokinase catalytic domain : Thiamin pyrophosphokinase vitamin B1 binding domain | Thiamin pyrophosphokinase catalytic domain	PF04263:PF04265 | PF04263	PF04263:PF04265 | PF04263	96,875 | 3,125	83,3333333333333 | 16,6666666666667
1977	NA	1.0833333333333333	1	0.145946	0.825475	Ring finger domain : Zn-finger in ubiquitin-hydrolases and other protein | Zn-finger in ubiquitin-hydrolases and other protein	Ring finger domain : Zn-finger in ubiquitin-hydrolases and other protein | Zn-finger in ubiquitin-hydrolases and other protein	PF13639:PF02148 | PF02148	PF13639:PF02148 | PF02148	100 | 5,71428571428571	80 | 20
1574	NA	0.5952380952380952	0.36363636363636365	-0.121622	0.82583	no_domain | no_domain | Ubiquitin/SUMO-activating enzyme ubiquitin-like domain | Ubiquitin/SUMO-activating enzyme ubiquitin-like domain | ThiF family | no_domain	Ubiquitin/SUMO-activating enzyme ubiquitin-like domain | no_domain | Ubiquitin/SUMO-activating enzyme ubiquitin-like domain | ThiF family | no_domain | Ubiquitin-activating enzyme active site : ThiF family : Ubiquitin/SUMO-activating enzyme ubiquitin-like domain	PF10585-PF00899 | PF00899-PF10585 | PF00899-PF10585:PF14732 | PF10585-PF00899:PF14732 | PF00899 | PF10585-PF10585-PF00899	PF10585-PF00899:PF14732 | PF00899-PF10585 | PF00899-PF10585:PF14732 | PF00899 | PF10585-PF00899 | PF10585:PF00899:PF14732	31,4285714285714 | 28,5714285714286 | 28,5714285714286 | 8,57142857142857 | 2,85714285714286 | 2,85714285714286	42,8571428571429 | 28,5714285714286 | 28,5714285714286 | 14,2857142857143 | 14,2857142857143 | 14,2857142857143
1795	NA	2.127659574468085	2.625	-0.0789474	0.82584	RNA recognition motif, (a,k,a, RRM RBD or RNP domain) | no_domain	RNA recognition motif, (a,k,a, RRM RBD or RNP domain)	PF00076 | no_domain	PF00076	97,0588235294118 | 8,82352941176471	100
901	NA	1	1.4285714285714286	-0.0714286	0.82815	alpha/beta hydrolase fold | Alpha/beta hydrolase family | no_domain	alpha/beta hydrolase fold | Alpha/beta hydrolase family	PF00561 | PF12697 | no_domain	PF00561 | PF12697	82,3529411764706 | 17,6470588235294 | 8,82352941176471	66,6666666666667 | 66,6666666666667
20	NA	0.8536585365853658	0.5833333333333334	-0.0234786	0.828449	Protein kinase domain | no_domain | Protein kinase domain : Profilin	Protein kinase domain | Protein kinase domain : Protein kinase domain | no_domain	PF00069 | no_domain | PF00069:PF00235	PF00069 | PF00069:PF00069 | no_domain	100 | 11,4285714285714 | 2,85714285714286	100 | 42,8571428571429 | 14,2857142857143
2020	NA	0.8653846153846154	0.8571428571428571	0.158333	0.829038	AIR synthase related protein C-terminal domain : AIR synthase related protein C-terminal domain : CobB/CobQ-like glutamine amidotransferase domain | no_domain | Protein kinase domain : AIR synthase related protein C-terminal domain : AIR synthase related protein C-terminal domain : CobB/CobQ-like glutamine amidotransferase domain | AIR synthase related protein C-terminal domain | AIR synthase rel…	AIR synthase related protein C-terminal domain : AIR synthase related protein C-terminal domain : CobB/CobQ-like glutamine amidotransferase domain | AIR synthase related protein C-terminal domain	PF02769:PF02769:PF13507 | no_domain | PF00069:PF02769:PF02769:PF13507 | PF02769 | PF02769:PF02769:PF13507:PF13507 | PF02769:PF13507	PF02769:PF02769:PF13507 | PF02769	94,2857142857143 | 5,71428571428571 | 2,85714285714286 | 2,85714285714286 | 2,85714285714286 | 2,85714285714286	80 | 20
1364	NA	0	0	0.0789474	0.829419	Thymidylate kinase | Thymidylate kinase : Thymidylate kinase	Thymidylate kinase	PF02223 | PF02223:PF02223	PF02223	94,1176470588235 | 5,88235294117647	100
1515	NA	2.902439024390244	2.5555555555555554	0.0722222	0.830596	Guanine nucleotide exchange factor in Golgi transport N-terminal | no_domain	Guanine nucleotide exchange factor in Golgi transport N-terminal | no_domain | Guanine nucleotide exchange factor in Golgi transport N-terminal : Putative GTPase activating protein for Arf	PF12783 | no_domain	PF12783 | no_domain | PF12783:PF01412	97,1428571428571 | 14,2857142857143	80 | 20 | 20
725	NA	1.9487179487179487	2019-01-08	0.10084	0.832858	Metallo-beta-lactamase superfamily : Beta-Casp domain : Pre-mRNA 3'-end-processing endonuclease polyadenylation factor C-term | Metallo-beta-lactamase superfamily domain : Beta-Casp domain : Pre-mRNA 3'-end-processing endonuclease polyadenylation factor C-term | Metallo-beta-lactamase superfamily domain : Beta-Casp domain | no_domain | Metallo-beta-lactamase superfamily : Beta-Casp domain | Pre-m…	Metallo-beta-lactamase superfamily domain : Beta-Casp domain | Metallo-beta-lactamase superfamily domain : Beta-Casp domain : Pre-mRNA 3'-end-processing endonuclease polyadenylation factor C-term | Metallo-beta-lactamase superfamily : Beta-Casp domain : Pre-mRNA 3'-end-processing endonuclease polyadenylation factor C-term | Metallo-beta-lactamase superfamily domain	PF00753:PF10996:PF11718 | PF16661:PF10996:PF11718 | PF16661:PF10996 | no_domain | PF00753:PF10996 | PF11718 | PF16661	PF16661:PF10996 | PF16661:PF10996:PF11718 | PF00753:PF10996:PF11718 | PF16661	57,1428571428571 | 42,8571428571429 | 22,8571428571429 | 5,71428571428571 | 2,85714285714286 | 2,85714285714286 | 2,85714285714286	85,7142857142857 | 42,8571428571429 | 28,5714285714286 | 14,2857142857143
2908	NA	2.4318181818181817	2.875	-0.0625	0.833756	no_domain | CHCH domain	no_domain | CHCH domain	no_domain | PF06747	no_domain | PF06747	56,25 | 43,75	60 | 40
1665	NA	0.05172413793103448	0.18181818181818182	0.0933661	0.835243	Cyclin N-terminal domain : Cyclin C-terminal domain | Cyclin C-terminal domain | Cyclin N-terminal domain | no_domain	Cyclin N-terminal domain : Cyclin C-terminal domain | no_domain | Cyclin N-terminal domain | Cyclin C-terminal domain	PF00134:PF16899 | PF16899 | PF00134 | no_domain	PF00134:PF16899 | no_domain | PF00134 | PF16899	79,4117647058823 | 14,7058823529412 | 8,82352941176471 | 2,94117647058824	71,4285714285714 | 14,2857142857143 | 14,2857142857143 | 14,2857142857143
1104	NA	0	0	-0.104167	0.835736	ATP synthase alpha/beta family beta-barrel domain : ATP synthase alpha/beta family nucleotide-binding domain | ATP synthase alpha/beta family nucleotide-binding domain | no_domain | ATP synthase alpha/beta family beta-barrel domain	ATP synthase alpha/beta family beta-barrel domain : ATP synthase alpha/beta family nucleotide-binding domain	PF02874:PF00006 | PF00006 | no_domain | PF02874	PF02874:PF00006	97,1428571428571 | 5,71428571428571 | 2,85714285714286 | 2,85714285714286	100
1841	NA	0.9230769230769231	0.8	-0.128571	0.836007	POB3-like N-terminal PH domain : Structure-specific recognition protein (SSRP1) : Histone chaperone Rttp106-like | Structure-specific recognition protein (SSRP1) : Histone chaperone Rttp106-like	POB3-like N-terminal PH domain : Structure-specific recognition protein (SSRP1) : Histone chaperone Rttp106-like | POB3-like N-terminal PH domain : Structure-specific recognition protein (SSRP1) : Histone chaperone Rttp106-like : HMG (high mobility group) box | Histone chaperone Rttp106-like : HMG (high mobility group) box | POB3-like N-terminal PH domain : Structure-specific recognition protein …	PF17292:PF03531:PF08512 | PF03531:PF08512	PF17292:PF03531:PF08512 | PF17292:PF03531:PF08512:PF00505 | PF08512:PF00505 | PF17292:PF03531	97,1428571428571 | 2,85714285714286	57,1428571428571 | 42,8571428571429 | 14,2857142857143 | 14,2857142857143
2024	polarity establishment	0.022727272727272728	0	0.077381	0.836138	Squalene/phytoene synthase | no_domain	Squalene/phytoene synthase | no_domain	PF00494 | no_domain	PF00494 | no_domain	100 | 5,71428571428571	100 | 16,6666666666667
56	NA	1	0.9090909090909091	0.0433048	0.836214	Proteasome subunit A N-terminal signature : Proteasome subunit | Proteasome subunit | Proteasome subunit A N-terminal signature : Proteasome subunit : Proteasome subunit | no_domain | Proteasome subunit : Proteasome subunit | Proteasome subunit A N-terminal signature	Proteasome subunit A N-terminal signature : Proteasome subunit | Proteasome subunit | no_domain | Protein-tyrosine phosphatase : Proteasome subunit A N-terminal signature : Proteasome subunit | mRNA capping enzyme beta chain : Proteasome subunit | Proteasome subunit A N-terminal signature : Proteasome subunit : Proteasome subunit | Proteasome subunit A N-terminal signature : Proteasome subunit : …	PF10584:PF00227 | PF00227 | PF10584:PF00227:PF00227 | no_domain | PF00227:PF00227 | PF10584	PF10584:PF00227 | PF00227 | no_domain | PF00102:PF10584:PF00227 | PF02940:PF00227 | PF10584:PF00227:PF00227 | PF10584:PF00227:PF08534	100 | 37,1428571428571 | 31,4285714285714 | 5,71428571428571 | 5,71428571428571 | 2,85714285714286	100 | 42,8571428571429 | 14,2857142857143 | 14,2857142857143 | 14,2857142857143 | 14,2857142857143 | 14,2857142857143
682	NA	0.2702702702702703	0	0.0555556	0.836612	FKBP12-rapamycin binding domain | no_domain	FKBP12-rapamycin binding domain | no_domain	PF08771 | no_domain	PF08771 | no_domain	100 | 17,1428571428571	85,7142857142857 | 42,8571428571429
1531	NA	0.9459459459459459	1.1111111111111112	0.119048	0.837616	AAA domain : AAA domain | AAA domain | no_domain | AAA domain : AAA domain : AAA domain	AAA domain : AAA domain | no_domain	PF13086:PF13087 | PF13087 | no_domain | PF13086:PF13086:PF13087	PF13086:PF13087 | no_domain	93,75 | 12,5 | 9,375 | 3,125	80 | 20
451	NA	0.9743589743589743	0.7	0.0526316	0.837895	Ribosomal protein L7Ae/L30e/S12e/Gadd45 family	Ribosomal protein L7Ae/L30e/S12e/Gadd45 family | no_domain	PF01248	PF01248 | no_domain	100	100 | 14,2857142857143
2021	NA	1	1	0.0855856	0.838263	Type IIB DNA topoisomerase | no_domain	Type IIB DNA topoisomerase | no_domain	PF04406 | no_domain	PF04406 | no_domain	93,9393939393939 | 9,09090909090909	80 | 20
2076	NA	0.9705882352941176	0.9	-0.0810811	0.838567	Rio2 N-terminal | no_domain	Rio2 N-terminal	PF09202 | no_domain	PF09202	97,1428571428571 | 8,57142857142857	100
311	NA	0	0	-0.05	0.83996	Aminotransferase class I and II | no_domain | Aminotransferase class I and II : Aminotransferase class I and II	Aminotransferase class I and II | Aminotransferase class I and II : Aminotransferase class I and II	PF00155 | no_domain | PF00155:PF00155	PF00155 | PF00155:PF00155	100 | 2,85714285714286 | 2,85714285714286	100 | 14,2857142857143
2318	NA	0	0	0.0909091	0.840742	HMGL-like | HMGL-like : HMGL-like | no_domain | HMGL-like : DnaJ domain | HMGL-like : Enoyl-CoA hydratase/isomerase	HMGL-like	PF00682 | PF00682:PF00682 | no_domain | PF00682:PF00226 | PF00682:PF00378	PF00682	91,1764705882353 | 8,82352941176471 | 2,94117647058824 | 2,94117647058824 | 2,94117647058824	100
1156	NA	0.9743589743589743	1.1428571428571428	0.0705882	0.840862	Pyridoxal-dependent decarboxylase conserved domain | no_domain | Aminotransferase class-V	Pyridoxal-dependent decarboxylase conserved domain | no_domain	PF00282 | no_domain | PF00266	PF00282 | no_domain	94,1176470588235 | 2,94117647058824 | 2,94117647058824	100 | 20
41	NA	0.9555555555555556	0.9230769230769231	0.0360945	0.840959	Cytochrome P450 | Cytochrome P450 : Cytochrome P450 | no_domain | Cytochrome P450 : F-box-like | F-box-like	Cytochrome P450 | no_domain	PF00067 | PF00067:PF00067 | no_domain | PF00067:PF12937 | PF12937	PF00067 | no_domain	100 | 39,3939393939394 | 27,2727272727273 | 3,03030303030303 | 3,03030303030303	100 | 20
1554	NA	0	0	0.0630631	0.841278	PCI domain | no_domain	PCI domain | no_domain	PF01399 | no_domain	PF01399 | no_domain	83,8709677419355 | 22,5806451612903	71,4285714285714 | 28,5714285714286
1534	NA	0.02631578947368421	0	-0.075	0.84152	MGS-like domain | no_domain | short chain dehydrogenase : MGS-like domain	MGS-like domain	PF02142 | no_domain | PF00106:PF02142	PF02142	97,1428571428571 | 5,71428571428571 | 2,85714285714286	100
1087	NA	0	0	0.121212	0.841532	CAAX prenyl protease N-terminal five membrane helices : Peptidase family M48 | Peptidase family M48 | CAAX prenyl protease N-terminal five membrane helices | CAAX prenyl protease N-terminal five membrane helices : Peptidase family M48 : Peptidase family M48	CAAX prenyl protease N-terminal five membrane helices : Peptidase family M48 | CAAX prenyl protease N-terminal five membrane helices	PF16491:PF01435 | PF01435 | PF16491 | PF16491:PF01435:PF01435	PF16491:PF01435 | PF16491	94,1176470588235 | 2,94117647058824 | 2,94117647058824 | 2,94117647058824	100 | 20
2718	NA	1	1.1111111111111112	0.0571429	0.841582	no_domain | Dimerisation domain of Zinc Transporter	Dimerisation domain of Zinc Transporter | no_domain	no_domain | PF16916	PF16916 | no_domain	54,5454545454545 | 48,4848484848485	60 | 40
2896	NA	1.1176470588235294	1	0.111111	0.841903	Ribosomal protein L5 : ribosomal L5P family C-terminus | ribosomal L5P family C-terminus | Ribosomal protein L1p/L10e family : Ribosomal protein L5 : ribosomal L5P family C-terminus	ribosomal L5P family C-terminus | Ribosomal protein L5 : ribosomal L5P family C-terminus	PF00281:PF00673 | PF00673 | PF00687:PF00281:PF00673	PF00673 | PF00281:PF00673	55,8823529411765 | 44,1176470588235 | 2,94117647058824	60 | 40
2206	NA	0	0	0.115079	0.842033	Ribosomal protein L7/L12 dimerisation domain : Ribosomal protein L7/L12 C-terminal domain | Ribosomal protein L7/L12 C-terminal domain	Ribosomal protein L7/L12 dimerisation domain : Ribosomal protein L7/L12 C-terminal domain | Ribosomal protein L7/L12 C-terminal domain	PF16320:PF00542 | PF00542	PF16320:PF00542 | PF00542	96,969696969697 | 3,03030303030303	83,3333333333333 | 16,6666666666667
884	NA	0	0	0.0638298	0.842459	Metallopeptidase family M24 | Bromodomain : Bromodomain : Metallopeptidase family M24 | Metallopeptidase family M24 : Asparagine synthase	Metallopeptidase family M24	PF00557 | PF00439:PF00439:PF00557 | PF00557:PF00733	PF00557	97,1428571428571 | 2,85714285714286 | 2,85714285714286	100
2986	NA	0	0	0.0888889	0.842517	VMA21-like domain | no_domain	VMA21-like domain | no_domain	PF09446 | no_domain	PF09446 | no_domain	91,1764705882353 | 11,7647058823529	80 | 20
340	vesicle transport	0	0	-0.05	0.842686	emp24/gp25L/p24 family/GOLD	emp24/gp25L/p24 family/GOLD | emp24/gp25L/p24 family/GOLD : Hypervirulence associated proteins TUDOR domain	PF01105	PF01105 | PF01105:PF11160	100	100 | 14,2857142857143
2328	vesicle transport	1	1	0.103659	0.843151	VHS domain : FYVE zinc finger | VHS domain | no_domain | VHS domain : FYVE zinc finger : Hepatocyte growth factor-regulated tyrosine kinase substrate | FYVE zinc finger	VHS domain : FYVE zinc finger | no_domain | VHS domain | VHS domain : FYVE zinc finger : Ribosomal protein L9 N-terminal domain	PF00790:PF01363 | PF00790 | no_domain | PF00790:PF01363:PF12210 | PF01363	PF00790:PF01363 | no_domain | PF00790 | PF00790:PF01363:PF01281	88,2352941176471 | 11,7647058823529 | 2,94117647058824 | 2,94117647058824 | 2,94117647058824	71,4285714285714 | 14,2857142857143 | 14,2857142857143 | 14,2857142857143
895	NA	5.510204081632653	7.375	-0.0576923	0.844542	Bromodomain | no_domain	Bromodomain	PF00439 | no_domain	PF00439	97,0588235294118 | 8,82352941176471	100
2047	NA	1.025	1	0.0652681	0.845327	Histone methylation protein DOT1 | no_domain | Histone methylation protein DOT1 : Histone methylation protein DOT1	Histone methylation protein DOT1 | no_domain	PF08123 | no_domain | PF08123:PF08123	PF08123 | no_domain	97,0588235294118 | 5,88235294117647 | 2,94117647058824	100 | 16,6666666666667
101	NA	0	0	0.0551192	0.845943	Elongation factor Tu GTP binding domain : Elongation factor Tu domain 2 : Elongation factor Tu C-terminal domain | Elongation factor Tu GTP binding domain : Elongation factor Tu C-terminal domain | HBS1 N-terminus : Elongation factor Tu GTP binding domain : Elongation factor Tu C-terminal domain | Elongation factor Tu GTP binding domain | HBS1 N-terminus : Elongation factor Tu GTP binding domain …	Elongation factor Tu GTP binding domain : Elongation factor Tu domain 2 : Elongation factor Tu C-terminal domain | Elongation factor Tu GTP binding domain : Elongation factor Tu C-terminal domain | ATPase family associated with various cellular activities (AAA) : Elongation factor Tu GTP binding domain : Elongation factor Tu C-terminal domain | Elongation factor Tu GTP binding domain | Elongation…	PF00009:PF03144:PF03143 | PF00009:PF03143 | PF08938:PF00009:PF03143 | PF00009 | PF08938:PF00009:PF03144:PF03143 | no_domain | PF03144:PF03143 | PF00009:PF03144 | PF03143 | PF00009:PF00009:PF03144:PF03143 | PF08938:PF00009	PF00009:PF03144:PF03143 | PF00009:PF03143 | PF00004:PF00009:PF03143 | PF00009 | PF00009:PF00009:PF03143:PF00091:PF03953 | PF00009:PF03143:PF08513:PF10607 | PF03143 | PF08938:PF00009:PF03144	100 | 60 | 25,7142857142857 | 11,4285714285714 | 11,4285714285714 | 8,57142857142857 | 8,57142857142857 | 5,71428571428571 | 5,71428571428571 | 2,85714285714286 | 2,85714285714286	85,7142857142857 | 71,4285714285714 | 14,2857142857143 | 14,2857142857143 | 14,2857142857143 | 14,2857142857143 | 14,2857142857143 | 14,2857142857143
[truncated: 1,389 more rows]

## Sheet: Sheet2
cluster	filamentous_fungi_mean_domain	unicellular_fungi_mean_domain	dom_dif	pvalue	filamentous_fungi_Description	unicellular_fungi_Description	filamentous_fungi_pfam_domain_id	unicellular_fungi_pfam_domain_id	filamentous_fungi_strain_p	unicellular_fungi_strain_p	functional_category
[truncated: 2,116 more rows]
