# Supplementary material for: Comparative genomics reveals the origin of fungal hyphae and multicellularity
Source: Nat Commun. 2019 Sep 9;10:4080. doi: 10.1038/s41467-019-12085-w (PMC6733946; doi:10.1038/s41467-019-12085-w)
Supplement: Supplementary file 14 — Supplementary Data 10 [file 41467_2019_12085_MOESM14_ESM.txt]

3813_Rhoto1	28946_Dmel	2287_Mydma	9375_Cioin	8899_Aspfu1	14260_Cioin	13118_Caeel	30962_Batde5	421_Hisca1	10619_Fusgr1	8572_Capow	9304_Aspfu1	17991_Dmel	17990_Dmel	17989_Dmel	26905_Caeel	7515_Hisca1	2581288_Schco3	745_Cioin	134826_Fomme1	4775_Monbr	7636_Monbr	134408_Mucci2	4324_Botci1	2930_Neucr2	127725_Stehi1	7825_Salro	2602600_Schco3	2580436_Schco3	14297_Caeel	13099_Dmel	1536_Caeel	9009_Spipu1	9008_Spipu1	223494_Umbra1	146152_Mucci2	156564_Morel2	10739_Salro	125203_Phybl2	2634450_Schco3	47303_Mucci2	4301_Sorma	4696_Fusgr1	123887_Fomme1	29373_Caeel	92849_Mellp23	2516959_Schco3	6187_Aspfu1	1175004_Orpsp11	29372_Caeel	1632_Aspfu1	256071_Lacbi2	75230_Trire2	57579_Walse1	7696_Cioin	99214_Ganpr1	5327_Aspfu1	1538_Caeel	148022_Mucci2	255394_Crypa2	136437_Fomme1	248483_Galma1	2544037_Schco3	7697_Cioin	12919_Caeel	80999_Stehi1	79404_Pench1	26906_Caeel	151828_Conpu1	37783_Plicr1	1549_Caeel	1548_Caeel	131836_Stehi1	31105_Pench1	9540_Cioin	105652_Punst1	138022_Conpu1	1224894_CocheC53	1703_Fusgr1	157339_Phybl2	23191_Dmel	53022_Conpu1	1304_Aspfu1	1373_Debha1	218030_Umbra1	69957_Pench1	4708_Fusgr1	156690_Stehi1	12089_Caeel	7295_Monbr	169_Monbr	66464_Morel2	1224648_CocheC53	156767_Stehi1	2614_Cioin	158105_Botbo1	2705421_Schco3	5118_Cioin	72002_Mucci2	92726_Punst1	263192_Umbra1	262347_Umbra1	3710_Botci1	483680_Copci	494088_Copci	118786_Ganpr1	14966_Botci1	124113_Phybl2	7802_Cioin	11066_Cioin	1133838_CocheC53	173236_Stehi1	252001_Crypa2	6641_Thetr	6541_Rhoto1	3024_Malgl1	25951_Botbo1	15094_Batde5	245964_Crypa2	662990_Croqu1	1172834_Catan2	577179_Lenti61	386500_Copci	1110619_CocheC53	131069_Galma1	11914_Fusgr1	12990_Caeel	11857_Caeel	17270_Fomme1	16674_Dmel	16673_Dmel	11155_Rhior3	20956_Caeel	492_Monbr	7787_Pucgr2	4554_Allma1	98617_Punst1	60533_Ganpr1	120816_Conpu1	7986_Aspfu1	27268_Caeel	2634281_Schco3	27264_Caeel	31566_Walse1	25451_Phybl2	16504_Cioin	751_Pench1	247548_Umbra1	5446_Capow	10461_Fusgr1	19354_Allma1	79237_Phybl2	90491_Plicr1	151684_Mucci2	11531_Cioin	7865_Pench1	27505_Pench1	2587_Cioin	4151_Mydma	5727_Mnele	49265_Mellp23	21327_Dekbr2	477516_Ganpr1	18239_Sphar	15717_Sphar	15716_Sphar	15715_Sphar	121455_Morel2	520058_Lenti61	1404983_Aurde31	569830_Lenti61	1537_Caeel	28351_Caeel	12213_Botci1	176453_Umbra1	66615_Conpu1	228675_Umbra1	32070_Caeel	4190_Pench1	165089_Stehi1	134701_Galma1	739_Cioin	4691_Polpo	1042_Rhoto1	4729_Fusgr1	128021_Fomme1	2036_Tapde11	2273_Spipu1	117970_Conpu1	250818_Umbra1	13537_Dmel	7225_Enthi	260_Rhoto1	78086_Pench1	15011_Cioin	89251_Punst1	118261_Punst1	239883_Galma1	1627_Aspfu1	3299_CryneH991	160161_Plicr1	431_Monbr	119759_Fomme1	45606_Plicr1	144048_Fomme1	74065_Stehi1	35388_Botbo1	91432_Croqu1	19968_Caeel	612175_Lenti61	363846_Copci	77343_Mellp23	97094_Punst1	67651_Stehi1	13286_Fusgr1	16480_Cioin	118223_Stehi1	117103_Ganpr1	150820_Conpu1	13859_Pucgr2	13858_Pucgr2	20958_Caeel	42692_Punst1	509920_Lenti61	69643_Conco1	18138_Fomme1	32683_Botbo1	12542_Sphar	239665_Umbra1	77208_Conpu1	16821_Cioin	2636220_Schco3	4286_Spipu1	296049_Crypa2	27509_Ganpr1	222641_Galma1	2628184_Schco3	8916_Fusgr1	77218_Conpu1	19922_Batde5	120390_Stehi1	94419_Coere1	1162164_CocheC53	15099_Gloin1	162102_Phybl2	8686_Fusgr1	68236_Walse1	152087_Fomme1	31612_Treme1	145303_Plicr1	334173_Gloin1	102686_Fomme1	26103_Phybl2	448568_Ganpr1	692_Fusgr1	85318_Conpu1	8312_Cioin	6884_Sorma	10259_Caeel	20473_Dmel	4761_Aspfu1	4588_Sorma	10093_Sorma	55973_Plicr1	4599_Spipu1	3335_Rhoto1	104956_Copci	8708_Ustma22	3329_Rhoto1	86277_Morel2	14832_Sporo1	11104_Rhior3	256620_Galma1	107181_Ganpr1	34397_Morel2	155411_Mucci2	127551_Phybl2	19769_Fomme1	140781_Conpu1	234369_Umbra1	47266_Stehi1	1180517_CocheC53	5444_Neucr2	8090_Sphar	7363_Sorma	77832_Punst1	690736_Lacbi2	4021_Fusgr1	75016_Pench1	16406_Mnele	14890_Sporo1	77164_Fomme1	136_Hisca1	1552_Caeel	8740_Dmel	8739_Dmel	7462_Fusgr1	54550_Trire2	6826_Salro	4955_Mydma	59746_Ganpr1	165494_Fomme1	59638_Walse1	7126_Polpo	3684_CryneH991	6451_Botci1	102732_Fomme1	4195_Aspfu1	102780_Fomme1	3356_Sorma	4944_Dicdi	7655_Pench1	152133_Fomme1	333066_Crypa2	41265_Crypa2	1531_Caeel	2624145_Schco3	238104_Umbra1	342269_Ganpr1	114572_Morel2	9811_Neucr2	1324886_Aurde31	67938_Trire2	2075_Salro	2070_Monbr	1018608_CocheC53	117743_Stehi1	138153_Ganpr1	43336_Picst3	102702_Fomme1	1495_Capow	152136_Fomme1	171638_Fomme1	779_Thetr	489449_Lacbi2	152091_Fomme1	152116_Fomme1	6099_CryneH991	1020089_CocheC53	4601_Spipu1	502080_Lenti61	1324933_Aurde31	3459_Rhoto1	15044_Batde5	2307_Schpo1	33529_Plicr1	250346_Galma1	1022295_CocheC53	1827_Capow	642798_Galma1	152114_Fomme1	128144_Phybl2	75685_Fomme1	117805_Fomme1	2600_Fusgr1	170624_Aurde31	6187_Sorma	26306_Treme1	580109_Lenti61	32943_Botbo1	10867_Sphar	2127_Spipu1	272987_Umbra1	1174160_CocheC53	121882_Punst1	87196_Plicr1	152816_Stehi1	71574_Treme1	28385_Sporo1	6951_Capow	3228_Aspfu1	81776_Fomme1	51515_Plicr1	177894_Plicr1	268845_Crypa2	452259_Lacbi2	156993_Mucci2	1160947_CocheC53	14906_Cioin	70334_Trire2	475113_Ganpr1	2022_Rhoto1	5952_Capow	13148_Ustma22	493977_Copci	252068_Crypa2	60517_Trire2	4384_Spipu1	37911_Ganpr1	53693_Conpu1	975_CryneH991	2609281_Schco3	4785_Allma1	94_Lenti61	24146_Batde5	77202_Trire2	1156566_CocheC53	136410_Plicr1	2643306_Schco3	56946_Conco1	13103_Ustma22	233430_Galma1	142180_Punst1	121115_Morel2	108201_Trire2	70520_Trire2	12442_Fusgr1	86700_Conpu1	105374_Gloin1	12339_Fusgr1	5060_Cioin	97847_Punst1	3803_Botci1	445371_Copci	9964_Neucr2	12574_Fusgr1	7642_Pench1	9963_Neucr2	643366_Croqu1	266708_Crypa2	127477_Fomme1	244593_Umbra1	110486_Fomme1	579753_Lenti61	4784_Allma1	89569_Stehi1	152971_Morel2	2752356_Schco3	1615_Schpo1	68040_Pench1	82986_Coere1	9647_Polpo	17786_Sphar	1746_CryneH991	1129546_CocheC53	1643_Capow	1163232_CocheC53	63916_Ganpr1	189124_Umbra1	569_Hisca1	7617_Thetr	6844_Thetr	2636221_Schco3	1813_Neucr2	20671_Coere1	13289_Fusgr1	1175948_CocheC53	179059_Phybl2	7626_Botci1	1178063_CocheC53	10373_Sorma	594960_Lenti61	1413847_Catan2	8189_Aspfu1	66117_Trire2	7070_Rhior3	8209_Rhior3	1216407_CocheC53	7515_Neucr2	64754_Ganpr1	9390_Sorma	2498_Rhior3	8227_Spipu1	5391_Dicdi	76360_Conpu1	292197_Ganpr1	3361_Tapde11	2606_Klula1	14816_Sporo1	81522_Pench1	7061_Ustma22	2641506_Schco3	57523_Punst1	141926_Stehi1	46792_Mucci2	1134192_CocheC53	248356_Umbra1	2641520_Schco3	601007_Lenti61	12654_Ustma22	38383_Crypa2	156721_Mucci2	1633_Tapde11	136302_Ganpr1	6866_Botci1	10166_Botci1	7473_Capow	2641508_Schco3	255659_Crypa2	322020_Crypa2	57221_Canalb1	356163_Copci	130122_Conpu1	293724_Lacbi2	11183_Botci1	3743_Neucr2	138441_Punst1	54939_Punst1	1534_Caeel	1533_Caeel	1532_Caeel	8797_Sorma	2618755_Schco3	11463_Dicdi	9550_Pucgr2	950_Fusgr1	24175_Copci	152093_Fomme1	54803_Ganpr1	252368_Galma1	115682_Fomme1	14291_Allma1	14935_Allma1	116691_Catan2	67268_Ganpr1	176572_Phybl2	98178_Ganpr1	12148_Morel2	115465_Mucci2	2329_Spipu1	433737_Copci	247874_Umbra1	251819_Galma1	2641597_Schco3	164262_Stehi1	6229_Rhoto1	6048_Capow	553841_Lenti61	53099_Botbo1	251259_Lacbi2	122494_Fomme1	70655_Treme1	1623_Malgl1	168490_Plicr1	20031_Sporo1	10710_Pucgr2	1244410_Aurde31	111684_Conpu1	7217_Cioin	9028_Ustma22	37173_Walse1	41456_Mellp23	3819_CryneH991	1440_Debha1	5172_Sacce1	59251_Canalb1	1709_Zygro1	653828_Croqu1	45705_Picst3	6146_Debha1	10323_Cioin	56731_Canalb1	1523_Tapde11	498_Fusgr1	23858_Dekbr2	57591_Picst3	2734_Klula1	432_Ashgo11	76114_Trire2	2435_Cangl	5449_Neucr2	24676_Pench1	117041_Punst1	6544_Aspfu1	39632_Crypa2	4154_Hisca1	7378_Rhior3	7358_Sorma	1193148_CocheC53	142_Botci1	1709_Capow	792_Allma1	1641_Thetr	3745_Mydma	10082_Allma1	3762_Falba	17313_Caeel	16276_Caeel	9897_Mydma	1412870_Catan2	25521_Morel2	168673_Phybl2	8458_Mnele	14153_Caeel	55402_Ganpr1	2165_Thetr	105183_Mucci2	51214_Ganpr1	6372_Sphar	2610587_Schco3	15581_Rhior3	140159_Fomme1	51728_Ganpr1	11516_Rhior3	5397_Fusgr1	1015_Mnele	110274_Trire2	66033_Pench1	16231_Rhior3	158566_Ganpr1	7734_Cioin	5_Tapde11	84107_Conpu1	3349_Botci1	5782_Aspfu1	16443_Dmel	110151_Mucci2	1013_Debha1	80137_Punst1	136070_Morel2	146466_Phybl2	151489_Stehi1	250559_Umbra1	501_Zygro1	761_Tapde11	405288_Plicr1	10703_Salro	74974_Gloin1	8439_Aspfu1	38712_Pench1	15057_Batde5	81025_Pench1	3011_Debha1	28678_Pench1	533914_Lenti61	49763_Plicr1	5094_Fusgr1	8840_Pench1	108711_Ganpr1	16724_Conco1	111570_Trire2	7255_Neucr2	19355_Allma1	3333_Debha1	11358_Botci1	48375_Schco3	29630_Botbo1	4223_Tapde11	2661_Cioin	5452_Spipu1	11065_Rhior3	11605_Fusgr1	257768_Gloin1	373_Rhoto1	429272_Copci	15455_Allma1	1147278_CocheC53	16416_Sporo1	38255_Picst3	62151_Croqu1	152282_Ganpr1	2132_Fusgr1	74130_Gloin1	5046_Aspfu1	46936_Trire2	7705_Pench1	1099_Debha1	1302_Aspfu1	1072956_CocheC53	132056_Botbo1	9112_Neucr2	9242_Fusgr1	1206944_CocheC53	27870_Batde5	6579_Monbr	187873_Lacbi2	6695_Pench1	215258_Lenti61	1023970_CocheC53	6670_Sorma	607021_Lenti61	2607_CryneH991	9611_Sorma	3786_Fusgr1	570819_Lenti61	4836_Fusgr1	358655_Crypa2	4145_Fusgr1	73309_Ganpr1	12778_Ustma22	48714_Punst1	9752_Sorma	117_CryneH991	6885_Mydma	587977_Lenti61	3566_Monbr	3566_Hisca1	66175_Trire2	3552_Sorma	2644330_Schco3	12132_Cioin	54086_Trire2	29574_Catan2	1231_Dicdi	143915_Morel2	3807_Tapde11	135586_Ganpr1	7423_Botci1	193_Debha1	84969_Galma1	325_Caeel	50944_Picst3	12199_Rhior3	1166626_CocheC53	26340_Dekbr2	2659_Monbr	579282_Lenti61	32727_Walse1	1135056_CocheC53	1178658_CocheC53	8839_Aspfu1	6939_Botci1	574234_Lenti61	61314_Picst3	867_Pench1	4682_Trire2	1179697_CocheC53	608_Debha1	12302_Ustma22	38749_Plicr1	54597_Botbo1	19778_Fomme1	8485_Botci1	2377_Neucr2	254845_Crypa2	56076_Canalb1	306098_Lacbi2	579113_Lenti61	68894_Pench1	545_Neucr2	1174347_Aurde31	2616038_Schco3	12806_Sporo1	11665_Polpo	553204_Lenti61	7522_Rhoto1	3901_Rhoto1	2063_Fusgr1	657248_Lenti61	36058_Pench1	3052_Aspfu1	22156_Pench1	51479_Mellp23	509_Debha1	14469_Sphar	1990_Aspfu1	48359_Crypa2	70851_Treme1	112302_Mellp23	1020020_CocheC53	27313_Ganpr1	57220_Canalb1	8613_Allma1	79087_Morel2	3830_Klula1	65696_Picst3	54789_Trire2	86346_Picst3	3055_Trire2	157927_Fomme1	59459_Canalb1	67435_Treme1	9192_Botci1	71807_Galma1	343554_Gloin1	11975_Sporo1	59394_Walse1	65533_Stehi1	1224033_CocheC53	8474_Ustma22	1151792_CocheC53	520_Debha1	62675_Punst1	229992_Umbra1	1350_Schpo1	122885_Fomme1	30668_Trire2	259599_Crypa2	7644_Pench1	2608048_Schco3	2641563_Schco3	1120664_CocheC53	284_Rhoto1	131709_Conpu1	579114_Lenti61	3270_Aspfu1	128009_Fomme1	3998_Debha1	114181_Plicr1	53388_Catan2	6730_Aspfu1	486_Schpo1	143332_Fomme1	4043_Debha1	4936_Polpo	15098_Batde5	13510_Conco1	4303_Botci1	7376_Neucr2	47624_Coere1	160416_Mucci2	7833_Neucr2	1517_Mnele	84494_Pench1	138427_Punst1	242926_Galma1	1126663_CocheC53	55727_Canalb1	242_Mnele	3331_Debha1	169715_Conpu1	63232_Treme1	5903_Dicdi	1046_Neucr2	1220179_CocheC53	337218_Crypa2	1832_Botci1	175937_Umbra1	88976_Stehi1	541139_Lenti61	154250_Mucci2	28152_Botbo1	8101_Rhoto1	98637_Plicr1	177523_Phybl2	165886_Fomme1	59670_Punst1	5250_Sporo1	74572_Treme1	10866_Dicdi	99595_Plicr1	860_CryneH991	12811_Sporo1	1147566_Aurde31	11944_Botci1	8742_Sorma	644_Neucr2	643_Neucr2	123265_Trire2	218_Fusgr1	432997_Copci	322936_Crypa2	7520_Aspfu1	65736_Pench1	5664_Pucgr2	6343_Hisca1	35436_Pench1	2641189_Schco3	3239_Fusgr1	72361_Punst1	65416_Punst1	4927_Aspfu1	10639_Batde5	147960_Galma1	286156_Botbo1	9566_Pench1	4565_Tapde11	257276_Crypa2	5034_Monbr	6104_Salro	6006_Aspfu1	1167244_CocheC53	11444_Fusgr1	339467_Crypa2	146826_Fomme1	6886_Ustma22	1210817_Aurde31	116925_Punst1	693238_Lacbi2	2183_Fusgr1	2577740_Schco3	1122967_CocheC53	1809_Capow	71394_Pench1	242757_Lenti61	144341_Punst1	60033_Trire2	11788_Sporo1	1056_Pench1	14197_Botci1	65588_Trire2	145590_Morel2	56293_Ganpr1	22771_Trire2	26807_Pench1	650045_Croqu1	7067_Fusgr1	111966_Trire2	1034060_Aurde31	34706_Ganpr1	43636_Plicr1	29976_Sporo1	29812_Plicr1	1131965_Schco3	1270_Botci1	10438_Botci1	229327_Umbra1	7770_Aspfu1	323152_Lacbi2	38402_Pench1	32084_Plicr1	9256_Botci1	343387_Crypa2	119847_Stehi1	113870_Punst1	91880_Conpu1	155829_Ganpr1	660923_Croqu1	10269_Fusgr1	162167_Stehi1	126545_Stehi1	3022_Aspfu1	2707197_Schco3	240497_Galma1	144837_Stehi1	6987_Fusgr1	1545_Caeel	32739_Walse1	19137_Allma1	4699_Monbr	10569_Fusgr1	7468_Aspfu1	25850_Caeel	29901_Morel2	15860_Cioin	169694_Conco1	5355_Rhoto1	2218_Cioin	2217_Cioin	134200_Conpu1	4399_Cioin	11606_Fusgr1	54427_Canalb1	122488_Mucci2	26221_Coere1	27981_Botbo1	358311_Crypa2	7095_Allma1	2709_Allma1	8250_Spipu1	450786_Copci	100496_Stehi1	581166_Lenti61	52214_Ganpr1	121754_Conpu1	5112_CryneH991	55068_Stehi1	336269_Crypa2	80607_Trire2	111874_Ganpr1	1216778_CocheC53	19135_Allma1	19136_Allma1	65068_Ganpr1	260358_Umbra1	3741_Gloin1	82985_Coere1	102605_Gloin1	247469_Umbra1	44511_Ganpr1	74600_Fomme1	155482_Mucci2	98995_Punst1	139177_Mucci2	87662_Conco1	9732_Fusgr1	274_Pench1	168504_Ganpr1	137601_Conpu1	245007_Crypa2	2601_Fusgr1	248973_Galma1	3298_Aspfu1	152108_Phybl2	82656_Coere1	1097489_CocheC53	2633826_Schco3	1251257_Aurde31	87103_Coere1	37424_Plicr1	1330057_Aurde31	81714_Stehi1	27313_Treme1	34761_Pench1	445174_Copci	3852_Rozal11	2982_Tapde11	438601_Copci	105970_Trire2	4085_Aspfu1	782_Mydma	53122_Ganpr1	8009_Hisca1	60055_Punst1	23090_Trire2	1770_Aspfu1	4056_Aspfu1	69862_Conco1	133590_Botbo1	73999_Conco1	6719_Aspfu1	138731_Ganpr1	3033_Salro	59355_Walse1	84719_Conco1	1402_Polpo	5575_Fusgr1	49670_Coere1	36561_Pench1	6748_Monbr	1188467_CocheC53	10046_Sorma	75611_Ganpr1	76333_Pench1	4252_Botci1	78371_Conco1	1158262_Aurde31	37979_Pench1	6706_Aspfu1	1164807_CocheC53	18307_Crypa2	2262_Botci1	268648_Crypa2	1112917_CocheC53	1195252_CocheC53	965_Aspfu1	69683_Stehi1	2181_Neucr2	1310_Hisca1	106625_Stehi1	153192_Ganpr1	9391_Fusgr1	12347_Conco1	69870_Conco1	1872_Rhoto1	329513_Crypa2	434_Mydma	8836_Fusgr1	2536732_Schco3	12427_Fusgr1	2536_Thetr	60052_Trire2	68732_Pench1	2608168_Schco3	2691_Botci1	61837_Punst1	2122_Neucr2	2616_Fusgr1	286481_Crypa2	1200065_CocheC53	16334_Cioin	69873_Conco1	1154261_CocheC53	1249_Tapde11	4884_Mydma	75383_Trire2	450192_Copci	386_Polpo	56593_Ganpr1	153837_Ganpr1	1209984_CocheC53	12641_Fusgr1	61180_Copci	5904_Aspfu1	172810_Phybl2	2479_Salro	124589_Punst1	11006_Fusgr1	11822_Botci1	34760_Pench1	1864_Mydma	1183651_CocheC53	72162_Punst1	123553_Trire2	989_CryneH991	1580_Sorma	283033_Crypa2	74269_Coere1	4785_Botci1	7519_Salro	127870_Ganpr1	121067_Stehi1	1319_Aspfu1	1228836_CocheC53	27541_Pench1	1358_Hisca1	9380_Ustma22	467638_Lacbi2	175614_Plicr1	118646_Conpu1	128246_Ganpr1	8747_Pucgr2	2603999_Schco3	459_Rhoto1	1092466_CocheC53	37249_Mellp23	58671_Ganpr1	40015_Croqu1	20264_Pench1	8802_Pucgr2	117_Malgl1	8746_Pucgr2	8856_Aspfu1	23965_Fomme1	2515044_Schco3	1385_Tapde11	1714_Pench1	158235_Conpu1	2634903_Schco3	609369_Lenti61	157595_Stehi1	47438_Plicr1	73551_Ganpr1	6709_Sorma	238175_Galma1	2638484_Schco3	595_Neucr2	34119_Sporo1	1274664_Aurde31	5436_Fusgr1	342326_Crypa2	335196_Crypa2	57367_Walse1	137983_Conpu1	106516_Trire2	589811_Lenti61	74772_Fomme1	10125_Botci1	81644_Croqu1	118334_Punst1	2625561_Schco3	538120_Copci	12760_Pucgr2	3233_Falba	12776_Pucgr2	12741_Ustma22	26_Neucr2	641084_Lenti61	115735_Mellp23	10296_Fusgr1	1115896_CocheC53	51312_Mellp23	58538_Mellp23	1602_Aspfu1	27999_Mellp23	3947_Tapde11	652310_Croqu1	62072_Conpu1	107187_Trire2	653562_Croqu1	10743_Sorma	35675_Croqu1	11439_Ustma22	1189553_CocheC53	2667_Sorma	8966_Pench1	130698_Fomme1	56352_Treme1	274804_Crypa2	8770_Neucr2	8767_Neucr2	57677_Conpu1	7024_Aspfu1	20265_Fomme1	1110309_Schco3	1278218_Aurde31	68933_Pench1	9847_Sorma	2922_CryneH991	1140037_CocheC53	54968_Walse1	1319828_Aurde31	2444_CryneH991	65433_Trire2	579094_Lenti61	30985_Treme1	2445_CryneH991	4086_Malgl1	7816_Rhoto1	1778_Sorma	522238_Botbo1	8153_Aspfu1	153254_Fomme1	130491_Morel2	4443_CryneH991	16207_Fomme1	1274303_Aurde31	5592_Conco1	33461_Pench1	4971_Schpo1	82424_Pench1	1124707_CocheC53	6902_Ustma22	3479_Botci1	1206551_Aurde31	341503_Crypa2	513273_Lenti61	3995_Fusgr1	2638445_Schco3	145548_Stehi1	153928_Fomme1	23157_Dekbr2	344743_Crypa2	1271333_Aurde31	1216490_CocheC53	13367_Ustma22	1099344_CocheC53	298_Neucr2	297_Neucr2	1413650_Aurde31	671907_Croqu1	160294_Fomme1	82647_Punst1	337_Neucr2	2485_Tapde11	83219_Punst1	10510_Sorma	28121_Treme1	100856_Botbo1	445965_Lacbi2	11563_Pucgr2	55614_Punst1	42761_Treme1	42270_Plicr1	160304_Fomme1	57695_Galma1	61180_Walse1	533981_Lenti61	134592_Ganpr1	3565_Pucgr2	66510_Trire2	1173407_Galma1	1251749_Aurde31	5708_Botci1	472_Klula1	297_Botci1	98965_Crypa2	9740_Fusgr1	1318797_Aurde31	2301_CryneH991	2735_Neucr2	124977_Stehi1	74194_Trire2	1426_Schpo1	4704_Fusgr1	3552_Aspfu1	102079_Fomme1	262969_Crypa2	30171_Pench1	120872_Conpu1	91964_Fomme1	7692_Ustma22	13569_CocheC53	708612_Lacbi2	9041_Pench1	3431_Rhoto1	5573_Thetr	134705_Conpu1	2966_Zygro1	54946_Aurde31	54562_Plicr1	3292_Trire2	124543_Fomme1	6681_Aspfu1	357020_Crypa2	3569_Hisca1	52674_Mellp23	60314_Stehi1	342302_Crypa2	1222192_CocheC53	489494_Lacbi2	65964_Picst3	117023_Plicr1	58869_Picst3	2146_Debha1	140234_Conpu1	10432_Sorma	65980_Stehi1	9731_Neucr2	1327501_Aurde31	57563_Canalb1	1239220_Aurde31	19347_CocheC53	572422_Lenti61	1304938_Galma1	4840_Fusgr1	159581_Conpu1	8354_Neucr2	2999_Debha1	59624_Trire2	31067_Pench1	9511_Neucr2	1098439_CocheC53	9512_Neucr2	649184_Lenti61	90413_Fomme1	30593_Pench1	30346_Plicr1	136434_Fomme1	4985_Zygro1	31519_Treme1	135039_Fomme1	2638288_Schco3	172963_Stehi1	166839_Fomme1	137214_Punst1	10969_Ustma22	48886_Plicr1	137990_Conpu1	12360_Pucgr2	139148_Ganpr1	57897_Ganpr1	1028551_CocheC53	152094_Fomme1	748_Sorma	13036_Rhior3	105222_Plicr1	11364_Mnele	6061_Sporo1	9725_Neucr2	61160_Conpu1	3326_Sorma	46868_Mellp23	33377_Mellp23	54961_Plicr1	37309_Dekbr2	1553_Caeel	1530_Caeel	61542_Gloin1	151820_Conpu1	57218_Canalb1	1694_Cioin	533983_Lenti61	129971_Fomme1	145844_Stehi1	14174_Botci1	615786_Lenti61	24053_Fomme1	11993_Ustma22	94231_Stehi1	176559_Plicr1	592258_Lacbi2	5865_CryneH991	8769_Neucr2	8768_Neucr2	119862_Punst1	15359_Sporo1	3809_CryneH991	377557_Copci	354121_Crypa2	124023_Conpu1	1195610_CocheC53	1492_Neucr2	341598_Crypa2	31135_Picst3	124136_Trire2	5825_Aspfu1	3318_Sorma	609_Debha1	68237_Botbo1	55000_Canalb1	6504_Sphar	27938_Pench1	1022999_CocheC53	4527_CryneH991	5617_Fusgr1	332347_Crypa2	355411_Crypa2	86398_Pench1	3347_Botci1	36317_Pench1	14004_Botci1	3364_CryneH991	8813_Fusgr1	874_Aspfu1	430_Botci1	585_Zygro1	4259_Fusgr1	2672592_Schco3	6110_Botci1	269312_Crypa2	7204_Aspfu1	3401_Fusgr1	10790_Dicdi	1316816_Aurde31	225041_Umbra1	3091_Hisca1	11237_Cioin	3672_Monbr	1160_Sorma	5769_Pench1	27331_Pench1	639_Hisca1	49885_Plicr1	81151_Pench1	69840_Trire2	3761_Klula1	354029_Crypa2	7758_Botci1	8070_Aspfu1	1202421_CocheC53	63204_Walse1	2092_Pucgr2	69428_Treme1	13010_Botci1	1336_Tapde11	122079_Trire2	142710_Fomme1	20572_Pench1	10544_Sorma	17058_Walse1	535968_Lenti61	147874_Galma1	13863_Botci1	56313_Ganpr1	6284_Aspfu1	1796_CryneH991	6545_Hisca1	131305_Punst1	3135_Aspfu1	29397_Pench1	79260_Pench1	3232_Fusgr1	1431_Hisca1	2103_Fusgr1	347136_Crypa2	266901_Crypa2	39353_Pench1	1125528_CocheC53	7709_Pench1	9568_Botci1	7212_Sorma	189867_Botbo1	1216838_CocheC53	277253_Umbra1	320095_Lacbi2	121364_Phybl2	10568_Fusgr1	324545_Crypa2	301_Aspfu1	74013_Crypa2	1876_Rhoto1	159551_Morel2	59095_Walse1	78248_Trire2	254916_Crypa2	66966_Walse1	659788_Croqu1	15597_Pucgr2	3508_Tapde11	10550_Ustma22	5688_Rhoto1	69871_Conco1	354985_Ganpr1	253279_Galma1	34176_Plicr1	141540_Ganpr1	15160_Sporo1	190686_Botbo1	222309_Umbra1	114253_Mucci2	3342_Aspfu1	4563_Pench1	8124_Aspfu1	13279_Cioin	4823_Cioin	343141_Crypa2	1436_Botci1	2296_Botci1	8188_Hisca1	222300_Umbra1	8414_Hisca1	147877_Galma1	10022_Botci1	1137023_CocheC53	17275_Fomme1	332085_Crypa2	97302_Fomme1	108544_Crypa2	135035_Fomme1	7536_Fusgr1	169384_Conco1	11288_Ustma22	49034_Picst3	3702_Debha1	222305_Umbra1	74123_Conco1	11991_Botci1	146467_Phybl2	7674_Rhoto1	22379_Pench1	1035709_CocheC53	11213_Botci1	2766_Fusgr1	81464_Punst1	526654_Copci	122092_Stehi1	701162_Plicr1	54036_Plicr1	1127_Hisca1	9724_Aspfu1	6182_Hisca1	2320_Sorma	329563_Crypa2	61690_Trire2	8443_Botci1	16444_Dmel	671_Ashgo11	3780_Sacce1	9602_Aspfu1	1211850_CocheC53	8882_Sorma	9113_Botci1	10367_Neucr2	10366_Neucr2	123084_Trire2	13119_Fusgr1	116187_Punst1	116210_Punst1	333251_Crypa2	1230183_Aurde31	115961_Plicr1	112093_Punst1	55904_Plicr1	126403_Plicr1	248294_Plicr1	10640_Fusgr1	701170_Plicr1	168950_Fomme1	169234_Botbo1	39233_Plicr1	55296_Punst1	138156_Punst1	141525_Fomme1	42922_Plicr1	113097_Punst1	32033_Botbo1	157770_Fomme1	112644_Punst1	32010_Botbo1	145330_Botbo1	300827_Botbo1	69888_Ganpr1	174203_Botbo1	16274_Sphar	27159_Caeel	501761_Ganpr1	1176377_CocheC53	73096_Mellp23	654210_Croqu1	5124_Thetr	254482_Galma1	1187961_Aurde31	24432_Sporo1	613258_Lacbi2	8139_Botci1	10435_Caeel	32518_Caeel	1670_Klula1	3086_Zygro1	5164_Cangl	1860_Cioin	207502_Galma1	322532_Crypa2	1023817_CocheC53	9743_Mnele	1310983_Aurde31	156327_Aurde31	47216_Ganpr1	30967_Ganpr1	612804_Lacbi2	77217_Conpu1	9856_Cioin	11806_Sphar	5645_Mydma	135046_Conco1	1826_Capow	20315_Mydma	31031_Fomme1	75705_Fomme1	273203_Galma1	466153_Copci	4847_CryneH991	231796_Galma1	67979_Walse1	504934_Plicr1	243039_Gloin1	31319_Gloin1	631_Gloin1	177064_Plicr1	4099_CryneH991	327_Caeel	326_Caeel	765_CryneH991	614408_Lacbi2	66965_Walse1	60741_Walse1	3044_Rhior3	28663_Gloin1	12275_Botci1	238115_Umbra1	14175_Botci1	5591_Conco1	7375_Hisca1	2511625_Schco3	259530_Galma1	113358_Stehi1	310725_Lacbi2	7537_Thetr	1049884_Catan2	69389_Crypa2	44163_Ganpr1	33166_Ganpr1	11652_Cioin	5317_Cioin	9991_Salro	9628_Conco1	50896_Conpu1	7232_Gloin1	652309_Croqu1	13574_Croqu1	91192_Croqu1	2429_CryneH991	6279_CryneH991	2115_Debha1	159092_Ganpr1	160254_Ganpr1	164011_Fomme1	35828_Gloin1	8186_Hisca1	11127_Salro	2161304_Schco3	136121_Ganpr1	2638446_Schco3	16275_Sphar	1234_Pench1	51759_Ganpr1	142554_Ganpr1	875_Sorma	264293_Ganpr1	502358_Ganpr1	31015_Ganpr1	495426_Ganpr1	31203_Ganpr1	36297_Ganpr1	69715_Ganpr1	57966_Ganpr1	993_Gloin1	2420_Sphar	310726_Lacbi2	322416_Lacbi2	1183744_Orpsp11	45579_Plicr1	3511_Rozal11	6531_Salro	2519_Sphar	228672_Umbra1	27229_Walse1
279081_Galma1	31687_Sporo1	2635_Debha1	4148_Monbr	2968_Tapde11	10037_Neucr2	58292_Catan2	219836_Umbra1	37273_Pench1	84321_Pench1	1190340_CocheC53	16036_Botci1	1271702_Aurde31	22912_Trire2	155737_Phybl2	136497_Mucci2	1185733_Orpsp11	10126_Fusgr1	2141_Aspfu1	22328_Pench1	5122_CryneH991	348328_Galma1	233348_Umbra1	6108_Spipu1	153053_Mucci2	481001_Lacbi2	7475_Aspfu1	2610239_Schco3	186837_Phybl2	63331_Dekbr2	91253_Picst3	3350_Botci1	72206_Croqu1	3079_Allma1	9349_Aspfu1	2627824_Schco3	2221993_Schco3	138741_Morel2	62502_Trire2	84185_Pench1	1187392_Orpsp11	28136_Botbo1	341609_Gloin1	519_Debha1	1094978_CocheC53	1183023_Orpsp11	151830_Galma1	4809_CryneH991	79052_Conpu1	639283_Lacbi2	134704_Punst1	1166936_CocheC53	167187_Fomme1	1028900_CocheC53	89986_Stehi1	3020_Aspfu1	36028_Plicr1	36975_Pench1	167186_Fomme1	66219_Morel2	4783_Cangl	97806_Stehi1	204553_Umbra1	101126_Stehi1	5884_Aspfu1	177474_Phybl2	2998_Debha1	1242110_Aurde31	771_CryneH991	9360_Sporo1	54711_Canalb1	2619010_Schco3	473872_Lacbi2	6171_Hisca1	13516_Botci1	48963_Punst1	99487_Stehi1	128122_Stehi1	9627_Fusgr1	139982_Galma1	4337_Aspfu1	174023_Plicr1	136411_Conpu1	65461_Lenti61	121647_Punst1	37192_Botbo1	5055_Sacce1	482616_Lacbi2	1343622_Aurde31	2354_Botci1	8531_Ustma22	896_Tapde11	17599_Fomme1	75103_Conco1	3698_Klula1	6225_Hisca1	41947_Conco1	39202_Pench1	10599_Neucr2	2640_Aspfu1	86475_Pench1	4846_CryneH991	24634_Dekbr2	121850_Trire2	40410_Mellp23	38724_Pench1	174010_Plicr1	100401_Conpu1	146849_Punst1	269012_Botbo1	54631_Canalb1	3968_Pucgr2	1209481_CocheC53	55350_Canalb1	1993340_Mellp23	37768_Pench1	584047_Lenti61	5896_Neucr2	1144263_Schco3	262_Rhoto1	72383_Trire2	496062_Lenti61	352864_Crypa2	32879_Pench1	40382_Mellp23	16043_Fomme1	1143742_CocheC53	5499_Rhoto1	290582_Crypa2	126888_Galma1	36304_Pench1	502428_Copci	25988_Caeel	25989_Caeel	2629091_Schco3	1192901_Orpsp11	2949_Neucr2	7594_Aspfu1	4278_Schpo1	1188744_Orpsp11	253135_Lacbi2	763_Neucr2	52_Tapde11	649835_Croqu1	1200951_Aurde31	171107_Umbra1	6962_Fusgr1	130409_Conpu1	233815_Umbra1	70637_Croqu1	571319_Lenti61	12055_Pucgr2	174787_Plicr1	12629_Fusgr1	165558_Stehi1	249655_Copci	54826_Canalb1	174711_Plicr1	56320_Walse1	10600_Botci1	524001_Lenti61	10825_Fusgr1	56909_Treme1	33008_Picst3	305352_Lacbi2	651571_Croqu1	36363_Pench1	206130_Umbra1	5460_Sacce1	17609_Fomme1	41952_Coere1	1721_Fusgr1	74577_Phybl2	44270_Plicr1	294613_Crypa2	39517_Picst3	1845_Sacce1	768_CryneH991	8730_Fusgr1	1340873_Galma1	1638_CryneH991	47710_Trire2	25099_Sporo1	153971_Mucci2	76822_Pench1	92778_Mellp23	144124_Croqu1	63966_Trire2	50846_Mellp23	2407_Tapde11	5993_Rhoto1	1486_Dmel	1476_Dmel	1480_Dmel	1472_Dmel	702552_Lacbi2	7734_Sorma	147205_Botbo1	54324_Punst1	1485_Dmel	2612084_Schco3	65638_Pench1	38418_Mellp23	1479_Dmel	8602_Aspfu1	2441_Pucgr2	15485_Pucgr2	114627_Phybl2	121482_Trire2	1475_Dmel	4850_CryneH991	146197_Punst1	277110_Umbra1	339228_Crypa2	1482_Dmel	2328_Aspfu1	2251_Botci1	397645_Copci	45777_Mellp23	249780_Umbra1	3080_CryneH991	83517_Pench1	96117_Conpu1	2229_CryneH991	119984_Conpu1	576754_Lenti61	1175357_Schco3	2701571_Schco3	649808_Croqu1	5533_Sacce1	535429_Lenti61	7547_Ustma22	111360_Morel2	171767_Stehi1	149086_Mucci2	2749899_Schco3	5388_Botci1	343572_Crypa2	6554_Allma1	8676_Allma1	4333_Allma1	55266_Catan2	129355_Catan2	4334_Allma1	159240_Mucci2	100936_Morel2	1531136_Catan2	1205197_CocheC53	155246_Gloin1	216620_Umbra1	571_Cangl	1178_Hisca1	71270_Pench1	32429_Mucci2	8675_Allma1	136959_Phybl2	537_Debha1	14536_Pucgr2	2594435_Schco3	4530_Aspfu1	44903_Mellp23	4953_Zygro1	13089_Rhior3	8055_Rhior3	56933_Picst3	40541_Plicr1	65135_Picst3	103035_Stehi1	20337_Coere1	509_Sacce1	3522_Fusgr1	118125_Conpu1	239236_Galma1	4655_Rhior3	123809_Trire2	123243_Phybl2	8518_Neucr2	569788_Lenti61	58288_Canalb1	32044_Botbo1	124337_Fomme1	9977_Rhior3	2610_Botci1	34452_Coere1	3186_Ashgo11	4174_Klula1	145859_Mucci2	173295_Mucci2	246596_Umbra1	82118_Conco1	103708_Punst1	13203_Rhior3	16165_Rhior3	2463_Sacce1	150864_Mucci2	115884_Mucci2	341982_Crypa2	144035_Mucci2	659815_Lacbi2	190251_Mucci2	74_Rhoto1	179665_Phybl2	5379_Debha1	138911_Conco1	282350_Umbra1	708698_Morel2	134811_Mucci2	105934_Mucci2	249525_Umbra1	229899_Umbra1	7442_Spipu1	151596_Mucci2	102731_Coere1	3850_Rhior3	139022_Conco1	140257_Mucci2	155841_Mucci2	3076_Cioin	141371_Mucci2	1471_Dmel	1467_Dmel	108626_Mucci2	1469_Dmel	6042_Falba	74494_Mucci2	3361_Malgl1	302733_Umbra1	173112_Phybl2	2538_Rhior3	1484_Dmel	1758_Tapde11	36973_Conco1	1468_Dmel	2250_Sorma	659026_Croqu1	1483_Dmel	8902_Spipu1	50757_Mucci2	147650_Mucci2	91739_Coere1	6113_Rozal11	1273280_Aurde31	80681_Mucci2	1577_CryneH991	2061_Falba	1110532_CocheC53	1473_Dmel	1470_Dmel	1190922_Orpsp11	8652_Spipu1	935_CryneH991	15655_Mnele	67465_Ganpr1	156807_Mucci2	4396_Sorma	1189171_Orpsp11	331_Capow	3053_Neucr2	9603_Cioin	1481_Dmel	42451_Treme1	49290_Coere1	41100_Dekbr2	2794_Mydma	3934_Salro	5567_Fusgr1	34067_Plicr1	242056_Umbra1	6512_Monbr	89403_Conpu1	11958_Fusgr1	29510_Pench1	26167_Dmel	3055_Hisca1	1167595_CocheC53	69117_Walse1	39317_Coere1	119862_Phybl2	55517_Stehi1	2495851_Schco3	441971_Copci	27770_Trire2	6895_CryneH991	113950_Fomme1	10296_Mnele	12425_Caeel	607_Debha1	243384_Umbra1	17808_Caeel	355875_Crypa2	2961_Debha1	12757_Fusgr1	6662_CryneH991	2299_Tapde11	1227597_CocheC53	5198_Debha1	126491_Phybl2	134173_Phybl2	1997_Fusgr1	11972_Cioin	1832_Polpo	1180123_Orpsp11	28347_Pench1	64216_Dekbr2	181463_Umbra1	252212_Galma1	80767_Trire2	414_Zygro1	1073_Rozal11	12014_Botci1	120823_Conpu1	11185_Ustma22	6410_Monbr	2550918_Schco3	8519_Dekbr2	129244_Mucci2	585605_Botbo1	2366_Hisca1	4603_Rhoto1	2978_Zygro1	80537_Morel2	79940_Pench1	1191795_Orpsp11	3014_Debha1	21980_Dmel	3720_Hisca1	236332_Galma1	2428_CryneH991	1455_Debha1	15472_Dmel	10681_Cioin	7400_Salro	2764_Rhior3	5094_Sphar	93198_Punst1	43345_Coere1	357556_Copci	122036_Stehi1	1965565_Mellp23	66721_Pench1	735_Aspfu1	5609_Rhior3	143804_Conpu1	8020_Ustma22	16302_Sphar	3020_Debha1	33214_Walse1	15354_Mydma	53476_Ganpr1	34665_Pench1	1477_Dmel	15045_Botci1	92939_Conpu1	1336_Debha1	150351_Stehi1	101204_Punst1	180190_Botbo1	1329712_Aurde31	8459_Sorma	148506_Stehi1	81090_Pench1	33521_Plicr1	1877_Mydma	21981_Dmel	704867_Lacbi2	65211_Pench1	31448_CocheC53	5890_Trire2	113556_Botbo1	8527_Ustma22	133111_Stehi1	103206_Punst1	25280_Lenti61	8813_Pucgr2	68745_Walse1	4499_Salro	100765_Conpu1	17419_Allma1	2779_Allma1	2786_Allma1	7015_Allma1	7024_Allma1	109620_Catan2	58299_Catan2	143643_Ganpr1	152960_Ganpr1	131502_Ganpr1	51150_Ganpr1	153125_Ganpr1	1431848_Catan2	463015_Copci	79377_Conpu1	216637_Umbra1	14183_Rhior3	1274300_Aurde31	548888_Lenti61	259790_Crypa2	136576_Phybl2	1201602_CocheC53	1311869_Aurde31	70810_Ganpr1	9834_Rhior3	236183_Galma1	69026_Trire2	75535_Conpu1	49055_Punst1	68300_Schco3	8004_Botci1	2613255_Schco3	5665_CryneH991	247495_Umbra1	8351_Ustma22	858_Botci1	98052_Fomme1	154793_Mucci2	87476_Stehi1	168570_Copci	540745_Lenti61	62380_Trire2	1176381_Orpsp11	244738_Crypa2	2064_Malgl1	3877_Sorma	36565_Plicr1	3460_Malgl1	161828_Conpu1	57793_Canalb1	6125_Rhior3	1082935_Schco3	6017_Aspfu1	102657_Lenti61	52115_Plicr1	1187272_Orpsp11	1158146_CocheC53	36052_Pench1	69041_Pench1	4044_Debha1	616892_Lenti61	52109_Plicr1	6854_Ustma22	348330_Crypa2	299107_Umbra1	159863_Stehi1	9230_Ustma22	5864_Fusgr1	4826_Mydma	135016_Mucci2	106179_Punst1	10659_Sorma	58140_Canalb1	182413_Mucci2	582214_Lenti61	5420_Neucr2	356015_Crypa2	12155_Ustma22	11708_Rhior3	20629_Pench1	71013_Treme1	1129391_CocheC53	94521_Fomme1	5471_Hisca1	58138_Canalb1	163333_Conpu1	6761_Rhior3	1030957_CocheC53	254279_Crypa2	630_Rhoto1	37072_Pench1	36001_Pench1	761_Sacce1	3596_Sacce1	98510_Crypa2	65711_Pench1	13258_Ustma22	2622598_Schco3	52040_Punst1	1889_Neucr2	1175_Debha1	3371_Cangl	1197459_CocheC53	5931_Aspfu1	85306_Mellp23	6681_Pucgr2	3913_Rhoto1	57761_Canalb1	40556_Mellp23	7117_Botci1	4209_Fusgr1	226232_Umbra1	327_Aspfu1	35420_Pench1	10299_Sorma	4612_Fusgr1	33971_Picst3	22886_Phybl2	621085_Lacbi2	13582_Botci1	1335129_Aurde31	13096_Botci1	1240165_Aurde31	47943_Mellp23	3482_Zygro1	34472_Gloin1	58139_Canalb1	40173_Picst3	10081_Neucr2	77350_Pench1	4446_Tapde11	12539_Pucgr2	12754_Ustma22	109764_Conpu1	57686_Stehi1	31316_Walse1	15904_Botci1	34023_Walse1	155500_Mucci2	8885_Neucr2	48894_Mellp23	3020_Fusgr1	6776_Fusgr1	337099_Crypa2	15277_Rhior3	1164381_CocheC53	2355_Sorma	1187279_Orpsp11	1202657_CocheC53	136_Klula1	2309_Aspfu1	10639_Rhior3	62814_Dekbr2	1145769_CocheC53	650047_Croqu1	60249_Walse1	131569_Phybl2	654374_Croqu1	1735_CryneH991	719606_Croqu1	106330_Trire2	4397_Fusgr1	2854_Cangl	13207_Botci1	5230_Fusgr1	5472_Fusgr1	1183691_CocheC53	57794_Phybl2	85142_Pench1	99684_Crypa2	347092_Crypa2	73125_Pench1	107304_Punst1	34394_Plicr1	6962_Sorma	68045_Pench1	1205342_CocheC53	255553_Crypa2	3564_Ashgo11	8442_Hisca1	14828_Sporo1	8772_Fusgr1	1326_Debha1	2936_Aspfu1	5069_Aspfu1	79822_Pench1	1192118_CocheC53	3350_Fusgr1	7030_Sorma	105430_Conpu1	1410_Botci1	1831_Debha1	66414_Picst3	3551_Aspfu1	4041_Rhoto1	2302_CryneH991	3696_Tapde11	428_Hisca1	813_Sacce1	2061_Botci1	3310_Aspfu1	1214896_CocheC53	54031_Conpu1	30386_Fomme1	101175_Fomme1	2515031_Schco3	2369_Fusgr1	8778_Fusgr1	1147635_Schco3	61513_Stehi1	133742_Galma1	143783_Galma1	693866_Plicr1	12005_Ustma22	6471_Aspfu1	75581_Pench1	138164_Fomme1	358584_Copci	36050_Pench1	33705_Pench1	10917_Cioin	4768_Pench1	28748_Pench1	9976_Neucr2	347400_Crypa2	9358_Sorma	138101_Fomme1	7071_Aspfu1	343054_Crypa2	2502739_Schco3	1742_Rhoto1	111906_Galma1	69651_Trire2	72465_Stehi1	2630_Zygro1	1739_Rhoto1	6622_Pench1	8368_Sporo1	22_Fusgr1	1027279_Aurde31	1574_Debha1	152392_Conpu1	59724_Walse1	839_Rhoto1	272814_Umbra1	126580_Punst1	3403_Botci1	8486_Pench1	1185033_CocheC53	491327_Lenti61	345209_Crypa2	23505_Sporo1	4813_CryneH991	573_Schpo1	55800_Picst3	7773_Aspfu1	58502_Canalb1	50751_Mellp23	178829_Plicr1	5737_Aspfu1	11871_Botci1	175_Cangl	3373_Neucr2	1116633_CocheC53	4100_Sacce1	18747_Dekbr2	50894_Trire2	3700_Neucr2	74626_Pench1	265884_Crypa2	907602_Galma1	2627883_Schco3	147885_Mucci2	3057_Sacce1	2440_Pucgr2	1176908_Orpsp11	343951_Gloin1	3017_Ashgo11	5109_Polpo	9857_Fusgr1	9626_Sporo1	6010_Aspfu1	250513_Umbra1	2188_Debha1	9240_Aspfu1	4056_Zygro1	66929_Dekbr2	4445_CryneH991	27984_Picst3	8005_Dicdi	27983_Picst3	17420_Allma1	7017_Allma1	1434226_Catan2	34881_CocheC53	4855_CryneH991	14417_Botci1	1184653_Orpsp11	1189152_Orpsp11	1192744_Orpsp11	105510_Punst1	128711_Mucci2	167899_Phybl2	2700_Cangl	5873_CryneH991	4268_Botci1	9184_Hisca1	3059_Sacce1	338617_Crypa2	3147_Malgl1	3824_Aspfu1	12946_Ustma22	350143_Lenti61	2367_Fusgr1	163453_Botbo1	29923_Dekbr2	176_Cangl	4309_CryneH991	55774_Plicr1	10489_Fusgr1	615707_Lenti61	4353_Aspfu1	17647_Sporo1	7537_Spipu1	7745_Mnele	788_Rhoto1	8594_Sporo1	69901_Trire2	3016_Ashgo11	8926_Sorma	7549_Neucr2	331893_Crypa2	28_Schpo1	846_Cangl	845_Cangl	7220_Fusgr1	4831_Debha1	9856_Botci1	64741_Picst3	1178130_Orpsp11	9498_Aspfu1	39560_Picst3	2222_Sacce1	80091_Trire2	32021_Fomme1	2382_Schpo1	1234_Debha1	2662176_Schco3	50061_Conpu1	10566_Neucr2	3435_Rhoto1	1693_Neucr2	13200_Fusgr1	28889_Pench1	4684_Sacce1	167550_Conpu1	98064_Fomme1	13016_Fusgr1	548831_Plicr1	3629_CryneH991	16856_Picst3	50654_Crypa2	152399_Conpu1	5480_Sacce1	2941_Debha1	3211_Sacce1	130208_Fomme1	484075_Lacbi2	236411_Umbra1	3074_CryneH991	11695_Rhior3	445752_Copci	62526_Crypa2	6621_Fusgr1	161400_Fomme1	501903_Copci	109408_Conpu1	166926_Stehi1	75009_Treme1	4911_Salro	26_Fusgr1	122025_Conpu1	1664_CryneH991	481081_Lacbi2	108517_Conpu1	136_Cangl	650702_Plicr1	496145_Copci	155548_Galma1	191_Cangl	506313_Lenti61	120705_Punst1	1023_Aspfu1	62198_Galma1	192_Cangl	12511_Rhior3	8495_Aspfu1	107029_Punst1	2147_Hisca1	664079_Croqu1	1378_Sacce1	105022_Fomme1	174_Cangl	342690_Crypa2	209235_Umbra1	50750_Conpu1	241049_Galma1	137_Fusgr1	5890_Aspfu1	13424_Botci1	196_Cangl	8507_Aspfu1	107304_Croqu1	440382_Copci	7678_Rhoto1	2521_Klula1	1847_Ashgo11	690162_Lacbi2	3062_Rhior3	1186319_CocheC53	72215_Pench1	4250_Rhoto1	36156_Pench1	277_Zygro1	3750_Schpo1	858_Aspfu1	85705_Pench1	53903_Trire2	4737_Aspfu1	104845_Fomme1	350945_Crypa2	85501_Picst3	2509716_Schco3	382582_Copci	12462_Fusgr1	3670_Rhoto1	1278854_Aurde31	94321_Crypa2	13033_Fusgr1	54005_Trire2	33222_Pench1	161090_Phybl2	10095_Pench1	155819_Phybl2	2548_Cangl	42927_CocheC53	4797_CryneH991	3014_Ashgo11	32468_Pench1	134162_Plicr1	3143_Debha1	13902_Rhior3	12226_Fusgr1	1624_Pucgr2	293211_Crypa2	131173_Conpu1	65967_Pench1	1426_Sacce1	3404_Rhoto1	8482_Neucr2	2413_Sporo1	5864_Neucr2	2616189_Schco3	268087_Crypa2	4789_Aspfu1	2970_Rhoto1	5107_Fusgr1	107428_Punst1	543375_Lenti61	102899_Plicr1	301189_Umbra1	4098_CryneH991	18567_Caeel	1129402_CocheC53	491_Sorma	147442_Conpu1	1627_Rhoto1	108340_Plicr1	8501_Aspfu1	118938_Botbo1	141106_Fomme1	85478_Pench1	106556_Trire2	1485_Aspfu1	122013_Trire2	10301_Fusgr1	34376_Pench1	8866_Fusgr1	1150503_CocheC53	5264_Hisca1	28497_Picst3	4756_Aspfu1	67694_Pench1	35339_Pench1	12122_Fusgr1	3765_Debha1	56750_Canalb1	1128332_CocheC53	3766_Debha1	8933_Neucr2	65153_Trire2	39416_Picst3	1028834_CocheC53	3196_Tapde11	2748_Sorma	10204_Neucr2	3955_Tapde11	4267_Fusgr1	2031_CryneH991	64791_Crypa2	1223159_Aurde31	8096_Botci1	2824_Botci1	142736_Fomme1	136246_Fomme1	3835_Debha1	10616_Sorma	9154_Pench1	36948_Picst3	55010_Canalb1	32188_Plicr1	55052_Canalb1	13113_Botci1	50238_Stehi1	77785_Trire2	10389_Rhior3	136410_Mucci2	77210_Picst3	35556_Crypa2	3144_Debha1	10045_Ustma22	128074_Fomme1	121915_Phybl2	340224_Crypa2	4864_Aspfu1	9268_Aspfu1	3024_Debha1	135978_Mucci2	4438_CryneH991	3825_Ashgo11	8918_Neucr2	4028_Debha1	3998_Fusgr1	337744_Crypa2	33493_Pench1	146670_Stehi1	5711_Botci1	52619_Stehi1	10536_Neucr2	3142_Debha1	76277_Stehi1	3216_Sacce1	6057_Rhoto1	10625_Sorma	231218_Umbra1	15534_Botci1	3380_CryneH991	57820_Picst3	129204_Mucci2	673040_Croqu1	147443_Conpu1	9931_Pench1	4549_Aspfu1	170294_Plicr1	6851_Aspfu1	341839_Crypa2	8955_Sorma	104072_Trire2	3023_Debha1	154118_Phybl2	60086_Trire2	1203713_CocheC53	3055_Sacce1	153150_Mucci2	59236_Canalb1	9404_Rhior3	123328_Plicr1	341031_Crypa2	861_Zygro1	4025_Debha1	137341_Galma1	1501_Aspfu1	8520_Fusgr1	77517_Trire2	12601_Fusgr1	2284_Tapde11	114517_Fomme1	8827_Fusgr1	5104_Sorma	132713_Stehi1	170619_Umbra1	212247_Umbra1	84_Neucr2	585597_Lenti61	57271_Aurde31	125341_Stehi1	1196911_CocheC53	1329564_Aurde31	482271_Lacbi2	1405864_Aurde31	27639_Botbo1	130708_Botbo1	2516374_Schco3	144920_Punst1	5041_Fusgr1	79539_Pench1	146057_Aurde31	46819_Trire2	550161_Lenti61	1153136_Schco3	77588_Galma1	74224_Galma1	5441_Sorma	11944_Copci	4508_Fusgr1	29041_Picst3	10733_Neucr2	46662_Crypa2	468087_Galma1	7793_Sorma	216417_Umbra1	225930_Galma1	116656_Plicr1	144467_Stehi1	38981_Picst3	1211800_CocheC53	1376403_Aurde31	65239_Pench1	5479_Debha1	91_Fusgr1	496081_Copci	502605_Lenti61	12353_Fusgr1	1171490_CocheC53	8810_Fusgr1	152400_Conpu1	216182_Galma1	31830_Picst3	1091535_CocheC53	788_Botci1	11314_Picst3	54022_Picst3	178772_Umbra1	1975_Klula1	112_Fusgr1	5482_Debha1	7473_Rhoto1	80517_Picst3	5483_Debha1	3874_Klula1	6212_Fusgr1	8895_Fusgr1	150906_Plicr1	64992_Crypa2	5036_Fusgr1	51392_Dekbr2	84544_Pench1	1593_Botci1	3423_Klula1	8913_Aspfu1	4850_Fusgr1	1200667_CocheC53	6251_CryneH991	26076_Pench1	156080_Ganpr1	2995_Debha1	3292_Aspfu1	1089060_CocheC53	2499677_Schco3	35662_Picst3	6635_Fusgr1	6284_CryneH991	27960_Sporo1	2141_Debha1	52456_Crypa2	3433_Aspfu1	24787_Treme1	56684_Trire2	168007_Stehi1	3290_Aspfu1	1199107_CocheC53	65712_Galma1	2623420_Schco3	68871_Treme1	6264_Debha1	2623043_Schco3	3304_Fusgr1	42510_Treme1	7044_Botci1	61717_Botbo1	4890_Fusgr1	3405_Trire2	7218_Aspfu1	25510_Treme1	60587_Punst1	291363_Crypa2	2218_Sorma	3703_Sorma	8554_Neucr2	6250_CryneH991	7354_Aspfu1	10290_Sorma	1898_Neucr2	637982_Lenti61	5841_CryneH991	149879_Stehi1	50492_Dekbr2	147980_Galma1	33078_Picst3	594204_Lenti61	1027236_CocheC53	492170_Lenti61	1907_Neucr2	3464_Fusgr1	36396_Pench1	582547_Botbo1	11446_Sporo1	29297_Picst3	4774_Trire2	8580_Botci1	13169_Fusgr1	1138025_CocheC53	1405273_Aurde31	45686_Treme1	279168_Crypa2	154266_Fomme1	179989_Aurde31	4710_Fusgr1	2803_CryneH991	78562_Dekbr2	177781_Umbra1	57768_Picst3	10280_Sorma	252427_Crypa2	45_CryneH991	9496_Botci1	67752_Trire2	1596_Aspfu1	51699_Dekbr2	109534_Stehi1	1118_Klula1	6261_Debha1	8533_Aspfu1	73715_Pench1	201051_Umbra1	4395_Aspfu1	466763_Copci	9085_Fusgr1	1582_Sacce1	30035_Picst3	502174_Lenti61	325007_Crypa2	266495_Crypa2	63529_Treme1	21790_Treme1	343458_Crypa2	339650_Crypa2	942_Tapde11	13913_Rhior3	6184_Aspfu1	337702_Crypa2	159619_Plicr1	177319_Botbo1	1251869_Aurde31	73812_Punst1	75679_Pench1	3199_Neucr2	969_Aspfu1	35551_Pench1	1224778_CocheC53	7472_Fusgr1	4997_Klula1	54634_Ganpr1	15481_Botci1	703_Rhior3	61792_Galma1	64951_Crypa2	74257_Pench1	10844_Botci1	1895_Ashgo11	1374_Hisca1	266825_Crypa2	257819_Umbra1	3283_Fusgr1	7445_Botci1	462_Klula1	138983_Stehi1	11212_Botci1	237_Botci1	460233_Lacbi2	2485_Ashgo11	56068_Canalb1	55351_Canalb1	148055_Mucci2	684_Fusgr1	23901_Dekbr2	81670_Trire2	3489_Botci1	73072_Pench1	339140_Crypa2	12434_Botci1	72410_Treme1	186068_Aurde31	1841_Aspfu1	69846_Pench1	266817_Crypa2	1197371_CocheC53	82309_Trire2	2607659_Schco3	2944_Debha1	1296012_Mellp23	37230_Croqu1	165306_Mucci2	37395_Croqu1	1722868_Mellp23	36689_Pench1	135963_Conpu1	34949_Pench1	4056_Pucgr2	2870_Zygro1	1048567_CocheC53	2608744_Schco3	1508_CryneH991	76800_Trire2	6144_Rhoto1	2869_Zygro1	428934_Copci	72381_Pench1	7066_Hisca1	8513_Pench1	347965_Crypa2	35433_Pench1	14716_Sporo1	8919_Sporo1	41404_Dekbr2	289579_Crypa2	9614_Aspfu1	24262_Sporo1	1035794_CocheC53	1220167_CocheC53	32616_Pench1	848_Debha1	27636_Pench1	109396_Plicr1	2080_Aspfu1	67099_Pench1	84765_Pench1	823_Botci1	8327_Sorma	1358_Debha1	4287_Schpo1	10784_Sporo1	4281_Schpo1	72985_Pench1	422_Tapde11	9406_Ustma22	25434_Dekbr2	2349_Schpo1	1375_Sacce1	1376_Sacce1	40379_Mellp23	1047_Aspfu1	724768_Croqu1	53170_Stehi1	9616_Sporo1	1121_Schpo1	138904_Galma1	93_CryneH991	125843_Conpu1	29944_Botbo1	4289_Dekbr2	1653_Klula1	15526_Sporo1	1538_Sacce1	60261_Walse1	1165074_CocheC53	1626_Debha1	80454_Picst3	57309_Walse1	29066_Treme1	16051_Botci1	3651_Fusgr1	769_Pench1	47590_Dekbr2	1328357_Aurde31	42471_Mucci2	97609_Phybl2	3218_Hisca1	71999_Mucci2	4676_Cangl	2916_Klula1	2535_Zygro1	16059_Rhior3	137771_Morel2	4240_Malgl1	8113_Rhior3	15392_Rhior3	3422_Monbr	343078_Crypa2	48420_Picst3	13188_Sporo1	2652_Salro	18568_Caeel	2799_Monbr	15371_Caeel	15370_Caeel	1828_Polpo	3018_Monbr	54671_Canalb1	1203046_CocheC53	163793_Conpu1	4146_Fusgr1	151786_Conpu1	4273_Rhoto1	8510_Aspfu1	152146_Stehi1	86307_Pench1	264786_Crypa2	4412_Fusgr1	229240_Umbra1	1159940_CocheC53	1155125_CocheC53	336627_Crypa2	27939_Trire2	8651_Neucr2	166629_Fomme1	240005_Umbra1	59563_Walse1	5430_Sorma	1106985_CocheC53	229666_Crypa2	2796_Klula1	86596_Pench1	3872_Tapde11	4102_Klula1	291398_Crypa2	59232_Treme1	8497_Sorma	10276_Fusgr1	6270_CryneH991	649802_Croqu1	59895_Treme1	34475_Pench1	4072_Pench1	1119565_CocheC53	84889_Pench1	9588_Ustma22	5706_Sorma	873_Sacce1	264671_Crypa2	1411_Zygro1	8727_Dmel	6859_Rhoto1	5667_CryneH991	4286_Schpo1	2475_Sporo1	59223_Canalb1	218597_Galma1	1409679_Aurde31	1317_Debha1	109835_Fomme1	6973_Botci1	16304_Botci1	134703_Punst1	1223579_CocheC53	4409_Aspfu1	4308_CryneH991	228573_Galma1	7227_Rhoto1	5381_Botci1	338709_Crypa2	7994_Sorma	16393_Botci1	50970_Stehi1	3391_Aspfu1	177094_Umbra1	71058_Pench1	54684_Canalb1	67908_Galma1	14638_Sphar	5728_Dmel	5726_Dmel	5727_Dmel	13146_Dmel	13147_Dmel	8650_Dmel	27037_Caeel	27036_Caeel	10204_Dmel	30349_Dmel	30348_Dmel	30347_Dmel	30346_Dmel	16230_Dmel	59347_Walse1	6130_Sphar	1108_Dicdi	8245_Dicdi	19952_Dmel	23118_Dmel	61278_Trire2	821_Ashgo11	11267_Sporo1	2422_Sorma	14293_Botci1	145628_Botbo1	98305_Phybl2	78_Polpo	6700_Dicdi	2910_Capow	9706_Polpo	1491_Capow	33221_Treme1	13884_Botci1	229_Aspfu1	12653_Botci1	62651_Treme1	9239_Aspfu1	4034_Cangl	820_Malgl1	16902_Dmel	16903_Dmel	25276_Dmel	25275_Dmel	15195_Caeel	7666_Allma1	17569_Dmel	17568_Dmel	23119_Dmel	7084_Dmel	7083_Dmel	7082_Dmel	21036_Mydma	10283_Cioin	693_Cioin	29871_Caeel	29872_Caeel	15178_Caeel	22235_Caeel	1175236_Orpsp11	1186992_Orpsp11	10523_Salro	10367_Mydma	2504_Rhior3	9922_Sphar	12528_Caeel	11926_Cioin	305_Aspfu1	25426_Caeel	15544_Sphar	74157_Mucci2	1140238_Aurde31	7684_Rhoto1	2641095_Schco3	2628451_Schco3	80594_Pench1	2505817_Schco3	4935_Fusgr1	12243_Sporo1	249516_Crypa2	14812_Botci1	8080_Botci1	314210_Lacbi2	3349_Zygro1	2186_Sacce1	2178_Klula1	53880_Picst3	175027_Phybl2	60250_Canalb1	13586_Cioin	2821_Debha1	26639_Dekbr2	808_Sacce1	25187_Caeel	20759_Caeel	12447_Cioin	6196_Cioin	10297_Cioin	19973_Caeel	1269_Cioin	14405_Cioin	944_Cioin	10298_Cioin	18038_Caeel	16492_Cioin	24860_Dmel	18014_Caeel	15179_Caeel	1491_Dmel	1412084_Aurde31	13972_Cioin	13717_Dmel	27229_Dmel	27228_Dmel	9665_Caeel	1702_Mydma	10609_Mnele	17893_Mydma	20597_Mydma	12102_Mydma	18769_Mydma	20602_Dmel	20601_Dmel	8291_Sphar	32643_Botbo1	3488_Botci1	61644_Treme1	456610_Botbo1	9757_Dmel	3258_Botci1	10263_Fusgr1	3056_Hisca1	59210_Morel2	18753_Mydma	20974_Pench1	216648_Umbra1	13425_Botci1	16420_Cioin	10616_Sphar	15907_Botci1	2211645_Schco3	16303_Botci1	156916_Conpu1	5508_Cioin	260201_Crypa2	1174505_Orpsp11	356621_Crypa2	15381_Cioin	13475_Cioin	13582_Cioin	8307_Cioin	13753_Cioin	7119_Cioin	12099_Mydma	16303_Sphar	13873_Cioin	7561_Mydma	4335_Dicdi	1068939_CocheC53	77936_Conco1	4057_Pucgr2	3109_CryneH991	20603_Dmel	4804_Rhior3	2962_Debha1	3008_Debha1	3007_Debha1	9903_Mydma	9326_Mydma	62571_Gloin1	33210_Gloin1	2148_Hisca1	594557_Lacbi2	1191425_Orpsp11	1191435_Orpsp11	1190516_Orpsp11	1191326_Orpsp11	13251_Rhior3	11769_Sphar	11393_Sphar	5741_Sphar	2267_Sphar	5634_Fusgr1	4319_Sorma	68743_Walse1	414292_Galma1	335592_Lacbi2	486482_Lacbi2	8962_Mnele	4849_Pench1	10317_Pench1	10386_Pench1	10469_Pench1	7594_Pucgr2	5994_Rhoto1	1199_Sphar	3912_Sphar	9728_Sphar	107445_Trire2	267169_Umbra1	276087_Umbra1
25086_Morel2	8558_Dicdi	82671_Coere1	1244_Capow	7116_Polpo	15500_Batde5	17026_Sphar	4615_Mydma	3762_Rozal11	17294_Allma1	34246_Catan2	14107_Mnele	251426_Umbra1	11521_Rhior3	5069_Neucr2	24309_Phybl2	1810_Sorma	135024_Morel2	27599_Botbo1	156913_Mucci2	577997_Lenti61	7183_Hisca1	125336_Conpu1	374148_Copci	4044_Ashgo11	5376_Sporo1	3716_Rhoto1	833_Aspfu1	119184_Gloin1	121743_Trire2	1102031_CocheC53	334643_Gloin1	5614_Capow	3170_Aspfu1	34456_Plicr1	12120_Ustma22	79932_Conco1	120544_Phybl2	230922_Umbra1	79683_Coere1	10341_Rhior3	65881_Pench1	116656_Catan2	706312_Lacbi2	72633_Mellp23	1097436_CocheC53	57539_Conco1	245238_Crypa2	52596_Ganpr1	633395_Lacbi2	15314_Cioin	3529_Sacce1	2630802_Schco3	3923_Capow	19977_Dmel	6827_Rhior3	11929_Ustma22	82280_Trire2	9764_Fusgr1	4995_Cangl	3646_Spipu1	357781_Crypa2	8612_Polpo	2055_CryneH991	8819_Neucr2	253866_Umbra1	1989_Hisca1	247999_Galma1	4780_Zygro1	3065_Capow	242152_Umbra1	78693_Conco1	18420_Sphar	3580_Botci1	72002_Punst1	559_Tapde11	3624_Pucgr2	1268_Spipu1	3519_Zygro1	672496_Croqu1	11770_Caeel	9424_Aspfu1	239875_Umbra1	6114_Dicdi	67845_Treme1	11773_Caeel	38968_Pench1	9080_Dicdi	9266_Spipu1	11772_Caeel	11771_Caeel	155681_Phybl2	1908172_Morel2	1850_Rozal11	154970_Mucci2	105191_Fomme1	1479_Schpo1	7711_Rhior3	9645_Polpo	4311_Mydma	2479_Neucr2	93641_Conpu1	17272_Phybl2	80989_Coere1	8870_Mydma	8869_Mydma	8868_Mydma	8867_Mydma	188476_Phybl2	69186_Morel2	16591_Fomme1	273474_Crypa2	1982_Rhior3	157554_Mucci2	111648_Morel2	30331_Botbo1	1222699_CocheC53	220554_Umbra1	56547_Canalb1	1214_Fusgr1	13328_Allma1	4017_Klula1	676_Zygro1	43933_Coere1	2248_Klula1	1082_Allma1	2907_Klula1	221060_Botbo1	1570_CryneH991	1566_Caeel	1565_Caeel	1564_Caeel	154012_Phybl2	334494_Gloin1	733_Dicdi	147413_Mucci2	244964_Galma1	13045_Ustma22	10392_Allma1	155050_Mucci2	6034_Debha1	75514_Trire2	174964_Phybl2	14004_Batde5	2638429_Schco3	14829_Botci1	1220556_CocheC53	3251_Malgl1	903247_Morel2	54854_Canalb1	90092_Batde5	4986_Rhoto1	4090_Malgl1	29597_Dmel	29596_Dmel	83246_Coere1	1278256_Aurde31	82234_Coere1	83705_Coere1	30001_Sporo1	228001_Umbra1	1529_Spipu1	29598_Dmel	29595_Dmel	13643_Rhior3	427_CryneH991	105803_Stehi1	7586_Fusgr1	7868_Capow	5880_Sacce1	11642_Batde5	246711_Umbra1	18840_Batde5	6590_Sphar	16565_Allma1	1284_Tapde11	155337_Mucci2	72674_Mellp23	109830_Morel2	60344_Picst3	12591_Allma1	11460_Dicdi	16395_Allma1	111155_Morel2	157274_Mucci2	1164_Ashgo11	7481_Allma1	582037_Lenti61	94647_Gloin1	182502_Phybl2	60589_Conco1	65671_Dekbr2	131185_Croqu1	11642_Sporo1	233667_Umbra1	8871_Mydma	840_Capow	160584_Mucci2	6221_Sacce1	961_Spipu1	7368_Spipu1	454_Salro	855_Capow	1174112_Orpsp11	85471_Pench1	105372_Fomme1	4400_Pucgr2	1938_Allma1	6326_Cioin	94098_Ganpr1	172423_Botbo1	42386_Mucci2	11158_Fusgr1	9706_Sorma	234175_Galma1	2639321_Schco3	111764_Phybl2	76093_Picst3	258872_Umbra1	5067_Pucgr2	18820_Dmel	6183_Debha1	109686_Conpu1	15567_Batde5	4868_Schpo1	5783_Sacce1	12299_Rhior3	2768_Spipu1	274445_Crypa2	177120_Mucci2	30945_Walse1	2596_Allma1	78438_Conco1	12444_Dmel	12443_Dmel	12442_Dmel	12441_Dmel	1946_Mydma	3839_Mnele	8740_Sporo1	2620_Rozal11	962_Schpo1	5032_Dmel	5031_Dmel	349038_Gloin1	3383_Mydma	141115_Morel2	1352_Rhoto1	9576_Ustma22	19697_Dmel	19696_Dmel	71370_Mucci2	14752_Batde5	24786_Treme1	3806_Dekbr2	581177_Lenti61	6763_Spipu1	54538_Canalb1	142914_Morel2	152871_Mucci2	7663_Capow	293855_Lacbi2	301012_Lacbi2	82375_Stehi1	868_Allma1	141738_Mucci2	66256_Ganpr1	4304_Mydma	140494_Morel2	10160_Allma1	80621_Coere1	1208_Allma1	10652_Allma1	133948_Ganpr1	4263_CryneH991	140302_Morel2	60924_Walse1	36865_Mellp23	138474_Phybl2	59602_Walse1	11498_Dicdi	149676_Catan2	105114_Stehi1	331304_Gloin1	231881_Umbra1	2488542_Schco3	61515_Ganpr1	8543_Rhior3	2367_Dmel	47143_Plicr1	660544_Croqu1	176984_Plicr1	6152_Spipu1	6151_Spipu1	3935_Cangl	54274_Ganpr1	3157_Cangl	1445_Spipu1	19536_Conco1	6427_Neucr2	88098_Coere1	81565_Pench1	697971_Plicr1	1706_Mnele	6076_Rozal11	15921_Caeel	28640_Morel2	5313_Sphar	33336_Mellp23	7538_Sorma	129062_Phybl2	16295_Allma1	130198_Conpu1	183082_Umbra1	1324367_Aurde31	47311_Dekbr2	14190_Mnele	127377_Morel2	179699_Phybl2	4851_Sacce1	16687_Morel2	25293_Dekbr2	122217_Punst1	363154_Copci	94145_Croqu1	252_Allma1	164425_Mucci2	181021_Phybl2	11625_Allma1	152354_Morel2	10790_Sorma	156523_Morel2	7046_Polpo	11997_Polpo	91013_Coere1	2059_Dicdi	78946_Picst3	9299_Allma1	15867_Allma1	256282_Crypa2	1484793_Catan2	11097_Cioin	11554_Dicdi	7913_Ustma22	2190_Zygro1	3386_Monbr	18986_Walse1	271_Dicdi	1176080_Orpsp11	22686_Dmel	1600_Fusgr1	3025_Ashgo11	8509_Monbr	3845_Cangl	2047_Zygro1	4679_Rozal11	7065_Dicdi	2367_Klula1	7916_Monbr	44274_Picst3	4258_Spipu1	657035_Croqu1	4557_Thetr	7916_Cioin	4219_Spipu1	2648_Malgl1	4383_Rhior3	650_Dicdi	3476_Spipu1	67178_Ganpr1	57716_Stehi1	7043_Polpo	79369_Conco1	1315_Ashgo11	186199_Botbo1	109377_Gloin1	1780_Capow	7049_Ustma22	192668_Umbra1	3013_Zygro1	334779_Gloin1	121587_Ganpr1	3301_Sacce1	30281_Batde5	155946_Conpu1	21867_Batde5	4307_Mydma	57029_Punst1	90865_Punst1	5457_Allma1	3809_Debha1	56031_Canalb1	27604_Caeel	170978_Botbo1	144126_Mucci2	11846_Caeel	135524_Morel2	3671_Fusgr1	59854_Canalb1	5833_Thetr	1006_Salro	20938_Sporo1	73339_Fomme1	60557_Mellp23	2003_Sorma	6403_Allma1	55360_Canalb1	10253_Neucr2	133160_Fomme1	5772_Polpo	4827_Rhoto1	15328_Cioin	1362_Capow	5085_Hisca1	1098_Mnele	15212_Sphar	42308_Dekbr2	56499_Phybl2	7611_Monbr	145660_Punst1	8753_Pucgr2	1738954_Mellp23	2524_Capow	20477_Sporo1	284643_Copci	105295_Mucci2	445411_Copci	3408_Spipu1	3192_Sorma	292069_Crypa2	15503_Morel2	2839_Sacce1	29417_Treme1	5545_Thetr	1428_Mnele	63622_Galma1	77600_Picst3	4498_Debha1	144305_Mucci2	85482_Batde5	63829_Walse1	110223_Punst1	14794_Sporo1	1597_Cangl	2254_Debha1	74630_Treme1	155384_Mucci2	250603_Galma1	92530_Coere1	14698_Batde5	6590_Cioin	306_Zygro1	5789_CryneH991	129857_Phybl2	1479593_Catan2	18090_Phybl2	1760_Rhior3	17361_Rhior3	131510_Ganpr1	1758591_Morel2	172997_Umbra1	153929_Phybl2	4151_Zygro1	3458_Klula1	662260_Croqu1	1345143_Aurde31	1437_Monbr	7435_Monbr	151888_Ganpr1	155810_Mucci2	10353_Thetr	2972_Falba	1030_Klula1	2207_Debha1	3892_Sacce1	611_Polpo	99629_Galma1	4905_Thetr	3709_Sacce1	1020644_Aurde31	7064_Sphar	54444_Ganpr1	149678_Mucci2	1553_Schpo1	56599_Mellp23	1100_Schpo1	578293_Lenti61	396722_Copci	37753_Coere1	48992_Dekbr2	5928_Monbr	6404_Allma1	115923_Conpu1	68879_Gloin1	47729_Stehi1	215_Capow	2612326_Schco3	4083_Sporo1	66537_Morel2	127436_Fomme1	6664_Thetr	130880_Botbo1	14134_Phybl2	4287_Cangl	5288_Capow	357888_Copci	216_Tapde11	99433_Stehi1	1272157_Aurde31	7248_Sphar	3918_Botci1	2888_Hisca1	31517_Botbo1	57881_Canalb1	6564_Hisca1	495_Rhior3	7847_Rhior3	33341_Botbo1	7263_Dicdi	52607_Galma1	672050_Croqu1	2494727_Schco3	193055_Umbra1	1437674_Catan2	613884_Lenti61	320126_Crypa2	4673_Spipu1	189272_Phybl2	27264_Ganpr1	69585_Treme1	4901_Rhoto1	291654_Crypa2	191230_Lacbi2	5669_Aspfu1	240211_Umbra1	42989_Mellp23	11581_Allma1	9472_Allma1	9473_Allma1	20859_Conco1	239719_Gloin1	133778_Ganpr1	4123_Cangl	1704_Schpo1	3599_Klula1	560_Sacce1	4150_Fusgr1	650_Zygro1	12279_Pucgr2	4922_Pench1	1139343_CocheC53	29031_Picst3	30448_Pench1	6751_CryneH991	3371_Rhoto1	57698_Canalb1	33282_Treme1	1123562_CocheC53	9115_Fusgr1	1984_Spipu1	9530_Neucr2	293686_Crypa2	3695_Aspfu1	8962_Ustma22	4296_Ashgo11	454_Tapde11	10046_Ustma22	9220_Cioin	991_Malgl1	62480_Trire2	5642_Sorma	1426250_Catan2	1170357_CocheC53	27437_Dmel	27436_Dmel	27435_Dmel	27434_Dmel	3328_Hisca1	6026_Botci1	15323_Caeel	12283_Rhior3	8822_Rhior3	13625_Cioin	6793_Polpo	12747_Dicdi	1480_Monbr	31940_Walse1	149463_Phybl2	22038_Dmel	22037_Dmel	3154_Salro	91969_Morel2	456461_Ganpr1	206510_Umbra1	6914_Dmel	19978_Dmel	4864_Rhior3	6915_Dmel	12161_Mnele	144664_Conpu1	34331_Plicr1	14383_Botci1	336438_Gloin1	7378_Thetr	32480_Treme1	1452_Allma1	7794_Mydma	18021_Allma1	4969_Capow	1227266_Aurde31	429440_Botbo1	3453_Mydma	52771_Catan2	2638000_Schco3	15925_Mnele	10197_Mnele	651515_Lenti61	52358_Plicr1	12945_Dmel	254675_Umbra1	6092_Rhoto1	573097_Lenti61	135213_Mucci2	15294_Pucgr2	255618_Galma1	174_Ashgo11	9223_Salro	150470_Stehi1	1926_Malgl1	5677_Debha1	166863_Gloin1	2653_Monbr	2183_Mydma	8917_Rhior3	571441_Lenti61	110302_Phybl2	5607_Capow	1478899_Catan2	10812_Salro	1019_Tapde11	5847_Dmel	689036_Lacbi2	2956_Botci1	12956_Mnele	1094_Monbr	1698_Falba	437744_Copci	9170_Ustma22	77555_Conco1	6804_Hisca1	2904_Cioin	8091_Rhior3	3536_Spipu1	3363_Tapde11	2247_Cangl	605305_Lacbi2	5689_Dekbr2	20505_Caeel	20504_Caeel	5382_Sacce1	59995_Punst1	5045_Cioin	1511409_Catan2	6556_Thetr	2605313_Schco3	8543_Ustma22	238935_Galma1	31914_Sporo1	4914_Dekbr2	67087_Croqu1	5995_Falba	577144_Lenti61	59713_Canalb1	187522_Botbo1	1437009_Catan2	3627_Sorma	2789_Capow	2159_Klula1	8324_Pucgr2	10610_Salro	20348_Conco1	52675_Ganpr1	9418_Allma1	45108_Catan2	1443707_Catan2	14262_Pucgr2	11467_Ustma22	6320_Rhoto1	590939_Lenti61	86817_Punst1	17720_Fomme1	103617_Stehi1	643484_Lacbi2	1413664_Aurde31	252755_Galma1	420074_Copci	232799_Lacbi2	34139_Sporo1	135094_Plicr1	417281_Copci	37599_Treme1	246843_Galma1	168210_Conpu1	2569288_Schco3	13192_Rhior3	51379_Plicr1	48021_Botbo1	2636708_Schco3	1177582_Orpsp11	14263_Pucgr2	57735_Canalb1	5773_Debha1	3366_Ashgo11	39433_Picst3	45222_Catan2	42690_Catan2	3604_Rozal11	84609_Picst3	1846872_Mellp23	59162_Ganpr1	16120_Cioin	12753_Sphar	144232_Gloin1	5391_Polpo	3034_Tapde11	153382_Botbo1	488859_Copci	183632_Mucci2	83083_Punst1	5063_Debha1	4187_Mydma	149215_Stehi1	64462_Dekbr2	63646_Crypa2	1821_Malgl1	579_Allma1	71447_Treme1	6419_Sacce1	9864_Allma1	5974_Debha1	7893_Neucr2	1281189_Catan2	726517_Croqu1	122049_Conpu1	800_Cangl	72874_Mellp23	1018666_CocheC53	3792_Rozal11	481016_Plicr1	9018_Thetr	261007_Crypa2	2633596_Schco3	4539_Zygro1	85446_Conpu1	183526_Lacbi2	1191_Rozal11	20616_Phybl2	12067_Cioin	9852_Sphar	107615_Fomme1	136228_Aurde31	220871_Umbra1	2540439_Schco3	212_Thetr	11670_Botci1	7263_Sphar	6898_Pench1	532686_Lenti61	8463_Aspfu1	668293_Croqu1	649651_Botbo1	249026_Galma1	34398_Picst3	1139719_CocheC53	11542_Fusgr1	323731_Ganpr1	926_Thetr	7291_Fusgr1	56835_Canalb1	1181371_Orpsp11	15744_Caeel	2000_Salro	26505_Dekbr2	581894_Lenti61	354_Sacce1	26850_Mellp23	4011_Cangl	462_Cangl	12003_Ustma22	1203_Salro	438649_Copci	47850_Croqu1	1027_Salro	3212_Klula1	12695_Ustma22	90998_Punst1	5966_Rhior3	21486_Dmel	1766_Falba	623_Aspfu1	2290_Mydma	43862_Coere1	153318_Galma1	2952_Thetr	866_Debha1	7497_Monbr	90303_Punst1	5934_Monbr	10444_Neucr2	32017_Picst3	9034_Sorma	478205_Lacbi2	61779_Botbo1	5639_Rhoto1	14005_Pucgr2	70457_Mellp23	843_Klula1	109345_Mellp23	6554_Hisca1	1225629_Aurde31	2612174_Schco3	49958_Dekbr2	22405_Dekbr2	156096_Mucci2	11116_Botci1	15957_Allma1	4646_Klula1	1775_Aspfu1	449039_Lacbi2	123541_Trire2	89755_Stehi1	3031_CryneH991	233364_Galma1	1956_Zygro1	22251_Trire2	592_Zygro1	54621_Canalb1	9806_Dicdi	650129_Croqu1	83061_Fomme1	9288_Batde5	491_Cangl	91563_Mucci2	59514_Punst1	6789_Capow	349931_Gloin1	138891_Ganpr1	34990_Pench1	76826_Conco1	324_Pucgr2	2819_Salro	9051_Allma1	1404666_Catan2	1357_Thetr	2273_Rozal11	23336_Batde5	6459_Capow	108216_Trire2	5542_Polpo	5070_Dicdi	18285_Sphar	12262_Mnele	3473_Neucr2	259638_Umbra1	102001_Stehi1	8327_Rhior3	12175_Mydma	142037_Punst1	44983_Plicr1	29593_Dmel	6154_Mnele	8078_Dmel	8077_Dmel	21228_Dmel	8566_Dmel	8565_Dmel	4921_Monbr	27990_Mellp23	1407950_Aurde31	59592_Botbo1	9359_Salro	72532_Croqu1	19658_Mydma	119241_Phybl2	253132_Lenti61	148772_Mucci2	33296_Walse1	3986_Cangl	77558_Pench1	26786_Dekbr2	6470_Rhoto1	538517_Copci	16918_Rhior3	132066_Ganpr1	14730_Dmel	14729_Dmel	24782_Sporo1	350_Polpo	12220_Botci1	93301_Conpu1	2369_Dmel	2368_Dmel	34846_Pench1	1199_Dmel	1198_Dmel	1197_Dmel	2424_Capow	149749_Galma1	1446_Salro	78879_Punst1	13354_Mydma	109_Pucgr2	12412_Allma1	3283_Monbr	10897_Sphar	4097_Falba	253475_Ganpr1	14214_Dmel	88194_Coere1	106828_Fomme1	10759_Dmel	10758_Dmel	9968_Thetr	6704_Salro	26464_Botbo1	622441_Lacbi2	167032_Conco1	6576_Rhior3	6518_Rhoto1	119845_Trire2	6284_Fusgr1	4242_CryneH991	8078_Sorma	2609245_Schco3	4015_Neucr2	250831_Umbra1	3840_Hisca1	133134_Morel2	80757_Conco1	758_Cioin	9235_Botci1	111100_Phybl2	75532_Coere1	150017_Mucci2	27108_Treme1	7012_Aspfu1	101561_Morel2	130_Tapde11	2777_Aspfu1	5250_Monbr	31948_Pench1	80423_Morel2	340858_Crypa2	123915_Stehi1	1166883_CocheC53	78752_Conpu1	1682_Fusgr1	17957_Sphar	5013_Hisca1	1216912_CocheC53	170819_Umbra1	3674_Cioin	4396_Sacce1	2392_Allma1	3382_Allma1	3929_Tapde11	86_Salro	656722_Croqu1	1281_Salro	1437_Salro	138301_Mucci2	133110_Plicr1	3404_Spipu1	666515_Lacbi2	2016_Mydma	18559_Batde5	1439_Salro	1817_Salro	73126_Fomme1	170402_Stehi1	3141_Malgl1	1704_Cangl	41834_Picst3	1414796_Catan2	2490525_Schco3	11240_Dicdi	408_Schpo1	26574_Caeel	26573_Caeel	11234_Salro	12604_Dmel	573_Ashgo11	34944_Phybl2	1265_Monbr	9893_Fusgr1	301187_Lacbi2	580834_Lenti61	29594_Dmel	494153_Croqu1	16394_Dmel	7679_Hisca1	9130_Caeel	48796_Punst1	2620649_Schco3	11011_Ustma22	1306720_Aurde31	3422_Polpo	1347_Mnele	36511_Plicr1	6837_Capow	6961_Botci1	11368_Ustma22	1168700_Aurde31	13355_Mydma	8772_Neucr2	8771_Neucr2	38758_Treme1	1181741_CocheC53	342322_Crypa2	2843_Rhior3	54016_Ganpr1	4223_Monbr	52174_Ganpr1	31181_Walse1	10744_Sorma	47930_Trire2	139950_Fomme1	2459_Fusgr1	8818_Sporo1	93665_Ganpr1	82345_Coere1	144141_Stehi1	7968_Spipu1	1273369_Aurde31	6046_Capow	7846_Aspfu1	349_Rhoto1	78303_Conco1	8159_Hisca1	3155_CryneH991	7907_Spipu1	3387_Falba	178337_Plicr1	5084_Capow	111337_Stehi1	1430445_Catan2	5242_Capow	9417_Ustma22	113141_Phybl2	125_Malgl1	6460_Rhoto1	5856_CryneH991	164926_Fomme1	5684_Thetr	60922_Walse1	1489_Ashgo11	8136_Capow	9218_Fusgr1	694977_Plicr1	14003_Botci1	28569_Pench1	15741_Allma1	1164032_CocheC53	3100_Rhior3	5752_Sacce1	5173_Mydma	23584_Batde5	13071_Allma1	7211_Allma1	11233_Botci1	64818_Trire2	4601_Sorma	10799_Fusgr1	130_Neucr2	89896_Phybl2	1123844_CocheC53	80003_Pench1	2428_Aspfu1	7210_Allma1	3723_Thetr	66382_Picst3	38449_Walse1	59556_Canalb1	665803_Lacbi2	1624_Cangl	388_Klula1	3351_Ashgo11	3286_Debha1	2392_Zygro1	3602_Rozal11	165142_Stehi1	4961_Hisca1	19199_Fomme1	5568_Dekbr2	10804_Caeel	494786_Copci	18175_Dmel	35809_Plicr1	233661_Galma1	25572_Sporo1	4883_Pucgr2	6567_Rhoto1	7007_Ustma22	1200056_Aurde31	3134_Schpo1	572858_Lenti61	1388_Falba	59594_Treme1	6172_Mnele	4261_Sphar	4771_CryneH991	18174_Dmel	18173_Dmel	33346_Botbo1	8683_Ustma22	2925_Mydma	34743_Pench1	6141_Debha1	64261_Walse1	5311_Rozal11	6896_Allma1	29851_Ganpr1	5870_Salro	441065_Copci	2899_Allma1	1136801_CocheC53	3132_Malgl1	25872_Batde5	352351_Botbo1	113505_Fomme1	1018905_CocheC53	1200959_Aurde31	217795_Umbra1	134065_Morel2	8672_Dekbr2	137059_Morel2	11401_Fusgr1	8942_Aspfu1	660693_Croqu1	116706_Mellp23	13694_Cioin	25000_Dmel	2924_CryneH991	78704_Conco1	232893_Galma1	651162_Lacbi2	845_Malgl1	1703_Klula1	153_Tapde11	2903_Zygro1	6964_Thetr	9400_Spipu1	50258_Aurde31	103853_Trire2	9399_Spipu1	3003_Rhoto1	494839_Copci	185924_Morel2	1541248_Catan2	14104_Allma1	15588_Allma1	62220_Catan2	173068_Phybl2	8437_Sphar	151069_Morel2	4078_Rhior3	5860_Spipu1	257096_Umbra1	113981_Mucci2	4201_Rozal11	865_Aspfu1	14282_Allma1	14927_Allma1	6272_Spipu1	61133_Catan2	24353_Morel2	347578_Gloin1	169142_Umbra1	121551_Mucci2	26185_Phybl2	150743_Mucci2	4909_Spipu1	4908_Spipu1	9375_Rhior3	79194_Conco1	73335_Croqu1	7199_Sphar	80669_Conco1	101561_Mellp23	308_Schpo1	1010_Rhoto1	261_Tapde11	61632_Walse1	66814_Treme1	2270_CryneH991	1771_Debha1	520509_Lenti61	1930_Schpo1	154948_Mucci2	5436_Rozal11	6462_Sphar	3559_Mydma	7198_Sphar	14470_Sphar	445528_Copci	121529_Trire2	6154_Debha1	357202_Crypa2	83141_Pench1	7884_Salro	83443_Picst3	6960_Aspfu1	58790_Canalb1	17368_Caeel	5570_Spipu1	21826_Pench1	8315_Aspfu1	4161_Mydma	18147_Caeel	155_Rozal11	53932_Ganpr1	6510_Fusgr1	50535_Picst3	66958_Trire2	10483_Botci1	3906_Hisca1	1199905_Aurde31	3206_Tapde11	31115_Batde5	87311_Batde5	118605_Punst1	5487_Neucr2	4549_Spipu1	3417_Neucr2	3463_Tapde11	2391_Malgl1	3082_Monbr	4015_Tapde11	1109_Botci1	56479_Conpu1	8748_Ustma22	36762_Treme1	1273231_Aurde31	12762_Pucgr2	8349_Aspfu1	17025_Sphar	13370_Rhior3	208414_Umbra1	137647_Morel2	252226_Crypa2	7206_Fusgr1	179085_Aurde31	53125_Trire2	3226_Thetr	3714_Falba	110133_Trire2	7680_Sorma	345128_Crypa2	7080_Sorma	5828_Neucr2	11833_Ustma22	86299_Pench1	59321_Stehi1	56730_Canalb1	48994_Coere1	3083_Botci1	1193031_CocheC53	98507_Plicr1	15956_Allma1	1443772_Catan2	10344_Neucr2	8861_Sorma	108184_Mellp23	7833_Pucgr2	922_Salro	1010_Falba	339473_Crypa2	80096_Conco1	29288_Botbo1	7410_Spipu1	28997_Sporo1	75124_Gloin1	110638_Trire2	283_Falba	35397_Picst3	53606_Punst1	117595_Conpu1	410966_Copci	570261_Lenti61	1811_Rhoto1	3342_Debha1	106359_Croqu1	1275226_Aurde31	5312_Sphar	9595_Conco1	239819_Galma1	12866_Fusgr1	7309_Capow	5618_Thetr	12478_Caeel	12477_Caeel	12476_Caeel	151316_Mucci2	2976_Thetr	1286_Falba	4782_Sphar	60546_Walse1	108103_Morel2	3088_CryneH991	3156_Schpo1	14279_Pucgr2	656521_Lacbi2	7068_Ustma22	92420_Stehi1	1019025_CocheC53	8457_Sorma	3202_Neucr2	1267603_Schco3	1391496_Catan2	21180_Fomme1	1324_Debha1	6811_Dekbr2	4181_Tapde11	1391518_Catan2	32501_Treme1	34254_Pench1	16971_Allma1	81819_Pench1	69380_Treme1	4373_Pucgr2	91591_Coere1	9563_Sorma	2540_Cangl	2322_Neucr2	1175465_CocheC53	4743_Ashgo11	99_Zygro1	120556_Trire2	106093_Punst1	142260_Punst1	3177_Klula1	12089_Botci1	894_Sacce1	91291_Picst3	149384_Dekbr2	88622_Fomme1	592688_Lenti61	2645850_Schco3	5850_Rhoto1	54813_Canalb1	13958_Sporo1	1102_Tapde11	155192_Mucci2	4692_Mydma	5021_Falba	11976_Sphar	270_Mnele	9716_Sphar	2115_Salro	6970_Thetr	8611_Hisca1	2390_CryneH991	938_Malgl1	2457_Schpo1	5064_Salro	14395_Dmel	14393_Dmel	16478_Dmel	1877_Monbr	307876_Lacbi2	524_Salro	16395_Dmel	1614_CryneH991	12220_Dmel	14394_Dmel	151917_Ganpr1	1638_Mnele	1565_Rhior3	3986_Falba	5101_Aspfu1	3259_Hisca1	2255_Malgl1	8284_Sorma	1102080_CocheC53	59802_Walse1	4794_Fusgr1	531_Botci1	9289_Aspfu1	37796_Pench1	60694_Walse1	6521_Mnele	3851_Capow	8108_Rhior3	586_CryneH991	148313_Gloin1	4143_Mydma	1480_Sphar	1567_Hisca1	1751_Falba	4697_Rozal11	12120_Sphar	89321_Gloin1	2128_Cioin	939_Malgl1	1347631_Aurde31	31166_Morel2	9025_Dmel	9024_Dmel	1166799_Aurde31	28851_Caeel	16825_Caeel	6529_Mydma	6294_Mnele	3609_Thetr	3030_Mnele	3454_Mnele	7258_Sphar	164782_Mucci2	2541_Botci1	331_Rozal11	84816_Mellp23	1152465_Catan2	6464_Rhior3	16267_Mnele	334401_Gloin1	2220_Salro	3046_Pucgr2	10757_Dmel	3293_Monbr	16200_Sphar	912207_Galma1	6845_Rhior3	285_Falba	141876_Ganpr1	477459_Lacbi2	3736_Malgl1	9026_Neucr2	1181549_Orpsp11	574_Sphar	2965_Sphar	4999_Thetr
7121_Polpo	2122_Thetr	3696_Dicdi	9178_Aspfu1	4425_Monbr	1178308_Orpsp11	1182699_Orpsp11	3822_Capow	7162_Mydma	3645_Fusgr1	6063_Thetr	16211_Rhior3	42815_Gloin1	1174942_Orpsp11	6621_Capow	7064_Monbr	6018_Salro	161355_Umbra1	21160_Mydma	1415_Salro	21161_Mydma	19803_Mydma	1177252_Orpsp11	48792_Morel2	15355_Sphar	20421_Mydma	1576_Mnele	1187684_Orpsp11	1181260_Orpsp11	11018_Allma1	8144_Allma1	2327_Neucr2	295892_Catan2	6624_Capow	9568_Sorma	3680_Cioin	590_Salro	173092_Ganpr1	643823_Lacbi2	16840_Mydma	1553_Fusgr1	1663_CryneH991	4706_Hisca1	36471_Pench1	2813_Sacce1	934_Aspfu1	3068_Tapde11	4054_Pucgr2	2858_Dicdi	57760_Canalb1	4323_Cangl	32578_Caeel	32577_Caeel	1214_Zygro1	98306_Crypa2	983_Schpo1	10689_Polpo	1884_Debha1	1184940_Orpsp11	1178635_Orpsp11	3469_Klula1	713_Rhoto1	1183117_Orpsp11	1192128_Orpsp11	1190538_Orpsp11	5404_Spipu1	1190034_Orpsp11	1184355_Orpsp11	1182723_Orpsp11	1185943_Orpsp11	1612_Ashgo11	5226_Thetr	1179311_Orpsp11	1187584_Orpsp11	1186745_Orpsp11	1191420_Orpsp11	1181834_Orpsp11	1176519_Orpsp11	1183777_Orpsp11	1179454_Orpsp11	1179409_Orpsp11	1174242_Orpsp11	1187227_Orpsp11	1192117_Orpsp11	1177816_Orpsp11	1176344_Orpsp11	1177028_Orpsp11	1178608_Orpsp11	1185942_Orpsp11	1184339_Orpsp11	1190871_Orpsp11	1191828_Orpsp11	1179316_Orpsp11	1178009_Orpsp11	1178782_Orpsp11	1176635_Orpsp11	1188138_Orpsp11	1192502_Orpsp11	1185591_Orpsp11	2557816_Schco3	1192606_Orpsp11	1190991_Orpsp11	1189648_Orpsp11	1191223_Orpsp11	1175110_Orpsp11	1179004_Orpsp11	1183109_Orpsp11	9431_Thetr	1176706_Orpsp11	4636_Mnele	7934_Thetr	1175477_Orpsp11	1174154_Orpsp11	745_Capow	1182576_Orpsp11	1181253_Orpsp11	5279_Botci1	1176970_Orpsp11	16311_Mydma	16312_Mydma	1178663_Orpsp11	8591_Thetr	1192783_Orpsp11	1189771_Orpsp11	8033_Mnele	1175757_Orpsp11	1183018_Orpsp11	1184772_Orpsp11	1181980_Orpsp11	1180964_Orpsp11	1179312_Orpsp11	1184164_Orpsp11	1183395_Orpsp11	1190997_Orpsp11	1177995_Orpsp11	1178066_Orpsp11	1181483_Orpsp11	1189796_Orpsp11	9362_Aspfu1	7933_Thetr	1175307_Orpsp11	1181578_Orpsp11	1181994_Orpsp11	1177149_Orpsp11	1185294_Orpsp11	1181475_Orpsp11	1180461_Orpsp11	1184002_Orpsp11	1188999_Orpsp11	1177612_Orpsp11	1175644_Orpsp11	1183079_Orpsp11	1185194_Orpsp11	1189931_Orpsp11	1190960_Orpsp11	1188002_Orpsp11	1179228_Orpsp11	1189887_Orpsp11	1179904_Orpsp11	1178899_Orpsp11	645208_Botbo1	1178789_Orpsp11	8754_Mnele	12053_Polpo	1176232_Orpsp11	1993_Dicdi	1593_Monbr	1181675_Orpsp11	1189966_Orpsp11	1176739_Orpsp11	10364_Salro	17344_Mydma	12154_Dicdi	1177572_Orpsp11	8181_Thetr	2751_Cioin	1176327_Orpsp11	1182891_Orpsp11	5249_Cioin	18009_Mydma	18008_Mydma	9354_Salro	1185256_Orpsp11	7012_Salro	1192288_Orpsp11	1177188_Orpsp11	1184170_Orpsp11	1055313_CocheC53	4487_Dmel	9096_Polpo	3084_Thetr	10637_Cioin	1187796_Orpsp11	4486_Dmel	1191199_Orpsp11	6084_Thetr	1180264_Orpsp11	1176675_Orpsp11	1179667_Orpsp11	1184354_Orpsp11	1175412_Orpsp11	1179175_Orpsp11	1191291_Orpsp11	5488_Cioin	2238_Monbr	3545_Aspfu1	1184954_Orpsp11	10725_Polpo	1188510_Orpsp11	1187011_Orpsp11	4007_Enthi	1187252_Orpsp11	11905_Cioin	1186212_Orpsp11	1191540_Orpsp11	1175708_Orpsp11	1358_Mydma	1190171_Orpsp11	1180433_Orpsp11	1191096_Orpsp11	1189596_Orpsp11	1177148_Orpsp11	6987_Thetr	1189535_Orpsp11	138602_Botbo1	1185000_Orpsp11	1174686_Orpsp11	8749_Monbr	1184221_Orpsp11	6028_Capow	1177847_Orpsp11	1179916_Orpsp11	1191781_Orpsp11	1178906_Orpsp11	10205_Rhior3	1175066_Orpsp11	7479_Salro	1187156_Orpsp11	5650_Thetr	13900_Sphar	15781_Mydma	1190911_Orpsp11	5477_Neucr2	19157_Mydma	1192301_Orpsp11	5347_Salro	9099_Dicdi	1190512_Orpsp11	1186869_Orpsp11	7029_Thetr	1175665_Orpsp11	13400_Mydma	1182241_Orpsp11	11151_Mydma	1181224_Orpsp11	141809_Copci	1176071_Orpsp11	16195_Sphar	1188676_Orpsp11	321_Mydma	2762_Salro	1186166_Orpsp11	1187957_Orpsp11	1187784_Orpsp11	1187586_Orpsp11	8836_Thetr	1191157_Orpsp11	1174651_Orpsp11	1178790_Orpsp11	1178791_Orpsp11	2440_Capow	1175947_Orpsp11	1174304_Orpsp11	10195_Thetr	1190368_Orpsp11	1182557_Orpsp11	18266_Mydma	1175624_Orpsp11	1179056_Orpsp11	1180695_Orpsp11	1179241_Orpsp11	7438_Thetr	3858_Thetr	5431_Polpo	9050_Thetr	1179204_Orpsp11	16870_Cioin	1416_Capow	14612_Mnele	17242_Caeel	1177190_Orpsp11	1175762_Orpsp11	96727_Ganpr1	1176263_Orpsp11	1192212_Orpsp11	3624_Salro	1177441_Orpsp11	5585_Batde5	3859_Thetr	5372_Thetr	82912_Botbo1	1185570_Orpsp11	1186574_Orpsp11	11985_Mydma	1175666_Orpsp11	8288_Mydma	1179273_Orpsp11	4240_Thetr	6400_Capow	1188808_Orpsp11	6109_Sphar	1188807_Orpsp11	8037_Monbr	1178662_Orpsp11	1181558_Orpsp11	1190112_Orpsp11	1184427_Orpsp11	17950_Mydma	1174228_Orpsp11	18023_Caeel	1185953_Orpsp11	1183720_Orpsp11	1181222_Orpsp11	4150_Thetr	165238_Umbra1	8914_Monbr	6212_Sphar	1177492_Orpsp11	1189889_Orpsp11	6375_Botci1	1182665_Orpsp11	5575_Botci1	8953_Thetr	11325_Sphar	2470741_Schco3	7073_Sorma	1172690_Schco3	8838_Dmel	2148_Salro	1188575_Orpsp11	1179326_Orpsp11	1176653_Orpsp11	185687_Umbra1	461_Cioin	7980_Salro	1183277_Orpsp11	1175973_Orpsp11	12384_Mnele	1520_Salro	9386_Botci1	1191967_Orpsp11	125617_Mucci2	10328_Thetr	5503_Capow	17542_Mydma	9050_Fusgr1	1071152_Schco3	11954_Dicdi	1181961_Orpsp11	1178584_Orpsp11	12058_Mydma	1181853_Orpsp11	1186005_Orpsp11	1187092_Orpsp11	1177159_Orpsp11	10489_Mnele	1182003_Orpsp11	1186898_Orpsp11	11263_Mnele	1068_Salro	1191424_Orpsp11	1192043_Orpsp11	8122_Mnele	3400_Monbr	2805_Thetr	400_Dicdi	9152_Mnele	4945_Salro	108340_Phybl2	2508947_Schco3	3061_Salro	5042_Salro	2508133_Schco3	53570_Trire2	7862_Thetr	5708_Mnele	10493_Mydma	70907_Trire2	32525_Conco1	1184379_Orpsp11	1063177_CocheC53	8606_Monbr	72728_CocheC53	7408_Hisca1	1182182_Orpsp11	3244_Aspfu1	9617_Thetr	2448934_Schco3	13648_Mydma	1191969_CocheC53	6644_Capow	22391_Coere1	162304_Umbra1	10210_Cioin	1187878_Orpsp11	2457440_Schco3	17364_Phybl2	7453_Monbr	83182_Botbo1	1180773_Orpsp11	9150_Aspfu1	7183_Thetr	2553760_Schco3	10038_Salro	80543_Botbo1	1200_Salro	717_Monbr	3363_Aspfu1	4172_Monbr	8931_Fusgr1	2435956_Schco3	14763_Sphar	19617_Caeel	1183262_Orpsp11	4607_Capow	10085_Salro	9161_Cioin	8342_Mydma	2553741_Schco3	4144_Salro	10278_Thetr	5623_Batde5	7256_Polpo	1388_Salro	488_Monbr	1097610_Schco3	1274_Capow	121058_Mucci2	283583_Crypa2	52419_CocheC53	1051840_CocheC53	1192122_Orpsp11	500_Salro	224657_Crypa2	164448_Umbra1	11165_Sphar	1185488_Orpsp11	1123327_CocheC53	1185812_Orpsp11	165529_Umbra1	257942_Crypa2	32716_Trire2	449080_Copci	9008_Sphar	1177669_Orpsp11	5563_Mydma	1192455_Orpsp11	1185748_Orpsp11	327886_Copci	6201_Mnele	12238_Fusgr1	1176864_Orpsp11	64314_Ganpr1	1183756_Orpsp11	10229_Thetr	1183316_Orpsp11	6118_Cioin	7614_Salro	1179653_Orpsp11	1174532_Orpsp11	1189605_Orpsp11	1181145_Orpsp11	1181772_Orpsp11	33723_Trire2	370668_Copci	4114_Salro	1177942_Orpsp11	12531_Dmel	12530_Dmel	12529_Dmel	3183_Mydma	17519_Mydma	18858_Mydma	7664_Aspfu1	16192_Mnele	16299_Mydma	15395_Mydma	17872_Mydma	76569_Gloin1	15614_Mnele	4282_Salro	1180334_Orpsp11	1184223_Orpsp11	2580_Botci1	6262_Mydma	6015_Salro	1180582_Orpsp11	11731_Mydma	138336_Ganpr1	1730_Salro	7079_Mnele	5335_Salro	11161_Polpo	329575_Copci	1381701_Catan2	13525_Sphar	1190601_Orpsp11	1187905_Orpsp11	90154_Ganpr1	325005_Copci	1189070_Orpsp11	5030_Rozal11	325654_Copci	5790_Polpo	7807_Salro	1078235_CocheC53	3957_Salro	1188998_Orpsp11	1177096_Orpsp11	3389_Fusgr1	116080_Catan2	1192660_Orpsp11	3550_Salro	5893_Capow	1175699_Orpsp11	1187563_Orpsp11	16051_Sphar	181189_Umbra1	1182681_Orpsp11	1176050_Orpsp11	28560_Conco1	1180820_Orpsp11	11072_Pench1	49189_Morel2	1184453_Orpsp11	10539_Thetr	9900_Salro	1967_Botci1	78573_Ganpr1	1180423_Orpsp11	943_Salro	1179524_Orpsp11	1185464_Orpsp11	2478215_Schco3	1181057_Orpsp11	42792_Trire2	6948_Monbr	7571_Thetr	165721_Umbra1	6730_Capow	86098_Schco3	105880_Botbo1	7286_Thetr	1187418_Orpsp11	1179131_Orpsp11	14236_Mnele	9331_Polpo	15495_Sphar	17325_Mydma	6399_Capow	3885_Monbr	8975_Cioin	1179974_Orpsp11	7336_Monbr	1082999_CocheC53	42267_Trire2	131688_Botbo1	3406_Enthi	4064_Mydma	253_Dicdi	7023_Cioin	142051_Mucci2	1079480_CocheC53	2462187_Schco3	1289_Allma1	4647_Monbr	12150_Mydma	79913_Botbo1	5842_Cioin	1177956_Orpsp11	82704_Botbo1	124424_Mucci2	124205_Mucci2	1174999_Orpsp11	88133_Ganpr1	94920_Botbo1	20141_Dmel	3134_Cioin	1187989_Orpsp11	103902_Botbo1	80668_Botbo1	10196_Mnele	9581_Mydma	42355_Trire2	591041_Botbo1	1183885_Orpsp11	107336_Botbo1	643852_Botbo1	7232_Mnele	109233_Botbo1	8496_Dicdi	114037_Botbo1	1054521_Schco3	4903_Monbr	1188556_Orpsp11	14221_Sphar	4305_Enthi	156770_Botbo1	164122_Botbo1	1189636_Orpsp11	79013_Botbo1	1192237_Orpsp11	7326_Aspfu1	1255_Thetr	4531_Enthi	1177201_Orpsp11	3808_Capow	2457461_Schco3	1128111_Schco3	1186296_Orpsp11	1188872_Orpsp11	16272_Sphar	1177377_Orpsp11	1182774_Orpsp11	1190434_Orpsp11	1192451_Orpsp11	1178761_Orpsp11	11518_Botci1	88324_Botbo1	4425_Hisca1	1185776_Orpsp11	130815_Ganpr1	1191490_Orpsp11	1184222_Orpsp11	2476546_Schco3	1178518_Orpsp11	285361_Umbra1	1180377_Orpsp11	367325_Copci	3304_Capow	1176852_Orpsp11	1191836_Orpsp11	3123_Falba	2461636_Schco3	1180983_Orpsp11	1186414_Orpsp11	230_Dmel	10_Aspfu1	1257802_Catan2	10557_Polpo	5731_Batde5	75_Polpo	12433_Fusgr1	12672_Mydma	10218_Cioin	9038_Monbr	203250_Umbra1	5682_Batde5	1181995_Orpsp11	159497_Botbo1	2808_Thetr	9185_Thetr	162_Mnele	114842_Botbo1	269324_Botbo1	1188678_Orpsp11	104341_Botbo1	114190_Botbo1	1175680_Orpsp11	2480730_Schco3	1175224_Orpsp11	1192816_Orpsp11	5725_Monbr	1188988_Orpsp11	14776_Mydma	82396_Botbo1	47877_Botbo1	9250_Aspfu1	3315_Cioin	10969_Mydma	8023_Capow	3616_Salro	80956_Botbo1	107450_Botbo1	80670_Ganpr1	57650_Gloin1	2235_Monbr	10580_Thetr	9651_Salro	1188934_Orpsp11	1064138_Schco3	1177729_Orpsp11	1185494_Orpsp11	1180152_Orpsp11	1182761_Orpsp11	14239_Botci1	634_Mnele	1177532_Orpsp11	1188438_Orpsp11	18746_Mydma	5384_Aspfu1	181502_Umbra1	11279_Salro	5859_Fusgr1	11243_Botci1	104719_Botbo1	5804_Salro	1719_Sorma	6636_Botci1	1174687_Orpsp11	1181019_Orpsp11	1189222_Orpsp11	8028_Botci1	1175016_Orpsp11	1184612_Orpsp11	4634_Sorma	107436_Botbo1	136_Capow	18428_Sphar	9535_Polpo	4310_Mnele	1188586_Orpsp11	107418_Botbo1	5886_Hisca1	4433_Hisca1	161751_Umbra1	158684_Botbo1	8569_Monbr	7244_Salro	1181871_Orpsp11	1055194_CocheC53	43194_CocheC53	5125_Dicdi	3167_Fusgr1	54894_Stehi1	726_Thetr	13559_Cioin	122215_Botbo1	8826_Mydma	10363_Sphar	21109_Coere1	611669_Botbo1	1346_Mnele	7925_Capow	9378_Polpo	73532_Botbo1	9238_Mnele	358_Capow	5856_Monbr	5311_Thetr	10327_Sphar	14806_Cioin	40088_Botbo1	380413_Copci	9851_Sphar	1237_Capow	431140_Ganpr1	234635_Crypa2	30009_Crypa2	124_Sphar	85271_Botbo1	1136723_CocheC53	2783_Monbr	7837_Mnele	3466_Aspfu1	1190003_Orpsp11	155374_Umbra1	5611_Fusgr1	234231_Crypa2	1183680_Orpsp11	243577_Crypa2	13309_Botci1	1191353_Orpsp11	1188091_Orpsp11	5525_Hisca1	1178056_Orpsp11	1180545_Orpsp11	1183894_Orpsp11	81080_Botbo1	3620_Aspfu1	1187831_Orpsp11	425463_Copci	6999_Pench1	9858_Pench1	5826_Aspfu1	8231_Salro	1064648_CocheC53	13129_Fusgr1	3520_Hisca1	4656_Fusgr1	58115_Trire2	7680_Fusgr1	35014_Pench1	9737_Aspfu1	19_Aspfu1	1089_Aspfu1	1189472_Orpsp11	1188682_Orpsp11	163_Fusgr1	257997_Crypa2	3557_Mnele	1261_Salro	1189872_Orpsp11	106161_Trire2	1178049_Orpsp11	1190065_Orpsp11	1062661_CocheC53	1182116_Orpsp11	233_Salro	11747_Botci1	3575_Tapde11	32712_Trire2	5026_Botci1	1176956_Orpsp11	1181632_Orpsp11	1187900_Orpsp11	2654_Neucr2	1134735_CocheC53	1187131_Orpsp11	274699_Umbra1	162839_Umbra1	6131_Cioin	160163_Umbra1	1187280_Orpsp11	1177663_Orpsp11	37102_Pench1	1183688_Orpsp11	7916_Fusgr1	1192614_Orpsp11	1178360_Orpsp11	934_Monbr	499168_Botbo1	102512_Botbo1	107396_Botbo1	88526_Botbo1	5674_Enthi	1187458_Orpsp11	1187514_Orpsp11	1179666_Orpsp11	10267_Caeel	10476_Mydma	6065_Aspfu1	2950_Enthi	6695_Aspfu1	3911_Salro	221731_Umbra1	1180537_Orpsp11	14876_Botci1	1185128_Orpsp11	160_Salro	11052_Cioin	105176_Ganpr1	66758_Trire2	2573_Capow	1866_Mnele	130203_Botbo1	1105320_CocheC53	63687_Trire2	52392_Ganpr1	621429_Botbo1	7493_Aspfu1	730_Botci1	1129505_CocheC53	1180917_Orpsp11	1189462_Orpsp11	1180428_Orpsp11	4927_Salro	1180984_Orpsp11	7950_Aspfu1	8309_Monbr	7648_Dicdi	32225_Pench1	3780_Thetr	1186852_Orpsp11	2582182_Schco3	12646_Mnele	1189927_Orpsp11	14615_Mydma	9136_Aspfu1	129974_Ganpr1	1181271_Orpsp11	356155_Crypa2	184002_Phybl2	1572_Salro	86207_Crypa2	161575_Umbra1	1178065_Orpsp11	1059670_CocheC53	5542_Fusgr1	1210_Hisca1	1177338_Orpsp11	83936_Pench1	1093186_CocheC53	6628_Thetr	820_Thetr	1179117_Orpsp11	2752_Mnele	1100811_Catan2	543_Mnele	283822_Crypa2	77016_Punst1	7289_Capow	8271_Monbr	10549_Fusgr1	643908_Botbo1	7487_Capow	7906_Monbr	3501_Dmel	24092_Caeel	1185873_Orpsp11	10033_Thetr	253065_Crypa2	260673_Crypa2	5037_Monbr	2595103_Schco3	85648_Botbo1	266468_Ganpr1	1191676_Orpsp11	161313_Umbra1	2054_Monbr	6790_Salro	1194511_CocheC53	21129_Mydma	12128_Cioin	1179135_Orpsp11	2544_Mydma	39138_Pench1	1192797_Orpsp11	1190218_Orpsp11	1178830_Orpsp11	82341_Botbo1	85936_Botbo1	6841_Capow	83876_Botbo1	1175137_Orpsp11	139514_Botbo1	59765_Ganpr1	82790_Botbo1	1176638_Orpsp11	114017_Botbo1	87455_Botbo1	84408_Botbo1	2456034_Schco3	1175497_Orpsp11	2476206_Schco3	15167_Cioin	1534_Pench1	10857_Salro	1176328_Orpsp11	160857_Umbra1	1450_Mnele	1184220_Orpsp11	8724_Thetr	7452_Monbr	1191696_Orpsp11	1183980_CocheC53	315991_Ganpr1	7041_Sphar	234289_Crypa2	5775_Mnele	8966_Salro	86362_Pench1	119484_Botbo1	115319_Botbo1	5152_Mnele	188060_Botbo1	3919_Salro	1185645_Orpsp11	1176299_Orpsp11	10573_Fusgr1	20389_Pench1	3495_Thetr	5919_Monbr	9017_Monbr	246243_Crypa2	3773_Spipu1	10375_Mnele	287_Rhior3	1180412_Orpsp11	178050_Umbra1	10032_Salro	6837_Mnele	1182448_Orpsp11	3487_Caeel	81156_Botbo1	1187996_Orpsp11	108075_Crypa2	2450_Monbr	1185536_Orpsp11	56329_CocheC53	184948_Umbra1	5647_Fusgr1	1335155_Aurde31	1687_Sorma	8505_Phybl2	10493_Pench1	7829_Salro	87112_Botbo1	107568_Plicr1	1175266_Orpsp11	1175267_Orpsp11	119388_Botbo1	355223_Botbo1	7408_Dicdi	1182066_Orpsp11	167810_Umbra1	130558_Botbo1	1174449_Orpsp11	1176228_Orpsp11	7646_Monbr	1722_Thetr	1185522_Orpsp11	2379_Sphar	1185718_Orpsp11	161425_Mucci2	1186268_Orpsp11	61_Mnele	19968_Mydma	10564_Fusgr1	119373_Botbo1	7682_Salro	1190509_Orpsp11	1179549_Orpsp11	4690_Thetr	5086_Capow	1188771_Orpsp11	11304_Sphar	1176731_Orpsp11	1186063_Orpsp11	16075_Sphar	2657_Salro	2477099_Schco3	235109_Crypa2	1984_Thetr	6972_Monbr	137572_Botbo1	2724_Mydma	15767_Sphar	1178511_Orpsp11	1187780_Orpsp11	1189829_Orpsp11	1188692_Orpsp11	115851_Botbo1	4728_Salro	35226_Batde5	2635_Spipu1	26775_Ganpr1	10842_Botci1	18806_Mydma	198920_Ganpr1	29034_Batde5	32256_Crypa2	26765_Caeel	15671_Sphar	4265_Fusgr1	1174_Rhior3	405_Capow	144440_Ganpr1	2478856_Schco3	1023911_CocheC53	3152_Capow	796_Capow	889_Capow	907_Capow	1188873_Orpsp11	40276_CocheC53	83549_Botbo1	11264_Mnele	1358_Capow	8988_Thetr	1192300_Orpsp11	1183772_Orpsp11	1183347_Orpsp11	1971_Capow	13910_Cioin	15504_Cioin	6976_Capow	1181095_Orpsp11	17231_Cioin	32478_Trire2	1179835_Orpsp11	139049_Botbo1	3165_Capow	4754_Monbr	86602_Botbo1	485_Monbr	3243_Rozal11	321533_Botbo1	1188250_Orpsp11	6263_Sphar	119463_Botbo1	45865_Pench1	3753_Salro	37577_Crypa2	10104_Fusgr1	14808_Sphar	1393_Monbr	1856_Enthi	5608_Capow	134040_Galma1	8475_Capow	1182318_Orpsp11	83151_Botbo1	6320_Capow	6404_Capow	6520_Capow	7177_Capow	1178597_Orpsp11	1188317_Orpsp11	12297_Fusgr1	105841_Botbo1	1191750_Orpsp11	735_Polpo	2359_Thetr	1415_Spipu1	1178106_Orpsp11	82137_Ganpr1	28211_Pench1	728_Thetr	1179915_Orpsp11	141552_Botbo1	455995_Botbo1	932_Monbr	354329_Botbo1	11456_Salro	257835_Botbo1	83847_Botbo1	526222_Botbo1	117096_Botbo1	105744_Botbo1	119830_Botbo1	440079_Botbo1	87449_Botbo1	179024_Botbo1	132764_Botbo1	84523_Botbo1	1190619_Orpsp11	82275_Botbo1	157541_Ganpr1	1211428_Galma1	1174039_Orpsp11	1178728_Orpsp11	13401_Mnele	80323_Botbo1	2276_Monbr	34923_Ganpr1	133494_Ganpr1	1174949_Orpsp11	692705_Lacbi2	90542_Ganpr1	4549_Sorma	330420_Crypa2	1187133_Orpsp11	1190298_Orpsp11	1568_Monbr	1176102_Orpsp11	7637_Thetr	648_Salro	633186_Lacbi2	12071_Fusgr1	3223_Monbr	946_Monbr	1180051_Orpsp11	6790_Thetr	1178603_Orpsp11	2461096_Schco3	1192578_Orpsp11	1191011_CocheC53	10843_Botci1	65117_Trire2	1238_Monbr	105385_Trire2	1184007_Orpsp11	1191200_Orpsp11	1187360_Orpsp11	1180335_Orpsp11	1176047_Orpsp11	25270_Pench1	1188427_Orpsp11	1187805_Orpsp11	1185563_Orpsp11	77986_Pench1	1177814_Orpsp11	1190992_Orpsp11	58364_Ganpr1	1188464_Orpsp11	13391_Cioin	17343_Mydma	1187903_Orpsp11	34072_Catan2	73908_Catan2	65402_Pench1	5271_Thetr	106134_Crypa2	36186_Pench1	122665_Umbra1	30086_Ganpr1	438539_Copci	480457_Copci	2268_Thetr	1057573_CocheC53	38172_Pench1	1180218_Orpsp11	1176824_Orpsp11	63768_Galma1	500722_Copci	1089_Monbr	7870_Hisca1	105216_Trire2	1181694_Orpsp11	1177030_Orpsp11	12478_Fusgr1	1191204_Orpsp11	6318_Hisca1	330629_Crypa2	158615_Umbra1	324152_Ganpr1	3434_Cioin	1057291_CocheC53	1183242_Orpsp11	10314_Cioin	75869_Crypa2	1733_Dicdi	18418_Sphar	9319_Polpo	4711_Dicdi	76_Polpo	8900_Spipu1	1021155_CocheC53	1198020_CocheC53	2460912_Schco3	448124_Lacbi2	167791_Ganpr1	1220257_CocheC53	181196_Umbra1	8075_Dicdi	162500_Morel2	49351_Ganpr1	76769_Conco1	73546_Phybl2	67571_Conco1	384_Spipu1	7277_Mydma	1184096_Orpsp11	67231_Crypa2	322408_Crypa2	331053_Crypa2	1180069_Orpsp11	20821_Dmel	20782_Mydma	4680_Thetr	147160_Galma1	61699_Ganpr1	1174038_Orpsp11	1180553_Orpsp11	98506_Gloin1	33344_Gloin1	1175403_Orpsp11	17636_Mydma	21159_Mydma	85273_Ganpr1	1176550_Orpsp11	1182537_Orpsp11	1176346_Orpsp11	1191705_Orpsp11	1178945_Orpsp11	1179976_Orpsp11	1189600_Orpsp11	1176281_Orpsp11	1190299_Orpsp11	1174948_Orpsp11	1177181_Orpsp11	1184417_Orpsp11	1186019_Orpsp11	1186486_Orpsp11	1191243_Orpsp11	1178917_Orpsp11	1186331_Orpsp11	1176976_Orpsp11	1179966_Orpsp11	1174675_Orpsp11	1181905_Orpsp11	1190115_Orpsp11	1176495_Orpsp11	1184590_Orpsp11	1186452_Orpsp11	1182503_Orpsp11	1186897_Orpsp11	1183483_Orpsp11	1187399_Orpsp11	1180258_Orpsp11	1191735_Orpsp11	1187739_Orpsp11	1189451_Orpsp11	1182568_Orpsp11	1183881_Orpsp11	1189341_Orpsp11	1192504_Orpsp11	1181923_Orpsp11	1191536_Orpsp11	1191636_Orpsp11	1192073_Orpsp11	1192197_Orpsp11	1192553_Orpsp11	1175223_Orpsp11	1181972_Orpsp11	596_Falba	2765_Falba	1314122_Schco3	10118_Sphar	5540_Sphar	2436_Fusgr1	3194_Fusgr1	5646_Fusgr1	6282_Fusgr1	7093_Fusgr1	9170_Fusgr1	17551_Sphar	17663_Sphar	68620_Ganpr1	69674_Ganpr1	56570_Ganpr1	44830_Ganpr1	45968_Ganpr1	390144_Ganpr1	1315_Spipu1	1242_Gloin1	7062_Monbr	15238_Mnele	7739_Salro	8919_Mnele	135_Monbr	4422_Sphar	1701_Monbr	2279_Monbr	2559_Monbr	2938_Monbr	8454_Monbr	8503_Monbr	5397_Mydma	3928_Salro	3828_Thetr	1176186_Orpsp11	1179929_Orpsp11	1178519_Orpsp11	1179174_Orpsp11	1183959_Orpsp11	1179444_Orpsp11	1180326_Orpsp11	1182963_Orpsp11	1183405_Orpsp11	1183494_Orpsp11	34379_Pench1	8241_Pench1	3942_Rozal11	30024_Pench1	1621_Polpo	6239_Polpo	474_Rozal11	1336_Rozal11	5172_Rozal11	3268_Salro	10344_Salro	549_Sphar	4559_Sphar	5524_Sphar	9401_Sphar	9850_Sphar	1316_Spipu1	6420_Spipu1	7795_Spipu1	1381_Thetr	7261_Thetr	9598_Thetr	255699_Umbra1	194823_Umbra1
5436_Polpo	10909_Allma1	16318_Allma1	2619_Allma1	1425696_Catan2	11441_Allma1	349886_Gloin1	31394_Morel2	121569_Phybl2	234042_Umbra1	156557_Mucci2	14359_Rhior3	1124_Rhior3	58646_Ganpr1	157198_Phybl2	11464_Rhior3	155584_Mucci2	3058_Spipu1	12483_Botci1	1338160_Aurde31	121157_Punst1	451499_Copci	156760_Mucci2	77_Tapde11	40975_Plicr1	1913_Pucgr2	4380_Capow	101680_Crypa2	24089_Pench1	659614_Lacbi2	2993_Rozal11	10080_Cioin	11541_Sphar	88755_Punst1	77679_Conco1	2131_CryneH991	9905_Salro	2604369_Schco3	3700_Fusgr1	115734_Mellp23	564330_Lenti61	42942_Treme1	240321_Galma1	327_Malgl1	68818_Croqu1	8525_Ustma22	94255_Coere1	74371_Stehi1	11112_Dmel	11111_Dmel	195_Aspfu1	135242_Conpu1	33993_Sporo1	3463_Neucr2	1887_Mydma	3187_Sorma	5209_Trire2	1159917_CocheC53	2005_Mnele	2604374_Schco3	132608_Fomme1	28943_Botbo1	6166_Caeel	6165_Caeel	8473_Monbr	135346_Galma1	16318_Rhior3	7645_Hisca1	1102_Rhoto1	928_Schpo1	12086_Dicdi	9069_Sphar	85182_Batde5	134872_Morel2	59131_Walse1	602_Cangl	3166_Zygro1	1961_Sacce1	788_Debha1	68134_Picst3	55033_Canalb1	3893_Cangl	2959_Ashgo11	2354_Sacce1	222010_Umbra1	524_Klula1	10272_Polpo	3376_Thetr	1272869_Aurde31	6962_Dekbr2	23085_Phybl2	242544_Umbra1	220446_Umbra1	146097_Mucci2	6167_Caeel	155347_Mucci2	1327_Enthi	10967_Rhior3	1175725_Orpsp11	76469_Phybl2	8687_Dicdi	12174_Polpo	4480_Enthi	4182_Falba	4339_Enthi	2275_Enthi	153282_Mucci2	135347_Galma1	3803_Dicdi	8816_Thetr	38235_Coere1	156831_Mucci2	573_Mydma	1389_Dicdi	10351_Salro	15601_Mnele	6153_Caeel	15873_Rhior3	8620_Thetr	6169_Caeel	6168_Caeel	1209_Salro	5835_Capow	30242_Dmel	30241_Dmel	30243_Dmel	944_Capow	7334_Salro	2558_Polpo	7548_Dekbr2	2188_Sacce1	7698_Monbr	2175_Klula1	3669_Falba	2279_Malgl1	76777_Conco1	21285_Mydma	19080_Allma1	8286_Allma1	4659_Cioin	247846_Umbra1	50608_Ganpr1	4728_Monbr	9646_Sphar	239391_Galma1	3550_Neucr2	121010_Punst1	5570_Mnele	391655_Copci	699035_Plicr1	3466_Mnele	9643_Caeel	22287_Dmel	22286_Dmel	31007_Botbo1	13256_Rhior3	32606_Walse1	80010_Conpu1	16070_Mydma	6596_Dicdi	2306_Tapde11	2032037_Schco3	40402_Treme1	154655_Mucci2	9405_Polpo	9144_Cioin	183731_Lacbi2	108751_Stehi1	4032_Cangl	12242_Mnele	4566_CryneH991	3046_Polpo	338367_Gloin1	6707_Cioin	136531_Morel2	8060_Dicdi	3354_Zygro1	818_Ashgo11	5321_Dicdi	151852_Phybl2	933_Debha1	18002_Fomme1	234531_Umbra1	11157_Ustma22	11652_Rhior3	1234665_Aurde31	233_Dmel	5581_Falba	8496_Monbr	569941_Lenti61	155041_Mucci2	157898_Phybl2	71522_Picst3	59369_Canalb1	1884_Enthi	3616_Rozal11	6505_Rhoto1	3256_Allma1	2251_Allma1	1201_Mydma	133966_Morel2	11124_Ustma22	1191122_Orpsp11	1227_Mydma	3459_Capow	87734_Coere1	178573_Phybl2	10831_Dicdi	183725_Phybl2	8939_Cioin	89128_Crypa2	4831_Capow	80898_Trire2	12339_Caeel	6333_Aspfu1	3238_Spipu1	6164_Caeel	6163_Caeel	7587_Hisca1	15646_Botci1	1023585_CocheC53	1413_Falba	1412_Falba	1411_Falba	2909_Polpo	33378_Catan2	147_Dmel	146_Dmel	230561_Umbra1	73536_Mellp23	2705_Mnele	12813_Fusgr1	5869_Dicdi	5181_Pench1	5276_Falba	1013_Thetr	300406_Ganpr1	497_Salro	68388_Croqu1	6162_Caeel	6161_Caeel	155872_Mucci2	2418_Thetr	1513_Mydma	9033_Hisca1	73086_Pench1	6981_Monbr	15269_Pucgr2	270156_Umbra1	3312_Polpo	3530_Schpo1	2205_Monbr	579429_Lenti61	7208_Dicdi	40502_Crypa2	5039_Aspfu1	107155_Fomme1	10585_Rhior3	154169_Morel2	5701_Cioin	38548_Catan2	2507_CryneH991	576_Cioin	111225_Mucci2	663399_Croqu1	135867_Phybl2	90991_Batde5	3423_Enthi	7192_Fusgr1	8843_Dicdi	12409_Dmel	7488_Pucgr2	10245_Cioin	1140780_CocheC53	19409_Fomme1	576184_Lenti61	24525_Sporo1	78017_Conco1	230996_Galma1	137624_Phybl2	11750_Cioin	7694_Sorma	3951_Spipu1	5767_Capow	2856_Botci1	121223_Trire2	9420_Salro	2645331_Schco3	156855_Mucci2	20617_Batde5	443873_Copci	152443_Mucci2	26817_Dmel	26816_Dmel	1871_Schpo1	5842_Neucr2	30383_Dmel	30382_Dmel	4296_Mnele	139837_Phybl2	8776_Monbr	2091_Enthi	2498_Falba	173791_Gloin1	48706_Punst1	8617_Ustma22	1497_Tapde11	589_Polpo	161057_Conpu1	136523_Phybl2	625267_Lacbi2	22915_Dmel	22914_Dmel	22913_Dmel	22912_Dmel	22911_Dmel	22910_Dmel	22909_Dmel	22908_Dmel	22907_Dmel	21050_Dekbr2	37102_Mellp23	338705_Gloin1	141886_Morel2	1366_Cangl	14843_Mnele	166823_Phybl2	83697_Stehi1	9078_Polpo	11585_Dicdi	7502_Enthi	4483_Thetr	4330_Debha1	1271738_Aurde31	2228_Sacce1	12967_Cioin	238466_Umbra1	1651_Mydma	139913_Punst1	1024_Capow	387559_Lacbi2	50052_Plicr1	1422926_Catan2	1278640_Aurde31	24285_Dmel	24284_Dmel	24283_Dmel	24282_Dmel	117018_Stehi1	7816_Spipu1	6456_Allma1	5855_Pucgr2	379267_Botbo1	114877_Plicr1	54522_Canalb1	81276_Coere1	58860_Treme1	4673_Enthi	3401_Zygro1	622_Tapde11	8762_Fusgr1	116620_Mellp23	115410_Conpu1	3313_Klula1	84389_Mellp23	15310_Cioin	1302_Dicdi	4163_Mydma	28912_Dmel	28911_Dmel	653278_Croqu1	89948_Picst3	16897_Mydma	21484_Dmel	21483_Dmel	21482_Dmel	4811_Polpo	12340_Caeel	27581_Treme1	4339_Ashgo11	579275_Lenti61	15899_Mydma	1759_Thetr	9704_Ustma22	132680_Phybl2	119037_Fomme1	63053_Trire2	6181_Caeel	2696_Rhior3	233459_Galma1	2890_Mydma	2189_Falba	165596_Dekbr2	8017_Rhoto1	5125_Enthi	12453_Dicdi	2631987_Schco3	886_Polpo	9580_Sphar	7849_Thetr	10960_Dicdi	779_CryneH991	4148_Enthi	70024_Gloin1	6156_Caeel	2174_Thetr	2188_Falba	10430_Mnele	663504_Croqu1	3961_Mydma	112869_Botbo1	697641_Lacbi2	6176_Caeel	6175_Caeel	6174_Caeel	6173_Caeel	116793_Botbo1	161196_Plicr1	1805_Dicdi	13167_Mydma	2320_Mydma	2089_Schpo1	8931_Allma1	78440_Conco1	252317_Galma1	6111_Cioin	1440895_Catan2	3232_Mydma	3597_Mnele	11485_Cioin	154_Salro	6155_Caeel	6261_Cioin	6154_Caeel	12273_Dmel	4175_Enthi	570455_Lenti61	169695_Stehi1	7270_Cioin	289_Enthi	1663_Dicdi	81741_Coere1	106392_Morel2	2608629_Schco3	1002_Malgl1	260601_Umbra1	21189_Dmel	5261_Aspfu1	655857_Lacbi2	2569_Dicdi	526_Rozal11	733_Aspfu1	54045_Botbo1	143148_Fomme1	6179_Caeel	2782_Allma1	14222_Mnele	1021897_CocheC53	151703_Stehi1	164023_Mucci2	60271_Walse1	2676_Polpo	1522_Malgl1	6298_Enthi	26153_Caeel	1028329_Aurde31	7199_Polpo	156870_Mucci2	234577_Galma1	114_Dicdi	1209219_Aurde31	80334_Coere1	111911_Fomme1	5303_Mydma	69204_Treme1	3093_Dmel	3092_Dmel	3091_Dmel	7496_Spipu1	51777_Ganpr1	1733_Rozal11	2771_Mydma	6184_Caeel	15218_Cioin	15920_Pucgr2	531331_Copci	6477_Polpo	31513_Botbo1	6427_Enthi	10716_Dicdi	5735_Dicdi	11055_Dicdi	26769_Treme1	1859091_Morel2	2613136_Schco3	10798_Salro	10009_Dicdi	6185_Caeel	6022_Cioin	6930_Enthi	42518_Walse1	3612_Rhoto1	4528_Capow	8589_Salro	27089_Treme1	3096_Dmel	3094_Dmel	8534_Pucgr2	21485_Dmel	11995_Sphar	11474_Dicdi	1805_Neucr2	45617_Plicr1	73060_Pench1	15975_Rhior3	1126_Rhior3	6172_Caeel	6171_Caeel	9980_Rhior3	117180_Catan2	6301_Monbr	1175054_Orpsp11	85290_Ganpr1	10028_Caeel	10027_Caeel	9174_Salro	6178_Caeel	821_Thetr	14844_Mnele	6557_Mnele	2692_Mydma	1188863_Orpsp11	15850_Dmel	13802_Mnele	256169_Umbra1	703_Falba	3218_Debha1	4098_Spipu1	7663_Dekbr2	4300_Sacce1	141945_Morel2	4672_Sacce1	3925_Malgl1	2441_Cioin	489_Schpo1	491059_Lacbi2	2238_Rozal11	942_Falba	277_Cioin	61694_Picst3	7265_Hisca1	105303_Phybl2	9095_Ustma22	1575_Zygro1	1058_Ashgo11	14534_Dmel	4616_Ashgo11	1087944_CocheC53	105_Salro	143343_Stehi1	139161_Morel2	26009_Pench1	6697_Neucr2	8741_Mnele	53076_Botbo1	106619_Crypa2	5625_Capow	1932_Zygro1	11131_Cioin	11815_Cioin	104626_Punst1	2838_Salro	4760_Klula1	139761_Punst1	2836_Fusgr1	251181_Lacbi2	171777_Mucci2	232317_Umbra1	1113_Cangl	78806_Mucci2	6216_Capow	458_Debha1	122462_Fomme1	77899_Conco1	27211_Dmel	27210_Dmel	27209_Dmel	1562_Monbr	3035_Aspfu1	218_Mnele	3106_Monbr	687_Rhior3	110307_Mucci2	2190_Pench1	63369_Dekbr2	971_Ashgo11	109518_Fomme1	13284_Ustma22	1139945_CocheC53	12525_Mnele	123015_Trire2	58201_Phybl2	54939_Canalb1	4215_Aspfu1	142984_Morel2	142184_Morel2	1105_Hisca1	1985_Cangl	7879_Spipu1	132206_Phybl2	532078_Lenti61	343112_Gloin1	7268_Enthi	120994_Phybl2	20546_Batde5	5741_Sacce1	13024_Dicdi	1271717_Aurde31	1715_Klula1	9774_Salro	11004_Dmel	4949_Enthi	101119_Morel2	11_Ashgo11	63641_Picst3	1525_Monbr	118799_Stehi1	3751_Cangl	4407_Monbr	55079_Canalb1	2010_Klula1	18661_Dmel	18660_Dmel	1446406_Catan2	7162_Cioin	2738_Spipu1	1599_Zygro1	16586_Cioin	47218_Coere1	556_Polpo	67584_Picst3	3354_Cangl	4029_Neucr2	7062_Salro	8387_Rhior3	6328_Sporo1	7410_Thetr	2451_Trire2	13776_Mnele	14967_Dmel	78944_Copci	1992_Mydma	5365_Dicdi	46638_Plicr1	36271_Plicr1	14993_Mnele	2224_Salro	29203_Botbo1	96988_Conpu1	40435_Mellp23	6183_Caeel	6182_Caeel	5730_Dicdi	7121_Rhoto1	3335_Enthi	9596_Thetr	160249_Mucci2	2607879_Schco3	572908_Lenti61	344064_Crypa2	10659_Polpo	6383_Fusgr1	5077_Enthi	4111_Enthi	4682_Enthi	85834_Phybl2	9189_Dicdi	8092_Sorma	8138_Capow	5385_Capow	85836_Phybl2	121344_Punst1	3436_Allma1	6189_Enthi	42859_Conpu1	6355_Dmel	75041_Stehi1	6216_Enthi	281_Rozal11	3861_Salro	70574_Treme1	889_Mydma	7982_Polpo	7944_Enthi	6180_Caeel	2927_Cioin	212404_Galma1	478424_Lacbi2	9180_Thetr	53653_Plicr1	257249_Umbra1	354_Capow	8007_Thetr	6158_Caeel	1407341_Aurde31	5635_Capow	117108_Conpu1	360568_Copci	30345_Walse1	16667_Mydma	1988_Thetr	137591_Mucci2	182447_Lacbi2	7846_Salro	4943_Sorma	2057_Klula1	1812_Enthi	1171_Schpo1	12777_Dmel	2229_Debha1	5926_Enthi	570380_Lenti61	15204_Sphar	6430_Mnele	13070_Pucgr2	6520_Enthi	13791_Allma1	11932_Allma1	2810_Rhoto1	52739_Croqu1	2976_Enthi	6157_Caeel	37534_Batde5	674_Debha1	142392_Galma1	5729_Mnele	256108_Galma1	3122_Rozal11	49188_Punst1	13171_Allma1	27515_Ganpr1	677_Rhior3	4912_Mydma	258325_Umbra1	591268_Lenti61	1183590_Orpsp11	26391_Dekbr2	3601_Falba	82859_Coere1	128889_Catan2	16518_Sphar	5899_Spipu1	5453_CryneH991	16491_Rhior3	1711_Mydma	4462_Monbr	9777_Sphar	1186357_Orpsp11	4436_Rhior3	16562_Mydma	7249_Rhior3	12329_Botci1	8512_Rhior3	6354_Rhior3	122593_Trire2	356589_Crypa2	8592_Rhior3	1185028_Orpsp11	10381_Sorma	40596_Gloin1	134397_Conpu1	152367_Mucci2	854_Rhior3	57514_Phybl2	11171_Mnele	23115_Sporo1	7816_Botci1	184378_Mucci2	66953_Treme1	4941_Zygro1	155675_Phybl2	15980_Rhior3	137458_Gloin1	122104_Phybl2	11607_Cioin	5546_Enthi	60353_Canalb1	4307_Dmel	4305_Dmel	51244_Picst3	33613_Walse1	51915_Conco1	57179_Ganpr1	3853_Sacce1	45093_Walse1	7022_Allma1	3355_Capow	246244_Umbra1	2146277_Schco3	121735_Fomme1	156424_Mucci2	656477_Croqu1	1776738_Morel2	5409_Thetr	6124_Capow	6473_Sporo1	3059_Enthi	79061_Punst1	54725_Conco1	5507_CryneH991	292923_Morel2	49281_Plicr1	77996_Mellp23	5289_Sacce1	7751_Ustma22	44957_Conpu1	815_Fusgr1	470082_Copci	233791_Galma1	2845_Salro	1017_Thetr	4298_Enthi	735_Enthi	2493_Mydma	13950_Cioin	356_Mydma	7568_Monbr	2163_Mnele	3540_Enthi	5137_Capow	3765_Enthi	2287_Dicdi	4733_Mydma	87536_Batde5	12659_Ustma22	6177_Caeel	187120_Mucci2	107891_Phybl2	2056_Enthi	156415_Mucci2	177484_Phybl2	12295_Allma1	6483_Sporo1	14362_Rhior3	1179662_Orpsp11	27385_Walse1	145_Dmel	3013_Salro	9257_Cioin	9095_Dicdi	6324_Sphar	2735_Enthi	17488_Sphar	742_Dmel	2575_Pucgr2	7583_Enthi	3682_Monbr	1136_Mydma	14513_Mydma	578503_Lenti61	143_Caeel	2110_Dicdi	85837_Phybl2	178675_Gloin1	237549_Umbra1	136439_Morel2	741_Dmel	92257_Conpu1	14144_Mnele	8933_Dicdi	6033_Sporo1	3281_Rhior3	1191589_Orpsp11	6186_Caeel	2797_Spipu1	7783_Enthi	55768_Punst1	6813_Rhoto1	2356602_Schco3	77179_Conco1	13271_Mnele	155332_Mucci2	1188109_Orpsp11	123207_Phybl2	156994_Mucci2	25778_Dekbr2	146375_Morel2	3633_Schpo1	16924_Dmel	9390_Spipu1	152205_Botbo1	1227689_Aurde31	8038_Rhoto1	651383_Lenti61	123821_Stehi1	501216_Copci	42329_Treme1	48509_Punst1	100219_Plicr1	52961_Ganpr1	114884_Conpu1	233890_Galma1	2612875_Schco3	470030_Lacbi2	19344_Fomme1	32360_Walse1	2320_CryneH991	79890_Conco1	341407_Gloin1	14614_Sporo1	597_Tapde11	1023128_CocheC53	9767_Sorma	7273_Neucr2	690531_Croqu1	10228_Botci1	69595_Pench1	5980_Fusgr1	50103_Mellp23	60331_Trire2	358584_Crypa2	11696_Pucgr2	11692_Pucgr2	408_Polpo	6160_Caeel	6159_Caeel	251758_Umbra1	6990_Aspfu1	421037_Copci	3227_Rhior3	2002_Enthi	81304_Coere1	860_Falba	785_Schpo1	3878_Hisca1	58680_Canalb1	5235_Rozal11	4167_Enthi	2090_Monbr	7524_Enthi	3844_Enthi	7154_Polpo	3671_Dicdi	2069_Enthi	84979_Batde5	8068_Thetr	2739_Enthi	1277_Falba	959_Mnele	2551_Enthi	87_Dicdi	2114_Dicdi	6096_Cioin	3223_Enthi	32914_Mucci2	148014_Mucci2	4644_Enthi	2115_Dicdi	10570_Dmel	10568_Dmel	10573_Dmel	14945_Mnele	239256_Umbra1	2009_Falba	5807_Dicdi	2642247_Schco3	5560_Enthi	4550_Enthi	1242_Salro	10574_Dmel	10571_Dmel	10540_Thetr	10569_Dmel	278893_Croqu1	73970_Mucci2	3707_Enthi	88361_Mellp23	1516882_Catan2	2113_Dicdi	4107_Enthi	666514_Croqu1	10572_Dmel	8388_Dicdi	2116_Dicdi	2473_Enthi	16268_Allma1	49170_Catan2	11219_Mnele	5062_Rozal11	790_Cioin	7394_Thetr	2051_Dmel	13810_Mydma	2940_Salro	5098_Pucgr2	151509_Ganpr1	6029_Monbr	2576_Mydma	11568_Mydma	14448_Cioin	4441_Capow	12930_Dicdi	1740_Monbr	3033_Thetr	7689_Sorma	71064_Mellp23	5526_Enthi	91846_Coere1	14664_Mydma	11069_Fusgr1	1178010_Orpsp11	16975_Allma1	6407_Allma1	41012_Catan2	1187520_Orpsp11	28390_Batde5	1254_Salro	10434_Mnele	9257_Spipu1	7858_Mydma	1200_Monbr	8250_Thetr	6116_Enthi	4228_Cioin	1212_Allma1	15694_Dmel	141390_Catan2	2108_Enthi	4067_Dicdi	1469_Enthi	15693_Dmel	15692_Dmel	5575_Spipu1	13250_Batde5	40009_Coere1	5994_Conco1	6729_Enthi	1175627_Orpsp11	16984_Allma1	6415_Allma1	117293_Catan2	6256_Cioin	9070_Monbr	35784_Batde5	1020_Mydma	5906_Mnele	8347_Spipu1	1182271_Orpsp11	2633227_Schco3	4501_Enthi	210_Enthi	53926_Ganpr1	79114_Conco1	1612_Tapde11	10654_Allma1	52636_Picst3	966_Zygro1	6296_Enthi	6937_Enthi	34061_Botbo1	7312_Enthi	10891_Ustma22	59544_Canalb1	18690_Allma1	5867_Allma1	186241_Catan2	1506338_Catan2	3985_Rozal11	27541_Batde5	7154_Spipu1	7689_Polpo	9947_Salro	5975_Batde5	15609_Walse1	18944_Dmel	3121_Thetr	6459_Salro	6814_Enthi	91_Debha1	7155_Enthi	1410465_Aurde31	3829_Polpo	5563_Enthi	6195_Capow	7560_Enthi	179_Dicdi	6163_Dicdi	2937_Capow	21544_Mydma	1024449_CocheC53	962_Mydma	19982_Mydma	12829_Cioin	8963_Dicdi	38593_Botbo1	1140757_CocheC53	11061_Batde5	8301_Thetr	37_Tapde11	13573_Pucgr2	4640_Rhoto1	4149_Mydma	4306_Dmel	9835_Mnele	4516_Enthi	949_Pucgr2	7854_Botci1	448228_Copci	9602_Botci1	3653_Malgl1	3944_Monbr	4299_CryneH991	3665_Tapde11	2335_Ashgo11	6019_Cioin	7372_Dekbr2	3927_Klula1	2153_Enthi	27562_Dmel	60579_Walse1	4568_Rhior3	8193_Dmel	4421_Enthi	2933_Cangl	4863_Aspfu1	25766_Pench1	8924_Hisca1	252784_Crypa2	55774_Trire2	2877_Botci1	5837_Neucr2	8938_Pucgr2	13500_Ustma22	2422_Rhoto1	19015_Treme1	6596_Sporo1	22971_Caeel	22970_Caeel	4188_CryneH991	62254_Trire2	242900_Crypa2	16849_Galma1	8307_Hisca1	225_Polpo	1427_Polpo	533_Sacce1	22106_Caeel	2452_Mnele	3629_Mydma	477628_Copci	2090_Dicdi	6811_Enthi	3342_Enthi	11590_Mydma	8757_Aspfu1	1463_Pench1	351647_Crypa2	949_Fusgr1	1812_Neucr2	11184_Botci1	10374_Sorma	5631_Hisca1	672021_Croqu1	1021_Botci1	76673_Pench1	1772_Fusgr1	1184351_CocheC53	360121_Copci	8337_Sorma	2056_CryneH991	60618_Crypa2	2150_Hisca1	15603_Mnele	3359_Neucr2	5182_Monbr	10728_Salro	14965_Cioin	7302_Sorma	8045_Neucr2	6170_Caeel	6507_Sporo1	4502_Rhoto1	2429_Allma1	42367_Catan2	5285_Mydma	6658_Thetr	1982_Enthi	6247_Thetr	3095_Dmel	1894_Enthi	5647_Rozal11	3946_Allma1	59614_Catan2	9677_Thetr	85_Dicdi	8055_Monbr	8244_Mnele	6397_Enthi	11292_Mydma	3743_Enthi	5967_Enthi	7738_Enthi	3523_Enthi	12606_Sphar	3753_Tapde11	7933_Monbr	2018_Polpo	7046_Enthi	3850_Enthi	15844_Rhior3	1560_Cioin	3856_Enthi	1591_Ashgo11	1678_Klula1	5069_Sacce1	1387_Zygro1	4770_Cangl	8044_Neucr2	4142_Enthi	30158_Caeel	4937_Polpo	1305742_Aurde31	3210_Rhior3	1845_Enthi	483_Rhior3	21688_Sporo1	1179837_Orpsp11	11101_Ustma22	8063_Rhoto1	14403_Sporo1	59307_Canalb1	1407876_Catan2	9187_Monbr	3805_Enthi	15730_Caeel	328_Thetr	11512_Dicdi	3687_Mnele	18616_Mydma	4032_Monbr	84_Falba	156413_Mucci2	14869_Mydma	34063_Botbo1	19548_Caeel	19550_Caeel	19549_Caeel	7069_Polpo	11403_Dicdi	14530_Mydma	1186100_Orpsp11	3792_Enthi	5978_Thetr	22835_Caeel	4451_Enthi	9104_Dicdi	63_Enthi	11626_Mnele	3271_Enthi	8654_Mydma	32671_Picst3	2463_Debha1	1071_Capow	17949_Mydma	2117_Dicdi	1785_Falba	112265_Botbo1	67148_Botbo1	11856_Rhior3	9943_Salro	1498880_Catan2	1391_Dicdi	9672_Polpo	2255_Mnele	4268_Mydma	733_Cioin	12567_Dicdi	3823_Polpo	3041_Mydma	1382_Cioin	9750_Mydma	4109_Cioin	1181915_Orpsp11	5006_Mydma	4620_Cioin	1098329_CocheC53	1723_Dicdi	187_Dicdi	13828_Dmel	13827_Dmel	88_Dicdi	86_Dicdi	6000_Dicdi	189_Dicdi	6064_Dicdi	131_Dicdi	6065_Dicdi	6066_Dicdi	984_Enthi	6175_Enthi	10957_Dicdi	4279_Mydma	713_Mydma	5449_Enthi	5218_Falba	15695_Mydma	10247_Mydma	17734_Mydma	4686_Mydma	15880_Rhior3	1191711_Orpsp11	4304_Enthi	7124_Enthi	194_Enthi	483_Enthi	496_Enthi	884_Enthi	1321_Enthi	7626_Enthi	2797_Enthi	3030_Enthi	3078_Enthi	3700_Enthi	8046_Enthi	7605_Enthi	6950_Enthi	7674_Enthi	32672_Mellp23	16307_Mnele	15431_Rhior3	16079_Rhior3	15876_Rhior3	4374_Polpo	15877_Rhior3	2028_Sphar	6208_Mnele	3512_Sphar	440_Mnele	1139_Sphar	16263_Sphar	16264_Sphar	11524_Fusgr1	8831_Mydma	28567_Ganpr1	135_Malgl1	1666_Malgl1	1702508_Mellp23	85388_Mellp23	2164_Mnele	1770_Salro	16482_Mnele	1500_Polpo	5956_Polpo	646_Rozal11	981_Rozal11	2341_Thetr	6983_Thetr
6703_Polpo	4692_Polpo	123135_Stehi1	586810_Lenti61	77373_Mucci2	143937_Galma1	1319806_Aurde31	10712_Dicdi	10014_Dicdi	125_Dicdi	10713_Dicdi	10013_Dicdi	11127_Dicdi	10012_Dicdi	184_Dicdi	581086_Lenti61	15328_Mydma	13473_Cioin	5902_Cioin	3479_Cioin	605867_Lenti61	20424_Caeel	9690_Mydma	1345_Mydma	155382_Conpu1	15524_Cioin	1119675_CocheC53	9687_Mydma	20299_Caeel	9824_Mydma	94141_Conpu1	22607_Caeel	22593_Caeel	24914_Caeel	9291_Cioin	10677_Polpo	24710_Caeel	1005_Polpo	1389_Polpo	1008_Polpo	24711_Caeel	15205_Caeel	15206_Caeel	24709_Caeel	13068_Cioin	1499944_Catan2	24712_Caeel	6524_Cioin	582_Caeel	154474_Catan2	9212_Polpo	185753_Phybl2	8017_Cioin	13446_Cioin	1594_Cioin	1605_Polpo	10789_Polpo	24713_Caeel	2585251_Schco3	8959_Cioin	10625_Polpo	17688_Caeel	5287_Cioin	7851_Cioin	1790_Cioin	200912_Umbra1	1789_Cioin	1344191_Aurde31	9810_Polpo	1151253_Aurde31	14729_Mydma	3525_Mydma	18471_Mydma	11844_Mydma	4657_Mydma	1241873_Aurde31	11866_Mydma	10596_Mydma	10595_Mydma	10081_Mydma	11868_Mydma	11867_Mydma	276748_Galma1	153395_Stehi1	15232_Cioin	108639_Conpu1	132169_Botbo1	17154_Allma1	17158_Allma1	9109_Allma1	17198_Allma1	9143_Allma1	17190_Allma1	9134_Allma1	17191_Allma1	17157_Allma1	1417298_Catan2	1499943_Catan2	9141_Allma1	9131_Allma1	9135_Allma1	1261739_Aurde31	230616_Galma1	75699_Stehi1	116720_Plicr1	185607_Mucci2	1150639_CocheC53	420898_Copci	139998_Phybl2	7235_Rhior3	145436_Aurde31	148431_Fomme1	119480_Copci	119208_Plicr1	66426_Punst1	156937_Botbo1	46528_Plicr1	27159_Botbo1	5154_Dicdi	511983_Lenti61	183833_Phybl2	1275857_Aurde31	2637130_Schco3	50014_Stehi1	1276750_Aurde31	11631_Cioin	148947_Fomme1	498232_Lenti61	34905_Botbo1	148596_Fomme1	117651_Plicr1	191667_Botbo1	108970_Mucci2	116228_Galma1	693091_Plicr1	616351_Lenti61	29276_Botbo1	181310_Phybl2	162883_Phybl2	401602_Copci	135119_Plicr1	126094_Aurde31	256096_Galma1	169479_Plicr1	158980_Stehi1	95372_Fomme1	614857_Lenti61	671374_Plicr1	159082_Botbo1	563706_Botbo1	127767_Phybl2	7175_Rhior3	105800_Galma1	108908_Punst1	32384_Botbo1	54002_Botbo1	545742_Lenti61	118866_Plicr1	569613_Lenti61	354147_Plicr1	113770_Botbo1	138819_Aurde31	117453_Plicr1	438884_Copci	273725_Plicr1	137874_Aurde31	39161_Botbo1	115600_Punst1	117752_Plicr1	7281_Rhior3	356488_Botbo1	450452_Copci	134731_Punst1	72332_Phybl2	123331_Stehi1	132139_Botbo1	44121_Copci	113813_Punst1	189554_Botbo1	143768_Galma1	10888_Polpo	172482_Botbo1	11632_Cioin	25707_Botbo1	572047_Lenti61	139595_Galma1	196_Dicdi	37396_Pench1	175790_Botbo1	2336307_Schco3	69820_Stehi1	572048_Lenti61	58237_Stehi1	520174_Botbo1	1313953_Aurde31	40022_Plicr1	61816_Aurde31	154345_Conpu1	111976_Punst1	463307_Copci	195_Dicdi	80003_Stehi1	157337_Phybl2	4236_Rhoto1	9934_Dicdi	143001_Fomme1	51_Polpo	9202_Aspfu1	251844_Galma1	222060_Galma1	151322_Conpu1	99571_Conpu1	43703_Plicr1	163565_Conpu1	595376_Plicr1	184916_Phybl2	6699_Polpo	69913_Stehi1	161446_Botbo1	25823_Botbo1	83134_Pench1	608679_Lenti61	1276398_Aurde31	1311224_Aurde31	38125_Botbo1	78276_Galma1	6700_Polpo	136951_Punst1	55363_Lenti61	107607_Botbo1	444741_Galma1	406571_Copci	149819_Botbo1	71034_Punst1	140146_Stehi1	360742_Botbo1	131314_Fomme1	32517_Botbo1	37914_Botbo1	31956_Botbo1	148953_Fomme1	179390_Plicr1	123929_Lenti61	154619_Stehi1	1201584_CocheC53	169239_Conpu1	142537_Fomme1	6626_Polpo	152683_Fomme1	66106_Galma1	5932_Dicdi	64598_Stehi1	1276332_Aurde31	106223_Galma1	658548_Lenti61	40636_Plicr1	273302_Crypa2	40479_Croqu1	179405_Plicr1	1351994_Aurde31	1208669_CocheC53	192185_Lacbi2	53664_Botbo1	2624973_Schco3	152600_Conpu1	124183_Conpu1	62499_Stehi1	1327806_Aurde31	371700_Copci	1243899_Aurde31	139086_Punst1	307022_Lacbi2	1696_Dicdi	65657_Stehi1	568300_Lenti61	514707_Lenti61	1326913_Aurde31	155247_Stehi1	55999_Plicr1	61662_Stehi1	704886_Lacbi2	421232_Copci	4204_Dicdi	147782_Galma1	107267_Fomme1	519527_Lenti61	8591_Cioin	157831_Stehi1	1123773_Galma1	572038_Lenti61	147828_Phybl2	679472_Lacbi2	1412_Polpo	12892_Cioin	151580_Conpu1	145299_Phybl2	385555_Lacbi2	54536_Punst1	119597_Copci	10793_Cioin	159106_Botbo1	160541_Galma1	155572_Botbo1	1215981_Aurde31	2491624_Schco3	6627_Polpo	7933_Sorma	157171_Fomme1	131370_Fomme1	701363_Lacbi2	100581_Conpu1	259056_Galma1	85635_Punst1	81631_Schco3	54690_Conpu1	5831_Dicdi	606039_Lenti61	135544_Galma1	59124_Botbo1	2626365_Schco3	156411_Botbo1	146186_Mucci2	496599_Plicr1	12822_Rhior3	657733_Lenti61	14893_Dmel	14892_Dmel	178958_Plicr1	101363_Punst1	171504_Stehi1	589030_Lenti61	128119_Galma1	2632925_Schco3	144803_Galma1	150824_Conpu1	118582_Conpu1	65055_Stehi1	162820_Conpu1	165405_Fomme1	32385_Botbo1	497276_Lenti61	118687_Conpu1	168660_Botbo1	129254_Conpu1	1274648_Aurde31	53266_Plicr1	2660856_Schco3	118622_Plicr1	121106_Conpu1	1254665_Aurde31	2559987_Schco3	2614692_Schco3	174158_Botbo1	142674_Conpu1	119691_Stehi1	11896_Pucgr2	11895_Pucgr2	99328_Conpu1	170470_Stehi1	154803_Botbo1	1411_Polpo	1146457_Galma1	372220_Copci	2703628_Schco3	144787_Botbo1	2604458_Schco3	37921_Trire2	8762_Polpo	145717_Stehi1	77606_Galma1	2510618_Schco3	151467_Conpu1	5385_Fusgr1	1166817_Aurde31	147764_Galma1	499847_Lenti61	32546_Botbo1	137114_Punst1	62953_Aurde31	33236_Botbo1	105879_Punst1	18514_Fomme1	144345_Mucci2	244022_Galma1	49443_Crypa2	231128_Galma1	4408_Fusgr1	114963_Punst1	545725_Lenti61	159728_Stehi1	174122_Plicr1	267545_Botbo1	64597_Stehi1	173362_Botbo1	135378_Aurde31	34288_Botbo1	47437_Plicr1	1237713_Aurde31	4812_Pench1	134783_Mucci2	2492961_Schco3	609251_Lenti61	609187_Lenti61	147803_Galma1	1211976_Aurde31	8592_Cioin	1317941_Aurde31	67052_Stehi1	187775_Botbo1	18753_Fomme1	174606_Botbo1	30835_Botbo1	168425_Fomme1	1311449_Aurde31	145588_Punst1	657729_Lenti61	530577_Lenti61	178586_Plicr1	86537_Fomme1	120281_Conpu1	534944_Lenti61	80965_Stehi1	113593_Fomme1	116730_Punst1	389087_Lacbi2	12251_Dicdi	4946_Rhoto1	2516208_Schco3	113589_Fomme1	9226_Aspfu1	123128_Stehi1	59888_Galma1	62111_Botbo1	1275757_Aurde31	35981_Plicr1	1992_Dicdi	1213850_Aurde31	31081_Botbo1	167730_Conpu1	34885_Botbo1	64943_Stehi1	105361_Fomme1	1088317_CocheC53	1111028_Schco3	602607_Lacbi2	60016_Galma1	52533_Punst1	156806_Conpu1	160089_Fomme1	282402_Galma1	259045_Galma1	104206_Galma1	1356980_Aurde31	139263_Phybl2	702476_Lacbi2	370871_Copci	110870_Botbo1	63145_Walse1	161087_Stehi1	696507_Plicr1	580700_Lenti61	34941_Botbo1	133656_Conpu1	64481_Conpu1	565376_Lenti61	1219765_Aurde31	389112_Lacbi2	427699_Copci	163579_Conpu1	179402_Plicr1	573701_Lenti61	29247_Botbo1	553805_Lenti61	154297_Fomme1	609256_Lenti61	135145_Stehi1	456826_Copci	92592_Conpu1	32225_Copci	500603_Copci	163576_Conpu1	160090_Fomme1	496472_Copci	80811_Conpu1	167514_Botbo1	1349485_Aurde31	522358_Lenti61	100651_Conpu1	55340_Lenti61	375207_Copci	1178618_Aurde31	163602_Conpu1	112236_Punst1	93497_Galma1	535269_Copci	85821_Pench1	145565_Punst1	1247094_Aurde31	171624_Fomme1	254949_Galma1	80789_Conpu1	120194_Conpu1	116366_Stehi1	6043_Rhior3	211983_Lenti61	445600_Copci	88406_Stehi1	148063_Conpu1	99612_Conpu1	100529_Conpu1	32214_Copci	385556_Lacbi2	93731_Plicr1	139670_Fomme1	1324027_Aurde31	245744_Galma1	1410484_Aurde31	136016_Punst1	512348_Copci	571653_Lacbi2	2633776_Schco3	523970_Lenti61	125999_Punst1	163581_Conpu1	635564_Botbo1	431691_Galma1	74763_Punst1	252519_Galma1	1490_Dicdi	1245488_Aurde31	215050_Galma1	164703_Plicr1	9133_Allma1	118706_Phybl2	19829_Punst1	356434_Crypa2	10626_Rhior3	163502_Conpu1	258204_Galma1	163589_Conpu1	9683_Sorma	100613_Conpu1	30621_Pench1	1226837_Aurde31	120034_Conpu1	170390_Conpu1	170394_Conpu1	2441_Neucr2	13144_Fusgr1	48940_Conpu1	338210_Crypa2	160252_Galma1	11228_Rhior3	162332_Stehi1	61815_Stehi1	205982_Galma1	9228_Aspfu1	87691_Stehi1	14953_Mydma	114554_Plicr1	1139445_Schco3	363038_Copci	1133438_CocheC53	16343_Rhior3	1315468_Aurde31	89144_Aurde31	665731_Croqu1	149908_Stehi1	1213816_Aurde31	106162_Stehi1	192603_Croqu1	124358_Fomme1	1357012_Aurde31	113088_Conpu1	101162_Stehi1	7937_Botci1	65040_Trire2	79039_Phybl2	86126_Stehi1	48632_Plicr1	62975_Aurde31	1178593_Aurde31	1189794_Schco3	501613_Copci	149131_Mucci2	80783_Conpu1	69546_Stehi1	102730_Galma1	603681_Lenti61	615961_Lenti61	93977_Stehi1	14619_Cioin	925136_Galma1	163606_Conpu1	658804_Lenti61	1018150_Aurde31	436552_Copci	98893_Punst1	150999_Conpu1	131227_Punst1	101857_Galma1	2583618_Schco3	4506_Sorma	142680_Stehi1	490792_Lenti61	151976_Fomme1	1326925_Aurde31	128336_Galma1	113580_Punst1	1219758_Aurde31	47825_Mellp23	1308459_Aurde31	162798_Conpu1	120125_Conpu1	56030_Galma1	67937_Punst1	159679_Stehi1	311267_Lacbi2	161961_Galma1	111411_Stehi1	163580_Conpu1	512003_Lenti61	69_Dicdi	238276_Galma1	504576_Lenti61	103407_Stehi1	91274_Stehi1	108024_Punst1	433193_Lenti61	100535_Conpu1	102042_Galma1	124929_Punst1	372223_Copci	1363_Dicdi	1225875_Aurde31	1131542_Schco3	1327749_Aurde31	609922_Lacbi2	14066_Pucgr2	1330829_Aurde31	43678_Plicr1	876216_Galma1	1183254_CocheC53	1150027_CocheC53	55497_Lenti61	201523_Copci	82746_Conpu1	53312_Crypa2	150732_Conpu1	479061_Lenti61	2611234_Schco3	10526_Fusgr1	55323_Lenti61	615962_Lenti61	2635870_Schco3	99878_Gloin1	148005_Plicr1	136827_Aurde31	68687_Punst1	243769_Galma1	381558_Copci	78036_Copci	15884_Rhior3	1235392_Aurde31	79359_Copci	1262443_Aurde31	1410189_Aurde31	1303998_Aurde31	113995_Conpu1	136059_Stehi1	131909_Stehi1	498477_Lenti61	522419_Lenti61	1213299_Aurde31	133462_Stehi1	16032_Cioin	1188813_Schco3	143477_Punst1	580702_Lenti61	4114_Dicdi	448488_Copci	1218164_Aurde31	154402_Stehi1	148109_Conpu1	15395_Dmel	289965_Crypa2	1210301_Aurde31	255243_Galma1	600434_Lenti61	85736_Conpu1	1312950_Aurde31	462868_Copci	9174_Aspfu1	1704_Cioin	13971_Cioin	255080_Galma1	120560_Conpu1	90814_Galma1	253144_Galma1	158536_Stehi1	1185929_CocheC53	6289_Rhoto1	8957_Ustma22	547287_Copci	11416_Ustma22	512299_Lenti61	133493_Punst1	123434_Mellp23	53718_Stehi1	573208_Lenti61	70202_Crypa2	573218_Lenti61	66660_Conpu1	64189_Stehi1	511944_Lenti61	115458_Punst1	61388_Stehi1	7939_Cioin	1409682_Aurde31	132257_Stehi1	612638_Lenti61	64266_Stehi1	168439_Fomme1	163046_Conpu1	15794_Cioin	72_Dicdi	118429_Fomme1	12227_Fusgr1	169196_Conpu1	14151_Mydma	50909_Conpu1	50893_Croqu1	13918_Botci1	120462_Conpu1	8293_Ustma22	99454_Galma1	18080_Dmel	18079_Dmel	4320_Sorma	1323710_Aurde31	128902_Conpu1	148034_Conpu1	5577_Cioin	7357_Dicdi	21744_Caeel	6186_Cioin	80341_Conpu1	126458_Conpu1	269547_Galma1	98704_Copci	722618_Galma1	512048_Lenti61	67164_Galma1	170391_Conpu1	125604_Conpu1	166779_Fomme1	29452_Caeel	133_Dicdi	2705258_Schco3	109811_Trire2	8199_Cioin	142181_Punst1	110587_Fomme1	1410_Caeel	160900_Conpu1	1409_Caeel	8198_Cioin	78531_Conpu1	27722_Trire2	140640_Conpu1	138827_Conpu1	22818_Caeel	5088_Cioin	133679_Conpu1	99088_Stehi1	2638355_Schco3	548680_Lenti61	231148_Galma1	6156_Dicdi	1358353_Schco3	6032_Polpo	2623701_Schco3	1206932_Aurde31	17022_Cioin	5576_Cioin	2635869_Schco3	2638282_Schco3	68965_Punst1	2703965_Schco3	1183_Dicdi	145643_Galma1	669382_Lacbi2	11997_Cioin	6551_Cioin	96682_Conpu1	6153_Dicdi	1210296_Aurde31	1276153_Aurde31	170973_Aurde31	148430_Fomme1	1214357_Aurde31	594978_Lenti61	142469_Conpu1	3891_Dicdi	494172_Lenti61	150313_Conpu1	58066_Plicr1	287215_Gloin1	1703_Cioin	1166555_Aurde31	4826_Aspfu1	1171783_Aurde31	4756_Polpo	1351497_Aurde31	160849_Stehi1	11221_Caeel	1411872_Aurde31	109161_Conpu1	148130_Conpu1	638005_Lacbi2	128860_Conpu1	1353588_Aurde31	157349_Galma1	258606_Galma1	9142_Allma1	161803_Conpu1	1104977_CocheC53	103063_Conpu1	29163_Pench1	93785_Stehi1	148129_Conpu1	1328443_Aurde31	63720_Aurde31	222059_Galma1	141634_Punst1	88695_Phybl2	385655_Lacbi2	168837_Aurde31	24805_Caeel	457211_Copci	7550_Neucr2	1352461_Aurde31	2620407_Schco3	77060_Galma1	22707_Caeel	22706_Caeel	109306_Conpu1	7253_Sorma	250965_Lacbi2	90567_Stehi1	499926_Lenti61	122168_Conpu1	64490_Aurde31	2514636_Schco3	141636_Punst1	49612_Conpu1	241660_Galma1	101171_Stehi1	138984_Punst1	2735179_Schco3	2638350_Schco3	134648_Conpu1	1328442_Aurde31	28547_Pench1	24714_Caeel	171426_Stehi1	27021_Caeel	15009_Caeel	20302_Caeel	1980_Pench1	1146543_Aurde31	94377_Mellp23	4277_Hisca1	14_Fusgr1	123422_Mellp23	1250105_Aurde31	87182_Mellp23	143939_Punst1	1412946_Aurde31	32525_Pench1	9879_Cioin	10889_Polpo	3480_Cioin	10689_Cioin	4090_Aspfu1	2339_Sorma	254991_Crypa2	5429_Sorma	180824_Lenti61	80669_Galma1	8650_Neucr2	237960_Galma1	145141_Galma1	1028447_CocheC53	48238_Conpu1	645322_Galma1	127949_Fomme1	1220116_CocheC53	94178_Conpu1	104204_Galma1	163520_Conpu1	369363_Copci	145597_Punst1	67953_Punst1	295462_Lacbi2	63979_Stehi1	433711_Lenti61	67401_Galma1	544321_Lenti61	558855_Lenti61	140581_Punst1	610085_Lenti61	2635487_Schco3	572191_Lacbi2	166626_Fomme1	544294_Lenti61	109669_Conpu1	76064_Punst1	111951_Botbo1	118353_Stehi1	576816_Lenti61	105117_Galma1	100236_Stehi1	1209386_CocheC53	102719_Punst1	151478_Conpu1	141195_Botbo1	102487_Trire2	115494_Punst1	51332_Plicr1	87126_Conpu1	156234_Conpu1	570930_Lacbi2	61010_Stehi1	115960_Punst1	122235_Stehi1	69412_Stehi1	2501258_Schco3	115369_Punst1	168440_Fomme1	112734_Stehi1	1225420_CocheC53	137092_Galma1	132449_Stehi1	105568_Stehi1	2484868_Schco3	581194_Lenti61	87742_Stehi1	1159251_Aurde31	7453_Fusgr1	103076_CocheC53	1146632_CocheC53	67924_Conpu1	7447_Dmel	7446_Dmel	1141859_CocheC53	100512_Punst1	168449_Stehi1	581771_Lenti61	146935_Punst1	1203762_Aurde31	568896_Lenti61	123590_Stehi1	173216_Plicr1	524975_Copci	1212401_Aurde31	52432_Trire2	34825_Botbo1	189858_Lacbi2	138234_Fomme1	139179_Botbo1	142679_Stehi1	79451_Stehi1	376124_Copci	382753_Copci	87279_Conpu1	1277206_Aurde31	556610_Lenti61	161660_Stehi1	471262_Copci	78083_Punst1	433596_Lenti61	589538_Lenti61	85795_Stehi1	360746_Copci	176_Dicdi	20297_Caeel	20298_Caeel	20296_Caeel	499737_Lenti61	20301_Caeel	20300_Caeel	27558_Caeel	26351_Caeel	747_Aspfu1	6071_Aspfu1	68854_Pench1	4726_Trire2	4364_Fusgr1	1224563_CocheC53	1948_Hisca1	1093322_CocheC53	85433_Pench1	2263_Debha1	49761_Picst3	6356_Botci1	57042_Canalb1	151768_Botbo1	41766_Dekbr2	1274342_Aurde31	95313_Conpu1	1275241_Aurde31	77321_Galma1	53658_Stehi1	70282_Conpu1	163569_Conpu1	116545_Stehi1	85048_Conpu1	369437_Copci	12697_Rhior3	503655_Copci	62415_Stehi1	147013_Conpu1	31924_Botbo1	2628651_Schco3	78093_Copci	105019_Aurde31	16958_Dmel	163049_Conpu1	6631_Botci1	78628_Schco3	5222_Dicdi	8364_Dicdi	16587_Caeel	10973_Cioin	20295_Caeel	12568_Caeel	21173_Caeel	132131_Punst1	112677_Stehi1	272972_Umbra1	5220_Dicdi	148132_Conpu1	162_Dicdi	17376_Dmel	68065_Stehi1	10839_Polpo	15631_Caeel	92_Dicdi	133403_Conpu1	120582_Conpu1	62365_Stehi1	1810_Dicdi	157338_Botbo1	2152_Dicdi	2628645_Schco3	2671524_Schco3	56757_Conpu1	122101_Conpu1	407332_Lenti61	114505_Stehi1	502065_Copci	1329962_Aurde31	584899_Lenti61	602570_Lenti61	682560_Lacbi2	2616301_Schco3	51700_Conpu1	66025_CocheC53	2512276_Schco3	1003_Aspfu1	100348_Stehi1	3121_Trire2	154072_Fomme1	502977_Copci	120434_Conpu1	30566_Pench1	118706_Punst1	371269_Copci	69656_Stehi1	116625_Stehi1	76115_Galma1	142815_Galma1	85231_Stehi1	236602_Lacbi2	1352460_Aurde31	607211_Lenti61	587244_Lenti61	99443_Galma1	135566_Galma1	1327756_Aurde31	431262_Copci	9207_Aspfu1	4982_Neucr2	1227189_CocheC53	3736_Sorma	5896_Sorma	1169715_CocheC53	8602_Neucr2	3147_Sorma	10756_Neucr2	57346_Conpu1	55506_Conpu1	602790_Lacbi2	80129_Fomme1	160829_Conpu1	12040_Botci1	359808_Copci	146006_Conpu1	1154850_CocheC53	160827_Conpu1	80716_Conpu1	121_Dicdi	365194_Copci	65977_Stehi1	92601_Fomme1	1369179_Aurde31	143070_Punst1	98108_Fomme1	174508_Botbo1	5948_Fusgr1	59616_Stehi1	15204_Caeel	26349_Caeel	26350_Caeel	441517_Copci	1198084_CocheC53	1164764_Aurde31	9794_Rhior3	167087_Phybl2	5412_Polpo	61938_Punst1	280630_Gloin1	13290_Cioin	1702_Cioin	5299_Cioin	8763_Polpo	8001_Dmel	8000_Dmel	22723_Caeel	377675_Copci	136248_Punst1	10729_Cioin	769658_Galma1	160595_Conpu1	33725_Stehi1	173104_Stehi1	142669_Conpu1	71145_Conpu1	1158892_Aurde31	132631_Mucci2	142152_Conpu1	182887_Aurde31	137928_Stehi1	73857_Punst1	139729_Aurde31	161978_Galma1	15871_Rhior3	136400_Fomme1	1239804_Aurde31	179410_Plicr1	8940_Ustma22	2486680_Schco3	148429_Stehi1	115658_Phybl2	1207068_CocheC53	39780_Conpu1	159327_Stehi1	13207_Cioin	111355_Phybl2	2492711_Schco3	58980_Galma1	1146288_Aurde31	372195_Copci	433268_Lenti61	1174604_Aurde31	1349487_Aurde31	2703966_Schco3	1178794_Aurde31	535397_Copci	94245_Conpu1	46395_Punst1	664186_Croqu1	20306_Caeel	133506_Mucci2	126395_Aurde31	1234935_Aurde31	161359_Aurde31	1317852_Aurde31	1213833_Aurde31	1309923_Aurde31	465249_Copci	383559_Copci	364305_Copci	465153_Copci	45231_Fomme1	161164_Stehi1	59801_Fomme1	62090_Stehi1	501614_Copci	145648_Galma1	10420_Caeel	20779_Caeel	26472_Caeel	26352_Caeel	20778_Caeel	20303_Caeel	16586_Caeel	28610_Caeel	2687_Conco1	20304_Caeel	15161_Cioin	20305_Caeel	24804_Caeel	2160_Dicdi	130_Dicdi	27_Cioin	9289_Cioin	90727_Conpu1	1152242_Aurde31	104820_Stehi1	147719_Lacbi2	385552_Lacbi2	1219787_CocheC53	1105179_Aurde31	318223_Lacbi2	1304793_Aurde31	4158_Malgl1	4152_Malgl1	1027864_CocheC53	1218301_CocheC53	51074_Conpu1	1349491_Aurde31	374350_Copci	158992_Stehi1	584900_Lenti61	22422_Stehi1	2635949_Schco3	67246_Fomme1	151448_Conpu1	22608_Caeel	6803_Cioin	60262_Galma1	65104_Stehi1	517014_Copci	10688_Cioin	6314_Mydma	35249_Stehi1	14887_Cioin	191700_Botbo1	99961_Botbo1	618032_Botbo1	618028_Botbo1	99495_Botbo1	51568_Conpu1	67726_Stehi1	67338_Stehi1	106426_Botbo1	267520_Botbo1	30444_Botbo1	75791_Punst1	177444_Copci	270130_Botbo1	107463_Botbo1	336558_Botbo1	337744_Botbo1	42439_Conpu1	160511_Conpu1	190906_Botbo1	61928_Copci	24071_Conpu1	25536_Punst1	42252_Stehi1	114086_Conpu1	20383_Stehi1	63327_Fomme1	2550531_Schco3	120337_Conpu1	68630_Conpu1	70874_Conpu1	50370_Conpu1	88302_Botbo1	37206_Stehi1	603414_Lenti61	572694_Lenti61	160508_Conpu1	256076_Galma1	86122_Conpu1	156634_Conpu1	159423_Conpu1	118657_Conpu1	80807_Conpu1	381385_Copci	370894_Copci	372218_Copci	61507_Stehi1	192585_Croqu1	73061_Punst1	504131_Copci	322799_Lacbi2	1344012_Galma1	73466_Crypa2	228885_Umbra1	117633_Phybl2	12801_Rhior3	12020_Polpo	75851_Phybl2	259052_Galma1	99599_Conpu1	2513915_Schco3	148038_Conpu1	31968_Conpu1	79361_Conpu1	73661_Conpu1	57895_Conpu1	55550_Lenti61	80806_Conpu1	57915_Fomme1	151520_Conpu1	151527_Conpu1	413221_Copci	38738_Croqu1	93027_Fomme1	31593_Fomme1	76373_Fomme1	145895_Galma1	259053_Galma1	165317_Phybl2	20311_Mydma	3818_Rhior3	185910_Mucci2	62990_Phybl2	9583_Rhior3	2626362_Schco3	2637129_Schco3	76178_Fomme1	67030_Fomme1	56896_Stehi1	90809_Galma1	90813_Galma1	131852_Punst1	161088_Stehi1	57812_Stehi1	483968_Lacbi2	299822_Lacbi2	455417_Lacbi2	692252_Lacbi2	173431_Phybl2	6702_Polpo	54288_Punst1
547865_Lacbi2	673857_Lacbi2	592790_Lacbi2	668004_Plicr1	572830_Lacbi2	75874_Fomme1	445586_Lacbi2	96787_Fomme1	173118_Stehi1	395470_Lacbi2	1124665_Galma1	435625_Lacbi2	96653_Fomme1	96836_Fomme1	72465_Galma1	55272_Plicr1	154457_Fomme1	435603_Lacbi2	109752_Fomme1	674145_Lacbi2	314109_Lacbi2	153939_Fomme1	314561_Lacbi2	299673_Lacbi2	396584_Lacbi2	119143_Plicr1	81173_Fomme1	574314_Lacbi2	102090_Fomme1	676666_Plicr1	90631_Plicr1	161765_Fomme1	124817_Fomme1	93341_Fomme1	314611_Lacbi2	33793_Punst1	161836_Fomme1	69353_Stehi1	62409_Stehi1	385169_Lacbi2	1332947_Aurde31	72719_Botbo1	189671_Botbo1	55745_Galma1	679380_Lacbi2	1306010_Aurde31	325394_Lacbi2	33939_Fomme1	45985_Fomme1	328764_Lacbi2	435934_Lacbi2	59723_Aurde31	391498_Lacbi2	91984_Stehi1	168901_Fomme1	168822_Fomme1	1325330_Aurde31	383920_Lacbi2	2279573_Schco3	160318_Fomme1	314289_Lacbi2	1363458_Galma1	1320429_Aurde31	23619_Fomme1	101131_Stehi1	59776_Aurde31	84049_Crypa2	2279699_Schco3	397176_Lacbi2	92350_Fomme1	571617_Lacbi2	2492393_Schco3	79321_Galma1	245800_Galma1	470931_Lacbi2	616811_Lacbi2	314575_Lacbi2	577180_Lacbi2	314645_Lacbi2	161746_Fomme1	160317_Fomme1	96658_Fomme1	314633_Lacbi2	157608_Fomme1	9493_Salro	572992_Lacbi2	616771_Lacbi2	72010_Aurde31	80718_Fomme1	1318733_Aurde31	161781_Fomme1	125121_Galma1	617069_Lacbi2	65359_Conpu1	398050_Lacbi2	9111_Aspfu1	96412_Fomme1	96759_Fomme1	61859_Stehi1	393541_Lacbi2	295411_Lacbi2	389373_Lacbi2	500667_Copci	92922_Fomme1	106174_Stehi1	1316222_Aurde31	76699_Punst1	93599_Fomme1	2667555_Schco3	314658_Lacbi2	391733_Lacbi2	144972_Punst1	470940_Lacbi2	616719_Lacbi2	5299_Salro	1318721_Aurde31	130425_Punst1	116266_Plicr1	85485_Morel2	1856084_Morel2	1736998_Morel2	116289_Plicr1	34813_Fomme1	1332700_Aurde31	312217_Lacbi2	1354883_Galma1	1186084_Aurde31	72005_Aurde31	1783115_Morel2	131249_Conpu1	69290_Stehi1	1346725_Galma1	60986_Conpu1	65230_Conpu1	363_Salro	159346_Plicr1	81334_Fomme1	389232_Lacbi2	70772_Aurde31	59823_Aurde31	697569_Lacbi2	92049_Botbo1	69898_Punst1	168797_Fomme1	58099_Conpu1	22826_Fomme1	52355_Plicr1	1781976_Morel2	1273498_Aurde31	33100_Fomme1	172606_Stehi1	1316226_Aurde31	73175_Aurde31	2280242_Schco3	92804_Fomme1	161712_Fomme1	37485_Punst1	1782968_Morel2	1189140_Aurde31	160019_Fomme1	134998_Punst1	392010_Lacbi2	118773_Conpu1	65105_Conpu1	1192755_Aurde31	1051503_Galma1	76203_Aurde31	161719_Fomme1	5328_Salro	178594_Botbo1	437959_Lacbi2	1306019_Aurde31	53188_Stehi1	437951_Lacbi2	1899549_Morel2	125677_Conpu1	1306015_Aurde31	87447_Botbo1	85274_Morel2	521785_Lenti61	76050_Punst1	900436_Morel2	1360528_Aurde31	139557_Galma1	78391_Punst1	164748_Fomme1	60718_Punst1	469321_Lacbi2	77375_Morel2	62589_Punst1	2279990_Schco3	246088_Galma1	396451_Lacbi2	161920_Stehi1	118816_Conpu1	1075828_Galma1	163598_Stehi1	98918_Punst1	67448_Conpu1	81171_Fomme1	158074_Conpu1	109061_Morel2	53953_Conpu1	1885264_Morel2	69848_Punst1	83642_Morel2	55572_Galma1	162584_Botbo1	452332_Lacbi2	65354_Conpu1	85568_Conpu1	16809_Punst1	109607_Fomme1	168820_Fomme1	161743_Stehi1	16685_Punst1	47910_Conpu1	65037_Conpu1	1364396_Aurde31	144010_Galma1	77920_Punst1	69633_Stehi1	395936_Lacbi2	122445_Conpu1	1320399_Aurde31	152399_Fomme1	9126_Aspfu1	1808906_Morel2	168603_Conpu1	1167455_CocheC53	1189403_CocheC53	31179_Punst1	67012_Conpu1	48371_Conpu1	150544_Conpu1	137389_Punst1	575320_Lacbi2	141059_Galma1	170526_Fomme1	2748506_Schco3	410658_Copci	164592_Conpu1	71104_Punst1	1146497_CocheC53	10370_Fusgr1	16593_Punst1	9104_Aspfu1	576691_Lacbi2	99661_Fomme1	1225675_Aurde31	398496_Lacbi2	1198052_Aurde31	8748_Salro	162890_Conpu1	82582_Morel2	77901_Punst1	1186580_CocheC53	22801_Fomme1	1180729_Aurde31	139337_Punst1	139393_Punst1	151028_Plicr1	86974_Botbo1	168642_Conpu1	59811_Aurde31	16220_Punst1	1123206_CocheC53	158588_Conpu1	1751673_Morel2	118828_Conpu1	543551_Lenti61	158432_Conpu1	70096_Trire2	50513_Morel2	77819_Punst1	15835_Punst1	168798_Fomme1	1332089_Aurde31	535086_Lenti61	1228462_CocheC53	58028_Stehi1	60529_Stehi1	96477_Fomme1	16144_Punst1	1498_Monbr	325709_Lacbi2	53163_Punst1	133224_Conpu1	84353_Morel2	135292_Punst1	65796_Conpu1	164790_Fomme1	1380804_Aurde31	146577_Galma1	63890_Conpu1	69044_Punst1	76143_Galma1	1180646_Aurde31	19371_Conpu1	139518_Conpu1	401143_Botbo1	1750544_Morel2	76068_Galma1	173139_Stehi1	155150_Stehi1	1211250_CocheC53	1884707_Morel2	160152_Fomme1	1189050_Aurde31	641489_Lenti61	1408143_Aurde31	48734_Conpu1	48868_Conpu1	1196800_Aurde31	32089_Galma1	497360_Lenti61	1757442_Morel2	64852_Conpu1	1235344_Aurde31	397165_Lacbi2	1774420_Morel2	1751540_Morel2	80797_Galma1	154775_Conpu1	85139_Morel2	2510330_Schco3	160151_Fomme1	1772309_Morel2	651161_Lenti61	334339_Lacbi2	29568_Pench1	73360_Fomme1	45917_Morel2	48921_Fomme1	576083_Lacbi2	70399_Punst1	1171342_Aurde31	75830_Morel2	171040_Fomme1	381851_Lacbi2	81783_Morel2	1809684_Morel2	81760_Morel2	74276_Morel2	35648_Punst1	160178_Fomme1	115211_Botbo1	1175038_Aurde31	108966_Morel2	139395_Punst1	139336_Punst1	9477_Salro	65343_Conpu1	1317760_Aurde31	76724_Morel2	63240_Trire2	117229_Morel2	354710_Copci	48866_Morel2	2030_Allma1	1220972_CocheC53	77829_Punst1	154530_Fomme1	117918_Mucci2	84379_Morel2	130360_Conpu1	74092_Morel2	116130_Morel2	79791_Morel2	43209_Morel2	1136829_CocheC53	65926_Conpu1	1800617_Morel2	37120_Punst1	29882_Pench1	1415585_Aurde31	56121_Punst1	18638_Punst1	393910_Lacbi2	101494_Fomme1	79740_Botbo1	1193838_Aurde31	312545_Lacbi2	8649_Dekbr2	9374_Botci1	8519_Mydma	88123_Punst1	334343_Lacbi2	143695_Galma1	96524_Botbo1	85550_Morel2	158581_Conpu1	158078_Conpu1	8518_Mydma	85463_Morel2	74348_Aurde31	1777033_Morel2	136989_Botbo1	70327_Punst1	81715_Morel2	74221_Punst1	157553_Fomme1	86404_Botbo1	51956_Crypa2	1138187_Aurde31	5163_Rhoto1	2873_Spipu1	123730_Phybl2	19643_Caeel	146967_Punst1	14983_Caeel	96685_Fomme1	13238_Mydma	4696_CryneH991	68712_Punst1	3779_Dicdi	50069_Fomme1	28327_Dmel	28326_Dmel	1609_Capow	1187849_Aurde31	115077_Botbo1	298368_Lacbi2	79140_Mucci2	397192_Lacbi2	76819_Aurde31	9146_Aspfu1	395446_Lacbi2	78319_Punst1	35765_Galma1	38970_Coere1	1186070_Aurde31	440612_Lacbi2	1188218_Aurde31	1189010_Aurde31	478447_Lacbi2	299652_Lacbi2	1189064_Aurde31	16846_Sphar	1171597_Aurde31	1362403_Aurde31	1801061_Morel2	72097_Morel2	299688_Lacbi2	53862_Trire2	73712_Punst1	1243876_Aurde31	82742_Botbo1	44759_Morel2	2687_Mydma	60125_Walse1	1894_Cioin	1174581_Orpsp11	19959_Batde5	1321493_Aurde31	1189007_Aurde31	254797_Galma1	69352_Morel2	70801_Aurde31	1415584_Aurde31	69904_Punst1	863_Falba	1181686_Aurde31	167629_Botbo1	137438_Ganpr1	1768506_Morel2	1129136_CocheC53	79381_Conco1	2237_Rhior3	74055_Fomme1	117781_Punst1	147527_Morel2	1265790_Aurde31	1365896_Aurde31	6021_Rozal11	18274_Punst1	77690_Punst1	824_Mnele	13617_Cioin	254318_Umbra1	387081_Copci	63014_Conpu1	1319136_Aurde31	14332_Mnele	514747_Lacbi2	122200_Conpu1	75523_Gloin1	1177885_Orpsp11	1278555_Aurde31	2900_Malgl1	4269_Spipu1	1332202_Aurde31	121682_Fomme1	175902_Botbo1	77682_Punst1	1359958_Aurde31	15018_Sphar	79100_Morel2	59318_Stehi1	55914_Canalb1	88828_Fomme1	106457_Galma1	492440_Copci	168928_Fomme1	1891292_Morel2	139370_Punst1	13462_Cioin	10136_Cioin	6386_Thetr	1160024_Aurde31	10031_Allma1	7942_Dmel	7941_Dmel	3593_Rozal11	231014_Umbra1	35869_Batde5	2597_Spipu1	9379_Botci1	65025_Conpu1	5692_Spipu1	536416_Morel2	52419_Morel2	177733_Phybl2	18554_Allma1	5740_Allma1	151495_Mucci2	33747_Pench1	49138_Morel2	1320832_Aurde31	1148005_CocheC53	1032_Mnele	317_Polpo	132367_Ganpr1	8466_Salro	86053_Batde5	391675_Lacbi2	81710_Morel2	2365_Salro	154168_Mucci2	150851_Fomme1	310142_Lacbi2	50376_Punst1	163752_Stehi1	578386_Lacbi2	130378_Conpu1	30465_Trire2	11158_Allma1	11173_Allma1	58395_Catan2	120669_Phybl2	186072_Mucci2	8652_Caeel	8651_Caeel	30520_Botbo1	123142_Punst1	571988_Lenti61	2665598_Schco3	342255_Gloin1	42821_Plicr1	101735_Plicr1	1143989_Aurde31	614862_Lacbi2	79615_Galma1	138218_Conpu1	218248_Galma1	497587_Lenti61	79092_Punst1	63329_Stehi1	8093_Monbr	12227_Polpo	133966_Conpu1	8787_Thetr	473311_Copci	2610017_Schco3	17860_Dmel	158994_Catan2	9519_Allma1	13085_Sporo1	11545_Allma1	37589_Walse1	10655_Rhior3	6011_Rozal11	7911_Aspfu1	46247_Trire2	508_Fusgr1	2931_Tapde11	230314_Crypa2	28069_Pench1	12416_Ustma22	1968_Malgl1	7938_Hisca1	1191963_Orpsp11	90573_Croqu1	8890_Botci1	6104_Sorma	1305_Neucr2	115583_Mellp23	8646_Pucgr2	2543_Schpo1	44550_Treme1	32006_Picst3	3178_Debha1	3210_Salro	91867_Batde5	263270_Umbra1	148573_Morel2	965_Capow	1420_Dmel	1419_Dmel	1418_Dmel	1417_Dmel	1911_Capow	2653_Cioin	4565_Ashgo11	76557_Conco1	3229_Dicdi	2680_Mydma	4327_Polpo	26558_Gloin1	13631_Mydma	988_Spipu1	237689_Gloin1	28863_Dmel	28862_Dmel	1166765_CocheC53	14963_Mnele	152931_Mucci2	227519_Galma1	6659_Monbr	48479_Morel2	10585_Salro	12899_Mnele	18192_Sphar	1755893_Morel2	739_Allma1	87168_Gloin1	88994_Batde5	4424_Tapde11	54222_Ganpr1	1751325_Morel2	181840_Mucci2	5317_Mydma	4874_Cangl	1398_Rhior3	47390_Conpu1	18961_Punst1	1369305_Aurde31	14930_Allma1	83652_Coere1	155783_Catan2	52199_Conpu1	1758041_Morel2	110889_Aurde31	10435_Ustma22	61005_Punst1	1780098_Morel2	1750342_Morel2	24719_Stehi1	158593_Conpu1	1806_Capow	1207017_CocheC53	133925_Botbo1	111099_Botbo1	117335_Botbo1	8734_Aspfu1	11054_Dicdi	293497_Botbo1	31900_Punst1	140018_Stehi1	66_Polpo	239294_Umbra1	84002_Morel2	1777795_Morel2	8563_Aspfu1	79838_Conco1	4262_Dmel	1115360_CocheC53	4189_Polpo	73209_Fomme1	1328097_Aurde31	60796_Punst1	130531_Punst1	75425_Punst1	604698_Lacbi2	98723_Punst1	130273_Conpu1	1229495_Aurde31	131282_Conpu1	103445_Plicr1	1180640_Aurde31	118736_Conpu1	1130795_Schco3	1068_Monbr	1877_Debha1	76411_Picst3	38875_Dekbr2	1183984_Orpsp11	493964_Ganpr1	4287_Spipu1	437053_Copci	57354_Canalb1	1188668_Orpsp11	38735_Pench1	8124_Ustma22	5843_Cioin	889_CryneH991	48400_Morel2	433_Sacce1	3885_Zygro1	5567_Falba	1773451_Morel2	3852_Klula1	1769201_Morel2	54784_Walse1	134423_Phybl2	1780552_Morel2	65137_Conpu1	82330_Morel2	1759058_Morel2	88609_Morel2	1223507_CocheC53	1768414_Morel2	1758379_Morel2	1755978_Morel2	1267991_Aurde31	36759_Batde5	48469_Stehi1	167255_Conpu1	50371_Ganpr1	85553_Morel2	15500_Pucgr2	393_Capow	3536_Rozal11	6730_Thetr	226507_Umbra1	1385308_Aurde31	107944_Morel2	65859_Conpu1	10502_Cioin	168933_Conpu1	65300_Aurde31	151527_Phybl2	23325_Morel2	124551_Fomme1	124769_Fomme1	148813_Plicr1	132446_Morel2	492695_Lenti61	11925_Allma1	13784_Allma1	1424961_Catan2	7066_Salro	3321_Rozal11	152758_Conpu1	11441_Salro	76715_Morel2	662725_Croqu1	67501_Treme1	384108_Copci	2608026_Schco3	169097_Conpu1	153680_Conpu1	4169_Caeel	53558_Plicr1	1155084_Aurde31	48788_Conpu1	1891160_Morel2	173977_Botbo1	65717_Morel2	54744_Morel2	1756507_Morel2	33424_Galma1	3319_Monbr	71788_Punst1	90780_Morel2	21541_Caeel	249635_Umbra1	166142_Mucci2	10669_Neucr2	27356_Caeel	31598_Pench1	5657_Hisca1	469_Mnele	21059_Gloin1	2796_Debha1	51788_Walse1	60833_Walse1	1768490_Morel2	548_Salro	46523_Morel2	6726_Spipu1	138381_Morel2	6464_Monbr	12706_Allma1	1812_Allma1	11696_Mnele	16967_Cioin	189407_Phybl2	1501708_Catan2	1124_Capow	3811_Thetr	7151_Salro	4159_Monbr	2346_Rozal11	8900_Polpo	1186447_Orpsp11	12695_Sphar	77379_Conco1	92101_Coere1	345687_Gloin1	237275_Galma1	6069_Dicdi	33361_Plicr1	627701_Lacbi2	540479_Lenti61	2608038_Schco3	1227765_Aurde31	94871_Stehi1	401279_Copci	7334_Rhoto1	131018_Conpu1	5601_Falba	112798_Punst1	1268_Mydma	1190551_Orpsp11	12978_Allma1	4267_Capow	1182534_Orpsp11	1184633_Orpsp11	7032_Sorma	10039_Neucr2	159813_Stehi1	36535_Botbo1	8355_Aspfu1	3697_Monbr	8321_Pucgr2	13324_Sporo1	94699_Fomme1	82963_Pench1	75727_Pench1	31280_Pench1	2893_Rhior3	1171429_CocheC53	77642_Trire2	2836_Rhoto1	1182040_Orpsp11	1228107_CocheC53	13858_Rhior3	11259_Botci1	55108_Conpu1	6461_CryneH991	36989_Botbo1	10452_Pucgr2	93952_Ganpr1	118824_Conpu1	51251_Morel2	70639_Trire2	140370_Punst1	1061_Dmel	1062_Dmel	4582_Falba	157552_Fomme1	115481_Mellp23	2749_Hisca1	40820_Morel2	1277593_Aurde31	7791_Allma1	7790_Allma1	146637_Conpu1	1252982_Aurde31	61560_Punst1	10199_Rhior3	1180703_Aurde31	22809_Fomme1	83279_Coere1	116662_Catan2	8097_Rhoto1	616567_Lenti61	11602_Salro	248439_Galma1	538009_Copci	168261_Fomme1	36884_Croqu1	2664_Schpo1	104530_Stehi1	11995_Cioin	32346_Mellp23	1336763_Aurde31	5242_CryneH991	30867_Coere1	69967_Treme1	13000_Mnele	24391_Caeel	14446_Sporo1	2622_Dicdi	1134770_CocheC53	1635_Dmel	8541_Fusgr1	111610_Trire2	6207_Aspfu1	5470_Sphar	2226_Malgl1	1942_Enthi	457_Hisca1	1177461_Orpsp11	22265_Conco1	1570_Sorma	7822_Neucr2	4402_Falba	2520_Botci1	12233_Caeel	4987_Rozal11	64000_Trire2	3028_Fusgr1	11165_Botci1	267182_Crypa2	4169_Schpo1	59659_Ganpr1	1314_Salro	146584_Conpu1	1826777_Morel2	1246544_Aurde31	1177306_Aurde31	5860_Fusgr1	124970_Fomme1	130852_Conpu1	1309474_Aurde31	110570_Conpu1	79238_Botbo1	18501_Fomme1	54534_Conpu1	1155520_Galma1	106436_Galma1	1820360_Morel2	1252954_Aurde31	7501_Salro	5621_Spipu1	77696_Pench1	5665_Fusgr1	2309_Monbr	1298_Salro	8120_Capow	3252_Rozal11	50565_Fomme1	1823125_Morel2	119418_Botbo1	167289_Conpu1	58152_Conpu1	93136_Aurde31	569936_Lacbi2	58167_Morel2	1175339_Aurde31	74046_Botbo1	23578_Conpu1	6837_Sphar	2857_Thetr	12829_Mnele	596274_Lacbi2	9083_Sorma	789_Mydma	154_Hisca1	1688_Allma1	10361_Fusgr1	1243912_Aurde31	345921_Crypa2	6925_Sorma	8307_Neucr2	92813_Stehi1	435936_Lacbi2	9666_Thetr	30409_Pench1	573807_Lacbi2	435991_Lacbi2	435946_Lacbi2	1932_Ashgo11	571812_Lacbi2	1444_Klula1	5927_Sacce1	623_Cangl	3635_Zygro1	1191247_Orpsp11	68701_Stehi1	1313_Salro	23577_Punst1	480915_Copci	1220299_CocheC53	1178646_Orpsp11	1148889_Aurde31	152_Salro	4250_Dicdi	46674_Conco1	1270799_Aurde31	102789_Botbo1	372155_Copci	1281_Falba	1318241_Aurde31	10160_Fusgr1	65771_Trire2	124299_Trire2	62121_Trire2	58814_Trire2	12591_Fusgr1	104359_Trire2	105330_Trire2	169825_Plicr1	56211_Trire2	38676_Pench1	12262_Fusgr1	92785_Botbo1	141414_Galma1	578998_Lacbi2	139726_Punst1	113226_Botbo1	50218_Fomme1	1219125_Aurde31	279585_Crypa2	4536_Sorma	254_Fusgr1	71_Sorma	77629_Botbo1	637097_Botbo1	12279_Fusgr1	50823_Plicr1	170922_Botbo1	120231_Trire2	35137_Trire2	101912_Stehi1	1413770_Aurde31	163124_Stehi1	104592_Trire2	168866_Conpu1	17594_Punst1	130427_Punst1	70028_Trire2	1164660_CocheC53	1122606_CocheC53	13088_Fusgr1	2298765_Schco3	3408_Fusgr1	62407_Conpu1	1414_Falba	16597_Mydma	1695_Polpo	3490_Hisca1	9083_Mnele	1314925_Aurde31	1171027_CocheC53	1318726_Aurde31	320521_Crypa2	8129_Thetr	633321_Botbo1	86201_Batde5	1175155_Orpsp11	1181427_Orpsp11	45993_Coere1	37380_Crypa2	20067_Stehi1	1762_Botci1	10558_Pench1	35109_Trire2	75534_Plicr1	5625_Fusgr1	1981_Botci1	89618_Croqu1	71582_Mellp23	2677401_Schco3	65474_Punst1	55284_Galma1	364565_Copci	22051_Fomme1	644415_Lacbi2	1246644_Aurde31	3206_CryneH991	130762_Conpu1	515639_Lenti61	70503_Treme1	94895_Stehi1	1201_Rhoto1	54751_Botbo1	12426_Sporo1	15298_Pucgr2	1421_Malgl1	6357_Thetr	1182101_Orpsp11	625188_Botbo1	297585_Botbo1	1220660_Aurde31	26692_Pench1	575985_Lacbi2	172215_Stehi1	174412_Aurde31	162217_Stehi1	1177080_Aurde31	32949_Fomme1	157695_Fomme1	1126075_Schco3	42931_Dekbr2	1077552_Aurde31	16281_Conpu1	1193850_Aurde31	3651_Mnele	96004_Botbo1	2542834_Schco3	5918_Capow	6423_Polpo	14141_Cioin	765_Allma1	10055_Allma1	1401089_Catan2	88661_Batde5	30037_Morel2	7741_Dicdi	1182_Caeel	1181_Caeel	3013_Sphar	9990_Sphar	8590_Salro	3104_Salro	1319139_Aurde31	1434895_Catan2	36225_Galma1	4293_Sphar	3305_Polpo	118778_Conpu1	8638_Salro	50764_Stehi1	7567_Monbr	93708_Stehi1	160125_Fomme1	1180675_Aurde31	1193749_Aurde31	1228962_Aurde31	1098722_Aurde31	1193809_Aurde31	1183915_Aurde31	1159817_Aurde31	1187443_Aurde31	3373_Fusgr1	135211_Punst1	1190785_Aurde31	443924_Lacbi2	1194448_Aurde31	1321592_Aurde31	47670_Aurde31	37536_Galma1	168502_Botbo1	160751_Fomme1	54383_Morel2	16230_Mydma	1864_Ashgo11	135868_Fomme1	138743_Galma1	165129_Conpu1	13225_Cioin	71270_Morel2	158878_Fomme1	8173_Ustma22	7138_Thetr	162086_Conpu1	4860_Hisca1	4441_Monbr	167821_Aurde31	47324_Aurde31	13887_Caeel	16601_Cioin	21739_Mydma	2819_Monbr	3184_Thetr	12115_Dicdi	2776_Salro	16413_Conpu1	8403_Cioin	4002_Thetr	1088710_CocheC53	1122454_CocheC53	3826_Salro	6679_Monbr	19218_Batde5	162715_Fomme1	3407_Sphar	7622_Spipu1	1178693_Orpsp11	9749_Batde5	1894854_Morel2	7315_Thetr	1754874_Morel2	92004_Batde5	2515_Mnele	7112_Salro	5316_Mydma	4896_Salro	2791_Capow	3040_Salro	168500_Botbo1	161728_Fomme1	140417_Conpu1	1077368_CocheC53	52121_Mellp23	1190583_Orpsp11	31660_Punst1	155325_Conpu1	1092992_CocheC53	2519_Botci1	56680_Morel2	47020_Conpu1	3080_Monbr	1170328_CocheC53	476334_Lenti61	80518_Conpu1	156201_Conpu1	167262_Conpu1	162140_Conpu1	168845_Conpu1	157634_Conpu1	157630_Conpu1	157602_Conpu1	130800_Conpu1	157628_Conpu1	165341_Conpu1	124953_Conpu1	146772_Conpu1	62959_Conpu1	69736_Conpu1	74950_Conpu1	74948_Conpu1	162904_Conpu1	168609_Conpu1	76447_Conpu1	76324_Fomme1	326046_Copci	17317_Punst1	154124_Fomme1	69237_Crypa2	1033745_CocheC53	1073837_CocheC53	1030350_CocheC53	151715_Conpu1	4789_Enthi	160933_Conpu1	164414_Conpu1	150980_Conpu1	15921_Conpu1	80205_Conpu1	142220_Conpu1	20163_Stehi1	15234_Mnele	20895_Stehi1	24606_Dmel	1182100_Orpsp11	843_Malgl1	159427_Fomme1	22740_Fomme1	160396_Fomme1	154125_Fomme1	1155276_Galma1	10640_Sphar	1356_Sorma	451927_Lacbi2	67_Enthi	3596_Enthi	898130_Morel2	3255_Thetr	1996_Falba	683_Thetr	5545_Salro	10336_Fusgr1	12137_Fusgr1	12138_Fusgr1	18146_Sphar	107490_Gloin1	686936_Lacbi2	333560_Lacbi2	317383_Lacbi2	325488_Lacbi2	469404_Lacbi2	62131_Stehi1	477879_Lenti61	478526_Lenti61	71590_Morel2	567771_Lenti61	1055_Thetr	4154_Monbr	900366_Morel2	48131_Morel2	13598_Morel2	77270_Morel2	36566_Morel2	25101_Morel2	10059_Mydma	1181600_Orpsp11	39999_Plicr1	5979_Pucgr2	130399_Punst1	143_Salro	1660_Salro	1275_Salro	293_Spipu1	152137_Stehi1	107540_Stehi1	156003_Stehi1	158394_Stehi1	85445_Stehi1	3778_Thetr
479_Rhoto1	1193_Cioin	4455_Rhior3	8749_Allma1	4266_Allma1	103484_Coere1	155870_Mucci2	47790_Picst3	55671_Canalb1	11603_Salro	731_CryneH991	28952_Sporo1	120075_Trire2	5798_Dicdi	3548_Malgl1	5674_Neucr2	48301_Mellp23	141834_Morel2	9085_Caeel	654307_Croqu1	1947_Debha1	231813_Umbra1	28701_Pench1	80064_Picst3	5473_Debha1	14041_Rhior3	3927_Caeel	10018_Cioin	113776_Punst1	178284_Phybl2	2510_Sacce1	1911_Dmel	1910_Dmel	1909_Dmel	346_Ashgo11	29085_Dmel	1491_Zygro1	668970_Croqu1	29818_Sporo1	1192939_CocheC53	56716_Botbo1	2551_Cangl	1363_Klula1	1842940_Mellp23	4679_Pucgr2	74641_Ganpr1	96290_Punst1	12489_Dmel	2880_Hisca1	7835_Ustma22	6944_Rhoto1	8474_Aspfu1	655682_Croqu1	13204_Allma1	8515_Dekbr2	17616_Sporo1	7802_Dekbr2	3334_Klula1	4580_Zygro1	1185489_Orpsp11	1178616_Orpsp11	55240_Canalb1	119883_Stehi1	92682_Plicr1	242463_Galma1	3824_Enthi	2640608_Schco3	43536_Treme1	180175_Lacbi2	476478_Copci	14990_Dmel	11192_Pucgr2	9165_Batde5	10330_Polpo	2699_Ashgo11	1201_Cangl	1099_Capow	51681_Plicr1	473733_Lacbi2	61262_Conpu1	34041_Stehi1	1081_Sacce1	9080_Caeel	9079_Caeel	137489_Morel2	45_Monbr	652747_Lenti61	1273523_Aurde31	490_Mnele	6862_Allma1	2930_Allma1	350167_Gloin1	275508_Crypa2	92051_Galma1	21338_Fomme1	143656_Fomme1	13762_Botci1	2494_Rozal11	1180523_Orpsp11	3410_Rhoto1	467292_Copci	44361_Walse1	30465_Batde5	74649_Treme1	3125_Thetr	1228_Spipu1	79557_Conco1	133104_Ganpr1	15673_Morel2	5148_CryneH991	2672141_Schco3	2314_Rhoto1	29651_Batde5	20697_Gloin1	6971_Spipu1	912_Capow	3126_Klula1	6050_Cioin	2208_Dicdi	2198_Mydma	1479200_Catan2	33110_Walse1	1578_Spipu1	1577_Spipu1	338235_Gloin1	1229883_Aurde31	251989_Umbra1	3367_Monbr	7785_Salro	119979_Catan2	115749_Phybl2	5819_Thetr	5989_Neucr2	7837_Capow	31867_Gloin1	49163_Coere1	12458_Mnele	47703_Mellp23	77380_Gloin1	33905_Sporo1	176761_Phybl2	12788_Allma1	33632_Botbo1	1335_Mnele	41220_Mucci2	4935_Cangl	119348_Gloin1	8072_Ustma22	329_Sacce1	9569_Batde5	3698_Enthi	1373_Falba	6553_Gloin1	4473_Mydma	82741_Coere1	14888_Batde5	40481_Treme1	9068_Monbr	133919_Morel2	5072_Polpo	6104_Capow	1669_Enthi	2884_Pucgr2	40645_Plicr1	46271_Conco1	16502_Rhior3	112746_Conpu1	123773_Trire2	3698_Mydma	1937_CryneH991	9078_Caeel	58758_Gloin1	16863_Cioin	72599_Gloin1	78387_Gloin1	2601_Schpo1	9104_Caeel	3633_Mydma	8022_Sphar	8021_Sphar	77314_Conco1	6474_Cioin	4038_Monbr	117_Schpo1	4310_Capow	10903_Sphar	3731_Cioin	1931_Dicdi	4697_Sacce1	346022_Gloin1	3943_Botci1	5954_Rhior3	238371_Umbra1	1018846_CocheC53	83_Pench1	3752_Aspfu1	59867_Walse1	11874_Allma1	13752_Allma1	151361_Catan2	443_Schpo1	19841_Morel2	53556_Punst1	119029_Stehi1	18156_Fomme1	117220_Conpu1	539558_Lenti61	251388_Galma1	2605476_Schco3	6934_Sorma	360462_Copci	11681_Ustma22	8298_Neucr2	108519_Trire2	324396_Crypa2	160305_Plicr1	701894_Lacbi2	35092_Botbo1	1165697_Aurde31	31648_Sporo1	42_Malgl1	11498_Fusgr1	347677_Gloin1	74994_Pench1	14518_Batde5	1018479_CocheC53	78620_Conco1	221646_Umbra1	58215_Treme1	344968_Gloin1	5140_Aspfu1	60358_Walse1	33948_Mucci2	15132_Phybl2	652247_Croqu1	114055_Mellp23	6937_Hisca1	3906_CryneH991	9088_Caeel	9087_Caeel	3758_Botci1	2409_Spipu1	12656_Dmel	12655_Dmel	12654_Dmel	12653_Dmel	14409_Mnele	17018_Sphar	309_Rhoto1	1099_Zygro1	12704_Rhior3	3795_Cioin	765_Cangl	1336_Mydma	52127_Ganpr1	952_Sacce1	55123_Canalb1	4885_Allma1	476_Debha1	79545_Coere1	2583_Ashgo11	85060_Picst3	3004_Klula1	4842_Dekbr2	7699_Polpo	9797_Thetr	3300_Capow	2137_Tapde11	1462_Falba	1869_Monbr	3541_Dicdi	11669_Polpo	3695_Allma1	5793_Enthi	2389_Rozal11	3836_Dicdi	4663_Enthi	12404_Mydma	992_Salro	136344_Ganpr1	574936_Lenti61	55184_Canalb1	2638639_Schco3	13587_Dmel	13586_Dmel	30911_Picst3	46438_Plicr1	1675_Tapde11	107_Debha1	91437_Punst1	1010129_Aurde31	654_Ashgo11	6427_Salro	1487_Enthi	9171_Dicdi	250833_Galma1	6375_Spipu1	406269_Copci	7190_Neucr2	5390_Polpo	29226_Botbo1	7144_Sorma	2109_Falba	1099228_CocheC53	132788_Fomme1	344312_Crypa2	6305_Aspfu1	4121_Rhoto1	5418_Falba	5920_Fusgr1	24276_Fomme1	669770_Lacbi2	1354_Cioin	5670_Falba	7145_Ustma22	44658_Croqu1	106613_Mellp23	7425_Botci1	6035_Enthi	4956_Pench1	5252_Pucgr2	3090_Schpo1	9361_Batde5	14693_Sphar	4762_Thetr	156871_Mucci2	31052_Phybl2	2440_Rozal11	3070_Zygro1	340289_Crypa2	30166_Mucci2	59987_Trire2	59062_Walse1	1920_Spipu1	137490_Morel2	135910_Phybl2	6931_Fusgr1	2052_Capow	1274656_Aurde31	620_Hisca1	4240_Sorma	84876_Coere1	2123_Sorma	10421_Neucr2	183_Malgl1	1364_Salro	12893_Fusgr1	2026_CryneH991	78816_Coere1	19941_Dmel	19940_Dmel	16923_Dmel	69247_Treme1	323253_Crypa2	14296_Rhior3	9091_Caeel	1352_Hisca1	62718_Trire2	3434_Mydma	161_Rozal11	135083_Morel2	142649_Mucci2	9644_Ustma22	115322_Mucci2	223342_Umbra1	352015_Ganpr1	1144_Salro	1742_Fusgr1	1404_Malgl1	2334_Tapde11	56901_Dekbr2	106844_Punst1	8466_Aspfu1	75814_Mucci2	574542_Lenti61	5971_Thetr	128545_Phybl2	5358_Rhior3	137273_Ganpr1	135921_Phybl2	99197_Ganpr1	4449_Enthi	11115_Dicdi	83701_Coere1	3279_Mnele	106591_Gloin1	1339_Monbr	81320_Fomme1	10633_Mydma	65273_Croqu1	2044_Falba	789_Mnele	4614_Schpo1	2245_Zygro1	17014_Cioin	3256_Mnele	28008_Dmel	73671_Gloin1	3836_Monbr	883_Rozal11	345852_Gloin1	5945_Spipu1	348413_Gloin1	3664_Polpo	5199_Dicdi	3790_Schpo1	1511_Neucr2	1469_Monbr	5187_Cioin	33631_Botbo1	11275_Botci1	8316_Pucgr2	250823_Umbra1	52821_Ganpr1	17790_Sphar	2086_Polpo	72892_Gloin1	1223191_CocheC53	256917_Umbra1	11227_Mydma	11226_Mydma	7220_Dicdi	1023725_CocheC53	73674_Gloin1	968_Malgl1	11570_Polpo	23389_Dmel	23388_Dmel	9109_Pench1	24461_Morel2	80414_Coere1	6004_Sacce1	23803_Dekbr2	1446082_Catan2	77384_Gloin1	348665_Gloin1	1351_Hisca1	10413_Sorma	1704944_Mellp23	337117_Gloin1	5698_Enthi	4415_Enthi	24399_Dmel	24398_Dmel	1346402_Aurde31	82101_Conco1	117469_Mellp23	662372_Croqu1	28011_Dmel	3638_Dmel	3637_Dmel	41473_Catan2	101145_Fomme1	10316_Salro	3639_Dmel	3636_Dmel	80889_Conco1	6574_Dmel	4152_Ashgo11	4999_Sphar	1180274_Orpsp11	73271_Gloin1	1931_Tapde11	1835_Rhoto1	3823_Capow	7588_Salro	7744_Dicdi	18130_Treme1	22891_Trire2	34258_Sporo1	417650_Copci	38739_Botbo1	5938_CryneH991	222703_Gloin1	1581_Capow	155689_Mucci2	82201_Stehi1	1195_Cangl	84844_Picst3	652632_Lacbi2	1076_Sacce1	7158_Polpo	63956_Mellp23	4572_Zygro1	2890_Hisca1	7539_Sorma	57934_Botbo1	7607_Polpo	8373_Aspfu1	83566_Lenti61	4038_Rhoto1	77346_Mucci2	2339_Klula1	20288_Sporo1	5135_Salro	45341_Botbo1	260_Cioin	4031_Spipu1	18370_Dmel	18369_Dmel	18368_Dmel	18367_Dmel	18366_Dmel	88295_Punst1	135122_Conpu1	245832_Gloin1	13217_Allma1	7361_Allma1	171709_Phybl2	136868_Gloin1	2490_Salro	349207_Gloin1	8577_Hisca1	10087_Cioin	201819_Gloin1	50431_Ganpr1	3153_Rhoto1	14935_Sphar	91378_Batde5	1221723_CocheC53	466057_Copci	6314_Dicdi	1369_Mydma	7408_Aspfu1	23942_Pench1	11072_Batde5	216890_Umbra1	356839_Crypa2	16488_Gloin1	55499_Canalb1	2641737_Schco3	75820_Gloin1	118383_Ganpr1	3516_Spipu1	6281_Batde5	4794_Mnele	99079_Ganpr1	12589_Allma1	155324_Morel2	58715_Walse1	7468_Ustma22	7176_Thetr	51418_Ganpr1	10807_Dmel	1603_Capow	4320_Rozal11	75417_Morel2	957_CryneH991	5203_Spipu1	1994_Polpo	1919_Mnele	2026_Hisca1	3651_Monbr	2614216_Schco3	10675_Salro	317_Neucr2	64193_Gloin1	100596_Stehi1	1217408_Aurde31	2590_CryneH991	73276_Gloin1	1677_Botci1	82514_Coere1	8462_Salro	25018_Treme1	39675_Crypa2	10532_Sorma	4422_Aspfu1	9140_Thetr	26057_Pench1	1022656_CocheC53	81407_Punst1	108335_Morel2	691182_Lacbi2	19804_Walse1	1176084_Orpsp11	254419_Umbra1	3256_Salro	10023_Allma1	734_Allma1	2397_Schpo1	95199_Galma1	1223981_CocheC53	9108_Caeel	9638_Dicdi	1530_Mnele	6245_Salro	77819_Gloin1	3566_Schpo1	3551_Thetr	4229_Falba	4228_Falba	2002_Cangl	55435_Punst1	656177_Lenti61	697404_Plicr1	2227_Schpo1	74915_Mucci2	15558_Dmel	15557_Dmel	15556_Dmel	4884_Rhior3	24636_Treme1	9107_Caeel	10845_Pench1	1161_Monbr	103074_Stehi1	9731_Cioin	23645_Fomme1	1940_Allma1	66429_Catan2	224063_Umbra1	1029_Cangl	1927_Klula1	1926_Ashgo11	1202_Sacce1	1439_Zygro1	71285_Picst3	1224050_Aurde31	3032_Debha1	37906_Mellp23	6578_Mnele	98645_Stehi1	7338_Ustma22	165646_Conpu1	45838_Walse1	70845_Treme1	5245_Dekbr2	614309_Lenti61	453460_Copci	103923_Morel2	7736_Rhoto1	652408_Croqu1	28390_Dmel	28389_Dmel	28388_Dmel	10787_Pucgr2	12395_Sporo1	139070_Botbo1	56109_Canalb1	4895_Pench1	837_Malgl1	283488_Crypa2	47806_Conco1	139459_Phybl2	4160_Hisca1	5714_Sorma	7647_Neucr2	6503_Aspfu1	71994_Trire2	8088_Monbr	115012_Mucci2	4173_Botci1	2330_Fusgr1	255011_Galma1	657951_Lacbi2	4849_Dmel	173019_Stehi1	131896_Conpu1	180168_Phybl2	824_Rhior3	2589211_Schco3	4250_Rhior3	135346_Ganpr1	165967_Plicr1	10980_Ustma22	11718_Salro	5626_Salro	163010_Lacbi2	135867_Morel2	104175_Mucci2	82588_Punst1	2228_Spipu1	16952_Allma1	26117_Dekbr2	5797_Thetr	1196576_Aurde31	2852_Cioin	12451_Dmel	12450_Dmel	12449_Dmel	12448_Dmel	254941_Galma1	8507_Dicdi	701046_Plicr1	147060_Conpu1	3224_Mydma	14644_Botci1	63132_Walse1	8116_Spipu1	39391_Botbo1	68363_Picst3	239992_Galma1	377880_Copci	4491_Capow	33113_Caeel	93315_Stehi1	1414_Polpo	649344_Lenti61	90_Malgl1	12877_Sphar	3483_Debha1	1884_Klula1	9090_Caeel	1115_Sacce1	78782_Conco1	56194_Canalb1	5534_Mnele	1068_Zygro1	36430_Conco1	576371_Lenti61	29762_Batde5	1359_Mydma	1429108_Catan2	337648_Gloin1	138756_Morel2	445822_Copci	53174_Punst1	236326_Umbra1	117346_Conpu1	1743_Aspfu1	1024_CryneH991	10604_Cioin	7822_Sorma	4479_Ashgo11	1405540_Aurde31	135746_Croqu1	1668_Rozal11	475916_Lacbi2	2606330_Schco3	2152_Schpo1	4592_Spipu1	1182839_CocheC53	1386496_Catan2	97488_Ganpr1	12115_Polpo	14961_Rhior3	95140_Conco1	1191518_Orpsp11	74_Rozal11	660640_Croqu1	9888_Allma1	144366_Fomme1	1148344_Aurde31	205760_Plicr1	85114_Batde5	326_Malgl1	6845_Capow	111568_Phybl2	236073_Galma1	13293_Sphar	2621291_Schco3	1178992_Orpsp11	703101_Lacbi2	95153_Mellp23	517148_Lenti61	10243_Thetr	210645_Gloin1	30768_Botbo1	9329_Thetr	175146_Plicr1	131207_Ganpr1	6793_Sorma	102980_Trire2	119552_Punst1	6774_Batde5	29069_Dmel	29068_Dmel	29067_Dmel	27040_Botbo1	9374_Neucr2	14751_Pucgr2	262571_Umbra1	9554_Polpo	40377_Coere1	170373_Stehi1	4035_Fusgr1	20776_Dmel	13586_Sporo1	40704_Gloin1	67134_Gloin1	1434999_Catan2	250839_Galma1	28010_Dmel	137137_Morel2	7349_Allma1	84637_Conpu1	61060_Crypa2	7690_Pucgr2	3797_Pucgr2	22781_CocheC53	245566_Crypa2	235782_Umbra1	633056_Lacbi2	6426_Neucr2	8727_Botci1	6710_Aspfu1	11155_Fusgr1	3288_Dicdi	30264_Botbo1	1039360_Schco3	55788_Trire2	28009_Dmel	62982_Treme1	168176_Plicr1	4647_Mydma	2979_Botci1	1386_Sphar	1484_Debha1	31235_Pench1	60000_Trire2	672_Hisca1	7608_Neucr2	4414_Dekbr2	5972_Fusgr1	2177_Sorma	109249_Fomme1	77908_Ganpr1	59108_Galma1	3690_Salro	2607107_Schco3	3289_Mnele	9089_Caeel	5587_Sphar	17690_Allma1	7594_Salro	1864_Spipu1	135730_Ganpr1	1171_Falba	1368_Mnele	610838_Galma1	10956_Mydma	6588_Dicdi	162499_Conpu1	37278_Batde5	174_Capow	5958_Thetr	1037574_Schco3	77683_Fomme1	13918_Gloin1	11719_Cioin	444262_Copci	222841_Umbra1	8646_Fusgr1	159917_Plicr1	1226161_CocheC53	80379_Coere1	3125_Aspfu1	17894_Dmel	17893_Dmel	1177459_Orpsp11	7685_Neucr2	5751_Sorma	41093_Conco1	2612_Pucgr2	2730_Rhoto1	34481_Batde5	670939_Lacbi2	103885_Punst1	4074_Rhoto1	9092_Caeel	98972_Ganpr1	296793_Crypa2	648729_Lenti61	1249292_Aurde31	103425_Botbo1	31733_Trire2	5214_CryneH991	9093_Caeel	5257_Pucgr2	9096_Caeel	13135_Ustma22	4126_Polpo	1190955_Orpsp11	185087_Botbo1	342500_Gloin1	4290_Cioin	2411_Rhior3	1513310_Catan2	15090_Morel2	290_Malgl1	80359_Coere1	8570_Mnele	150886_Conco1	4954_Falba	9082_Caeel	157648_Mucci2	74646_Treme1	93_Monbr	232813_Umbra1	464_Dicdi	35186_Picst3	16260_Allma1	17363_Allma1	141745_Catan2	117257_Stehi1	591128_Lenti61	131697_Morel2	64684_Schco3	181297_Lacbi2	96157_Conpu1	180521_Mucci2	649743_Croqu1	170948_Plicr1	43928_Mellp23	342094_Gloin1	218561_Galma1	450685_Copci	86247_Batde5	6255_Spipu1	4_Rhoto1	220703_Umbra1	2906_Pucgr2	358483_Crypa2	4201_CryneH991	10096_Ustma22	160803_Phybl2	27592_Treme1	1276651_Aurde31	7180_Neucr2	123559_Trire2	11711_Fusgr1	31614_Botbo1	67399_Walse1	1171497_CocheC53	605_Capow	4574_Aspfu1	260238_Ganpr1	7155_Sorma	9265_Mydma	4613_Botci1	13036_Cioin	8852_Sporo1	21077_Dmel	21076_Dmel	21075_Dmel	4802_Schpo1	1891_Debha1	121777_Fomme1	40298_Picst3	70267_Pench1	732_Rozal11	7036_Monbr	57353_Canalb1	6750_Thetr	1183058_Orpsp11	12921_Mnele	6466_Dicdi	4350_Sacce1	5940_Sphar	4877_Zygro1	3478_Polpo	83682_Coere1	1000_Cangl	3957_Malgl1	1868_Klula1	4623_Enthi	3168_Hisca1	3843_Dekbr2	1721_Ashgo11	110662_Ganpr1	5681_Falba	16031_Mydma	16030_Mydma	16029_Mydma	898_Mydma	13609_Cioin	5362_Capow	37819_Pench1	6487_Hisca1	2193_Salro	1604_Mydma	56641_Canalb1	7033_Polpo	78458_Morel2	65407_Galma1	1274657_Aurde31	81072_Mucci2	6444_Mnele	485560_Lacbi2	16387_Allma1	16583_Allma1	17390_Allma1	7149_Spipu1	35380_Batde5	2439_Tapde11	85615_Morel2	78982_Conco1	349458_Gloin1	10227_Ustma22	40738_Catan2	125850_Fomme1	74621_Mucci2	177587_Phybl2	652415_Croqu1	41986_Mellp23	157237_Copci	7651_Rhior3	54088_Ganpr1	95622_Stehi1	14564_Lenti61	78272_Pench1	324311_Crypa2	10571_Sporo1	130510_Conpu1	3747_Rhoto1	1154217_CocheC53	3944_Schpo1	7988_Aspfu1	102951_Coere1	4148_CryneH991	3702_Capow	37661_Treme1	1150820_Aurde31	2812_Pucgr2	4195_Rozal11	4719_Rhior3	10785_Fusgr1	65553_Trire2	57900_Picst3	59209_Canalb1	59010_Walse1	7070_Dicdi	909_Debha1	1912_Sacce1	4753_Cangl	17256_Sphar	2482_Ashgo11	181344_Dekbr2	2974_Zygro1	465_Klula1	2318_Monbr	11061_Mnele	9086_Caeel	8947_Mydma	9545_Salro	14232_Cioin	28686_Dmel	7856_Hisca1	3640_Botci1	23294_Pench1	12163_Cioin	1005_Aspfu1	66675_Conpu1	13375_Mydma	9686_Fusgr1	7402_Polpo	2954_Dicdi	175_Capow	4439_Hisca1	1174351_Orpsp11	6932_Salro	13368_Dmel	13367_Dmel	13366_Dmel	13365_Dmel	365_Monbr	9700_Ustma22	17991_Allma1	1422_Allma1	51739_Punst1	158670_Phybl2	137016_Morel2	2053_Sacce1	2907_Spipu1	571593_Lenti61	2769_Cangl	87456_Stehi1	1277670_Aurde31	42784_Plicr1	669105_Croqu1	149895_Fomme1	709326_Lacbi2	126562_Conpu1	2617420_Schco3	144442_Galma1	77732_Trire2	4732_Ashgo11	404_Debha1	357805_Crypa2	1632_Botci1	468062_Copci	11379_Ustma22	8925_Neucr2	9968_Fusgr1	10618_Sorma	4447_Dekbr2	3674_Klula1	74170_Pench1	40482_Mellp23	6295_Salro	5021_Aspfu1	30552_Caeel	719_Zygro1	1022636_CocheC53	59622_Walse1	1864_Tapde11	496_Schpo1	4128_Rozal11	4146_Dicdi	57830_Canalb1	4640_Mydma	5267_Capow	10825_Rhior3	6731_Enthi	27489_Walse1	8071_Polpo	26427_Sporo1	10536_Sphar	121159_Catan2	2891_Allma1	3063_Debha1	7764_Polpo	13709_Sporo1	3097_Monbr	108951_Stehi1	12206_Botci1	9084_Caeel	9083_Caeel	527_Enthi	9060_Hisca1	7808_Enthi	68313_Pench1	2002_CryneH991	17545_Treme1	3574_Thetr	150563_Mucci2	188942_Phybl2	4592_Enthi	1920_Enthi	1185291_Orpsp11	1181543_Orpsp11	827_Neucr2	58321_Trire2	3822_Sorma	1179331_Orpsp11	7920_Fusgr1	45480_Crypa2	40340_Picst3	2481_Zygro1	2974_Cangl	49598_Dekbr2	7179_Ustma22	2737_Debha1	2709_Sacce1	4232_Capow	3535_Ashgo11	7159_Botci1	2959_Klula1	73814_Punst1	5279_Spipu1	2847_Aspfu1	35219_Pench1	1423_Neucr2	3020_Sorma	63070_Crypa2	10064_Botci1	1020280_CocheC53	121048_Trire2	5894_Hisca1	7945_Fusgr1	52490_Ganpr1	2609213_Schco3	27263_Botbo1	10724_Ustma22	1902_CryneH991	122237_Fomme1	7998_Rhoto1	143979_Plicr1	131786_Morel2	78705_Conpu1	12398_Dicdi	265912_Copci	110721_Mellp23	64580_Treme1	6668_Spipu1	109528_Aurde31	88837_Stehi1	17438_Batde5	15559_Dmel	15555_Dmel	15554_Dmel	10821_Coere1	34288_Walse1	59015_Canalb1	654027_Lenti61	66061_Gloin1	3280_Tapde11	242784_Lacbi2	10871_Cioin	233960_Galma1	7358_Pucgr2	25139_Dekbr2	36882_Picst3	3784_Mydma	12436_Mnele	659205_Croqu1	3938_Falba	2170_Polpo	9101_Caeel	89323_Coere1	14597_Sporo1	10972_Salro	7048_Capow	10182_Allma1	893_Allma1	117851_Phybl2	81456_Mucci2	1186626_Catan2	36211_Walse1	340354_Gloin1	3581_Pucgr2	48820_Mellp23	498567_Copci	120457_Fomme1	1181424_Orpsp11	2638302_Schco3	536960_Lenti61	53261_Ganpr1	6449_Monbr	17397_Coere1	187764_Croqu1	40399_Plicr1	4398_Rhior3	4015_Rhior3	1440736_Catan2	3995_Cioin	1182445_Orpsp11	272652_Umbra1	1140_CryneH991	33323_Treme1	89472_Batde5	606_Allma1	232371_Umbra1	12826_Rhior3	1942_Allma1	9109_Caeel	53_Rhior3	1910346_Mellp23	9133_Caeel	3645_Tapde11	26744_Fomme1	130473_Punst1	1174352_Orpsp11	1030130_CocheC53	1907_Hisca1	6469_Thetr	6468_Thetr	434788_Copci	15472_Gloin1	25268_Caeel	25270_Caeel	25269_Caeel	12908_Gloin1	20257_Gloin1	1224308_CocheC53	354_Salro	1849_Monbr	482736_Botbo1	13555_Sphar	78_Salro	14086_Botci1	9081_Caeel	9111_Caeel	9134_Caeel	80065_Gloin1	75759_Gloin1	9444_Mnele	14442_Rhior3	15143_Rhior3	6099_Rozal11	64473_Gloin1	48066_Gloin1	55043_Gloin1	8376_Gloin1	73678_Gloin1	1177903_Orpsp11	2910_Pucgr2	3658_Salro
10819_Allma1	11339_Allma1	66186_Catan2	105150_Ganpr1	86769_Batde5	7716_Allma1	123265_Catan2	16830_Rhior3	3637_Spipu1	6603_Allma1	5006_Rhior3	221_Rhior3	116870_Morel2	1391610_Catan2	105609_Phybl2	15476_Allma1	4481_Spipu1	238756_Umbra1	88514_Batde5	6017_Rhior3	34594_Batde5	20435_Fomme1	78929_Morel2	110715_Ganpr1	68157_Galma1	83904_Punst1	526671_Lenti61	30731_Treme1	84593_Batde5	121280_Mucci2	1716_Rhoto1	149405_Mucci2	1682042_Mellp23	19174_Allma1	28463_Ganpr1	4740_Allma1	13081_Ustma22	357_Pucgr2	8666_Spipu1	8592_Allma1	2606202_Schco3	1185083_Orpsp11	6666_Caeel	6665_Caeel	173273_Umbra1	613908_Lacbi2	1131365_Schco3	136746_Croqu1	132906_Phybl2	4283_Phybl2	3438_Rozal11	1169_Mydma	14392_Mnele	67858_Aurde31	80897_Conco1	7151_Spipu1	1177106_Orpsp11	135438_Mucci2	25433_Dmel	25432_Dmel	25431_Dmel	99789_Botbo1	14221_Dmel	14219_Dmel	264454_Umbra1	14220_Dmel	2687_Cioin	100613_Phybl2	29522_Dmel	29521_Dmel	136605_Mucci2	7759_Thetr	24743_Batde5	7070_Capow	243970_Umbra1	118276_Phybl2	437_Mydma	4476_Rhoto1	18838_Dmel	684_Falba	121313_Conpu1	17795_Mydma	16872_Allma1	683_Falba	1178623_Orpsp11	9397_Salro	17796_Mydma	6392_Rhior3	34313_Mucci2	1183804_Orpsp11	12885_Cioin	109842_Phybl2	6296_Allma1	10455_Mnele	5629_Capow	2892_Dmel	223034_Umbra1	35177_Catan2	8158_Spipu1	5791_Capow	103311_Plicr1	132128_Mucci2	8521_Dicdi	2187522_Schco3	75075_Pench1	111395_Conco1	4830_Falba	1319981_Aurde31	13870_Cioin	13869_Cioin	13963_Sphar	9000_Allma1	1182274_Orpsp11	4456_Hisca1	2148_Monbr	97427_Ganpr1	84242_Stehi1	2108_Capow	8273_Monbr	1619_Spipu1	146914_Mucci2	5814_Capow	139510_Mucci2	57458_Morel2	144851_Morel2	4055_Enthi	56262_Canalb1	100646_Phybl2	12113_Rhior3	1371_Falba	758_Falba	2937_Monbr	4729_Thetr	129_Capow	15962_Mnele	103514_Ganpr1	1187475_Orpsp11	1500425_Catan2	1412471_Catan2	4442_Sporo1	3047_Spipu1	1777_Cioin	4707_Rhior3	2509_Rozal11	7398_Aspfu1	172_Falba	68332_Picst3	5776_Phybl2	538093_Copci	1776_Cioin	15731_Rhior3	1428_Rhoto1	7663_Rhior3	2137_Cioin	8698_Polpo	67406_Conco1	3801_Spipu1	12530_Mydma	3932_Capow	902937_Morel2	221_Spipu1	16210_Mucci2	1150_Rhior3	10438_Mydma	36911_Ganpr1	5119_Batde5	1497_Capow	65909_Dekbr2	478_Malgl1	10463_Mnele	3381_Monbr	4396_Thetr	8477_Mnele	562_Ashgo11	11636_Dmel	11640_Dmel	40204_Coere1	11639_Dmel	15011_Dmel	54559_Canalb1	7410_Rhoto1	11638_Dmel	11633_Dmel	7064_Salro	21904_Dmel	21903_Dmel	21902_Dmel	11632_Dmel	11637_Dmel	79044_Conco1	2515_Capow	11634_Dmel	5857_Rhior3	7845_Spipu1	4340_Rozal11	15495_Sporo1	8806_Pucgr2	8113_Capow	5722_Spipu1	157497_Mucci2	90278_Batde5	180589_Umbra1	132521_Ganpr1	77643_Mellp23	8549_Capow	9341_Salro	1896_Salro	8690_Spipu1	10256_Cioin	3745_Caeel	11221_Ustma22	11641_Dmel	26219_Coere1	5608_Rhoto1	11635_Dmel	303_Thetr	13043_Sphar	13001_Ustma22	11764_Treme1	4628_Dicdi	3611_Debha1	218_Rhoto1	13042_Sphar	629_Falba	9515_Thetr	81209_Coere1	8726_Allma1	119569_Botbo1	992_Tapde11	3285_Cioin	67855_Picst3	13472_Rhior3	96651_Ganpr1	12191_Rhior3	1856817_Morel2	4289_Allma1	74781_Catan2	51841_Mellp23	118716_Mucci2	3288_Capow	16023_Botci1	4462_Klula1	4080_Pucgr2	1344_Capow	9953_Allma1	657004_Croqu1	148732_Mucci2	244875_Lacbi2	7150_Neucr2	15125_Sporo1	35489_Botbo1	249_Dmel	259839_Umbra1	1049_Polpo	136332_Croqu1	12220_Ustma22	1477_Mydma	249152_Morel2	56404_Canalb1	10042_Batde5	1602_Cioin	3752_Rozal11	2983_Allma1	11459_Fusgr1	3529_Zygro1	20805_Mydma	44480_Conco1	7079_Allma1	91659_Phybl2	5469_Allma1	132101_Mucci2	20797_Mydma	1180566_Orpsp11	20802_Mydma	7118_Salro	3864_Allma1	10658_Cioin	4956_Thetr	1527_Malgl1	3552_Phybl2	264_Allma1	7179_Sorma	3238_Thetr	1944_Malgl1	92150_Phybl2	6814_Allma1	2291_Ashgo11	205245_Galma1	705_Mnele	23477_Fomme1	57744_Picst3	23543_Phybl2	34366_Batde5	230_Zygro1	4377_Debha1	14212_Batde5	5679_Mnele	12160_Mnele	12841_Mnele	3846_Tapde11	2013_Rhior3	102641_Ganpr1	60662_Walse1	96473_Ganpr1	120940_Botbo1	39528_Dekbr2	21989_Phybl2	6131_Polpo	13957_Rhior3	5792_Debha1	180465_Mucci2	80524_Botbo1	10853_Allma1	7045_Allma1	2758_Allma1	27523_Catan2	32172_Catan2	11382_Allma1	17350_Rhior3	77404_Morel2	286794_Gloin1	119679_Trire2	109147_Phybl2	12010_Conco1	8777_Botci1	156898_Morel2	12446_Ustma22	4280_Hisca1	90088_Batde5	1193627_CocheC53	8018_Fusgr1	6398_Aspfu1	4090_Sorma	70084_Pench1	4151_Neucr2	87404_Crypa2	120216_Mucci2	721_Tapde11	4950_CryneH991	154806_Mucci2	47566_Ganpr1	7616_Dicdi	218968_Umbra1	1370412_Catan2	48263_Coere1	2941_Monbr	2484_Spipu1	94856_Ganpr1	14490_Batde5	845_Caeel	846_Caeel	7381_Pucgr2	2872_Rozal11	1963_Mydma	1655_Allma1	1826_Polpo	4555_Salro	5870_Falba	2546_Rozal11	38940_Mellp23	6371_Cioin	31309_Treme1	55843_Catan2	84914_Morel2	5037_Schpo1	107771_Lenti61	11933_Dmel	2345_Klula1	144943_Phybl2	1260_Thetr	5587_Rhior3	241558_Umbra1	1279_Thetr	12311_Mnele	8532_Capow	6304_Sporo1	337818_Gloin1	5137_Falba	4906_Falba	9379_Batde5	111645_Umbra1	37187_Coere1	34870_Dekbr2	1275072_Aurde31	2611_Malgl1	41655_Picst3	357_Debha1	2387_Sacce1	4914_Schpo1	22017_Phybl2	38081_Mucci2	47108_Croqu1	2519304_Schco3	4466_Tapde11	17218_Mucci2	111440_Botbo1	57379_Canalb1	3167_Monbr	48961_Stehi1	91015_Mellp23	707322_Croqu1	2719_Rhior3	119590_Phybl2	1186780_CocheC53	40052_Plicr1	5791_Allma1	97693_Galma1	101010_Phybl2	11481_Mnele	7744_Allma1	257_Rhoto1	66649_Punst1	342951_Crypa2	497308_Copci	4027_Rhior3	8376_Spipu1	1183391_Orpsp11	3191_Salro	112518_Phybl2	18608_Allma1	92768_Ganpr1	3991_Zygro1	86998_Conco1	2696_Thetr	4991_Cangl	486227_Ganpr1	3019_Malgl1	160_Klula1	469373_Copci	1334_Capow	121583_Catan2	1493686_Catan2	8958_Polpo	4605_Polpo	666468_Lacbi2	45998_Trire2	1518_Sacce1	6389_Thetr	14694_Sphar	49678_Conpu1	4929_Schpo1	2118_Spipu1	666_Allma1	11846_Mydma	542340_Lenti61	7950_Capow	8855_Thetr	13121_Batde5	107341_Ganpr1	3419_Salro	7801_Cioin	5903_CryneH991	8401_Allma1	8400_Allma1	1191_Klula1	6737_Spipu1	3843_Falba	389_Monbr	312_Pench1	1174668_Orpsp11	144168_Stehi1	2535527_Schco3	535152_Morel2	693258_Lacbi2	4470_Rhior3	342182_Gloin1	148343_Mucci2	3921_Ashgo11	18965_Allma1	7597_Sphar	180736_Umbra1	31675_Treme1	27250_Caeel	13136_Batde5	13739_Botci1	27251_Caeel	97469_Ganpr1	6515_Mnele	185674_Lacbi2	1800_Aspfu1	48695_Fomme1	39749_Aurde31	26789_Caeel	26788_Caeel	60108_Canalb1	1393_Dicdi	112_Enthi	623_Sacce1	7381_Dicdi	3166_Hisca1	1301_Mydma	8482_Capow	27253_Caeel	27252_Caeel	36515_Dekbr2	49112_Plicr1	452576_Copci	19247_Allma1	1185690_Orpsp11	30370_Treme1	239491_Umbra1	5723_Pucgr2	1176108_Orpsp11	3741_Cangl	9597_Sphar	18497_Batde5	1186251_Orpsp11	8115_Batde5	3561_Debha1	6174_Thetr	116651_Conpu1	495114_Lenti61	1548_Sacce1	1192_Botci1	8009_Dicdi	686_Tapde11	12607_Batde5	2072_Debha1	76263_Picst3	136417_Mucci2	250077_Umbra1	683_Ashgo11	90328_Phybl2	16049_Sphar	11569_Rhior3	12187_Batde5	20000_Batde5	3796_Allma1	3986_Schpo1	68116_Galma1	9961_Batde5	1176938_Orpsp11	3454_Spipu1	93369_Ganpr1	7829_Allma1	3749_Mydma	140634_Punst1	2205_Salro	32542_Mellp23	13939_Pucgr2	1721_Allma1	39388_Gloin1	50080_Coere1	180872_Gloin1	669389_Croqu1	4721_Sphar	112541_Plicr1	1275622_Aurde31	497120_Lacbi2	2609536_Schco3	5925_Mnele	1646_Tapde11	397547_Copci	127253_Conpu1	25760_Coere1	1361_Rozal11	6339_Salro	820_Cioin	31483_Treme1	90882_Galma1	121913_Mucci2	1183416_Orpsp11	69611_Treme1	3729_Sacce1	53347_Stehi1	141745_Galma1	596788_Galma1	14332_Rhior3	19535_Conco1	6255_Salro	5478_Capow	5902_Sphar	2771_Mnele	2568_Allma1	114709_Morel2	16829_Mydma	6858_Mydma	16876_Mydma	5630_Capow	6648_Spipu1	4538_Monbr	117729_Catan2	157302_Mucci2	8007_Spipu1	61540_Walse1	1180941_Orpsp11	5547_Salro	2514250_Schco3	13980_Caeel	9011_Sphar	75262_Gloin1	112979_Phybl2	114570_Phybl2	106198_Botbo1	134587_Mucci2	1822845_Morel2	936_Malgl1	40_Rozal11	3624_Capow	80383_Fomme1	12123_Ustma22	559_Schpo1	143745_Mucci2	661_Schpo1	22089_Walse1	14999_Sphar	16992_Dmel	16991_Dmel	141963_Mucci2	1207_Rhior3	5814_Polpo	66780_Conpu1	1186153_Orpsp11	993_Cioin	24558_Phybl2	3942_Sphar	6352_Dicdi	6123_Mydma	5784_Sphar	13977_Sphar	13976_Sphar	6213_Sacce1	212331_Umbra1	7138_Cioin	23702_Dekbr2	5570_Enthi	10391_Dmel	4370_Klula1	405337_Copci	129554_Catan2	139389_Mucci2	808_Botci1	3542_Zygro1	5010_Rozal11	1187_Ashgo11	94524_Fomme1	2693043_Schco3	115848_Ganpr1	66319_Punst1	7564_Rhior3	70698_Conpu1	2819_Dmel	2818_Dmel	2817_Dmel	554201_Lenti61	6620_Enthi	3776_Thetr	14439_Rhior3	277414_Galma1	3905_Sporo1	4932_Rozal11	6369_Enthi	4784_Rhior3	122655_Conpu1	4599_Enthi	387419_Lacbi2	103525_Fomme1	8369_Allma1	147901_Catan2	75935_Fomme1	8320_Ustma22	1807048_Mellp23	318088_Plicr1	38898_Croqu1	259613_Ganpr1	947_Thetr	3788_Sacce1	18479_Allma1	3618_Rhoto1	16050_Sphar	5247_Falba	3276_Zygro1	2508511_Schco3	5202_Rozal11	1182769_Orpsp11	4868_Capow	23118_Sporo1	1185971_Orpsp11	43146_Mucci2	61042_Conpu1	3856_Cangl	141480_Plicr1	1939_Falba	5026_Klula1	7879_Thetr	1229635_Aurde31	127487_Phybl2	743_Rhior3	20809_Walse1	9292_Sphar	9539_Sphar	132375_Mucci2	132379_Mucci2	10630_Sporo1	6363_Sphar	9213_Rhior3	8914_Sphar	2404_Rhior3	110206_Ganpr1	12355_Allma1	1438955_Catan2	19836_Caeel	22974_Batde5	10326_Salro	4700_Monbr	6475_Cioin	5065_Spipu1	69152_Punst1	5584_Sporo1	118123_Catan2	3671_Mnele	17433_Rhior3	3367_Batde5	1194132_Aurde31	7008_Sphar	26790_Caeel	494_Rozal11	8190_Monbr	1193_Sphar	205081_Umbra1	1190016_Orpsp11	179566_Phybl2	4182_Zygro1	126376_Morel2	4629_Cioin	1188199_Orpsp11	3547_Allma1	5872_Rhior3	106624_Mucci2	175893_Phybl2	16203_Mydma	448807_Copci	39282_Coere1	69563_Stehi1	432446_Lenti61	57812_Galma1	246217_Lacbi2	108325_Stehi1	118083_Morel2	1892768_Morel2	3798_Capow	4660_Allma1	333922_Gloin1	65137_Punst1	4842_Rozal11	4001_Cioin	59307_Catan2	1137_Schpo1	5337_Rhoto1	2220_Mnele	14433_Mnele	69941_Morel2	7093_Dicdi	9027_Mnele	2503_Mnele	16463_Mnele	12100_Mnele	5317_Mnele	1114_Cioin	5994_Caeel	5993_Caeel	17078_Cioin	58451_Canalb1	67669_Picst3	6769_Sphar	2864_Falba	3035_Monbr	22208_Conco1	424452_Botbo1	8885_Spipu1	5015_CryneH991	3146_Cangl	5892_Sacce1	1174_Ashgo11	796_Schpo1	4714_Cangl	16267_Rhior3	15535_Rhior3	2259_Klula1	16999_Rhior3	1185604_Orpsp11	245664_Galma1	266_Mydma	13331_Pucgr2	133342_Phybl2	178089_Umbra1	5055_Thetr	140040_Mucci2	1577_Monbr	7712_Spipu1	407_Cioin	16476_Cioin	7710_Mnele	15405_Sphar	78638_Conco1	2905_Mnele	26993_Dmel	4252_Spipu1	74356_Mellp23	132839_Morel2	115_Klula1	10634_Ustma22	1221905_Catan2	48471_Croqu1	17908_Mydma	6069_Thetr	2555_Monbr	13818_Mucci2	1186990_Orpsp11	1175268_Orpsp11	608528_Lacbi2	1190075_Orpsp11	4504_Capow	48608_Coere1	1174602_Orpsp11	41083_Conco1	4165_Monbr	26806_Caeel	18157_Caeel	85390_Morel2	10477_Mydma	4600_CryneH991	20555_Caeel	1986_Mnele	6204_Sacce1	55996_Conpu1	5765_Monbr	1521787_Catan2	2657_Rhoto1	10034_Sphar	2116_Schpo1	73585_Botbo1	10645_Mydma	2727_Schpo1	86976_Batde5	5830_Sporo1	612266_Lenti61	2919_Malgl1	4930_Rhior3	2221_Rozal11	38386_Dekbr2	7456_Cioin	23958_Caeel	5060_Allma1	123541_Morel2	3300_Rhior3	77517_Conco1	1175493_Orpsp11	26807_Caeel	2482682_Schco3	26810_Caeel	23139_Caeel	23137_Caeel	5968_Capow	252_Rozal11	23138_Caeel	2830_CryneH991	548163_Lenti61	333894_Gloin1	1143272_CocheC53	59682_Walse1	4619_Enthi	1762358_Morel2	7070_Mnele	11578_Salro	10577_Sphar	304059_Lacbi2	27276_Treme1	19333_Dmel	19332_Dmel	19330_Dmel	810_Caeel	3545_Monbr	812_Caeel	811_Caeel	2235_Ashgo11	5680_Mnele	18964_Allma1	4991_Allma1	92242_Phybl2	19005_Allma1	19006_Allma1	136333_Ganpr1	14011_Mnele	14598_Mnele	15743_Mnele	67570_Punst1	16161_Rhior3	130571_Mucci2	1122_Salro	8128_Mnele	355493_Crypa2	10634_Sphar	18136_Sphar	175553_Plicr1	53254_Punst1	114358_Stehi1	145461_Fomme1	439087_Copci	7777_Pucgr2	487788_Lacbi2	15630_Mnele	109279_Plicr1	13419_Phybl2	889_Enthi	161849_Umbra1	91105_Phybl2	4705_Cangl	5397_Sporo1	7453_Enthi	4194_Aspfu1	70476_Pench1	1107968_CocheC53	119822_Trire2	7370_Sorma	5430_Neucr2	4012_Fusgr1	283859_Gloin1	230032_Umbra1	160466_Umbra1	3000_Schpo1	49432_Croqu1	3664_Rhoto1	34232_Treme1	50013_Mellp23	8032_Pucgr2	1849_Rhior3	137_Hisca1	9585_Ustma22	99386_Phybl2	118577_Mucci2	60799_Walse1	5919_CryneH991	99519_Phybl2	9978_Rhior3	4204_Rhior3	31801_Treme1	585617_Lenti61	96832_Plicr1	12154_Phybl2	134854_Punst1	166994_Stehi1	6146_Botci1	208484_Galma1	1101877_Aurde31	62806_Galma1	284248_Umbra1	524684_Lacbi2	456276_Copci	24719_Conpu1	219458_Galma1	30056_Conco1	2641308_Schco3	2253810_Schco3	112131_Plicr1	462137_Copci	83969_Botbo1	78878_Coere1	508800_Lenti61	491388_Lenti61	4147_Rhior3	122503_Mucci2	486273_Lenti61	516736_Lenti61	1179051_Aurde31	54287_Stehi1	583444_Lenti61	2527752_Schco3	113060_Phybl2	40437_Fomme1	496162_Copci	100256_Botbo1	22915_Conco1	4031_Rozal11	466505_Lenti61	102165_Stehi1	519172_Lenti61	606953_Lenti61	955_Malgl1	30976_Plicr1	651442_Lenti61	541027_Lenti61	60322_Fomme1	2563653_Schco3	140578_Punst1	617257_Lenti61	6647_Spipu1	513771_Lenti61	536884_Lenti61	1183016_Orpsp11	1277_Sacce1	2465_Klula1	504757_Lenti61	518569_Lenti61	4238_Batde5	53061_Schco3	81278_Morel2	2765_Cangl	239075_Umbra1	165390_Stehi1	157459_Mucci2	110_Zygro1	690155_Lacbi2	6332_Sacce1	50279_Stehi1	1950_Rhior3	57426_Stehi1	15963_Rhior3	1920_Ashgo11	3970_Cangl	154933_Mucci2	51466_Stehi1	2568248_Schco3	478430_Lenti61	125129_Punst1	21918_Dekbr2	2613883_Schco3	99943_Punst1	1454_Debha1	1182547_Orpsp11	148930_Mucci2	48088_Coere1	19176_Batde5	20698_Batde5	50616_Stehi1	2206419_Schco3	84026_Punst1	9992_Rhior3	28079_Dekbr2	154881_Mucci2	2553433_Schco3	141679_Stehi1	145499_Stehi1	19331_Dmel	19329_Dmel	8504_Sphar	4193_Salro	18182_Sphar	8669_Sphar	71591_Ganpr1	125992_Morel2	1649585_Mellp23	11098_Sphar	12796_Rhior3	13488_Sphar	9705_Sphar	8740_Sphar	1402_Hisca1	17938_Caeel	13880_Sphar	35466_Pench1	1800_Falba	263026_Umbra1	44416_Mucci2	182128_Phybl2	14057_Rhior3	6352_Phybl2	2725_Allma1	16125_Mnele	5551_Mnele	12029_Mnele	12304_Mnele	10381_Mnele	7708_Mnele	5064_Allma1	18014_Sphar	4741_Allma1	7409_Enthi	31685_Caeel	1001_Monbr	3594_Enthi	75427_Conpu1	7715_Allma1	132280_Ganpr1	1283_Sphar	9291_Sphar	1002_Monbr	16610_Sphar	29193_Picst3	10489_Pucgr2	111297_Punst1	2491745_Schco3	94907_Fomme1	4742_Cioin	11338_Cioin	16760_Cioin	1147138_Aurde31	2758_Picst3	122463_Mucci2	16477_Sphar	1318084_Aurde31	163624_Aurde31	35926_Fomme1	8951_Sphar	1057_Aspfu1	17849_Treme1	101107_Botbo1	1079_Salro	60481_Morel2	17373_Caeel	17372_Caeel	5171_Cangl	25848_Dekbr2	38670_Punst1	59237_Canalb1	2625_Sacce1	3680_Cangl	30944_Ganpr1	57641_Ganpr1	1176056_Orpsp11	7020_Capow	15426_Sphar	57643_Ganpr1	324918_Gloin1	14549_Pucgr2	1324498_Aurde31	2477848_Schco3	33290_Galma1	89108_Ganpr1	1045_Monbr	3347_Monbr	13338_Cioin	132093_Ganpr1	16959_Sphar	1337077_Aurde31	115608_Aurde31	4556_Mnele	16620_Sphar	3768_Cioin	3622_Cioin	1353978_Aurde31	7524_Monbr	7601_Monbr	130792_Ganpr1	15197_Caeel	4502_Mydma	8358_Dmel	13041_Cioin	13040_Cioin	13616_Cioin	9679_Polpo	3817_Enthi	16298_Sphar	6445_Batde5	161524_Umbra1	84755_Batde5	772_Sphar	12986_Cioin	86428_Batde5	8512_Thetr	9192_Pucgr2	8040_Monbr	33254_Caeel	6978_Sphar	4399_Capow	971_Mydma	132667_Ganpr1	6611_Capow	7169_Capow	184733_Botbo1	90940_Botbo1	72848_Botbo1	32828_Fomme1	53482_Fomme1	756816_Galma1	113464_Punst1	2173_Sphar	36795_Catan2	40273_Plicr1	7655_Enthi	15714_Mnele	11393_Mydma	3483_Sphar	4620_Monbr	32554_Crypa2	507550_Morel2	1791_Enthi	15457_Cioin	5917_Monbr	132094_Ganpr1	1228117_CocheC53	1344_Enthi	6899_Dicdi	235382_Umbra1	13145_Sphar	1441_CryneH991	34698_Treme1	11423_Croqu1	29000_Mellp23	2372_CryneH991	11642_Dmel	12284_Rhior3	5086_Monbr	5589_Falba	156266_Fomme1	160262_Fomme1	10806_Pucgr2	31368_Fomme1	160991_Fomme1	81413_Fomme1	5144_Monbr	134798_Punst1	1224_Mydma	1185491_Orpsp11	1176750_Orpsp11	9124_Spipu1	1189893_Orpsp11	1188419_Orpsp11	15693_Sphar	1189353_Orpsp11	1182714_Orpsp11	1190842_Orpsp11	4941_Enthi	680_Enthi	2430_Enthi	4295_Enthi	3279_Rhior3	107719_Mucci2	151354_Phybl2	1635_Sphar	7112_Rhior3	115937_Mucci2	231_Falba	1310_Thetr	151467_Fomme1	27205_Fomme1	10576_Sphar	10603_Sphar	18702_Sphar	12112_Sphar	12113_Sphar	76_Salro	134920_Ganpr1	67212_Ganpr1	56416_Ganpr1	33147_Ganpr1	473810_Ganpr1	35437_Ganpr1	61011_Ganpr1	36376_Ganpr1	62006_Ganpr1	657084_Lacbi2	567313_Lacbi2	470637_Lacbi2	1832279_Mellp23	1832280_Mellp23	13816_Mnele	3842_Mnele	6905_Mnele	1717_Monbr	4968_Monbr	14731_Morel2	156169_Mucci2	1175827_Orpsp11	1177061_Orpsp11	1180120_Orpsp11	53805_Plicr1	39_Rozal11	5018_Salro	2004633_Schco3	112669_Trire2	489_Sphar	993_Sphar	1352_Tapde11
10427_Rhior3	10748_Allma1	11259_Allma1	11260_Allma1	46789_Catan2	134674_Catan2	14663_Allma1	4136_Allma1	1984_Allma1	13523_Allma1	6220_Capow	3885_Rozal11	1192332_Orpsp11	53664_Plicr1	503054_Lenti61	118199_Ganpr1	245049_Umbra1	44166_Plicr1	325888_Lenti61	73015_Punst1	2503244_Schco3	118814_Mucci2	44021_Treme1	39260_Plicr1	32800_Conpu1	645316_Botbo1	11271_Ustma22	50620_Conpu1	260153_Galma1	12931_Allma1	17450_Fomme1	124978_Phybl2	16328_Fomme1	609472_Lacbi2	176554_Umbra1	487_Rhoto1	1143053_Aurde31	21269_Walse1	67921_Galma1	171806_Mucci2	8952_Spipu1	10632_Pucgr2	2992_Pucgr2	97286_Stehi1	471204_Copci	51043_Morel2	40771_Phybl2	235046_Lacbi2	67143_Punst1	13905_Allma1	2864_Sporo1	13708_Allma1	11852_Allma1	153211_Mucci2	47838_Croqu1	1253303_Aurde31	1901190_Mellp23	95021_Ganpr1	1327576_Aurde31	1023536_Catan2	120099_Morel2	101467_Gloin1	32787_Conco1	136954_Stehi1	20402_Batde5	130327_Mucci2	382801_Copci	3412_CryneH991	1169398_Schco3	249162_Umbra1	1183870_Orpsp11	88373_Phybl2	122735_Trire2	15048_Sphar	358636_Morel2	88560_CocheC53	7834_Hisca1	8301_Spipu1	3299_Spipu1	8639_Neucr2	747122_Morel2	94650_Crypa2	13915_Botci1	7996_Aspfu1	77253_Pench1	9821_Rhior3	82866_Coere1	3732_Falba	119733_Phybl2	12696_Phybl2	19424_Batde5	15401_Caeel	2640_Tapde11	1218788_Aurde31	146494_Mucci2	28937_Dmel	28936_Dmel	3063_Phybl2	16084_Mydma	28938_Dmel	41942_Conco1	5423_Sorma	91105_Batde5	28117_Phybl2	148706_Stehi1	7298_Ustma22	130305_Ganpr1	4174_Polpo	80337_Conco1	30613_Botbo1	116200_Plicr1	2408_Dicdi	638384_Lacbi2	2536_Falba	11853_Allma1	104413_Mucci2	5991_Falba	139946_Conpu1	1251965_Aurde31	42753_Mucci2	2643711_Schco3	13108_Rhior3	345055_Gloin1	1177099_Orpsp11	449595_Copci	1166_Malgl1	91819_Punst1	8393_Dicdi	15166_Rhior3	819_Rhoto1	38560_Coere1	1187889_Orpsp11	255197_Galma1	2071_Sporo1	25092_Batde5	87923_Mucci2	606940_Lenti61	1695475_Mellp23	2005_Pucgr2	15820_Cioin	774_Spipu1	116334_Fomme1	6960_Polpo	42662_Treme1	105810_Ganpr1	41984_Mellp23	580317_Lenti61	3640_Cangl	14950_Batde5	82073_Punst1	9712_Allma1	121990_Stehi1	724875_Croqu1	9577_Thetr	221908_Umbra1	443321_Copci	419_Allma1	84513_Croqu1	5981_Mnele	144797_Morel2	7057_Capow	14601_Allma1	9874_Schco3	4210_CryneH991	3703_Sacce1	111799_Trire2	82122_Conpu1	7054_Pucgr2	122015_Trire2	18344_Allma1	2615950_Schco3	568_Ashgo11	5676_CryneH991	9547_Thetr	55660_Plicr1	6785_Fusgr1	597451_Morel2	1188784_Orpsp11	664_Spipu1	96573_Crypa2	15507_Allma1	2641_Capow	23873_Fomme1	8560_Allma1	33972_Pench1	704539_Lacbi2	4146_Zygro1	3429_Sorma	2593_Rhoto1	4223_Neucr2	3047_Dicdi	11556_Batde5	57399_Trire2	2553_Aspfu1	2546_Capow	114539_Ganpr1	238533_Galma1	8525_Rhior3	373_Capow	716113_Croqu1	8398_Fusgr1	15866_Phybl2	4781_Sacce1	6575_Capow	53780_Conpu1	1852_Rhior3	4554_Schpo1	1025_Klula1	336006_Gloin1	94126_CocheC53	249340_Umbra1	97810_Crypa2	12404_Dicdi	11681_Rhior3	65306_Picst3	6411_Neucr2	7556_Sorma	6797_Caeel	5636_Thetr	6798_Caeel	3679_Caeel	5793_Debha1	7298_Polpo	3691_Caeel	33287_Treme1	610_Aspfu1	15430_Batde5	3692_Caeel	3267_Sacce1	4031_Polpo	3811_Cangl	3686_Caeel	654663_Lacbi2	7263_Salro	339566_Gloin1	790_Klula1	1892_Thetr	3685_Caeel	3687_Caeel	4314_Dicdi	490750_Lenti61	59834_Canalb1	4258_Thetr	80761_Coere1	26708_Botbo1	109875_Phybl2	649_Klula1	51752_Catan2	40543_Phybl2	221748_Umbra1	75866_Pench1	332_CryneH991	7008_Rhoto1	1656_Cangl	13157_Dmel	110485_Aurde31	4186_Rhior3	539376_Copci	3260_Monbr	2377_Thetr	13156_Dmel	77541_Stehi1	41457_Phybl2	78504_Conco1	3852_Cioin	89702_Fomme1	150280_Morel2	137445_Morel2	18260_Allma1	22715_Phybl2	1029329_CocheC53	64791_Punst1	127093_Catan2	35291_Botbo1	15334_Dmel	55345_Galma1	10108_Sporo1	1624_Capow	3659_Sacce1	3684_Caeel	3680_Caeel	9192_Spipu1	153694_Mucci2	18350_Caeel	75120_Mucci2	14527_Allma1	571_Fusgr1	1271841_Aurde31	3180_Sacce1	3205_Monbr	3682_Caeel	3681_Caeel	3683_Caeel	669946_Croqu1	98198_Plicr1	98382_Conpu1	5143_Hisca1	4430_Allma1	4429_Allma1	4013_Dmel	4012_Dmel	4011_Dmel	5353_Allma1	69171_Morel2	3688_Caeel	57022_Conpu1	153277_Mucci2	79_Hisca1	1107897_CocheC53	3689_Caeel	4063_Thetr	3690_Caeel	11983_Ustma22	3618_Phybl2	119614_Trire2	58543_Walse1	4066_Zygro1	68410_Galma1	2041_Cangl	16138_Caeel	2651_Salro	334171_Gloin1	11614_Salro	6101_Dmel	3223_Phybl2	11707_Rhior3	16136_Caeel	13728_Dmel	5034_Debha1	14121_Batde5	33262_Walse1	4413_Zygro1	5335_Monbr	16140_Caeel	1363_Ashgo11	3848_Rhior3	1822525_Morel2	16137_Caeel	8412_Mnele	4969_Cangl	605991_Lacbi2	2702_Aspfu1	182171_Phybl2	55941_Dekbr2	31420_Mucci2	4477_Rhior3	6058_Sorma	3732_Tapde11	21227_Sporo1	178_Monbr	68202_Picst3	33534_Walse1	1834714_Mellp23	41651_Dekbr2	1336157_Aurde31	142968_Mucci2	58708_Canalb1	17216_Cioin	4074_Botci1	7784_Enthi	132_Allma1	4341_Dmel	3066_Rhior3	16139_Caeel	1255_Neucr2	1062_Spipu1	28353_Dekbr2	126178_Catan2	5243_Dicdi	2942_Caeel	45965_Copci	1254_Neucr2	190_Caeel	189_Caeel	1112_Monbr	2087_Capow	8266_Salro	194_Spipu1	73469_Treme1	27590_Botbo1	28415_Dmel	28414_Dmel	3152_Monbr	33029_Mucci2	47751_Mucci2	12021_Rhior3	79283_Fomme1	6148_Sacce1	3301_Mydma	13732_Dmel	13731_Dmel	13730_Dmel	13729_Dmel	7419_Ustma22	231047_Umbra1	6259_Capow	2630814_Schco3	4348_Dmel	7983_Ustma22	4538_Salro	218497_Umbra1	2484274_Schco3	4818_Zygro1	475967_Lacbi2	14869_Sphar	4349_Dmel	59995_Canalb1	5621_Caeel	116646_Mellp23	10200_Salro	4342_Dmel	36064_Batde5	1317895_Catan2	15612_Rhior3	95660_Ganpr1	74820_Stehi1	250615_Umbra1	4204_Capow	51745_Catan2	4375_Cioin	84213_Pench1	2090_Klula1	14566_Mydma	9571_Batde5	4344_Dmel	4372_Schpo1	707_Rhior3	5620_Caeel	1015_Schpo1	14909_Pucgr2	9318_Allma1	1180224_Orpsp11	1441445_Catan2	70266_Picst3	178008_Phybl2	5622_Caeel	15847_Allma1	58410_Canalb1	361063_Copci	4618_Pucgr2	2477_Schpo1	20341_Dmel	20340_Dmel	3249_Malgl1	59385_Galma1	264480_Umbra1	4286_Mydma	14577_Mydma	144259_Punst1	95896_Mucci2	230353_Lenti61	13988_Mnele	3213_Mydma	7403_Enthi	1160_Debha1	144825_Morel2	3129_Ashgo11	16913_Mydma	4202_Rozal11	73172_Fomme1	154161_Phybl2	192_Caeel	6429_Monbr	188_Caeel	187_Caeel	11330_Rhior3	8629_Monbr	2408_Ashgo11	637823_Morel2	30951_Botbo1	9644_Sphar	2911_Thetr	3230_Phybl2	6120_Monbr	193_Caeel	5318_Thetr	72873_Punst1	1307_Falba	4748_Salro	86653_Batde5	1325074_Aurde31	9643_Sphar	10545_Thetr	19451_Mydma	4346_Dmel	7967_Salro	177535_Botbo1	147728_Mucci2	163730_Conpu1	157878_Conpu1	87696_Galma1	150188_Stehi1	657771_Lacbi2	42899_Punst1	1084_Mnele	3201_Thetr	137721_Mucci2	7172_Spipu1	2490810_Schco3	509004_Lenti61	99091_Phybl2	4427_Tapde11	7669_Rhoto1	104254_Stehi1	234102_Umbra1	31969_Botbo1	374758_Copci	1189676_Orpsp11	123385_Fomme1	67370_Treme1	9000_Cioin	97275_Punst1	4316_Capow	129018_Mucci2	16572_Rhior3	10921_Allma1	11453_Allma1	16367_Allma1	2679_Allma1	125462_Phybl2	78402_Gloin1	229708_Umbra1	249499_Umbra1	3228_Phybl2	17217_Rhior3	26159_Phybl2	128468_Mucci2	25108_Phybl2	119278_Mucci2	36903_Mucci2	39745_Mellp23	249694_Croqu1	12370_Pucgr2	2446_Rhior3	225265_Umbra1	164_Rhior3	9990_Sporo1	6243_Enthi	7875_Enthi	34_Enthi	3415_Capow	3767_Rhior3	1448_Monbr	3007_Enthi	120_Salro	4960_Thetr	9308_Mydma	4102_Mydma	1386689_Catan2	8721_Coere1	2212_Rhior3	3405_Malgl1	5645_Spipu1	5631_Spipu1	1424932_Catan2	6497_Monbr	130262_Mucci2	87274_Coere1	65437_Picst3	43401_Coere1	6649_Aspfu1	95707_Ganpr1	7283_Enthi	2150_Enthi	11365_Sphar	16836_Allma1	7758_Enthi	3117_Batde5	10827_Rhior3	6265_Allma1	2412_Debha1	1173_Mnele	15306_Cioin	353_Mydma	7321_Enthi	4350_Dmel	4345_Dmel	3618_Rozal11	4343_Dmel	4340_Dmel	4935_Thetr	4347_Dmel	4339_Dmel	11105_Mnele	34289_Pench1	265006_Crypa2	6055_Sorma	742_Hisca1	119616_Trire2	9122_Sphar	1821_Capow	8917_Monbr	1251_Neucr2	1250_Neucr2	9493_Fusgr1	2377_Salro	567_Fusgr1	36773_Dekbr2	1179191_Orpsp11	93830_Ganpr1	11759_Caeel	1279_Spipu1	1547_Rozal11	20073_Picst3	165_Caeel	347349_Gloin1	8352_Dekbr2	3437_Rhoto1	15621_Cioin	22006_Phybl2	7654_Thetr	14694_Mnele	1178585_Orpsp11	1177197_Orpsp11	25141_Caeel	25140_Caeel	25139_Caeel	120808_Catan2	25145_Caeel	25144_Caeel	25143_Caeel	1530_Debha1	13584_Mydma	74093_Mucci2	4365_Salro	164_Caeel	163_Caeel	255118_Umbra1	80629_Conco1	25142_Caeel	7158_Capow	7285_Thetr	2147_Rozal11	2793_Rhior3	6063_Enthi	15983_Rhior3	19829_Dmel	3120_Ashgo11	38909_Coere1	71182_Plicr1	33935_Walse1	65627_Croqu1	745_Rozal11	73519_Morel2	92000_Batde5	73014_Mellp23	77827_Conco1	8768_Monbr	65873_Trire2	5958_Rhior3	3628_Monbr	3877_Enthi	1323379_Aurde31	597_Klula1	14863_Sporo1	336195_Gloin1	6674_Rhoto1	3752_Batde5	29809_Sporo1	1175284_Orpsp11	3099_Zygro1	1145_CryneH991	55929_Canalb1	8839_Spipu1	117254_Ganpr1	7688_Polpo	112663_CocheC53	81357_Coere1	98494_Ganpr1	227288_Umbra1	34970_Ganpr1	5435_Sacce1	1923_Klula1	647_Cangl	40012_Conco1	152591_Gloin1	1924_Ashgo11	8444_Sorma	3215_Neucr2	2807_Zygro1	257334_Crypa2	8095_Rhior3	77777_Picst3	8379_Botci1	621120_Lenti61	1928_Pench1	3638_Fusgr1	3987_Dicdi	80758_Trire2	97442_Phybl2	142627_Punst1	125655_Fomme1	58863_Canalb1	97679_Plicr1	737_Sacce1	64403_CocheC53	15240_Allma1	6929_Aspfu1	12283_Ustma22	38288_Coere1	305_Schpo1	130592_Mucci2	43766_Treme1	234098_Umbra1	2841_Allma1	8528_Batde5	60954_Dekbr2	5190_Capow	421651_Copci	383052_Lacbi2	145238_Morel2	55038_Stehi1	55812_Galma1	137539_Mucci2	1273084_Aurde31	11481_Sporo1	42661_Coere1	22165_Phybl2	6745_Rhoto1	234997_Umbra1	7859_Enthi	2932_Rhior3	35141_Conco1	2623551_Schco3	11131_Phybl2	94019_Morel2	186853_Mucci2	174255_Mucci2	3937_Enthi	60242_Walse1	17700_Allma1	54334_Conpu1	284835_Umbra1	10540_Batde5	143652_Mucci2	17699_Allma1	112_Monbr	339560_Botbo1	3709_Falba	13196_Cioin	5627_Caeel	73572_Mucci2	155074_Phybl2	16216_Rhior3	78628_Morel2	17641_Conco1	6124_Rhior3	37550_Coere1	1182140_Orpsp11	16164_Rhior3	4764_Capow	4926_Klula1	2441_Ashgo11	158_Zygro1	480_Cangl	11083_Batde5	2185_Rhoto1	2940_Klula1	12348_Sporo1	1531_Sacce1	59305_Walse1	3598_Ashgo11	171231_Mucci2	14327_Mnele	2898_Mnele	1655_Botci1	8206_Thetr	66633_Pench1	7611_Dicdi	96791_Fomme1	1181904_Orpsp11	31546_Conco1	14139_Rhior3	148528_Mucci2	6753_Salro	78595_CocheC53	14150_Treme1	10728_Mydma	98490_Plicr1	103178_Ganpr1	191434_Botbo1	3744_CryneH991	111376_Plicr1	3061_Malgl1	7138_Enthi	493038_Lenti61	749_Polpo	3631_CryneH991	4000_Monbr	1458551_Catan2	25984_Mellp23	1354547_Aurde31	2038_Neucr2	33019_Crypa2	12110_Sphar	4389_Neucr2	4834_Sorma	168491_Conpu1	5898_Aspfu1	8044_Fusgr1	2275_Aspfu1	33442_Pench1	1964237_Mellp23	139960_Mucci2	6261_Rhior3	3776_Sporo1	14148_Rhior3	105104_Stehi1	16746_Rhior3	8645_Sphar	5931_Rhior3	156763_Mucci2	13728_Rhior3	12552_Rhior3	2949_Salro	12595_Cioin	4780_Schpo1	4187_Capow	2941_Caeel	2018_Dmel	2017_Dmel	2016_Dmel	7342_Monbr	75063_Pench1	4946_Dicdi	99084_Crypa2	12097_Sphar	62584_Croqu1	716225_Croqu1	19350_Dmel	19352_Dmel	664390_Croqu1	16007_Mnele	7522_Pucgr2	9928_Thetr	35870_Mellp23	8434_Dicdi	2275_Thetr	4657_Spipu1	6142_Sacce1	611505_Plicr1	42555_Croqu1	12146_Allma1	1244_Cangl	366673_Copci	9281_Salro	2786_Salro	2743_Fusgr1	53402_Trire2	4254_Schpo1	8856_Hisca1	26413_Treme1	6244_Botci1	56396_Picst3	1910971_Morel2	33236_Morel2	668403_Croqu1	41437_Croqu1	50385_Plicr1	37779_Mellp23	5331_Enthi	15410_Allma1	41597_Dekbr2	3556_Ashgo11	1508_Sacce1	496537_Lenti61	853_Zygro1	2857_Cangl	38719_Dekbr2	5536_Sacce1	15816_Mydma	54174_Ganpr1	600_Enthi	956_Enthi	2204_Enthi	1462_Enthi	1331166_Aurde31	14714_Phybl2	4805_Pucgr2	25950_Dmel	83871_Picst3	28396_Caeel	3620_Schpo1	1158426_Aurde31	504363_Lenti61	15666_Sphar	7664_Salro	4059_Schpo1	1894433_Mellp23	670105_Croqu1	18429_Batde5	1196_Debha1	8397_Monbr	79124_Conco1	27247_Dmel	27246_Dmel	17931_Sphar	4895_Mydma	13525_Allma1	89018_Coere1	10805_Rhior3	128_Sphar	5077_Sphar	34_Mydma	2822_Rozal11	2857_Rhior3	2550266_Schco3	7284_Ustma22	1325_Cioin	1563_Zygro1	339665_Crypa2	18267_Allma1	669044_Croqu1	1780_Mnele	28385_Dmel	28384_Dmel	419_Monbr	10160_Sorma	1176609_Orpsp11	1176212_Orpsp11	1231_Dmel	5055_Falba	1232_Dmel	13978_Botci1	107474_Crypa2	5191_Dicdi	1483754_Morel2	21104_Caeel	21103_Caeel	21102_Caeel	11694_Sphar	28925_CocheC53	4146_Aspfu1	155235_Conpu1	3478_Debha1	1746750_Mellp23	37954_Croqu1	10259_Pucgr2	6946_Rhior3	6953_Allma1	2296_Enthi	3177_Phybl2	1186937_Orpsp11	1807_Rhior3	8213_Rhior3	101_Hisca1	45046_Catan2	160061_Catan2	31568_Caeel	17886_Allma1	5849_Debha1	1857_Thetr	59633_Canalb1	751_Enthi	43625_Plicr1	2134_Schpo1	4788_Botci1	3975_Sphar	38355_Morel2	68124_Morel2	47580_Morel2	868_Rhior3	68088_Morel2	2453671_Schco3	510155_Lenti61	1765765_Morel2	1791792_Mellp23	137461_Stehi1	11325_Mydma	970_Dicdi	135624_Punst1	579747_Lenti61	715088_Croqu1	1181198_Orpsp11	3164_Mydma	1174115_Orpsp11	7131_Thetr	1181945_Orpsp11	4256_Polpo	89222_Mellp23	5324_Polpo	2650_Sphar	6978_Dicdi	7675_Mnele	924_Picst3	4232_Falba	40213_Mellp23	53776_Trire2	12154_Ustma22	60202_Canalb1	5618_Debha1	1661_Klula1	1850_Cangl	2425_Capow	271_Sacce1	12633_Rhior3	55746_Canalb1	5411_Debha1	750_Pucgr2	173000_Dekbr2	579239_Lenti61	6667_Thetr	3771_Cangl	50700_Conco1	3800_Rhior3	284469_Morel2	249655_Lacbi2	242319_Galma1	418410_Copci	2511933_Schco3	6294_Aspfu1	4857_Enthi	10179_Botci1	899_Hisca1	342_Rhoto1	10547_Polpo	9604_Fusgr1	173555_Plicr1	322262_Lacbi2	207144_Galma1	1280_Mnele	10507_Cioin	1925515_Mellp23	2632313_Schco3	617_Salro	53370_Punst1	656147_Lenti61	1369211_Aurde31	3681_Polpo	1326984_Aurde31	7967_Allma1	7526_Pucgr2	7525_Pucgr2	135327_Conpu1	26894_Stehi1	1349545_Aurde31	14424_Cioin	588257_Lacbi2	33818_Mellp23	118672_Conpu1	153478_Stehi1	82330_Fomme1	8111_Sphar	162849_Conpu1	461884_Copci	555004_Lenti61	150279_Fomme1	5056_Gloin1	27027_Mellp23	654033_Croqu1	1837011_Mellp23	9446_Sphar	134718_Conpu1	8945_Thetr	19852_Crypa2	2489_Malgl1	139888_Punst1	2704872_Schco3	2908_CryneH991	45191_Walse1	446588_Croqu1	1394_Pucgr2	25247_Sporo1	2149_CryneH991	13278_Treme1	21840_Dmel	15049_Cioin	3836_Mnele	12468_Rhior3	168767_Conpu1	579712_Lenti61	294445_Lacbi2	3087_Enthi	673346_Croqu1	232442_Galma1	698520_Plicr1	8657_Pucgr2	665447_Lacbi2	124548_Stehi1	441896_Copci	33138_Mellp23	2588966_Schco3	241351_Galma1	22987_Caeel	130870_Croqu1	24179_Caeel	24257_Caeel	24258_Caeel	24259_Caeel	60201_Canalb1	3746_Monbr	174017_Botbo1	562673_Lenti61	74439_Botbo1	53367_Punst1	106927_Stehi1	383_Monbr	172406_Stehi1	63115_Conpu1	142169_Conpu1	89372_Stehi1	309611_Lenti61	132948_Galma1	191_Caeel	13859_Rhior3	1187187_Orpsp11	7968_Mydma	5006_Mnele	3064_Mnele	2488_Malgl1	1015362_Catan2	1025820_Galma1	654072_Lenti61	164393_Stehi1	45965_Conpu1	668413_Croqu1	136376_Croqu1	101817_Croqu1	134750_Croqu1	227_Cioin	12096_Sphar	8212_Rhior3	4299_Cioin	4685_Cioin	20175_Mydma	67949_Gloin1	35068_Galma1	5106_Conco1	570353_Lenti61	162845_Conpu1	162844_Conpu1	187372_Copci	496994_Copci	652322_Lenti61	120360_Galma1	94151_Mellp23	1182848_Orpsp11	103532_Mellp23	31149_Mellp23	46234_Croqu1	96282_Croqu1	94586_Croqu1	41765_Croqu1	136104_Croqu1	110193_Croqu1	76914_Croqu1	715214_Croqu1	107698_Croqu1	705276_Croqu1	150425_Lacbi2	19351_Dmel	1737734_Mellp23	8152_Dekbr2	1177645_Orpsp11	82547_Gloin1	1804213_Mellp23	1625431_Mellp23	1192002_Orpsp11	1192908_Orpsp11	2398_Rozal11	10804_Rhior3	1932396_Mellp23	1932397_Mellp23	2521109_Schco3	9638_Thetr	153749_Fomme1	27173_Fomme1	942_Sphar	27281_Fomme1	9186_Sphar	699576_Lacbi2	517546_Plicr1	1347012_Galma1	223835_Galma1	110563_Stehi1	47858_Ganpr1	10217_Gloin1	70673_Gloin1	90699_Gloin1	346157_Gloin1	24364_Gloin1	1932398_Mellp23	14502_Mnele	15952_Mnele	1525_Sphar	3728_Monbr	6430_Monbr	1178434_Orpsp11	144919_Phybl2	7777_Thetr	3687_Polpo	5323_Polpo	121210_Punst1	1325_Rhoto1	134_Rozal11	5018_Rozal11	4794_Rozal11	211_Rozal11	3154_Rozal11	2400_Rozal11	3003_Rozal11	4300_Rozal11	2312_Salro	1393_Sphar	2216_Sphar	5122_Sphar	5453_Sphar	7058_Sphar	169919_Stehi1	161896_Stehi1	142953_Stehi1	498_Tapde11	8870_Thetr
2496627_Schco3	1202_Aspfu1	5246_Neucr2	5564_Sorma	171664_Plicr1	387674_Copci	89604_Plicr1	1241164_Aurde31	140278_Punst1	507268_Lenti61	218650_Galma1	6543_Spipu1	135698_Stehi1	173144_Plicr1	211906_Umbra1	447049_Copci	478960_Lacbi2	136320_Stehi1	105902_Fomme1	51782_Plicr1	2148791_Schco3	696369_Plicr1	655796_Lenti61	158361_Conpu1	106129_Conpu1	139302_Conpu1	67253_Conpu1	161734_Conpu1	8934_Fusgr1	103521_Stehi1	60210_Crypa2	4669_Aspfu1	74012_Fomme1	11485_Sporo1	51392_Plicr1	59333_Trire2	55506_Canalb1	78570_Galma1	1915_Fusgr1	65827_Picst3	237_Pench1	223040_Umbra1	6881_Rhoto1	3321_Sorma	3939_Aspfu1	4463_Sorma	4286_Klula1	47981_Walse1	6005_Trire2	46242_Picst3	79368_Pench1	2570_Debha1	6934_Neucr2	2260_Klula1	9729_Neucr2	55505_Canalb1	3247_Zygro1	1103920_CocheC53	3450_Ashgo11	55698_Canalb1	1600_Sacce1	8407_Ustma22	1334_CryneH991	10_Zygro1	41370_Walse1	2969_Ashgo11	33997_Picst3	2170_Debha1	5177_Debha1	33930_Picst3	22892_Dekbr2	34802_Picst3	9937_Fusgr1	1582_Aspfu1	852_Ashgo11	1107503_CocheC53	4594_Ashgo11	2592_Botci1	813_Botci1	1152020_CocheC53	112248_Morel2	124658_Morel2	154473_Mucci2	132982_Phybl2	294064_Umbra1	112426_Phybl2	141303_Mucci2	65395_Phybl2	73433_Mucci2	11435_Botci1	131008_Ganpr1	13329_Rhior3	29562_Ganpr1	496047_Ganpr1	488187_Ganpr1	41043_Ganpr1	150430_Mucci2	205421_Umbra1	245328_Galma1	120049_Fomme1	12529_Fusgr1	248936_Lacbi2	379280_Copci	10797_Rhior3	657_CryneH991	8949_Ustma22	5472_Sacce1	153955_Fomme1	180372_Phybl2	29717_Pench1	348731_Crypa2	191008_Mucci2	547461_Lenti61	611081_Lenti61	8045_Rhior3	96783_Punst1	140943_Punst1	341325_Crypa2	339914_Crypa2	76897_Trire2	3588_Neucr2	1805_CryneH991	2278_Fusgr1	4192_Fusgr1	2642018_Schco3	476645_Copci	126423_Galma1	133407_Phybl2	81_Fusgr1	1228591_CocheC53	157436_Aurde31	175326_Umbra1	142191_Mucci2	1221060_Aurde31	250962_Lacbi2	225028_Umbra1	574366_Lenti61	27677_Ganpr1	5473_Sacce1	170617_Fomme1	12888_Fusgr1	83705_Stehi1	144971_Fomme1	2169_Debha1	1186521_CocheC53	3313_Pench1	75561_Stehi1	34530_Botbo1	71059_Trire2	3641_Aspfu1	428725_Galma1	157437_Aurde31	89866_Fomme1	227361_Umbra1	174575_Ganpr1	273465_Galma1	232555_Galma1	2083_Fusgr1	5723_Botci1	371400_Copci	1172447_CocheC53	66388_Croqu1	7299_Botci1	5183_Pucgr2	6789_Ustma22	587163_Lenti61	5738_Hisca1	1190370_CocheC53	222657_Galma1	707697_Galma1	3366_Conco1	124272_Stehi1	8200_Aspfu1	68869_Trire2	3356_Conco1	1234344_Aurde31	2533765_Schco3	67888_Pench1	612407_Lenti61	525688_Lenti61	5709_Fusgr1	65383_Pench1	16545_Sporo1	11398_Pucgr2	242546_Galma1	54670_Ganpr1	53186_Conpu1	89307_Lenti61	54680_Ganpr1	71452_Pench1	54461_Trire2	171681_Umbra1	132187_Stehi1	112690_Mucci2	1212222_CocheC53	119871_Ganpr1	253142_Crypa2	87542_Fomme1	7442_Aspfu1	498282_Copci	26067_Botbo1	764_Schpo1	1087799_CocheC53	95674_Punst1	301846_Plicr1	90924_Aurde31	84368_Fomme1	3382_Conco1	522723_Lenti61	123234_Ganpr1	543_Tapde11	1545_Sorma	1276850_Aurde31	167899_Stehi1	316071_Ganpr1	119009_Galma1	111086_Copci	112035_Plicr1	8995_Fusgr1	87719_Punst1	635058_Lenti61	73835_Morel2	23496_Pench1	55285_Ganpr1	243699_Copci	1243193_Aurde31	114422_Fomme1	22478_Fomme1	84173_Conpu1	652592_Lenti61	6988_Neucr2	1169523_Aurde31	4468_Fusgr1	113404_Ganpr1	3585_Fusgr1	1194774_CocheC53	1128971_CocheC53	112863_Ganpr1	66243_Pench1	86283_Galma1	612719_Lacbi2	1275981_Aurde31	2619645_Schco3	356303_Copci	128852_Conpu1	7012_Neucr2	97528_Stehi1	94708_Fomme1	2633874_Schco3	72183_Treme1	260658_Galma1	35519_Conco1	367246_Copci	259962_Ganpr1	1226705_CocheC53	5387_Pucgr2	297571_Lacbi2	65712_Ganpr1	9147_Fusgr1	66945_Botbo1	1125166_CocheC53	59167_Ganpr1	1092135_Schco3	108551_Conpu1	1105708_Galma1	514721_Lenti61	1329847_Aurde31	852688_Galma1	6088_Fusgr1	500137_Lenti61	6031_Debha1	113287_Fomme1	134605_Fomme1	38209_Morel2	139022_Conpu1	31593_Sporo1	9015_Aspfu1	152463_Phybl2	7096_Pench1	249110_Lacbi2	33836_Botbo1	3821_Fusgr1	2295_Schpo1	140578_Stehi1	80991_Punst1	54646_Ganpr1	98827_Plicr1	15362_Conco1	170887_Stehi1	77993_CocheC53	2612313_Schco3	99811_Botbo1	159_Aspfu1	3369_Conco1	4425_Sorma	668514_Lacbi2	340861_Crypa2	67986_Pench1	221101_Umbra1	66119_Phybl2	7226_Hisca1	10059_Neucr2	146313_Punst1	39483_Mellp23	166542_Conco1	717707_Croqu1	134750_Ganpr1	198099_Ganpr1	1384413_Aurde31	59092_Walse1	287938_Ganpr1	297940_Umbra1	29131_Walse1	40611_Conco1	59111_Punst1	501340_Copci	1328864_Aurde31	136801_Morel2	68789_Ganpr1	7907_Aspfu1	60635_Conpu1	246776_Lacbi2	72849_Pench1	255962_Crypa2	2387_Hisca1	142768_Umbra1	136092_Plicr1	5213_Fusgr1	2640_Pench1	7214_Aspfu1	136803_Ganpr1	662612_Croqu1	5180_Pucgr2	55972_Stehi1	226395_Galma1	37206_Mellp23	5643_CryneH991	491703_Ganpr1	228582_Galma1	57264_Picst3	1145784_CocheC53	165512_Plicr1	8475_Pench1	54_Schpo1	145276_Lenti61	1355792_Aurde31	5831_Fusgr1	466228_Copci	1347221_Aurde31	3495_Sorma	2626803_Schco3	25355_Mellp23	70933_Trire2	725900_Croqu1	2607110_Schco3	13847_Botci1	1422_Hisca1	75017_Pench1	141494_Ganpr1	101060_Ganpr1	30039_Ganpr1	7338_Aspfu1	109896_Croqu1	693103_Plicr1	155339_Mucci2	237255_Croqu1	101999_Fomme1	4983_Aspfu1	3656_Neucr2	1945_Klula1	1534_Aspfu1	73680_Pench1	37405_Botbo1	11512_Conco1	4059_Zygro1	113954_Conpu1	55849_Stehi1	224838_Umbra1	698299_Croqu1	55258_Conco1	399190_Ganpr1	1276877_Aurde31	7149_Neucr2	902_Malgl1	10268_Fusgr1	34577_Plicr1	2627_Hisca1	2200_Rhoto1	1046_Aspfu1	246958_Ganpr1	3360_Conco1	2504863_Schco3	581593_Lenti61	45205_Mucci2	105491_Conpu1	159506_Plicr1	98138_Punst1	28707_Plicr1	92950_Mellp23	2691_Hisca1	491087_Lenti61	61374_Trire2	39370_Pench1	3510_Tapde11	1236_CryneH991	1220990_CocheC53	7180_Sorma	47390_Plicr1	63747_Ganpr1	54605_Aurde31	7476_Fusgr1	39679_Mellp23	6427_Aspfu1	5019_Fusgr1	9717_Neucr2	63504_Crypa2	1187889_CocheC53	581680_Lenti61	33964_Mellp23	373801_Copci	1414692_Aurde31	1192208_CocheC53	14053_Pucgr2	135209_Botbo1	1126388_CocheC53	582242_Lenti61	136803_Morel2	115045_Mellp23	39018_Walse1	10757_Ustma22	1245881_Aurde31	226314_Galma1	1759106_Morel2	46070_Treme1	264108_Crypa2	342934_Crypa2	36671_Mellp23	1771299_Mellp23	218418_Galma1	121986_Trire2	109987_Fomme1	903_Malgl1	31445_Pench1	12572_Fusgr1	337350_Gloin1	75380_Trire2	495582_Copci	179347_Botbo1	2487072_Schco3	231048_Galma1	4007_Pench1	102033_Fomme1	6910_Ustma22	3971_Tapde11	6173_Hisca1	4207_Spipu1	63793_Punst1	32692_Mellp23	1714_Aspfu1	935_Botci1	92746_Mellp23	45332_Conpu1	4058_Aspfu1	44495_Treme1	5386_Pucgr2	3822_Debha1	68122_Trire2	69396_Botbo1	69775_Morel2	32946_Mellp23	1033015_CocheC53	339875_Crypa2	65653_Morel2	13200_Botci1	150456_Ganpr1	53249_Plicr1	7112_Pench1	654783_Croqu1	77247_Conco1	6650_Fusgr1	12569_Fusgr1	1250722_Aurde31	154166_Phybl2	10582_Botci1	193905_Umbra1	2669459_Schco3	1220_Rhoto1	335795_Crypa2	1208_CryneH991	1813_Hisca1	1233762_Aurde31	9939_Ustma22	536037_Lenti61	2712060_Schco3	95421_Coere1	1197157_CocheC53	4490_Neucr2	1218603_CocheC53	5592_CryneH991	226861_Plicr1	59917_Walse1	14672_Coere1	65037_Gloin1	13026_Fusgr1	125640_Conpu1	2722_Fusgr1	658770_Lenti61	32370_Pench1	26576_Pench1	500420_Lenti61	69175_Pench1	4087_CryneH991	1149815_CocheC53	1167677_CocheC53	61879_Picst3	1287_Cangl	54471_Canalb1	604572_Botbo1	100777_Punst1	5618_Fusgr1	89886_Fomme1	1188474_CocheC53	276990_Crypa2	647915_Lenti61	412360_Copci	2618539_Schco3	4333_Ashgo11	110673_Fomme1	522185_Galma1	2622931_Schco3	3726_CryneH991	77331_Stehi1	164698_Conpu1	33639_Plicr1	147989_Stehi1	5954_Neucr2	84851_Pench1	7786_Sorma	55324_Galma1	21568_Fomme1	33636_Plicr1	8427_Ustma22	122249_Stehi1	288299_Crypa2	550266_Lenti61	576889_Lenti61	79373_Pench1	2622996_Schco3	1513_CryneH991	2543225_Schco3	3405_Aspfu1	12348_Fusgr1	1272637_Aurde31	3921_CryneH991	62416_Punst1	178991_Lenti61	166097_Conpu1	30786_Walse1	2617873_Schco3	169300_Fomme1	15918_Sporo1	231644_Lacbi2	1822_Sorma	64894_Pench1	59190_Trire2	140072_Conpu1	150675_Fomme1	4357_CryneH991	7104_Aspfu1	125292_Conpu1	26731_Walse1	493096_Copci	8568_Hisca1	112554_Stehi1	236158_Galma1	334058_Crypa2	124620_Conpu1	6733_Fusgr1	7324_Rhoto1	20931_Pench1	3201_Fusgr1	1406490_Aurde31	181_Fusgr1	266996_Crypa2	2345_CryneH991	6256_CryneH991	1404249_Aurde31	7460_Fusgr1	65069_Conpu1	58642_CocheC53	4149_Fusgr1	158722_Conpu1	14052_Pucgr2	137794_Conpu1	1180000_CocheC53	32780_Treme1	10306_Fusgr1	35192_Treme1	520_CryneH991	7469_Fusgr1	1050626_CocheC53	1226855_CocheC53	284199_Crypa2	37526_Mellp23	139849_Stehi1	182037_Phybl2	1499_CryneH991	74827_Fomme1	8887_Fusgr1	64334_Gloin1	148861_Mucci2	75331_Fomme1	32152_Pench1	379989_Copci	27678_Ganpr1	61024_Stehi1	4599_Aspfu1	104322_Trire2	117243_Ganpr1	2288_CryneH991	119789_Trire2	25071_Sporo1	154823_Ganpr1	10265_Sorma	77246_Conco1	13776_Botci1	502802_Lenti61	69834_Trire2	13257_Fusgr1	34492_Pench1	1927_Neucr2	587192_Lenti61	108949_Punst1	1924_Rhoto1	1154281_Schco3	56940_Conpu1	140371_Stehi1	106443_Stehi1	12419_Fusgr1	8708_Sporo1	2386_Schpo1	2743_Pench1	227208_Umbra1	62133_Stehi1	6500_Rhior3	7103_Rhoto1	107900_Ganpr1	16418_Botci1	49765_Stehi1	146834_Stehi1	66247_Galma1	1187126_CocheC53	55283_Botbo1	12588_Fusgr1	1864912_Mellp23	98411_Crypa2	4565_Hisca1	28407_Botbo1	46368_Stehi1	1275119_Aurde31	1163560_CocheC53	4214_Fusgr1	53480_Botbo1	8913_Ustma22	49757_Walse1	11849_Sporo1	2631348_Schco3	97528_Galma1	4458_CryneH991	7360_Hisca1	330892_Gloin1	332966_Crypa2	426010_Copci	243582_Lacbi2	926_Fusgr1	500061_Copci	4515_Botci1	67243_Pench1	298947_Lacbi2	9796_Rhior3	156313_Mucci2	10794_Ustma22	4757_Aspfu1	1277253_Aurde31	140293_Galma1	5070_Fusgr1	169689_Stehi1	116165_Ganpr1	8153_Sorma	347842_Crypa2	6230_Fusgr1	4323_Botci1	581590_Lenti61	4083_Pucgr2	32974_Ganpr1	128299_Stehi1	60634_Walse1	289330_Lenti61	292948_Crypa2	21220_Pench1	25239_Treme1	43581_Mellp23	3630_Neucr2	261800_Crypa2	96324_Plicr1	34538_Pench1	5814_Aspfu1	8923_Sporo1	87630_Conpu1	6068_Aspfu1	60536_Ganpr1	5415_Pucgr2	653227_Lenti61	13282_Botci1	332060_Crypa2	1846_Sorma	101571_Plicr1	13039_Fusgr1	4090_Pucgr2	10766_Botci1	467_CryneH991	54249_Plicr1	1197991_CocheC53	2620178_Schco3	62521_Ganpr1	124946_Ganpr1	4752_Fusgr1	7098_Hisca1	1185300_CocheC53	4749_Aspfu1	48889_Crypa2	231049_Galma1	535152_Copci	2086_Ashgo11	79027_Galma1	587_Rhoto1	32698_Walse1	486261_Lacbi2	2508421_Schco3	469425_Copci	45428_Walse1	276435_Copci	1642_Aspfu1	1080_Hisca1	268919_Crypa2	12511_Fusgr1	2727_Botci1	6149_Neucr2	723661_Croqu1	11090_Fusgr1	63145_Trire2	3051_Aspfu1	1278864_Aurde31	171165_Fomme1	60751_Walse1	58192_Treme1	1911693_Mellp23	538_Hisca1	33106_Mellp23	5050_Fusgr1	121608_Trire2	24537_Crypa2	28_CryneH991	2511866_Schco3	1132591_CocheC53	65052_Dekbr2	129478_Botbo1	44171_Treme1	9007_Neucr2	239030_Lacbi2	6621_Botci1	88503_Mellp23	2842_Sacce1	115308_Punst1	241222_Galma1	130834_Phybl2	391_Klula1	69611_Trire2	7474_Sorma	1626_Cangl	69561_Aurde31	78110_Pench1	169011_Umbra1	52747_Stehi1	3326_Fusgr1	3991_Rhoto1	1944_Tapde11	659198_Croqu1	3314_Fusgr1	138059_Mucci2	6382_Sorma	56421_Canalb1	123120_Trire2	58507_Stehi1	116666_Plicr1	13199_Fusgr1	7774_Rhoto1	129361_Mucci2	68492_Treme1	35644_Pench1	1253129_Aurde31	98440_Ganpr1	1227955_CocheC53	10296_Rhior3	438520_Copci	314483_Lacbi2	252_Rhoto1	1207468_CocheC53	99558_Crypa2	250_CryneH991	6246_Rhoto1	170335_Aurde31	20228_Dekbr2	501637_Copci	9004_Sorma	10482_Neucr2	493842_Copci	29066_Sporo1	60854_Picst3	5853_Hisca1	21378_Sporo1	646_Debha1	529884_Copci	100204_Stehi1	12197_Rhior3	5410_Botci1	15927_CocheC53	11690_Sporo1	9497_Aspfu1	32104_Pench1	347926_Crypa2	7472_Botci1	48475_Croqu1	3382_Debha1	499061_Copci	3366_Aspfu1	1328203_Aurde31	69563_Trire2	1106681_CocheC53	8018_Sorma	3945_Neucr2	62752_Crypa2	576115_Lenti61	133957_Punst1	1179721_Schco3	16436_Walse1	2660934_Schco3	53840_Stehi1	100209_Punst1	115132_Stehi1	235832_Galma1	490810_Lenti61	1356_Debha1	28253_Pench1	8250_Botci1	96565_Ganpr1	96829_Plicr1	43891_Plicr1	3755_Schpo1	110363_Fomme1	4023_Debha1	1212241_CocheC53	59838_Stehi1	108639_Stehi1	3016_Debha1	54328_Conpu1	105448_Stehi1	7551_Ustma22	251504_Crypa2	109_Fusgr1	24811_Dekbr2	29294_Picst3	5_Sacce1	33272_Pench1	2628625_Schco3	58167_Punst1	55313_Canalb1	170237_Stehi1	70349_Trire2	11933_Fusgr1	35835_Picst3	3687_Sorma	1943_Debha1	10766_Neucr2	73409_Crypa2	94253_Stehi1	30746_Botbo1	5569_Sorma	2442_Pench1	50923_Dekbr2	3769_Debha1	3063_Ashgo11	5257_Neucr2	1238551_Aurde31	8711_Dekbr2	52466_Picst3	4733_Rhoto1	2788_Zygro1	55960_Canalb1	1088915_Schco3	2125_CryneH991	8515_Botci1	1197130_CocheC53	6423_CryneH991	3759_Rhoto1	264149_Crypa2	6244_CryneH991	7361_Aspfu1	118_Debha1	54951_Canalb1	59599_Treme1	277550_Crypa2	8851_Neucr2	24815_Dekbr2	2493_Klula1	54964_Canalb1	189248_Phybl2	261_Klula1	675_Sacce1	2628982_Schco3	10140_Fusgr1	4478_Fusgr1	4385_Cangl	51795_Picst3	25932_Dekbr2	10546_Fusgr1	13108_Fusgr1	3154_Zygro1	48956_Picst3	84939_Pench1	3800_Ashgo11	2379_Ashgo11	3694_Cangl	7310_Botci1	2185_Debha1	38556_Walse1	228349_Umbra1	2987_CryneH991	32942_Mucci2	59597_Walse1	71578_Treme1	163245_Mucci2	14237_Rhior3	8833_Dekbr2	107518_Phybl2	2638_Sacce1	155825_Mucci2	5409_CryneH991	10037_Fusgr1	11143_Picst3	25031_Pench1	64396_Treme1	898_Zygro1	3692_Cangl	7101_Rhior3	113584_Mucci2	6609_Rhior3	1173128_CocheC53	820_Klula1	6963_Rhior3	56676_Ganpr1	2374_Fusgr1	3658_Aspfu1	7481_Fusgr1	11999_Sporo1	497619_Copci	8450_Sporo1	6239_Rhoto1	653228_Lenti61	1099638_CocheC53	7281_Aspfu1	6633_Hisca1	1175556_Aurde31	8944_Sorma	5000_Trire2	5700_CryneH991	4555_Fusgr1	672820_Croqu1	135281_Fomme1	1836354_Mellp23	7981_Pucgr2	99925_Ganpr1	106905_Mellp23	3901_Botci1	12215_Ustma22	82661_Coere1	68292_CocheC53	150596_Fomme1	16214_Rhior3	15626_Rhior3	319182_Gloin1	503417_Lenti61	139689_Aurde31	3362_Conco1	15309_Rhior3	1869_Fusgr1	1870_Fusgr1	2672577_Schco3	522790_Copci	9457_Rhior3	171583_Stehi1	4008_Rhoto1	4934_Aspfu1	1182288_Aurde31	1699_Hisca1	1904_Neucr2	10285_Sorma	1905_Neucr2	3984_Hisca1	298941_Lacbi2	82687_Coere1	580234_Plicr1	82686_Coere1	5435_Pench1	57091_Botbo1	15156_Botci1	5738_Aspfu1	37767_Pench1	8400_Hisca1	11071_Botci1	7044_Neucr2	68990_Trire2	5009_Sorma	268673_Crypa2	1147413_CocheC53	43167_Picst3	54653_Canalb1	660_Debha1	25228_Dekbr2	23745_Dekbr2	2095_Schpo1	2094_Schpo1	53254_Walse1	72826_Ganpr1	165663_Stehi1	66790_Ganpr1	5414_Pucgr2	607908_Lenti61	7610_Pucgr2	56620_Croqu1	91153_Coere1	6008_Botci1	169980_Aurde31	14751_Rhior3	106042_Mucci2	137938_Ganpr1	529_Pucgr2	726662_Croqu1	1270961_Aurde31	375884_Copci	155340_Mucci2	3367_Conco1	5472_Pucgr2	5456_Pucgr2	1821_Sorma	7024_Pucgr2	3361_Conco1	6632_Hisca1	1188506_CocheC53	336812_Crypa2	5351_Sorma	302_Aspfu1	375882_Copci	3368_Conco1	45894_Ganpr1	3796_Botci1	462749_Lacbi2	22057_Batde5	1935_Spipu1	170233_Botbo1	982_Botci1	1820_Sorma	10902_Ustma22	11278_Gloin1	3878_Botci1	2430_Fusgr1	14094_Botci1	11400_Pucgr2	3707_Sorma	229940_Crypa2	114641_Stehi1	66789_Ganpr1	188_Hisca1	8550_Neucr2	1030213_CocheC53	185056_Lenti61	1800085_Mellp23	45002_Ganpr1	14872_Rhior3	73165_Conco1	355921_Copci	106900_Mellp23	67775_Mellp23	91012_Croqu1	23196_Fomme1	4467_CryneH991	1328_Debha1	3502_Sorma	11499_Pucgr2	1861078_Mellp23	14873_Rhior3	658784_Lenti61	617773_Lenti61	3313_Fusgr1	5046_Fusgr1	11981_Fusgr1	63430_Galma1	38608_Ganpr1	350562_Ganpr1	288022_Ganpr1	56253_Ganpr1	133950_Ganpr1	43734_Ganpr1	354834_Ganpr1	323238_Ganpr1	77463_Ganpr1	91721_Ganpr1	1238_Salro	33056_Ganpr1	615887_Lenti61	617874_Lenti61	616983_Lenti61	11498_Pucgr2	1827161_Mellp23	139_Pench1	3501_Sorma	180682_Plicr1	118666_Punst1	570_Rhoto1	7102_Rhoto1	61832_Walse1
142820_Punst1	112938_Mucci2	217006_Umbra1	111485_Mucci2	110442_Mucci2	76073_Morel2	96014_Stehi1	4780_Rhior3	25830_Conco1	78547_Conco1	70108_Trire2	40902_Conco1	3711_Fusgr1	78546_Conco1	21527_Conco1	115460_Phybl2	595311_Lenti61	121074_Punst1	135793_Mucci2	60883_Punst1	21116_Mucci2	208575_Gloin1	8663_Rhior3	5938_Pench1	38774_Conco1	8960_Ustma22	70829_Trire2	148715_Phybl2	2039_Hisca1	2856_Rhior3	30177_Pench1	100360_Crypa2	1154986_Aurde31	172641_Phybl2	7616_Rhoto1	8714_Fusgr1	1208066_CocheC53	36684_Pench1	146996_Mucci2	132429_Ganpr1	42380_Mucci2	169_Aspfu1	9840_Ustma22	12673_Rhior3	223413_Umbra1	1137616_CocheC53	5955_Gloin1	4723_Zygro1	164585_Stehi1	55757_Stehi1	1224581_CocheC53	2872_CryneH991	31515_Pench1	1191552_CocheC53	725879_Croqu1	616_Debha1	31494_Treme1	4095_CryneH991	1209088_Aurde31	268273_Umbra1	178540_Mucci2	5352_Fusgr1	1108990_CocheC53	64973_Ganpr1	154275_Mucci2	3379_Aspfu1	132132_Galma1	116803_Phybl2	34434_Gloin1	340716_Crypa2	3005_Cangl	2723_Sporo1	91836_Stehi1	4769_Rhoto1	1171531_Schco3	3640_Schpo1	89657_Crypa2	399821_Lacbi2	101052_Stehi1	58848_Stehi1	114493_Phybl2	695185_Plicr1	3650_Fusgr1	35485_Plicr1	8434_Aspfu1	37492_Pench1	260709_Crypa2	144584_Ganpr1	179213_Ganpr1	1184862_CocheC53	82909_Morel2	1184017_CocheC53	4554_Spipu1	60056_Conco1	53380_Punst1	2810_Fusgr1	263246_Crypa2	68868_Morel2	1155638_Aurde31	1533_Botci1	61800_Crypa2	11269_Fusgr1	147_Rhoto1	135329_Conpu1	3011_Aspfu1	1540_Rhior3	2615897_Schco3	72479_Gloin1	38341_Trire2	46519_Plicr1	160823_Stehi1	68973_Stehi1	2393_Hisca1	67048_Ganpr1	8534_Aspfu1	4542_Sorma	2501978_Schco3	75849_Pench1	7598_Botci1	595137_Lenti61	65924_Galma1	57853_Conpu1	146708_Stehi1	296771_Crypa2	4506_Hisca1	156232_Conpu1	59734_Walse1	3212_Debha1	9960_Ustma22	113658_Conpu1	3469_Aspfu1	59183_Ganpr1	1247_Aspfu1	7800_Pench1	4382_Fusgr1	6456_Aspfu1	293216_Crypa2	83033_Pench1	86420_Pench1	2646_Aspfu1	1175474_CocheC53	141102_Stehi1	63359_Stehi1	1153582_CocheC53	4617_Neucr2	5521_Sorma	119710_Trire2	344172_Crypa2	54972_Trire2	6826_Ustma22	13490_Botci1	3453_Aspfu1	38639_Pench1	32108_Pench1	2731_CryneH991	4964_Fusgr1	36885_Treme1	2732_CryneH991	43701_Trire2	1154291_CocheC53	516_Rhoto1	9866_Sporo1	5244_Fusgr1	590360_Lenti61	176306_Plicr1	78005_Botbo1	608214_Galma1	176307_Plicr1	436_Hisca1	1233046_Aurde31	362782_Copci	68310_Pench1	338820_Crypa2	144033_Stehi1	75937_Trire2	490742_Lenti61	271065_Umbra1	3163_Aspfu1	11226_Fusgr1	4068_Tapde11	10237_Sorma	101527_Plicr1	1956_Botci1	1959_Neucr2	58175_Plicr1	11665_Botci1	48149_Botbo1	152804_Mucci2	93475_Stehi1	144827_Punst1	112159_Phybl2	11690_Rhior3	20835_Pench1	8899_Ustma22	48147_Botbo1	2491665_Schco3	1018839_CocheC53	6170_Aspfu1	85553_Picst3	69964_Punst1	495979_Lenti61	117693_Punst1	30823_Walse1	64758_Trire2	345080_Crypa2	2481504_Schco3	234133_Galma1	140202_Fomme1	104975_Fomme1	35248_Botbo1	2488479_Schco3	652763_Lenti61	279_Fusgr1	88414_Conpu1	143573_Stehi1	357221_Copci	342526_Crypa2	502591_Copci	4657_Klula1	346065_Crypa2	69867_Pench1	544873_Copci	5999_Aspfu1	84600_Punst1	33268_Botbo1	133081_Botbo1	1146800_CocheC53	68810_Stehi1	228304_Galma1	6767_Aspfu1	7174_Hisca1	56861_Plicr1	13149_Sporo1	15763_Botci1	587854_Lenti61	105113_Plicr1	42763_Mellp23	154296_Galma1	566091_Lenti61	342304_Crypa2	44788_Treme1	902_Aspfu1	21595_Trire2	5066_Aspfu1	2178_Rhoto1	1136736_Schco3	188299_Botbo1	6907_Pench1	2781_Schpo1	55462_Canalb1	34228_Pench1	329041_Lacbi2	2640893_Schco3	12774_Ustma22	31804_Pench1	2376_Debha1	2647_Schpo1	3626_Botci1	6038_Aspfu1	249285_Lacbi2	2650_Schpo1	70830_Trire2	3052_Neucr2	1155_Cangl	304796_Lacbi2	120378_Punst1	6064_Aspfu1	50953_Picst3	66963_Trire2	186300_Botbo1	5121_Schpo1	351583_Crypa2	42_Schpo1	11690_Fusgr1	4397_Sorma	13259_Botci1	5356_Fusgr1	38817_Pench1	5220_Debha1	173064_Stehi1	19_Debha1	9152_Neucr2	84561_Picst3	4560_Botci1	79995_Pench1	15542_CocheC53	34071_Walse1	50675_Walse1	4772_Aspfu1	5167_Fusgr1	95733_Conpu1	2307_CryneH991	614_Aspfu1	45074_Croqu1	4374_Tapde11	10031_Botci1	58314_Punst1	361706_Botbo1	1098302_CocheC53	3122_CryneH991	32862_Pench1	9887_Neucr2	2017_Debha1	4053_Botci1	2864_Ashgo11	54718_Canalb1	59232_Crypa2	1162728_CocheC53	38115_Pench1	62224_Crypa2	2649_Schpo1	53955_Stehi1	89184_Stehi1	466_CryneH991	3142_Sorma	3991_Sacce1	2950_Klula1	62747_Trire2	67692_Trire2	266126_Crypa2	3371_Pucgr2	260733_Crypa2	1189910_CocheC53	59080_Walse1	134932_Plicr1	283820_Crypa2	252635_Lacbi2	2066_Zygro1	6793_Hisca1	251253_Lacbi2	4866_Zygro1	91266_Stehi1	1963_Rhoto1	36914_Botbo1	2648_Schpo1	32602_Botbo1	56141_Canalb1	2729_Aspfu1	209_Rhoto1	189769_Botbo1	613_Zygro1	1894_Sporo1	35691_Pench1	3324_Tapde11	117698_Galma1	4097_Malgl1	53015_Conpu1	4319_CryneH991	152327_Plicr1	4765_Aspfu1	139005_Stehi1	54587_Punst1	44215_Plicr1	36350_Pench1	91329_Stehi1	43743_Picst3	28911_Pench1	5250_Sorma	7473_Aspfu1	8795_Ustma22	2663436_Schco3	36640_Plicr1	304813_Lacbi2	55885_Canalb1	14049_Botci1	2747523_Schco3	90664_Stehi1	6520_Sacce1	36372_Pench1	5512_CryneH991	4501_Cangl	56140_Canalb1	59858_Canalb1	2714_Sacce1	2620170_Schco3	160446_Fomme1	1256_Debha1	143806_Punst1	5931_Sacce1	8938_Neucr2	253339_Lacbi2	5356_Rhoto1	4640_Debha1	6103_Trire2	1824_Cangl	37083_Pench1	10608_Sorma	1515_Fusgr1	395433_Plicr1	147547_Stehi1	3543_Ashgo11	60610_Aurde31	76729_Pench1	74434_Punst1	585726_Lenti61	56799_Stehi1	4535_Debha1	59401_Walse1	5944_Aspfu1	33499_Plicr1	243502_Galma1	67565_Punst1	7351_Fusgr1	53777_Picst3	46042_Picst3	78543_Stehi1	47737_Plicr1	14537_Botci1	12402_Botci1	499340_Lenti61	58296_Trire2	120681_Stehi1	85515_Pench1	1453_Tapde11	2971_Cangl	1083247_CocheC53	136917_Conpu1	29939_Treme1	2417_Botci1	2997_Sacce1	4768_Rhoto1	6134_Rhoto1	166859_Fomme1	2633_Schpo1	1245134_Aurde31	47900_Punst1	37359_Pench1	55706_Canalb1	579379_Lenti61	66687_Conpu1	7905_Ustma22	21963_Pench1	260942_Plicr1	114063_Conpu1	2588_Schpo1	98697_Conpu1	4839_Rhoto1	1094829_CocheC53	114067_Plicr1	180466_Plicr1	2438_Debha1	62165_Stehi1	314456_Lenti61	90782_CocheC53	281493_Crypa2	60062_Picst3	3405_Sorma	33081_Treme1	11920_CocheC53	44216_Plicr1	4142_Tapde11	122499_Stehi1	3150_Tapde11	57624_Canalb1	117588_Plicr1	119141_Stehi1	4292_Schpo1	2620830_Schco3	244882_Galma1	11201_Ustma22	628513_Lenti61	107361_Stehi1	15292_Sporo1	9759_Neucr2	21336_Sporo1	4244_CryneH991	1367_Debha1	164418_Fomme1	9709_Ustma22	510_Debha1	32999_Pench1	2177_Debha1	242687_Galma1	101102_Stehi1	62488_Trire2	608126_Lenti61	65985_Stehi1	495469_Lenti61	110868_Botbo1	141881_Fomme1	739_Botci1	20941_Sporo1	142541_Punst1	922_Botci1	3232_Zygro1	92336_Conpu1	12926_Ustma22	1201924_CocheC53	33741_Walse1	60006_Galma1	1880_Schpo1	420930_Copci	251_Sacce1	4092_Malgl1	53101_Picst3	3207_Fusgr1	569238_Lenti61	12871_Fusgr1	2499364_Schco3	62622_Galma1	8683_Dekbr2	273489_Galma1	35294_Plicr1	30594_Sporo1	2206_Aspfu1	3231_Zygro1	9808_Ustma22	3230_Zygro1	2722_CryneH991	65231_Pench1	59685_Picst3	2521_Malgl1	1211446_Schco3	114364_Plicr1	4288_Schpo1	3111_Aspfu1	568_Zygro1	52301_Botbo1	7952_Rhoto1	130568_Stehi1	63750_Picst3	2120_Debha1	1277606_Aurde31	2344_Cangl	65583_Trire2	1281_Zygro1	58217_Picst3	166859_Conpu1	8550_Aspfu1	542419_Lenti61	688165_Plicr1	106993_Conpu1	2482172_Schco3	3229_Zygro1	3234_Zygro1	340325_Lenti61	5518_Hisca1	31697_Pench1	13164_Ustma22	496559_Copci	57870_Stehi1	3827_Hisca1	326148_Crypa2	144676_Conpu1	47451_Picst3	73195_CocheC53	126821_Conpu1	2668151_Schco3	70556_Pench1	61024_Walse1	302917_Lacbi2	16394_Botci1	37062_Plicr1	1228682_CocheC53	4639_Debha1	112075_Plicr1	128412_Conpu1	2345_Cangl	257977_Galma1	4508_Sorma	6590_Rhoto1	2499472_Schco3	85372_Pench1	3321_Zygro1	56010_Canalb1	2465_Sporo1	231873_Galma1	235328_Lacbi2	5142_Fusgr1	8891_Aspfu1	1167280_CocheC53	64919_Trire2	1156146_CocheC53	3433_Zygro1	155683_Conpu1	346358_Crypa2	7991_Fusgr1	6172_Fusgr1	14100_Botci1	91216_Crypa2	1135506_CocheC53	31512_Pench1	351919_Crypa2	4279_Rhoto1	4397_Rhoto1	80508_Pench1	6619_Fusgr1	78585_Trire2	38233_Pench1	33731_Walse1	8185_Botci1	82832_Pench1	4667_Spipu1	5482_Fusgr1	4371_Tapde11	159538_Aurde31	137872_Punst1	165686_Stehi1	28409_Trire2	144379_Stehi1	89030_Conpu1	167504_Stehi1	173783_Plicr1	107929_Stehi1	2846_Tapde11	151545_Conpu1	2398_Aspfu1	11179_Ustma22	10316_Botci1	110029_Mucci2	140321_Phybl2	4626_Rhoto1	14425_Botci1	120504_Conpu1	129990_Fomme1	486763_Galma1	500529_Copci	6444_Botci1	283640_Umbra1	1178075_CocheC53	2342_Schpo1	138979_Mucci2	52976_Stehi1	118861_Mucci2	35096_Crypa2	447793_Copci	2135_Debha1	4197_Schpo1	2330_Schpo1	297564_Lacbi2	48991_Plicr1	31437_Pench1	36893_Pench1	85409_Pench1	34638_Treme1	145537_Conpu1	279997_Crypa2	85207_Pench1	4251_Fusgr1	4313_Aspfu1	1217608_CocheC53	104241_Stehi1	1841_CryneH991	115100_Mucci2	57609_Aurde31	33921_Pench1	114630_Mucci2	71066_Pench1	156065_Mucci2	4497_Sorma	4593_Rhoto1	1260_Schpo1	1073826_Galma1	2759_Sporo1	1129971_CocheC53	3458_Aspfu1	6082_Rhior3	151934_Lacbi2	3540_Aspfu1	105812_Plicr1	1035463_CocheC53	465489_Copci	41180_Botbo1	291805_Crypa2	1405176_Aurde31	2498026_Schco3	1201235_Aurde31	102953_Trire2	156233_Conpu1	15723_Botci1	1446_CryneH991	5027_Rhoto1	5792_Aspfu1	3_CryneH991	231796_Umbra1	28934_Treme1	7412_Rhior3	11605_Sporo1	81284_Pench1	7845_Neucr2	152885_Phybl2	343221_Crypa2	1169095_CocheC53	34423_Gloin1	12046_Fusgr1	1481_Rhoto1	77613_Pench1	164_Sorma	252510_Crypa2	155380_Galma1	97279_Punst1	54786_Canalb1	221980_Umbra1	56389_Treme1	91366_Conpu1	4622_CryneH991	26485_Dekbr2	1394_Pench1	142222_Conpu1	5576_Botci1	373056_Plicr1	1186057_Schco3	5532_Neucr2	4600_Botci1	2157_Aspfu1	37308_Pench1	5402_Fusgr1	57749_Trire2	9264_Botci1	1206834_CocheC53	75758_Pench1	63954_Crypa2	11475_Fusgr1	67002_Crypa2	29400_Picst3	432_Debha1	13217_Treme1	82573_Punst1	637_CryneH991	109834_Plicr1	532924_Lenti61	7542_Rhoto1	135516_Galma1	152822_Mucci2	68925_Trire2	98878_Conpu1	224496_Gloin1	76641_Trire2	2558_Sorma	315406_Lacbi2	6728_Neucr2	3578_Aspfu1	3135_Botci1	11714_Fusgr1	43782_Conpu1	37504_Pench1	5585_Fusgr1	111905_Ganpr1	160673_Mucci2	5333_Neucr2	1325692_Aurde31	1276933_Aurde31	240692_Galma1	5549_Aspfu1	1125_Tapde11	96195_Plicr1	150490_Conpu1	250288_Galma1	223989_Galma1	2627790_Schco3	81256_Gloin1	1222048_Aurde31	20382_Pench1	1592_Sorma	135518_Galma1	30341_Gloin1	6053_Aspfu1	477652_Ganpr1	139168_Ganpr1	3374_Tapde11	1326463_Aurde31	2504825_Schco3	12236_Fusgr1	87497_Phybl2	5472_Neucr2	369807_Copci	491361_Lenti61	46598_Crypa2	9133_Hisca1	52180_Ganpr1	51115_Schco3	3871_Zygro1	149477_Phybl2	1023979_CocheC53	82874_Fomme1	246532_Umbra1	35703_Treme1	1241578_Aurde31	509431_Lenti61	1829_Neucr2	51316_Coere1	64919_Aurde31	4553_Ashgo11	91025_Conpu1	55911_Botbo1	55659_Ganpr1	438_Sacce1	29843_Picst3	4878_Cangl	1234296_Schco3	1183684_Aurde31	7923_Sorma	135523_Galma1	299169_Umbra1	7580_Botci1	13664_Treme1	1234573_Aurde31	11721_Botci1	14465_Rhior3	34799_Pench1	9429_Rhior3	3325_Zygro1	76633_Trire2	159877_Aurde31	219492_Umbra1	3236_Zygro1	15238_Botci1	269875_Crypa2	1683_Neucr2	3835_Klula1	2127_CryneH991	5946_Botci1	3877_Malgl1	4664_Aspfu1	112144_Mucci2	137054_Ganpr1	53795_Croqu1	87327_Picst3	4685_Zygro1	10144_Neucr2	8753_Fusgr1	358677_Crypa2	9363_Sorma	7651_Ustma22	43233_Plicr1	4920_Hisca1	2462_Sorma	99128_Conpu1	156_Rhoto1	65239_Crypa2	336410_Crypa2	10260_Botci1	207_Rhoto1	9266_Sporo1	1186393_CocheC53	126720_Conpu1	84793_Pench1	163498_Stehi1	5088_Fusgr1	32811_Walse1	38595_Pench1	2068_Trire2	2510346_Schco3	85170_Pench1	36021_Pench1	2275_CryneH991	9099_Pench1	26704_Dekbr2	26491_Dekbr2	110127_Stehi1	1162172_CocheC53	313240_Botbo1	1495_Ashgo11	2629_Aspfu1	3881_Hisca1	5260_Botci1	339908_Crypa2	64378_Crypa2	58561_Trire2	340931_Crypa2	5654_Hisca1	4509_Hisca1	137247_Galma1	13160_Fusgr1	4370_Botci1	6918_Neucr2	338853_Crypa2	10814_Fusgr1	4544_Tapde11	70972_Trire2	4668_Hisca1	1177577_CocheC53	324326_Crypa2	4830_Botci1	251667_Crypa2	2734_Aspfu1	38477_Pench1	7120_Sorma	138398_Conpu1	287451_Crypa2	10909_Ustma22	20010_Walse1	33737_Walse1	269108_Crypa2	52510_Walse1	2897_Hisca1	1027392_CocheC53	4254_Malgl1	1156672_CocheC53	1090696_CocheC53	109794_Conpu1	60765_Walse1	60764_Walse1	33094_Walse1	73074_Pench1	465490_Copci	4998_Schpo1	64023_Crypa2	30975_Walse1	264767_Crypa2	112688_Botbo1	1127714_CocheC53	3922_Tapde11	5076_Schpo1	5207_Fusgr1	9488_Sporo1	60509_Walse1	32723_Walse1	56_Zygro1	1118261_CocheC53	150815_Stehi1	10336_Sorma	2698170_Schco3	1650_Sacce1	2025_Cangl	5399_Sorma	1649_Sacce1	3412_Cangl	51639_Dekbr2	4020_Klula1	2491252_Schco3	57820_Canalb1	33820_Picst3	5319_Sacce1	4919_Debha1	54747_Canalb1	5594_Dekbr2	14879_Rhior3	139641_Phybl2	1163460_CocheC53	1242236_Aurde31	4822_Falba	12198_Rhior3	3878_Malgl1	84267_Gloin1	4438_Gloin1	59_Botci1	6966_Botci1	3234_Aspfu1	3243_Aspfu1	4284_Fusgr1	1152439_CocheC53	5410_CryneH991	5956_CryneH991	60724_Walse1	4109_CryneH991	13412_Sporo1	161507_Fomme1	9685_Neucr2	85477_Pench1	65398_Pench1	5618_Aspfu1	60723_Walse1	16131_Botci1	8694_Fusgr1	107936_Trire2	8248_Hisca1	3301_Sorma	60726_Walse1	8848_Botci1	293581_Crypa2	2909_Rhoto1	13488_Ustma22	287666_Crypa2	13007_Fusgr1	34887_Pench1	534168_Copci	4487_Aspfu1	2856_Neucr2	7398_Hisca1	607146_Lenti61	2890_Sorma	2889_Sorma	25278_Sporo1	12600_Ustma22	34133_Pench1	150748_Ganpr1	3813_Neucr2	4704_Aspfu1	137249_Galma1	1309001_Aurde31	4705_Aspfu1	305_Hisca1	4714_Aspfu1	75931_Pench1	5407_Botci1	3369_Pucgr2	80423_Pench1	10662_Ustma22	28036_Trire2	10362_Sorma	388657_Copci	5919_Aspfu1	10480_Pench1	4150_Botci1	4240_Tapde11	8849_Botci1	7287_Aspfu1	3814_Neucr2	6309_Pucgr2	9730_Aspfu1	1504_Schpo1	1338543_Aurde31	1085665_Aurde31	135396_Punst1	40003_Plicr1	107930_Stehi1	137873_Punst1	33311_Ganpr1	1161080_Aurde31	1353484_Aurde31	112_Debha1	1627_Botci1	28359_Punst1	16955_Conpu1	42476_Punst1	10556_Neucr2	597_Rhoto1	649693_Lenti61	145232_Botbo1	14149_Botci1	8300_Botci1	13_Schpo1	510577_Lenti61	3308_Botci1	10928_Botci1	518911_Lacbi2	10929_Botci1	698735_Croqu1	6658_Botci1	63507_Galma1	317415_Lacbi2	696135_Croqu1	42184_Croqu1	94985_Mellp23	14122_Botci1	14148_Botci1	358184_Crypa2	4239_Tapde11	2238_Malgl1	595797_Galma1	280118_Copci	58506_Conpu1	157006_Gloin1	9120_Gloin1	341_Debha1	2178_Debha1	30933_Fomme1	32794_Gloin1	2311_Hisca1	27506_Sporo1	4261_Malgl1	31183_Ganpr1	48013_Ganpr1	148615_Ganpr1	4722_Zygro1	443314_Lacbi2	439492_Lacbi2	1037_Pench1	5333_Pench1	62095_Phybl2	151115_Phybl2	132837_Punst1	1234_Rhior3	163316_Stehi1	71817_Trire2	12101_Ustma22	7523_Ustma22
16843_Mydma	8005_Aspfu1	15569_Rhior3	7987_Rhior3	5119_Rhior3	35_Rhior3	13822_Rhior3	4983_Rhior3	42_Rhior3	445_Rhior3	113_Rhior3	16785_Rhior3	5078_Rhior3	12045_Rhior3	11619_Rhior3	15690_Rhior3	15686_Rhior3	23_Rhior3	794_Rhior3	6803_Rhior3	1623_Rhior3	8148_Rhior3	12918_Rhior3	12548_Rhior3	14537_Rhior3	7608_Rhior3	1608_Rhior3	9496_Rhior3	8322_Rhior3	3114_Rhior3	4108_Rhior3	1667_Rhior3	15010_Rhior3	10451_Rhior3	3929_Rhior3	6885_Rhior3	4096_Rhior3	11035_Rhior3	11335_Rhior3	14520_Rhior3	16629_Rhior3	18036_Treme1	6894_Rhior3	5085_Rhior3	9050_Rhior3	4733_Rhior3	10470_Rhior3	16138_Rhior3	8501_Rhior3	4736_Rhior3	3137_Rhior3	25138_Treme1	270003_Crypa2	14813_Rhior3	8554_Capow	27576_Treme1	13068_Rhior3	14816_Rhior3	455_Rhior3	3951_Rhior3	1728_Rhior3	335_Rhior3	37_Rhior3	11927_Rhior3	27090_Treme1	6221_Rhior3	10449_Rhior3	11278_Rhior3	10450_Rhior3	12099_Rhior3	9229_Rhior3	14075_Rhior3	11406_Rhior3	5090_Rhior3	9336_Rhior3	8325_Rhior3	7801_Capow	8730_Capow	13066_Rhior3	1272_Rhior3	12040_Mydma	8623_Capow	17467_Rhior3	8546_Capow	8392_Capow	8097_Capow	7771_Capow	3981_Rhior3	5632_Rhior3	13821_Rhior3	8633_Capow	2292_Rhior3	8788_Capow	8460_Capow	3262_Rhior3	4981_Rhior3	8386_Capow	7863_Rhior3	8235_Capow	9332_Rhior3	8524_Capow	20885_Mydma	10080_Rhior3	6311_Rhior3	151143_Fomme1	8779_Rhior3	8382_Capow	2351_Rhior3	15367_Rhior3	9349_Rhior3	7363_Rhior3	4098_Rhior3	15689_Rhior3	3979_Rhior3	439427_Lacbi2	8302_Capow	9337_Rhior3	10035_Rhior3	12389_Rhior3	7435_Rhior3	7972_Rhior3	114624_Botbo1	13130_Rhior3	7988_Rhior3	3948_Rhior3	1732_Rhior3	12662_Rhior3	12038_Rhior3	5213_Rhior3	6223_Rhior3	8764_Capow	8726_Capow	12473_Rhior3	15680_Rhior3	12583_Rhior3	562_Rhior3	7788_Capow	66355_Treme1	120_Rhior3	68066_Gloin1	12908_Rhior3	12598_Rhior3	1031_Rhior3	521_Rhior3	13731_Rhior3	8385_Capow	14916_Rhior3	5636_Rhior3	5708_Rhior3	8733_Rhior3	8526_Capow	8480_Capow	8618_Capow	15504_Rhior3	8789_Rhior3	8646_Rhior3	122_Rhior3	16844_Rhior3	6770_Rhior3	6674_Rhior3	6662_Rhior3	5198_Rhior3	4931_Rhior3	4925_Rhior3	2814_Rhior3	14793_Rhior3	8760_Capow	16782_Rhior3	8416_Rhior3	6210_Rhior3	11615_Rhior3	7963_Rhior3	7606_Rhior3	5668_Rhior3	3911_Rhior3	15107_Mydma	15521_Rhior3	3972_Rhior3	8006_Rhior3	51780_Stehi1	49183_Gloin1	15671_Rhior3	13186_Rhior3	13810_Rhior3	6743_Rhior3	597760_Lacbi2	27317_Treme1	7970_Rhior3	12401_Rhior3	3144_Rhior3	11214_Rhior3	15012_Rhior3	8146_Rhior3	11873_Rhior3	71560_Gloin1	13792_Rhior3	10082_Rhior3	4104_Rhior3	4538_Rhior3	12891_Rhior3	1612_Rhior3	1610_Rhior3	16621_Rhior3	46946_Gloin1	14811_Rhior3	12388_Rhior3	325_Rhior3	4563_Rhior3	14066_Rhior3	563_Rhior3	13165_Rhior3	14852_Rhior3	21509_Mydma	13811_Rhior3	8638_Rhior3	15675_Rhior3	13177_Rhior3	7018_Rhior3	1239_Rhior3	8741_Capow	11223_Rhior3	11303_Rhior3	14952_Rhior3	112330_Phybl2	10052_Rhior3	4976_Rhior3	14934_Rhior3	8688_Rhior3	12368_Rhior3	477395_Lacbi2	16891_Treme1	13804_Rhior3	8625_Capow	8595_Capow	8301_Capow	7917_Capow	13060_Rhior3	113666_Mucci2	26485_Phybl2	14812_Rhior3	7361_Rhior3	2126_Rhior3	2042_Rhior3	4518_Rhior3	151946_Phybl2	16166_Mydma	14925_Rhior3	7441_Rhior3	14932_Rhior3	3928_Rhior3	3125_Rhior3	2055_Rhior3	12367_Rhior3	44496_Gloin1	19762_Punst1	321_Rhior3	14814_Rhior3	49096_Gloin1	114_Rhior3	13017_Rhior3	111447_Phybl2	8704_Rhior3	20486_Mydma	11414_Rhior3	9094_Rhior3	11024_Rhior3	4295_Rhior3	1237_Rhior3	303_Rhior3	6225_Rhior3	1719_Rhior3	5215_Polpo	20825_Mydma	1102741_Aurde31	321435_Copci	2468255_Schco3	2474494_Schco3	96437_Fomme1	515010_Lenti61	327339_Copci	471590_Lenti61	9372_Rhior3	8244_Rhior3	9334_Rhior3	10088_Rhior3	11272_Rhior3	17169_Rhior3	13505_Rhior3	14930_Rhior3	2047_Rhior3	15210_Rhior3	12607_Rhior3	11387_Rhior3	3961_Rhior3	12922_Rhior3	4582_Rhior3	7087_Rhior3	14789_Rhior3	14090_Rhior3	4956_Rhior3	111350_Stehi1	15369_Rhior3	510_Rhior3	322_Rhior3	15197_Rhior3	993_Rhior3	12587_Rhior3	4113_Rhior3	17091_Rhior3	14923_Rhior3	14530_Rhior3	4958_Rhior3	11602_Rhior3	3964_Rhior3	3931_Rhior3	4999_Rhior3	2565_Rhior3	8785_Rhior3	7356_Rhior3	6325_Rhior3	6323_Rhior3	7956_Rhior3	2299_Rhior3	10448_Rhior3	74864_Gloin1	3517_Rhior3	10459_Rhior3	6203_Rhior3	4994_Rhior3	13488_Rhior3	13174_Rhior3	11589_Rhior3	13184_Rhior3	7443_Rhior3	12658_Rhior3	15202_Rhior3	3956_Rhior3	3968_Rhior3	3367_Rhior3	11606_Rhior3	14079_Rhior3	4587_Rhior3	7357_Rhior3	8133_Rhior3	119524_Phybl2	4405_Rhior3	2045_Rhior3	1550_Rhior3	15904_Rhior3	1348_Rhior3	5650_Rhior3	12042_Rhior3	12537_Rhior3	12589_Rhior3	4502_Rhior3	8776_Rhior3	12928_Rhior3	15358_Rhior3	13489_Rhior3	4564_Rhior3	12582_Rhior3	4959_Rhior3	2024_Rhior3	1353_Rhior3	955_Rhior3	101143_Phybl2	4499_Rhior3	16626_Rhior3	17134_Rhior3	10050_Rhior3	16033_Rhior3	6752_Rhior3	7601_Rhior3	1240_Rhior3	8323_Rhior3	12894_Rhior3	6737_Rhior3	11613_Rhior3	569_Rhior3	17168_Rhior3	2066_Rhior3	16650_Rhior3	10053_Rhior3	9341_Rhior3	65640_Treme1	15520_Rhior3	1779975_Morel2	1424_Rhior3	1665_Rhior3	78766_Gloin1	11587_Rhior3	14076_Rhior3	10038_Rhior3	13162_Rhior3	12375_Rhior3	9672_Rhior3	4293_Rhior3	2134_Rhior3	3507_Rhior3	13718_Rhior3	10917_Rhior3	14942_Rhior3	15_Rhior3	6206_Rhior3	14109_Rhior3	11027_Rhior3	654261_Lenti61	42572_Aurde31	9696_Rhior3	12579_Rhior3	12573_Rhior3	7967_Rhior3	8700_Rhior3	8502_Rhior3	8259_Rhior3	15346_Rhior3	3241_Rhior3	10912_Rhior3	15562_Rhior3	6818_Rhior3	17081_Rhior3	15899_Rhior3	4522_Rhior3	14817_Rhior3	5142_Rhior3	5143_Rhior3	15345_Rhior3	7453_Rhior3	11019_Rhior3	606826_Lacbi2	8257_Rhior3	7604_Rhior3	9373_Rhior3	568_Rhior3	12593_Rhior3	13080_Rhior3	10048_Rhior3	1243_Rhior3	11040_Rhior3	15371_Rhior3	2026_Rhior3	9333_Rhior3	7002_Rhior3	11275_Rhior3	15350_Rhior3	1263_Rhior3	571_Rhior3	17182_Rhior3	17152_Rhior3	15676_Rhior3	14862_Rhior3	11401_Rhior3	9046_Rhior3	8004_Rhior3	6976_Rhior3	4997_Rhior3	2352_Rhior3	2140_Rhior3	12580_Rhior3	2355_Rhior3	15203_Rhior3	3918_Rhior3	5084_Rhior3	5634_Rhior3	12973_Rhior3	12545_Rhior3	11875_Rhior3	11386_Rhior3	14094_Rhior3	10446_Rhior3	5081_Rhior3	15540_Mydma	14810_Rhior3	4126_Rhior3	4120_Rhior3	15516_Rhior3	6198_Rhior3	10460_Rhior3	14947_Rhior3	4966_Rhior3	6_Rhior3	3243_Rhior3	12902_Rhior3	7445_Rhior3	11624_Rhior3	1347_Rhior3	10045_Rhior3	12914_Rhior3	12602_Rhior3	6195_Rhior3	8692_Rhior3	7607_Rhior3	4492_Rhior3	8282_Rhior3	3104_Rhior3	8783_Rhior3	13078_Rhior3	7434_Rhior3	6993_Rhior3	7452_Rhior3	17080_Rhior3	15559_Rhior3	7971_Rhior3	2044_Rhior3	6201_Rhior3	802_Rhior3	14791_Rhior3	8508_Rhior3	15752_Rhior3	15561_Rhior3	7983_Rhior3	12101_Rhior3	17178_Rhior3	12604_Rhior3	8558_Rhior3	4116_Rhior3	7986_Rhior3	8777_Rhior3	8262_Rhior3	12603_Rhior3	9493_Rhior3	9225_Rhior3	8690_Rhior3	449_Rhior3	14107_Rhior3	8020_Rhior3	13827_Rhior3	2297_Rhior3	9_Rhior3	9488_Rhior3	14931_Rhior3	14956_Rhior3	5639_Rhior3	8737_Rhior3	8139_Rhior3	6738_Rhior3	6226_Rhior3	1242_Rhior3	11041_Rhior3	15930_Rhior3	13156_Rhior3	53262_Morel2	17449_Rhior3	3973_Rhior3	13634_Rhior3	12574_Rhior3	16786_Rhior3	12900_Rhior3	11411_Rhior3	11614_Rhior3	7965_Rhior3	12044_Rhior3	6907_Mydma	79690_Gloin1	14787_Rhior3	10458_Rhior3	12554_Rhior3	10513_Rhior3	14927_Rhior3	4727_Rhior3	3916_Rhior3	13616_Rhior3	15480_Rhior3	9347_Rhior3	8791_Rhior3	469886_Lenti61	464021_Lenti61	471468_Lenti61	469577_Lenti61	468028_Lenti61	469261_Lenti61	472496_Lenti61	471785_Lenti61	4989_Rhior3	4644_Mydma	8230_Capow	8437_Capow	8255_Capow	7457_Rhior3	16777_Rhior3	5168_Rhior3	81612_Coere1	4411_Rhior3	15685_Rhior3	11020_Rhior3	436104_Lacbi2	7456_Rhior3	3257_Rhior3	17423_Mydma	4558_Rhior3	16034_Rhior3	12581_Rhior3	67357_Phybl2	12897_Rhior3	15683_Rhior3	119834_Phybl2	5578_CryneH991	35730_Treme1	845_Rhior3	50123_Gloin1	18419_Phybl2	153134_Phybl2	32972_Morel2	6162_Mydma	47884_Gloin1	64527_Gloin1	145855_Phybl2	16631_Rhior3	3263_Rhior3	16625_Rhior3	3912_Rhior3	9218_Rhior3	4497_Rhior3	7442_Rhior3	15216_Rhior3	299_Rhior3	10099_Rhior3	17446_Rhior3	116_Rhior3	324_Rhior3	14912_Rhior3	4970_Rhior3	8498_Rhior3	8507_Rhior3	3508_Rhior3	5144_Rhior3	803_Rhior3	13166_Rhior3	12592_Rhior3	10447_Rhior3	9390_Rhior3	7978_Mydma	149129_Phybl2	1943_Rhior3	4109_Rhior3	15702_Rhior3	4987_Rhior3	11277_Rhior3	15351_Rhior3	3344_Rhior3	13008_Rhior3	9219_Rhior3	6214_Rhior3	14089_Rhior3	9342_Rhior3	8132_Rhior3	323_Rhior3	15571_Rhior3	14531_Rhior3	5712_Rhior3	2050_Rhior3	14080_Rhior3	3362_Rhior3	13621_Rhior3	1281_Rhior3	10042_Rhior3	4427_Rhior3	9357_Fusgr1	14529_Rhior3	17175_Rhior3	13604_Rhior3	9665_Rhior3	6816_Rhior3	13824_Rhior3	8150_Rhior3	10036_Rhior3	11302_Rhior3	15925_Rhior3	15458_Rhior3	6135_Mydma	6898_Rhior3	7372_Rhior3	15678_Rhior3	15898_Rhior3	5641_Rhior3	6309_Rhior3	16630_Rhior3	16023_Rhior3	4988_Rhior3	16779_Rhior3	10925_Rhior3	9366_Rhior3	13629_Rhior3	15893_Rhior3	14792_Rhior3	15479_Rhior3	8283_Rhior3	11379_Rhior3	8255_Rhior3	330_Rhior3	484406_Botbo1	3959_Rhior3	16301_Rhior3	4968_Rhior3	5013_Rhior3	3971_Rhior3	5623_Rhior3	15567_Rhior3	2685_Rhior3	334_Rhior3	13825_Rhior3	106_Rhior3	6621_Rhior3	7985_Rhior3	15507_Rhior3	4975_Rhior3	4980_Rhior3	8723_Rhior3	7010_Rhior3	6751_Rhior3	4133_Rhior3	11611_Rhior3	561_Rhior3	3139_Rhior3	9382_Rhior3	8279_Rhior3	35527_Botbo1	11622_Rhior3	3130_Rhior3	20471_Phybl2	786_Rhior3	779_Rhior3	8736_Rhior3	9617_Rhior3	14099_Rhior3	70078_Treme1	63424_Conpu1	605064_Lacbi2	607285_Lacbi2	78417_Plicr1	34745_Treme1	19624_Morel2	27470_Gloin1	1038_Rhior3	12588_Rhior3	5000_Rhior3	13612_Rhior3	69016_Treme1	13622_Rhior3	5656_Rhior3	2517300_Schco3	14181_Dmel	13395_Mydma	3915_Rhior3	78040_Gloin1	59646_Phybl2	17677_Mydma	102_Rhior3	93197_Gloin1	15903_Rhior3	71012_Phybl2	16136_Rhior3	11905_Rhior3	15673_Rhior3	295_Rhior3	674298_Morel2	46665_Gloin1	70553_Phybl2	6381_Rhior3	119888_Phybl2	141904_Phybl2	12888_Rhior3	11239_Rhior3	115402_Mucci2	5409_Rhior3	62800_Phybl2	17377_Rhior3	10759_Rhior3	7312_Rhior3	15917_Rhior3	446_Rhior3	89650_Gloin1	12354_Rhior3	308_Mydma	7991_Rhior3	6304_Rhior3	3126_Rhior3	2304_Rhior3	5087_Rhior3	7423_Rhior3	8644_Rhior3	106388_Mucci2	1357_Rhior3	2316_Rhior3	15681_Rhior3	10049_Rhior3	5096_Rhior3	7428_Rhior3	2301_Rhior3	9697_Rhior3	15572_Rhior3	11626_Rhior3	12585_Rhior3	5643_Rhior3	4539_Rhior3	33_Rhior3	16775_Rhior3	16617_Rhior3	15570_Rhior3	1238_Rhior3	4131_Rhior3	3267_Rhior3	12600_Rhior3	7735_Rhior3	2564_Rhior3	7581_Rhior3	12969_Rhior3	7362_Rhior3	7371_Rhior3	7369_Rhior3	7084_Rhior3	12555_Rhior3	607885_Lacbi2	337_Rhior3	3962_Rhior3	8149_Rhior3	7866_Rhior3	3265_Rhior3	17148_Rhior3	9558_Rhior3	8505_Rhior3	5649_Rhior3	15526_Rhior3	12578_Rhior3	38_Rhior3	15475_Rhior3	14829_Rhior3	13081_Rhior3	10474_Rhior3	1607_Rhior3	14855_Rhior3	12103_Rhior3	10929_Rhior3	1736_Rhior3	11596_Rhior3	14924_Rhior3	10041_Rhior3	2357_Rhior3	7364_Rhior3	7368_Rhior3	6209_Rhior3	11408_Rhior3	15517_Rhior3	3356_Rhior3	13431_Rhior3	12542_Rhior3	15448_Rhior3	4100_Rhior3	7994_Rhior3	12100_Rhior3	13610_Rhior3	3945_Rhior3	9350_Rhior3	17452_Rhior3	3363_Rhior3	5642_Rhior3	3505_Rhior3	11297_Rhior3	8277_Rhior3	972_Rhior3	4417_Rhior3	13717_Rhior3	6322_Rhior3	15446_Rhior3	14794_Rhior3	8563_Rhior3	9059_Rhior3	10089_Rhior3	15001_Rhior3	14999_Rhior3	15489_Rhior3	16628_Rhior3	6734_Rhior3	12355_Rhior3	13067_Rhior3	10081_Rhior3	13816_Rhior3	4514_Rhior3	567_Rhior3	971_Rhior3	7024_Rhior3	298_Rhior3	13820_Rhior3	3949_Rhior3	2353_Rhior3	8496_Rhior3	14515_Rhior3	8706_Rhior3	13606_Rhior3	2052_Rhior3	1668_Rhior3	16787_Rhior3	798_Rhior3	14091_Rhior3	15201_Rhior3	6884_Rhior3	1778441_Morel2	1773_Rhior3	7183_Rhior3	6072_Rhior3	17344_Rhior3	11676_Rhior3	11321_Rhior3	2095_Rhior3	17227_Rhior3	2808_Rhior3	5001_Rhior3	10546_Rhior3	4844_Rhior3	7489_Rhior3	12040_Rhior3	4554_Rhior3	9383_Rhior3	8263_Rhior3	13619_Rhior3	5114_Rhior3	3264_Rhior3	973_Rhior3	14521_Rhior3	13618_Rhior3	9699_Rhior3	14808_Rhior3	11906_Rhior3	9663_Rhior3	8488_Rhior3	11021_Rhior3	14819_Rhior3	3969_Rhior3	4977_Rhior3	9679_Rhior3	8280_Rhior3	1262_Rhior3	8008_Rhior3	2048_Rhior3	2049_Rhior3	15199_Rhior3	15196_Rhior3	15023_Rhior3	12595_Rhior3	6879_Rhior3	6997_Rhior3	8746_Rhior3	9489_Rhior3	17111_Rhior3	5089_Rhior3	8245_Rhior3	13430_Rhior3	14831_Rhior3	3943_Rhior3	14929_Rhior3	8240_Rhior3	11609_Rhior3	16778_Rhior3	15045_Rhior3	6893_Rhior3	7455_Rhior3	2058_Rhior3	15022_Rhior3	15921_Rhior3	4986_Rhior3	15353_Rhior3	15349_Rhior3	5141_Rhior3	5115_Rhior3	5080_Rhior3	2059_Rhior3	8504_Rhior3	1766906_Morel2	11922_Rhior3	15207_Rhior3	1037_Rhior3	2329_Rhior3	14505_Rhior3	4160_Rhior3	151165_Phybl2	6877_Rhior3	140212_Phybl2	8566_Rhior3	117_Rhior3	14067_Rhior3	40021_Morel2	138355_Phybl2	9381_Rhior3	4734_Rhior3	5215_Rhior3	15476_Rhior3	6887_Rhior3	5133_Rhior3	68686_Phybl2	69519_Phybl2	4957_Rhior3	5272_Rhior3	12561_Rhior3	957_Rhior3	50600_Morel2	144355_Phybl2	6989_Rhior3	64463_Treme1	9152_Rhior3	60255_Phybl2	66222_Phybl2	13007_Rhior3	13453_Rhior3	38988_Morel2	39169_Morel2	145182_Phybl2	14479_Gloin1	448958_Lacbi2	157251_Stehi1	95887_Morel2	1809979_Morel2	1782709_Morel2	107511_Mucci2	72204_Phybl2	151925_Phybl2	66703_Phybl2	60422_Phybl2	60695_Phybl2	117632_Phybl2	145187_Phybl2	153085_Phybl2	58057_Treme1
11707_Allma1	14037_Allma1	34138_Catan2	37178_Catan2	16105_Allma1	3623_Allma1	8457_Allma1	131093_Phybl2	250003_Umbra1	110439_Mucci2	1540014_Catan2	4076_Spipu1	1513883_Catan2	12478_Rhior3	14223_Allma1	16805_Batde5	93025_Morel2	279_Capow	241332_Gloin1	166009_Mucci2	10142_Conco1	291120_Ganpr1	134863_Morel2	6665_Allma1	8710_Allma1	4303_Allma1	6670_Allma1	1436994_Catan2	16160_Allma1	1159_Sacce1	15245_Dmel	15244_Dmel	15241_Dmel	17067_Allma1	22549_Morel2	15240_Dmel	15237_Dmel	15243_Dmel	15249_Dmel	15251_Dmel	1529_Allma1	15227_Morel2	15250_Dmel	15246_Dmel	2320_Zygro1	4314_Cangl	15252_Dmel	21643_Sporo1	15248_Dmel	15242_Dmel	9402_Coere1	16158_Allma1	15247_Dmel	15238_Dmel	15235_Dmel	1932_Tapde11	74857_Morel2	16164_Allma1	15239_Dmel	4743_Klula1	29623_Morel2	15435_Morel2	73774_Morel2	72376_Conpu1	1207_Schpo1	6589_Aspfu1	55537_Canalb1	2517716_Schco3	31770_Morel2	42049_Treme1	15228_Morel2	4406_Ashgo11	6265_Rhoto1	526327_Lenti61	24611_Pench1	4891_Neucr2	121498_Stehi1	3096_Monbr	70510_Picst3	6461_Fusgr1	888226_Morel2	19330_Morel2	4586_Caeel	7672_Cioin	130101_Ganpr1	232908_Galma1	3713_Debha1	132534_Morel2	137791_Morel2	8617_Allma1	90809_Punst1	111441_CocheC53	4581_Caeel	153656_Catan2	284080_Crypa2	382798_Copci	144304_Plicr1	15257_Morel2	60522_Dekbr2	68909_Morel2	76227_Dekbr2	305568_Lacbi2	4579_Caeel	15304_Mydma	122988_Trire2	137973_Morel2	4578_Caeel	1497717_Catan2	114230_Aurde31	29151_Morel2	6803_Allma1	8635_Polpo	4580_Caeel	4576_Caeel	2652_CryneH991	4577_Caeel	9791_Ustma22	20296_Morel2	37342_Coere1	15236_Dmel	11628_Pucgr2	4583_Caeel	32366_Morel2	25109_Coere1	113143_Morel2	125240_Ganpr1	114403_Morel2	74591_Coere1	2373_Schpo1	134958_Morel2	1268204_Catan2	115693_Morel2	47871_Mellp23	4975_Zygro1	2126_Klula1	32893_Walse1	2996_Allma1	3064_Debha1	55936_Croqu1	128490_Catan2	3246_Falba	121980_Catan2	55092_Canalb1	9753_Batde5	252262_Umbra1	394_Malgl1	57528_Botbo1	52961_Catan2	6000_Allma1	6784_Dicdi	54822_Picst3	41119_Catan2	4582_Caeel	6786_Dicdi	4004_Sacce1	18172_Batde5	1143_Cangl	3580_Dicdi	4587_Caeel	1434308_Catan2	59803_Canalb1	2266_Polpo	95715_Ganpr1	145262_Plicr1	19380_Batde5	17659_Morel2	36940_Picst3	1514716_Catan2	319144_Plicr1	56781_Catan2	7396_Allma1	144532_Stehi1	9701_Thetr	297102_Lacbi2	502586_Copci	91484_Stehi1	480521_Copci	32401_Picst3	24825_Dmel	24821_Dmel	24823_Dmel	135748_Conpu1	10220_Thetr	39929_Plicr1	244520_Galma1	7675_Polpo	524966_Lenti61	318236_Lacbi2	88497_Conpu1	2627190_Schco3	39959_Plicr1	243140_Galma1	5371_Aspfu1	4830_Polpo	30251_Picst3	19074_Fomme1	438054_Copci	1332719_Aurde31	9161_Spipu1	174237_Plicr1	4360_Zygro1	294740_Umbra1	8_Sporo1	494370_Copci	7841_Thetr	244528_Galma1	144722_Stehi1	3971_Sacce1	579100_Lenti61	10175_Dmel	1181112_Schco3	35334_Batde5	244748_Galma1	165735_Fomme1	2701_Capow	74042_Morel2	6709_Aspfu1	173_Batde5	19926_Batde5	25633_Dmel	25632_Dmel	109184_CocheC53	1168_Cangl	687_Debha1	4033_Falba	57028_Botbo1	34790_Botbo1	2637190_Schco3	69625_Picst3	15027_Rhior3	123188_Punst1	8152_Neucr2	21845_Dmel	1322813_Aurde31	2804_Klula1	1241746_Aurde31	1214398_Aurde31	637_Cangl	75232_Stehi1	68_Batde5	11230_Pucgr2	20822_Batde5	16370_Dmel	16369_Dmel	18633_Batde5	1006_Pench1	4077_Dicdi	1301_Tapde11	16406_Allma1	2057_Rhoto1	22764_Morel2	9650_Botci1	60398_Picst3	133124_Ganpr1	257562_Umbra1	1893946_Morel2	16563_Allma1	144346_Stehi1	8012_Spipu1	4851_Dmel	16549_Allma1	179185_Mucci2	16641_Morel2	2641_Debha1	1225_Debha1	1231391_Aurde31	6895_Dicdi	61533_Ganpr1	18647_Dmel	18646_Dmel	2864_Sacce1	185838_Phybl2	4850_Dmel	1406073_Aurde31	9215_Hisca1	6349_Dmel	6348_Dmel	7670_Thetr	78490_Gloin1	272012_Galma1	3628_Dicdi	2627111_Schco3	145960_Punst1	137615_Botbo1	99748_Conpu1	1493473_Catan2	16233_Allma1	13919_Gloin1	2990_Capow	49071_Picst3	9975_Rhior3	2900_Sacce1	77740_Picst3	18396_Allma1	7193_Dicdi	11954_Batde5	1500450_Catan2	673_Hisca1	8736_Botci1	102054_Aurde31	62320_Dekbr2	6155_Dmel	139417_Mucci2	139702_Mucci2	1736_Klula1	3467_Monbr	87513_Punst1	153502_Mucci2	167467_Conpu1	70395_Aurde31	301178_Lacbi2	787_Allma1	10076_Allma1	80146_Morel2	128884_Ganpr1	15563_Allma1	6900_Dicdi	44369_Treme1	16104_Allma1	8507_Allma1	580106_Lenti61	533_Dmel	532_Dmel	8302_Ustma22	14605_Batde5	143604_Fomme1	95518_Morel2	141381_Fomme1	81250_Conpu1	4009_Ashgo11	42353_Coere1	245025_Umbra1	2847_Monbr	1219576_Aurde31	73604_Gloin1	297457_Lacbi2	2159_Enthi	16409_Allma1	188922_Umbra1	1182980_Catan2	179201_Botbo1	31633_Morel2	4464_Dekbr2	984_Ashgo11	50018_Punst1	479144_Copci	145704_Stehi1	3090_Spipu1	5415_Rhoto1	36522_Plicr1	1231290_Catan2	96064_Phybl2	192932_Umbra1	10447_Fusgr1	83954_Conpu1	10389_Allma1	171210_Fomme1	69340_Gloin1	1079_Allma1	1078_Allma1	500030_Copci	1221_Rozal11	80027_Conco1	137048_Morel2	24634_Dmel	9044_Spipu1	22104_Trire2	4780_Dicdi	3089_Spipu1	27765_Treme1	105322_Phybl2	570771_Lenti61	730_CryneH991	1495_Neucr2	47751_Conpu1	16440_Walse1	108521_Morel2	7164_Neucr2	14968_Allma1	242167_Galma1	792794_Galma1	2783_Allma1	10429_Sorma	3139_CryneH991	26106_Botbo1	84777_Conpu1	1185562_Orpsp11	96053_Phybl2	223508_Galma1	379580_Copci	58966_Canalb1	26897_Pench1	233756_Umbra1	100758_Coere1	12634_Fusgr1	84830_Galma1	2524154_Schco3	17472_Allma1	104483_Phybl2	6254_Debha1	6718_Allma1	3687_Enthi	80678_Conco1	105982_Fomme1	105731_Phybl2	3086_Tapde11	140504_Conpu1	3460_Thetr	96028_Phybl2	10736_Sporo1	3767_Polpo	793_Fusgr1	422760_Morel2	864_Rhoto1	1166919_Schco3	503157_Lenti61	965_Tapde11	1917_Malgl1	388319_Copci	1914_Malgl1	40574_Picst3	1329172_Aurde31	15499_Allma1	19081_Sporo1	1134115_Schco3	1866326_Morel2	34568_Morel2	56092_Catan2	6715_Allma1	59529_Walse1	10920_Salro	61330_Botbo1	81350_Crypa2	96077_Conpu1	4578_Rhoto1	33239_Pench1	7527_Capow	1243455_Aurde31	129831_Botbo1	7263_Ustma22	79510_Trire2	121031_Fomme1	82491_Coere1	904_Aspfu1	8049_Botci1	2177_Pucgr2	1197057_Aurde31	1876_Schpo1	3658_Malgl1	7167_Sorma	28299_Treme1	92667_Plicr1	105709_Croqu1	702353_Plicr1	61920_Galma1	132209_Punst1	7592_Salro	369155_Copci	1895_Debha1	8420_Batde5	13144_Pucgr2	6070_Enthi	1324293_Aurde31	42903_Treme1	61439_Walse1	305749_Botbo1	6607_Aspfu1	4584_Caeel	92730_Batde5	38635_Treme1	16198_Allma1	56176_Trire2	26839_Botbo1	7539_Ustma22	1330290_Aurde31	145962_Stehi1	2038_CryneH991	182906_Aurde31	1436239_Catan2	11814_Ustma22	238844_Galma1	5438_Mnele	3524_Enthi	3092_CryneH991	224469_Galma1	87836_Catan2	60116_Trire2	1386_Rozal11	414134_Copci	7189_Monbr	1554_Aspfu1	13043_Botci1	2654_Fusgr1	275537_Plicr1	866150_Galma1	85900_Mellp23	35682_Plicr1	1322816_Aurde31	74174_Coere1	12057_Allma1	7872_Allma1	12058_Allma1	51575_Catan2	127187_Catan2	1013450_Catan2	2965_Allma1	8290_Spipu1	140453_Mucci2	78742_Conpu1	1848_Schpo1	90472_Coere1	139587_Mucci2	250126_Galma1	7004_Salro	237629_Galma1	87357_Stehi1	579664_Lenti61	186495_Botbo1	304469_Lenti61	49885_Coere1	140340_Mucci2	7397_Pucgr2	114698_Phybl2	135490_Punst1	6833_Aspfu1	134555_Galma1	106872_Fomme1	172624_Stehi1	12741_Cioin	238944_Galma1	52607_Stehi1	559321_Lenti61	127305_Stehi1	32834_Mucci2	143562_Stehi1	1334180_Aurde31	162784_Stehi1	88694_Punst1	87354_Stehi1	6441_Allma1	2662880_Schco3	2610601_Schco3	57261_Galma1	53281_Punst1	7539_Allma1	866663_Galma1	240518_Galma1	504442_Plicr1	39698_Plicr1	533195_Lenti61	144122_Plicr1	2746577_Schco3	238938_Galma1	71966_Treme1	2489677_Schco3	7396_Pucgr2	8278_Hisca1	1193774_Schco3	119100_Plicr1	383113_Lacbi2	155037_Botbo1	55872_Punst1	700101_Plicr1	154106_Plicr1	35686_Plicr1	51642_Conpu1	2618764_Schco3	238869_Galma1	615339_Lenti61	134868_Stehi1	162782_Stehi1	146052_Galma1	80944_Conpu1	36553_Botbo1	1331648_Aurde31	144423_Punst1	10541_Polpo	263529_Galma1	55747_Trire2	581092_Lenti61	65471_Phybl2	2672_Polpo	1323565_Aurde31	128700_Fomme1	104124_Punst1	30797_Botbo1	23310_Lenti61	164696_Stehi1	12149_Rhior3	238871_Galma1	186497_Botbo1	1004789_Aurde31	5993_Thetr	115071_Fomme1	117204_Punst1	2681288_Schco3	65446_Treme1	61188_Crypa2	579915_Lenti61	135495_Punst1	5432_Rhoto1	238853_Galma1	4246_Hisca1	1457024_Catan2	10079_Polpo	13255_Mydma	15971_Sporo1	100859_Botbo1	36691_Plicr1	25737_Batde5	1278111_Aurde31	1405_CryneH991	26261_Pench1	248309_Crypa2	574788_Lenti61	56800_Galma1	656919_Lenti61	1303940_Aurde31	2151_Monbr	1179396_Orpsp11	1830_Dicdi	56093_Plicr1	1402_Sorma	8483_Fusgr1	57306_Galma1	79768_Aurde31	115061_Fomme1	2674_Polpo	5868_Neucr2	250497_Crypa2	14046_Sporo1	6802_CryneH991	112504_CocheC53	13113_Sporo1	8087_Spipu1	7713_Sorma	139508_Morel2	35671_Treme1	1468_Rozal11	455_Cioin	3576_Fusgr1	137191_Fomme1	4358_Aspfu1	21115_Batde5	35758_Treme1	3543_Rhoto1	92_Enthi	49017_Punst1	4587_Sorma	8166_Monbr	141550_Punst1	1045_Neucr2	1165541_Aurde31	117244_Mellp23	1499648_Catan2	44476_Trire2	104994_Morel2	12600_Allma1	1176111_Orpsp11	1928_Allma1	93603_Stehi1	6577_Sorma	1300_Spipu1	8500_Thetr	11624_Pucgr2	7386_Allma1	32323_Treme1	5801_Dicdi	9804_Botci1	12106_Mydma	83870_Coere1	135065_Botbo1	12275_Morel2	189572_Phybl2	1235407_Aurde31	1773594_Morel2	728_Malgl1	302879_Umbra1	2404_Spipu1	33935_Batde5	1667_Cangl	13381_Rhior3	2673_Polpo	5588_Allma1	9455_Rhior3	12648_Gloin1	12887_Botci1	1174113_Orpsp11	100195_Crypa2	43087_Dekbr2	93717_Coere1	79410_Gloin1	5316_Spipu1	3627_Dicdi	1927_Allma1	669974_Croqu1	484989_Morel2	11636_Botci1	1186577_Orpsp11	7022_Dicdi	3099_Tapde11	6489_Gloin1	8441_Mnele	331_Mydma	88614_Batde5	55630_Catan2	7021_Allma1	254718_Crypa2	435_Mnele	1441906_Catan2	16195_Allma1	106024_CocheC53	66111_Trire2	92902_CocheC53	112393_CocheC53	52445_Catan2	973_Rozal11	8568_Allma1	51974_Conpu1	14225_Allma1	13611_Cioin	18905_Allma1	18904_Allma1	8562_Cioin	1494869_Catan2	6235_Monbr	4829_Mydma	25721_Coere1	8210_Sphar	781_Capow	43667_Coere1	6622_Spipu1	94725_Coere1	2517_Sphar	43801_Coere1	38572_Mellp23	11153_Ustma22	117018_Mellp23	664859_Croqu1	1192539_Orpsp11	68757_Coere1	16261_Mnele	12381_Ustma22	10306_Ustma22	1432066_Catan2	14689_Allma1	92520_Gloin1	6707_Capow	24824_Dmel	24822_Dmel	1183822_Orpsp11	8499_Thetr	1650_Salro	53624_Conco1	345657_Crypa2	200638_Catan2	160071_Conpu1	4385_Allma1	7578_Salro	652345_Lenti61	4457_Allma1	6236_Monbr	6623_Spipu1	1653_Salro	13000_Sphar	61225_Stehi1	2768_Gloin1	19439_Allma1	4585_Caeel	91946_Conpu1	147017_Punst1	30337_Dmel	307663_Lacbi2	5587_Allma1	245072_Galma1	83852_Coere1	1174508_Orpsp11	217220_Gloin1	1497559_Catan2	3170_Salro	801_Mydma	14712_Mydma	1533385_Catan2	4014_Enthi	11237_Fusgr1	35664_Pench1	16159_Allma1	1781_Aspfu1	255497_Crypa2	7110_Fusgr1	37900_Pench1	55636_Trire2	7553_Sorma	6414_Neucr2	8642_Ustma22	2448_Fusgr1	16230_Allma1	16231_Allma1	16232_Allma1	59009_Catan2	379592_Copci	254171_Galma1	269832_Crypa2	66363_Pench1	17402_Allma1	17403_Allma1	516746_Copci	706294_Lacbi2	2808_Allma1	167619_Conpu1	2809_Allma1	11637_Botci1	4460_Allma1	157961_Stehi1	8032_Botci1	170003_Phybl2	699_CryneH991	468_Mnele	113682_Mellp23	10059_Ustma22	12566_Botci1	12674_Fusgr1	11926_Sphar	7585_Fusgr1	5602_Sporo1	78031_Conpu1	4029_Enthi	3946_Sacce1	13751_Mnele	168062_Mucci2	159763_Stehi1	7415_Dmel	12513_Botci1	16276_Botci1	4515_Cioin	11136_Fusgr1	67732_Trire2	2867_Aspfu1	7047_Aspfu1	62611_Trire2	63_Fusgr1	2307_Monbr	12955_Botci1	57683_Canalb1	10769_Cioin	9821_Sorma	67926_Treme1	5937_Aspfu1	266421_Crypa2	295262_Crypa2	1033931_CocheC53	9974_Fusgr1	54954_Trire2	7347_Neucr2	337343_Crypa2	60987_Trire2	12203_Fusgr1	347332_Crypa2	391_Neucr2	128175_Punst1	8628_Ustma22	6578_Sorma	4119_Botci1	2308_Monbr	5870_Rozal11	13001_Sphar	15010_Sphar	595_Enthi	7387_Allma1	1929_Allma1	157541_Morel2	6832_Allma1	15009_Sphar	2186_CryneH991	308351_Lacbi2	72907_Aurde31	1620_Salro	9580_Salro	3945_Sacce1	6991_Allma1	6992_Allma1	55413_Croqu1	1350913_Aurde31	9651_Botci1	7020_Allma1	4405_Mnele	48552_Coere1	341_Enthi	7159_Coere1	8013_Sphar	1332525_Aurde31	1198771_Aurde31	17432_Coere1	62329_Coere1	29444_Coere1	29992_Coere1	13483_Sphar	10464_Sorma	33737_Coere1	1124467_Aurde31	1185331_Orpsp11	89798_Batde5	4517_Thetr	186494_Botbo1	331837_Lacbi2	73481_Conpu1	8031_Botci1	6290_Botci1	126583_Catan2	11752_Botci1	16451_Cioin	6019_Sphar	16041_Botci1	9307_Pench1	54964_Catan2	1174262_Orpsp11	21374_Mydma	167718_Conpu1	69055_Stehi1	69044_Stehi1	331832_Lacbi2	778_Caeel	1182992_Catan2	46907_Punst1	1181946_Orpsp11	80226_Galma1	4516_Cioin	2701_Sphar	15943_Cioin	11626_Pucgr2	37302_Coere1	81106_Coere1	49566_Coere1	11674_Rhior3	45516_Coere1	3809_Conco1	3951_Conco1	9159_Conco1	73636_Crypa2	232276_Galma1	17413_Mydma	20369_Mydma	21025_Mydma	7798_Sphar	12999_Sphar	4250_Mnele	6341_Sphar	2127_Enthi	11325_Rhior3	11673_Rhior3	2082004_Schco3	1176824_Schco3	10938_Sphar	11927_Sphar	13481_Sphar	13482_Sphar	732_Sphar	3279_Sphar	4948_Sphar	13484_Sphar	519444_Lacbi2	1691_Sphar	15008_Sphar	6857_Sphar	32960_Sporo1	300519_Lacbi2	592926_Lacbi2	120771_Stehi1	159516_Stehi1	606406_Lenti61	513981_Lenti61	1754427_Mellp23	15882_Mnele	12536_Morel2	49751_Picst3	3731_Polpo	7800_Polpo	44783_Punst1	137695_Punst1	71_Sphar	895_Sphar	1189_Sphar	1542_Sphar	2316_Sphar	2551_Sphar	2822_Sphar	3076_Sphar	4477_Sphar	5021_Sphar	5290_Sphar	6020_Sphar	6342_Sphar	7577_Sphar	7800_Sphar	233745_Umbra1	10064_Ustma22	7660_Ustma22
1325554_Aurde31	1276925_Aurde31	178279_Aurde31	1276258_Aurde31	160148_Aurde31	1250883_Aurde31	1356537_Aurde31	5478_Rhoto1	1748_Rhoto1	400918_Copci	1756_Rhoto1	149882_Stehi1	1752_Rhoto1	145054_Conpu1	537061_Plicr1	425007_Copci	614452_Lenti61	237851_Galma1	107176_Fomme1	1755_Rhoto1	300118_Lacbi2	351001_Lenti61	609293_Lenti61	402985_Copci	435591_Plicr1	74297_Conpu1	608138_Lenti61	179929_Plicr1	111643_Conpu1	47017_Plicr1	600032_Lenti61	500927_Copci	761122_Galma1	804846_Galma1	123222_Stehi1	1229184_Aurde31	173946_Plicr1	1216980_Schco3	2281_Rhoto1	83197_Conpu1	608002_Plicr1	512718_Copci	546245_Copci	159715_Fomme1	237962_Galma1	131231_Punst1	12962_Sporo1	351086_Lenti61	1132556_Galma1	147705_Conpu1	47020_Plicr1	280164_Galma1	421260_Copci	395268_Copci	499106_Copci	137699_Punst1	283484_Lenti61	616149_Lenti61	175611_Plicr1	274600_Copci	124747_Stehi1	229182_Galma1	7067_Ustma22	447144_Copci	501338_Copci	10161_Pucgr2	242191_Plicr1	2692625_Schco3	100731_Conpu1	2545098_Schco3	411716_Plicr1	38469_Lenti61	112237_Punst1	141018_Galma1	100468_Stehi1	39397_Plicr1	169039_Stehi1	170321_Stehi1	132823_Stehi1	804733_Galma1	2625079_Schco3	206513_Copci	444368_Copci	2612834_Schco3	179482_Plicr1	541567_Copci	176478_Plicr1	442007_Copci	111602_Galma1	101239_Fomme1	146653_Galma1	2625558_Schco3	143953_Galma1	170894_Plicr1	170545_Stehi1	332417_Lacbi2	280160_Galma1	150964_Stehi1	498525_Copci	553473_Lenti61	472788_Copci	168646_Conpu1	178546_Plicr1	39708_Plicr1	39309_Plicr1	615881_Lenti61	805231_Galma1	473155_Lacbi2	148324_Galma1	1160882_Galma1	137944_Punst1	254862_Galma1	81418_Punst1	107393_Stehi1	160092_Fomme1	174939_Plicr1	249674_Galma1	45769_Plicr1	507305_Copci	176755_Plicr1	249629_Galma1	286075_Copci	151614_Galma1	168344_Conpu1	443514_Plicr1	613978_Lenti61	126138_Stehi1	592508_Lenti61	1202933_Schco3	149763_Fomme1	2639258_Schco3	120022_Stehi1	253096_Galma1	162980_Stehi1	146561_Galma1	144651_Galma1	830088_Galma1	144475_Fomme1	496740_Copci	86647_Stehi1	582952_Plicr1	466418_Galma1	702386_Plicr1	101363_Lenti61	395141_Copci	152615_Stehi1	76378_Conpu1	143743_Punst1	90905_Conpu1	169981_Stehi1	445037_Copci	606473_Lenti61	609914_Lenti61	697904_Lacbi2	683133_Lacbi2	150437_Galma1	22670_Fomme1	23354_Fomme1	580241_Lenti61	600038_Lenti61	1180244_Aurde31	170439_Stehi1	68019_Punst1	21324_Fomme1	609295_Lenti61	178647_Botbo1	179967_Plicr1	138466_Punst1	145600_Galma1	134168_Galma1	124293_Plicr1	58331_Plicr1	143928_Galma1	371421_Copci	81986_Conpu1	53303_Plicr1	310909_Lacbi2	27450_Fomme1	44609_Galma1	169105_Conpu1	126411_Punst1	18408_Copci	159155_Galma1	180237_Plicr1	141076_Galma1	235123_Galma1	159495_Galma1	321372_Lacbi2	174080_Plicr1	228156_Lenti61	169871_Lenti61	37904_Plicr1	147772_Galma1	546415_Copci	444907_Copci	163867_Conpu1	600575_Lenti61	114186_Stehi1	166480_Conpu1	174084_Plicr1	1122164_Galma1	134627_Punst1	299960_Lacbi2	94383_Plicr1	136142_Galma1	52414_Plicr1	258571_Galma1	137986_Punst1	161031_Fomme1	253725_Galma1	105610_Mellp23	653503_Lenti61	154653_Stehi1	1180124_Aurde31	137742_Galma1	280165_Galma1	101388_Fomme1	1220466_Aurde31	77361_Galma1	573842_Lenti61	157673_Conpu1	562177_Galma1	430827_Copci	570789_Lenti61	2610764_Schco3	229776_Galma1	424790_Lenti61	560578_Plicr1	594107_Lacbi2	446133_Copci	40413_Plicr1	126319_Galma1	52369_Punst1	133874_Galma1	434827_Plicr1	100595_Stehi1	444288_Copci	1180075_Aurde31	68119_Punst1	310040_Lacbi2	133875_Galma1	371772_Plicr1	120916_Conpu1	1256721_Galma1	30879_Botbo1	55063_Punst1	2614306_Schco3	83072_Conpu1	257235_Galma1	164634_Conpu1	253097_Galma1	139920_Conpu1	134361_Punst1	150579_Fomme1	82882_Conpu1	85112_Conpu1	140303_Conpu1	124206_Punst1	612003_Lenti61	597577_Lenti61	241804_Galma1	124124_Punst1	136446_Galma1	133140_Punst1	174938_Plicr1	255379_Galma1	85046_Conpu1	237853_Galma1	650703_Lenti61	575209_Lenti61	235382_Galma1	150638_Stehi1	143958_Galma1	611136_Lenti61	139610_Galma1	169214_Conpu1	32864_Botbo1	238211_Galma1	145920_Galma1	93395_Plicr1	143881_Punst1	121529_Plicr1	151711_Galma1	524484_Plicr1	1151099_Schco3	299921_Lacbi2	603923_Lenti61	70137_Galma1	480133_Copci	473361_Lacbi2	143116_Galma1	689410_Lacbi2	512303_Lenti61	212549_Lenti61	170199_Fomme1	179836_Plicr1	138739_Galma1	230723_Galma1	148554_Fomme1	154654_Stehi1	169858_Conpu1	410088_Galma1	2499948_Schco3	698817_Lacbi2	159799_Conpu1	362336_Plicr1	163134_Stehi1	38969_Plicr1	325665_Plicr1	307147_Lacbi2	78001_Conpu1	797410_Galma1	13110_Sporo1	117999_Stehi1	91911_Lenti61	182798_Botbo1	68850_Stehi1	580243_Lenti61	1316038_Aurde31	1198011_Aurde31	130433_Punst1	304496_Lacbi2	2731143_Schco3	2506764_Schco3	570750_Lenti61	144750_Galma1	478792_Copci	315197_Lacbi2	716220_Galma1	125199_Stehi1	392609_Lenti61	658045_Lenti61	1301078_Galma1	145303_Galma1	170143_Stehi1	144760_Galma1	689396_Lacbi2	82931_Conpu1	306378_Lacbi2	246829_Lenti61	133835_Punst1	145313_Galma1	358758_Lenti61	255951_Galma1	598241_Lenti61	154478_Galma1	251847_Galma1	924903_Galma1	920840_Galma1	143336_Galma1	488894_Copci	614227_Lenti61	23365_Fomme1	67859_Punst1	605176_Galma1	243550_Galma1	255074_Galma1	358653_Lenti61	272038_Galma1	145359_Galma1	158158_Stehi1	130316_Punst1	457337_Lacbi2	166285_Conpu1	616255_Lenti61	161859_Stehi1	161678_Fomme1	49566_Stehi1	132917_Galma1	447141_Copci	144642_Galma1	2509791_Schco3	615868_Lenti61	145371_Galma1	602479_Lenti61	126525_Punst1	617661_Lenti61	654338_Lenti61	373426_Plicr1	65089_Stehi1	161217_Stehi1	142611_Conpu1	253823_Galma1	370538_Plicr1	446967_Copci	170792_Fomme1	600768_Lenti61	611508_Lenti61	135409_Conpu1	609289_Lenti61	124456_Punst1	153413_Galma1	46523_Plicr1	2616882_Schco3	310382_Lacbi2	2620286_Schco3	2614543_Schco3	2625428_Schco3	202446_Lenti61	112238_Punst1	404011_Copci	123734_Stehi1	133463_Punst1	134417_Punst1	755990_Galma1	16510_Fomme1	167645_Aurde31	179652_Plicr1	655225_Lenti61	1275579_Aurde31	126606_Galma1	141116_Stehi1	25189_Fomme1	1347319_Aurde31	438095_Copci	12714_Sporo1	1335935_Aurde31	82187_Conpu1	452778_Galma1	254773_Galma1	159844_Galma1	2625423_Schco3	164101_Conpu1	638153_Lacbi2	576948_Lenti61	89135_Conpu1	567474_Plicr1	158719_Galma1	247721_Galma1	1415304_Aurde31	616144_Lenti61	139532_Galma1	615569_Lenti61	139245_Galma1	133838_Punst1	173835_Plicr1	1234455_Aurde31	125996_Punst1	145480_Conpu1	443300_Plicr1	156024_Stehi1	171173_Fomme1	594978_Lacbi2	657835_Lenti61	309859_Lacbi2	161976_Conpu1	81171_Conpu1	265447_Plicr1	134892_Punst1	511610_Copci	166720_Stehi1	220000_Galma1	236140_Schco3	170466_Stehi1	1083413_Galma1	100794_Conpu1	144753_Galma1	782971_Galma1	119617_Stehi1	786596_Galma1	13490_Pucgr2	352160_Lenti61	657656_Lenti61	821529_Galma1	156792_Fomme1	174649_Plicr1	153597_Conpu1	77651_Punst1	2695249_Schco3	172882_Plicr1	431103_Lenti61	163422_Conpu1	249667_Galma1	133841_Punst1	138005_Conpu1	655948_Lenti61	2628678_Schco3	64897_Stehi1	1226800_Aurde31	1347296_Aurde31	2628670_Schco3	293950_Lacbi2	134420_Punst1	59312_Stehi1	658537_Lenti61	339887_Lenti61	2615767_Schco3	374292_Plicr1	76917_Conpu1	699908_Plicr1	87440_Plicr1	79908_Lenti61	171152_Stehi1	294515_Lacbi2	440903_Copci	45354_Plicr1	139541_Galma1	611140_Lenti61	478763_Lacbi2	234820_Galma1	122027_Aurde31	130461_Punst1	141882_Stehi1	159793_Stehi1	1331031_Aurde31	277912_Galma1	90685_Plicr1	112268_Stehi1	654557_Lenti61	144196_Conpu1	177470_Plicr1	701457_Plicr1	106514_Conpu1	42607_Plicr1	503383_Copci	167702_Stehi1	604146_Lenti61	133037_Galma1	114021_Punst1	1234632_Aurde31	244175_Galma1	159523_Conpu1	143123_Galma1	91760_Lenti61	172679_Stehi1	126107_Stehi1	177697_Plicr1	443264_Plicr1	100412_Fomme1	503843_Copci	140440_Aurde31	40137_Plicr1	158883_Stehi1	141110_Galma1	443783_Plicr1	1236163_Aurde31	175849_Aurde31	132737_Galma1	166781_Aurde31	338937_Lenti61	159761_Conpu1	120575_Punst1	608389_Lenti61	136449_Fomme1	177644_Plicr1	30931_Fomme1	308856_Lacbi2	135344_Punst1	484367_Lacbi2	148494_Fomme1	254078_Galma1	1276396_Aurde31	41994_Plicr1	64991_Stehi1	169855_Conpu1	601414_Lenti61	141125_Fomme1	1347299_Aurde31	73557_Galma1	49082_Plicr1	167629_Aurde31	1151025_Schco3	501459_Copci	2482880_Schco3	1206955_Aurde31	1325551_Aurde31	160627_Fomme1	73858_Conpu1	167775_Conpu1	138763_Galma1	11018_Lenti61	702397_Plicr1	90877_Conpu1	1194301_Schco3	133149_Punst1	481509_Copci	2633443_Schco3	278747_Galma1	616292_Lenti61	2521850_Schco3	180164_Plicr1	613339_Lenti61	1225663_Aurde31	68337_Punst1	615878_Lenti61	654359_Lenti61	352495_Lenti61	52810_Galma1	138346_Galma1	23807_Fomme1	114273_Schco3	346458_Plicr1	1249488_Aurde31	442173_Copci	75695_Conpu1	167636_Aurde31	142771_Fomme1	1168664_Aurde31	245760_Galma1	91317_Conpu1	147744_Galma1	1241200_Aurde31	174419_Aurde31	701456_Plicr1	1194101_Aurde31	694917_Plicr1	440891_Copci	126275_Stehi1	137695_Galma1	147024_Stehi1	52559_Punst1	92240_Conpu1	442985_Plicr1	25364_Fomme1	126410_Stehi1	1336134_Aurde31	1167725_Aurde31	1328721_Aurde31	48938_Stehi1	1257999_Aurde31	29124_Fomme1	443804_Plicr1	179913_Plicr1	52732_Stehi1	49973_Stehi1	503874_Copci	155633_Conpu1	152335_Stehi1	240773_Galma1	168988_Stehi1	756283_Galma1	489922_Lacbi2	1143077_Galma1	20767_Stehi1	702210_Plicr1	114419_Stehi1	23502_Stehi1	122681_Stehi1	146592_Conpu1	138030_Conpu1	571687_Lacbi2	371437_Copci	271046_Galma1	157591_Galma1	165537_Conpu1	483981_Lacbi2	543465_Copci	102696_Punst1	162771_Conpu1	157766_Stehi1	180165_Plicr1	311942_Lacbi2	64936_Stehi1	108898_Fomme1	57621_Stehi1	1329820_Aurde31	1081362_Aurde31	1157685_Aurde31	114009_Punst1	148484_Fomme1	1238264_Aurde31	1112789_Schco3	64809_Walse1	1274757_Aurde31	155508_Galma1	1318132_Aurde31	174403_Aurde31	1162773_Aurde31	1314508_Aurde31	88052_Plicr1	185646_Aurde31	235791_Schco3	1192088_Aurde31	1154048_Aurde31	608283_Lenti61	143338_Galma1	107411_Stehi1	161977_Stehi1	306379_Lacbi2	599641_Lenti61	102487_Galma1	134355_Punst1	578531_Lenti61	372086_Copci	2509217_Schco3	212967_Galma1	83223_Conpu1	145884_Galma1	145868_Fomme1	180008_Plicr1	44016_Punst1	65007_Treme1	648497_Lacbi2	567065_Lenti61	615867_Lenti61	108076_Stehi1	482062_Lacbi2	319041_Lacbi2	1278253_Aurde31	1163518_Aurde31	147720_Conpu1	85854_Conpu1	518773_Copci	146815_Conpu1	142680_Punst1	362495_Copci	85678_Conpu1	160602_Stehi1	574595_Lenti61	25514_Punst1	1326045_Galma1	143241_Galma1	91066_Conpu1	331459_Lacbi2	445933_Plicr1	1224981_Aurde31	145276_Punst1	2494359_Schco3	159803_Stehi1	139224_Punst1	146476_Conpu1	455706_Copci	297798_Lacbi2	166523_Conpu1	128769_Fomme1	2617645_Schco3	463022_Copci	180014_Plicr1	125752_Conpu1	2594195_Schco3	166123_Conpu1	2129141_Schco3	73899_Conpu1	156542_Fomme1	73705_Conpu1	161700_Stehi1	75718_Conpu1	114555_Stehi1	1148891_Aurde31	41812_Stehi1	296562_Lacbi2	157357_Galma1	380289_Copci	350673_Botbo1	174886_Botbo1	29137_Walse1	573594_Lenti61	29773_Fomme1	1332905_Aurde31	124175_Punst1	450251_Copci	448954_Copci	240135_Galma1	5145_CryneH991	113280_Stehi1	651432_Lacbi2	64551_Conpu1	240126_Galma1	157654_Conpu1	579482_Lacbi2	144497_Conpu1	439399_Copci	134730_Punst1	577128_Galma1	68736_Conpu1	137999_Conpu1	247492_Galma1	75717_Punst1	124062_Punst1	154931_Conpu1	140331_Conpu1	130971_Punst1	165552_Conpu1	27595_Botbo1	71747_Aurde31	650979_Lenti61	1094776_Schco3	2626569_Schco3	65841_Treme1	4516_CryneH991	140329_Conpu1	40862_Punst1	177765_Plicr1	110905_Stehi1	608715_Lenti61	146554_Galma1	166912_Plicr1	162084_Conpu1	176753_Plicr1	86787_Fomme1	46769_Plicr1	74077_Fomme1	166474_Conpu1	257313_Galma1	238210_Galma1	608584_Lenti61	604922_Lenti61	657972_Plicr1	1160790_Galma1	63331_Galma1	702255_Plicr1	658565_Lenti61	67542_Punst1	378371_Copci	154437_Stehi1	144934_Conpu1	42602_Plicr1	356182_Copci	169850_Conpu1	144745_Conpu1	140492_Conpu1	159758_Conpu1	697799_Plicr1	1382_Rhoto1	84088_Conpu1	242654_Galma1	468936_Copci	166000_Conpu1	877912_Galma1	797189_Galma1	65008_Treme1	155050_Stehi1	254076_Galma1	75169_Galma1	74799_Galma1	30326_Galma1	63064_Galma1	28460_Galma1	66734_Galma1	81066_Galma1	59863_Galma1	105210_Galma1	78071_Galma1	29342_Galma1	19137_Galma1	18588_Galma1	126216_Conpu1	657751_Plicr1	63194_Conpu1	42601_Plicr1	66700_Galma1	75206_Galma1	28201_Galma1	308196_Croqu1	338708_Plicr1	506956_Lenti61	1109488_Schco3	1163940_Schco3	60595_Treme1	65836_Treme1	75702_Conpu1	144175_Conpu1	155378_Conpu1	114441_Stehi1	567057_Lenti61	177505_Plicr1	260290_Galma1	330560_Lacbi2	137258_Punst1	147610_Conpu1	135530_Stehi1	144181_Conpu1	91330_Plicr1	352987_Lenti61	142260_Conpu1	580210_Lenti61	698839_Lacbi2	146338_Punst1	651369_Lacbi2	441329_Copci	104136_Galma1	180167_Plicr1	161161_Stehi1	141624_Galma1	150934_Fomme1	136621_Punst1	143769_Punst1	381630_Copci	496298_Copci	215079_Galma1	376289_Copci	843311_Galma1	47197_Punst1	135162_Punst1	86654_Fomme1	152812_Conpu1	166662_Conpu1	322994_Lacbi2	147560_Galma1	18482_Galma1	32797_Fomme1	498564_Copci	106035_Mellp23	123065_Stehi1	143335_Fomme1	222935_Galma1	2280_Rhoto1	146585_Galma1	257399_Galma1	1358846_Galma1	1158665_Galma1	1158652_Galma1	328021_Lacbi2	2731957_Schco3	1109319_Schco3	115142_Stehi1	277509_Galma1	25570_Sporo1	26500_Sporo1	238207_Galma1	244275_Galma1	797296_Galma1	338850_Plicr1	435072_Plicr1	176759_Plicr1	173599_Plicr1	151222_Stehi1	134062_Punst1	134360_Punst1	121633_Punst1	58624_Treme1	5512_Rhoto1	163133_Stehi1	73065_Treme1
15989_Gloin1	6574_Salro	36892_Morel2	347312_Gloin1	12223_Gloin1	18055_Gloin1	7675_Gloin1	23839_Gloin1	7673_Gloin1	25167_Gloin1	29016_Gloin1	12405_Gloin1	16911_Gloin1	19037_Gloin1	24021_Gloin1	19941_Gloin1	342022_Gloin1	261851_Gloin1	4793_Polpo	18403_Gloin1	17965_Gloin1	30209_Gloin1	116_Gloin1	29768_Gloin1	25172_Gloin1	29078_Gloin1	6909_Gloin1	23889_Gloin1	23890_Gloin1	15101_Gloin1	13224_Gloin1	6978_Gloin1	24164_Gloin1	18199_Gloin1	19596_Gloin1	345903_Gloin1	745_Gloin1	15716_Gloin1	4228_Gloin1	9466_Gloin1	18828_Gloin1	7794_Gloin1	1614_Gloin1	30574_Gloin1	14189_Gloin1	6454_Gloin1	15150_Gloin1	24648_Gloin1	16724_Gloin1	337510_Gloin1	22432_Gloin1	1627_Gloin1	1626_Gloin1	144096_Gloin1	16295_Gloin1	12056_Gloin1	262776_Gloin1	19731_Gloin1	6208_Gloin1	24054_Gloin1	10772_Gloin1	12339_Gloin1	18392_Gloin1	22210_Gloin1	21939_Gloin1	128829_Gloin1	8382_Gloin1	1612_Gloin1	24479_Gloin1	24063_Gloin1	21911_Gloin1	345264_Gloin1	10774_Gloin1	1616_Gloin1	249413_Gloin1	24890_Gloin1	24649_Gloin1	16441_Gloin1	1609_Gloin1	16661_Gloin1	271_Gloin1	33833_Gloin1	27810_Gloin1	334191_Gloin1	31820_Gloin1	15742_Gloin1	165802_Gloin1	255_Gloin1	22048_Gloin1	19988_Gloin1	16745_Gloin1	6174_Gloin1	20041_Gloin1	7676_Gloin1	16148_Gloin1	25393_Gloin1	5013_Gloin1	339397_Gloin1	1624_Gloin1	19851_Gloin1	6827_Gloin1	24065_Gloin1	24064_Gloin1	116591_Gloin1	18068_Gloin1	23494_Gloin1	1613_Gloin1	15144_Gloin1	2334_Gloin1	10637_Gloin1	14408_Gloin1	18067_Gloin1	24220_Gloin1	23888_Gloin1	4918_Gloin1	1917_Gloin1	26001_Gloin1	1226_Gloin1	12664_Gloin1	10773_Gloin1	11891_Gloin1	20803_Gloin1	28426_Gloin1	26046_Gloin1	24062_Gloin1	24647_Gloin1	423_Gloin1	7468_Gloin1	20292_Gloin1	346267_Gloin1	4421_Gloin1	13074_Dmel	13073_Dmel	238477_Gloin1	7982_Gloin1	338841_Gloin1	987_Gloin1	8349_Gloin1	24954_Gloin1	11359_Gloin1	26451_Gloin1	27753_Gloin1	4693_Gloin1	18054_Gloin1	19776_Gloin1	32391_Gloin1	6683_Gloin1	17833_Gloin1	17289_Gloin1	1878_Gloin1	10239_Gloin1	28099_Gloin1	18282_Gloin1	2888_Gloin1	1905_Gloin1	29944_Gloin1	196_Gloin1	10241_Gloin1	17215_Gloin1	26282_Gloin1	20038_Gloin1	24018_Gloin1	3695_Gloin1	9829_Gloin1	21812_Gloin1	24020_Gloin1	3511_Gloin1	12319_Gloin1	1628_Gloin1	22537_Gloin1	20540_Gloin1	21493_Gloin1	7918_Gloin1	16090_Gloin1	4980_Gloin1	24060_Gloin1	16239_Gloin1	238475_Gloin1	10847_Gloin1	20198_Gloin1	3387_Gloin1	4064_Botci1	338758_Gloin1	31287_Gloin1	335749_Gloin1	343399_Gloin1	333809_Gloin1	23270_Gloin1	26066_Gloin1	16395_Gloin1	19971_Gloin1	23425_Gloin1	19972_Gloin1	3626_Gloin1	17722_Gloin1	21718_Gloin1	12373_Gloin1	1904_Gloin1	31032_Gloin1	14667_Gloin1	459_Gloin1	27843_Gloin1	34788_Gloin1	11358_Gloin1	349381_Gloin1	16723_Gloin1	134954_Gloin1	5930_Gloin1	5228_Gloin1	20801_Gloin1	21931_Gloin1	19850_Gloin1	9105_Gloin1	14190_Gloin1	16280_Gloin1	4920_Gloin1	6789_Gloin1	29122_Gloin1	22651_Gloin1	334131_Gloin1	9722_Gloin1	6278_Gloin1	7818_Gloin1	3512_Gloin1	350232_Gloin1	15574_Gloin1	336045_Gloin1	25465_Gloin1	345472_Gloin1	13569_Gloin1	27213_Gloin1	11563_Gloin1	16028_Gloin1	21166_Gloin1	24067_Gloin1	277987_Gloin1	347297_Gloin1	14954_Gloin1	1125_Gloin1	13698_Gloin1	16054_Gloin1	16809_Gloin1	4921_Gloin1	13447_Gloin1	22289_Gloin1	24251_Gloin1	32551_Gloin1	33921_Gloin1	7112_Gloin1	136728_Gloin1	4923_Gloin1	26929_Gloin1	28163_Gloin1	22287_Gloin1	7113_Gloin1	16725_Gloin1	320009_Gloin1	42_Gloin1	347396_Gloin1	21092_Gloin1	22714_Gloin1	21883_Gloin1	16844_Gloin1	12987_Gloin1	6465_Gloin1	1142_Gloin1	6941_Gloin1	21056_Gloin1	4831_Gloin1	29780_Gloin1	105201_Gloin1	32836_Gloin1	346468_Gloin1	280389_Gloin1	345331_Gloin1	24865_Gloin1	346466_Gloin1	22192_Gloin1	20513_Gloin1	9849_Gloin1	1049_Gloin1	4922_Gloin1	1221_Gloin1	30527_Gloin1	7405_Gloin1	3339_Gloin1	17187_Gloin1	992_Gloin1	21371_Gloin1	7117_Gloin1	16685_Gloin1	3546_Gloin1	26271_Gloin1	13939_Gloin1	23713_Gloin1	342533_Gloin1	334427_Gloin1	1725_Gloin1	12843_Gloin1	26990_Gloin1	4991_Gloin1	16030_Gloin1	25801_Gloin1	2038_Gloin1	1838_Gloin1	25428_Gloin1	13797_Gloin1	1839_Gloin1	6826_Gloin1	12952_Gloin1	28246_Gloin1	12953_Gloin1	12951_Gloin1	24629_Gloin1	30775_Gloin1	23671_Gloin1	25507_Gloin1	25381_Gloin1	25084_Gloin1	25775_Gloin1	17158_Gloin1	337232_Gloin1	17160_Gloin1	17159_Gloin1	32420_Gloin1	27780_Gloin1	17310_Gloin1	21330_Gloin1	1356_Gloin1	26322_Gloin1	20197_Gloin1	14179_Gloin1	21418_Gloin1	341647_Gloin1	19775_Gloin1	193_Gloin1	4456_Gloin1	4695_Gloin1	25621_Gloin1	15715_Gloin1	959_Gloin1	19749_Gloin1	424_Gloin1	22233_Gloin1	18734_Gloin1	28240_Gloin1	6070_Gloin1	7093_Gloin1	33890_Gloin1	346781_Gloin1	22481_Gloin1	26098_Gloin1	31509_Gloin1	32954_Gloin1	22636_Gloin1	9389_Gloin1	16055_Gloin1	33583_Gloin1	26127_Gloin1	31929_Gloin1	31038_Gloin1	1053_Gloin1	6175_Gloin1	13629_Gloin1	10230_Gloin1	343202_Gloin1	1034_Gloin1	15589_Gloin1	12988_Gloin1	24324_Gloin1	9104_Gloin1	17184_Gloin1	17982_Gloin1	340136_Gloin1	13630_Gloin1	179845_Gloin1	346957_Gloin1	17471_Gloin1	27697_Gloin1	24742_Gloin1	20485_Gloin1	16417_Gloin1	2199_Gloin1	2802_Gloin1	31330_Gloin1	349272_Gloin1	1981_Gloin1	338588_Gloin1	343588_Gloin1	14191_Gloin1	22858_Gloin1	16825_Gloin1	24036_Gloin1	22290_Gloin1	9859_Gloin1	11315_Gloin1	20666_Gloin1	17290_Gloin1	7599_Gloin1	26320_Gloin1	21684_Gloin1	4771_Gloin1	18012_Gloin1	31111_Gloin1	21382_Gloin1	10865_Polpo	31094_Gloin1	337742_Gloin1	22616_Gloin1	3507_Gloin1	16807_Gloin1	26836_Gloin1	27018_Gloin1	34749_Gloin1	35438_Gloin1	344888_Gloin1	18278_Gloin1	1982_Gloin1	3115_Gloin1	1903_Gloin1	4978_Gloin1	17843_Gloin1	19173_Gloin1	349307_Gloin1	19700_Gloin1	21268_Gloin1	23271_Gloin1	16842_Gloin1	12986_Gloin1	22231_Gloin1	31783_Gloin1	336727_Gloin1	11664_Gloin1	14178_Gloin1	20001_Gloin1	18839_Gloin1	343003_Gloin1	22993_Gloin1	23279_Gloin1	1979_Gloin1	12528_Gloin1	34172_Gloin1	13568_Gloin1	1144_Gloin1	347416_Gloin1	344221_Gloin1	17185_Gloin1	16722_Gloin1	4977_Gloin1	16721_Gloin1	412_Gloin1	1143_Gloin1	13999_Gloin1	91_Gloin1	12372_Gloin1	16460_Gloin1	34266_Gloin1	16922_Gloin1	26924_Gloin1	347835_Gloin1	19723_Gloin1	16628_Gloin1	24439_Gloin1	16393_Gloin1	7575_Gloin1	16056_Gloin1	28466_Gloin1	2197_Gloin1	345396_Gloin1	30774_Gloin1	29819_Gloin1	2332_Gloin1	1035_Gloin1	341518_Gloin1	1611_Gloin1	24668_Gloin1	13997_Gloin1	24784_Gloin1	23955_Gloin1	168144_Gloin1	35209_Gloin1	18061_Gloin1	27151_Gloin1	335652_Gloin1	27781_Gloin1	24408_Gloin1	17927_Gloin1	195_Gloin1	26780_Gloin1	31422_Gloin1	2012_Gloin1	24667_Gloin1	10702_Gloin1	27093_Gloin1	20282_Gloin1	26922_Gloin1	7817_Gloin1	29962_Gloin1	32322_Gloin1	29255_Gloin1	7600_Gloin1	22626_Gloin1	15988_Gloin1	333985_Gloin1	1090_Gloin1	29647_Gloin1	340178_Gloin1	24452_Gloin1	25168_Gloin1	113_Gloin1	1610_Gloin1	349634_Gloin1	344184_Gloin1	295_Gloin1	8383_Gloin1	11663_Gloin1	13442_Gloin1	16029_Gloin1	33778_Gloin1	23784_Gloin1	2897_Gloin1	17105_Gloin1	23633_Gloin1	346915_Gloin1	22232_Gloin1	24842_Gloin1	9078_Gloin1	11497_Gloin1	19595_Gloin1	16459_Gloin1	32760_Gloin1	11662_Gloin1	347774_Gloin1	1615_Gloin1	294829_Gloin1	23275_Gloin1	8371_Gloin1	29960_Gloin1	23269_Gloin1	7390_Gloin1	235628_Gloin1	6200_Gloin1	26355_Gloin1	19999_Gloin1	13571_Gloin1	27476_Gloin1	7819_Gloin1	552_Gloin1	21370_Gloin1	3407_Gloin1	35245_Gloin1	5262_Gloin1	16475_Gloin1	3162_Gloin1	1986_Gloin1	23673_Gloin1	335748_Gloin1	4899_Gloin1	11016_Gloin1	342606_Gloin1	26337_Gloin1	24421_Gloin1	13627_Gloin1	11859_Gloin1	339786_Gloin1	31158_Gloin1	17087_Gloin1	30158_Gloin1	11685_Gloin1	29211_Gloin1	91569_Gloin1	1879_Gloin1	14232_Gloin1	17141_Gloin1	16067_Gloin1	191_Gloin1	7115_Gloin1	345954_Gloin1	24741_Gloin1	1810_Gloin1	3510_Gloin1	343769_Gloin1	25372_Gloin1	29581_Gloin1	5173_Gloin1	16817_Gloin1	8588_Gloin1	29556_Gloin1	32837_Gloin1	17291_Gloin1	254_Gloin1	11604_Gloin1	812_Gloin1	11868_Gloin1	19685_Gloin1	26158_Gloin1	30135_Gloin1	26387_Gloin1	419_Gloin1	4808_Gloin1	465_Monbr	26244_Gloin1	212787_Gloin1	24434_Gloin1	22637_Gloin1	342607_Gloin1	342808_Gloin1	31980_Gloin1	346922_Gloin1	5493_Gloin1	22676_Gloin1	19753_Gloin1	12327_Gloin1	43_Gloin1	4229_Gloin1	350159_Gloin1	18550_Gloin1	24019_Gloin1	22538_Gloin1	1980_Gloin1	34182_Gloin1	1566_Gloin1	7792_Gloin1	27410_Gloin1	16392_Gloin1	25760_Gloin1	28996_Gloin1	32400_Gloin1	20581_Gloin1	18390_Gloin1	18485_Gloin1	14082_Gloin1	34942_Gloin1	16752_Gloin1	25448_Gloin1	10675_Gloin1	8292_Gloin1	26072_Gloin1	10543_Gloin1	25036_Gloin1	31784_Gloin1	4788_Gloin1	29801_Gloin1	16458_Gloin1	27227_Gloin1	20512_Gloin1	26331_Gloin1	24666_Gloin1	14598_Gloin1	25085_Gloin1	22573_Gloin1	25800_Gloin1	12371_Gloin1	13779_Gloin1	12321_Gloin1	1969_Gloin1	7181_Gloin1	19788_Gloin1	1836_Gloin1	481_Gloin1	11643_Gloin1	35121_Gloin1	12271_Gloin1	15306_Gloin1	10076_Gloin1	33237_Gloin1	6969_Gloin1	18013_Gloin1	24938_Gloin1	22279_Gloin1	19145_Gloin1	344163_Gloin1	344180_Gloin1	35595_Gloin1	31371_Gloin1	29558_Gloin1	12403_Gloin1	24263_Gloin1	29802_Gloin1	340556_Gloin1	19702_Gloin1	223348_Gloin1	31196_Gloin1	347060_Gloin1	22413_Gloin1	340555_Gloin1	29053_Gloin1	23811_Gloin1	34485_Gloin1	34738_Gloin1	91086_Gloin1	32797_Gloin1	348972_Gloin1	11627_Gloin1	7578_Gloin1	348473_Gloin1	349446_Gloin1	299701_Gloin1	15523_Gloin1	17069_Gloin1	31263_Gloin1	26047_Gloin1	339267_Gloin1	10242_Gloin1	2333_Gloin1	31096_Gloin1	19170_Gloin1	35725_Gloin1	7114_Gloin1	23273_Gloin1	16476_Gloin1	342487_Gloin1	19928_Gloin1	6979_Gloin1	989_Gloin1	35076_Gloin1	20196_Gloin1	20387_Gloin1	11178_Gloin1	1788_Gloin1	18364_Gloin1	17892_Gloin1	17082_Gloin1	16799_Gloin1	29226_Gloin1	21329_Gloin1	2898_Gloin1	31320_Gloin1	36150_Gloin1	24604_Gloin1	21331_Gloin1	112658_Gloin1	30070_Gloin1	28231_Gloin1	26330_Gloin1	19534_Gloin1	27568_Gloin1	16010_Gloin1	31785_Gloin1	16979_Gloin1	24829_Gloin1	420_Gloin1	31321_Gloin1	5383_Gloin1	334398_Gloin1	333987_Gloin1	14919_Gloin1	9231_Gloin1	20448_Gloin1	13717_Gloin1	17966_Gloin1	17991_Gloin1	342357_Gloin1	344921_Gloin1	19353_Gloin1	24157_Gloin1	333829_Gloin1	338842_Gloin1	9882_Gloin1	16951_Gloin1	28223_Gloin1	1052_Gloin1	29383_Gloin1	30922_Gloin1	35047_Gloin1	11356_Gloin1	18778_Gloin1	4919_Gloin1	29440_Gloin1	26577_Gloin1	32657_Gloin1	336368_Gloin1	33118_Gloin1	4987_Gloin1	21954_Gloin1	349306_Gloin1	15358_Gloin1	21953_Gloin1	343242_Gloin1	342647_Gloin1	24889_Gloin1	343745_Gloin1	22446_Gloin1	21113_Gloin1	29429_Gloin1	346474_Gloin1	342325_Gloin1	23272_Gloin1	7815_Gloin1	349934_Gloin1	341263_Gloin1	333986_Gloin1	12295_Gloin1	344177_Gloin1	344182_Gloin1	17022_Gloin1	12374_Gloin1	324846_Gloin1	24226_Gloin1	281156_Gloin1	14437_Gloin1	25662_Gloin1	11314_Gloin1	4988_Gloin1	339733_Gloin1	9723_Gloin1	23827_Gloin1	31342_Gloin1	334036_Gloin1	19677_Gloin1	342807_Gloin1	25469_Gloin1	29555_Gloin1	336506_Gloin1	8860_Gloin1	342289_Gloin1	18669_Gloin1	29737_Gloin1	345881_Gloin1	338993_Gloin1	335762_Gloin1	14849_Gloin1	29580_Gloin1	342847_Gloin1	30445_Gloin1	13998_Gloin1	97507_Gloin1	26473_Gloin1	12368_Gloin1	29594_Gloin1	7643_Gloin1	29769_Gloin1	341262_Gloin1	349546_Gloin1	11652_Gloin1	340500_Gloin1	338576_Gloin1	336475_Gloin1	26044_Gloin1	2196_Gloin1	1625_Gloin1	33661_Gloin1	28491_Gloin1	15740_Gloin1	333850_Gloin1	342805_Gloin1	92046_Gloin1	15105_Gloin1	18155_Gloin1	345275_Gloin1	276_Gloin1	341206_Gloin1	3798_Gloin1	19934_Gloin1	34911_Gloin1	348503_Gloin1	27913_Gloin1	25616_Gloin1	18066_Gloin1	323879_Gloin1	21594_Gloin1	30608_Gloin1	35493_Gloin1	22684_Gloin1	322897_Gloin1	24760_Gloin1	344554_Gloin1	343683_Gloin1	31071_Gloin1	34286_Gloin1	24066_Gloin1	13403_Gloin1	20458_Gloin1	348994_Gloin1	25026_Gloin1	120768_Gloin1	26099_Gloin1	25368_Gloin1	33547_Gloin1	13570_Gloin1	23419_Gloin1	341146_Gloin1	98903_Gloin1	553_Gloin1	334035_Gloin1	33877_Gloin1	34269_Gloin1	344304_Gloin1	6976_Gloin1	36191_Gloin1	244374_Umbra1	35489_Gloin1	36002_Gloin1	25023_Gloin1	334849_Gloin1	12293_Ustma22	1048_Gloin1	1743_Gloin1	9621_Gloin1	1861_Gloin1	27966_Gloin1	149209_Gloin1	2859_Gloin1	4981_Gloin1	326872_Gloin1	336568_Gloin1	87843_Gloin1	6176_Gloin1	8741_Gloin1	10800_Gloin1	27265_Gloin1	23539_Gloin1	96666_Gloin1	18735_Gloin1	20023_Gloin1	20484_Gloin1	23434_Gloin1	25894_Gloin1	26167_Gloin1	27275_Gloin1
7483_Monbr	12472_Allma1	10455_Allma1	36453_Catan2	336472_Gloin1	35765_Morel2	151287_Mucci2	610_Capow	181268_Phybl2	6686_Mydma	141004_Mucci2	10761_Mydma	8425_Thetr	17031_Cioin	216618_Umbra1	14043_Morel2	33785_Morel2	179009_Phybl2	211_Caeel	210_Caeel	209_Caeel	208_Caeel	207_Caeel	206_Caeel	216826_Umbra1	138293_Morel2	16966_Cioin	2168_Falba	10762_Mydma	12163_Dmel	12172_Dmel	12167_Dmel	12166_Dmel	12161_Dmel	12170_Dmel	12171_Dmel	11547_Rhior3	5756_Spipu1	152522_Mucci2	13522_Ustma22	12164_Dmel	3018_Malgl1	12165_Dmel	12168_Dmel	75846_Mucci2	12162_Dmel	12169_Dmel	7655_Spipu1	212_Caeel	112150_Plicr1	132016_Ganpr1	62396_Ganpr1	145317_Morel2	61927_Galma1	52933_Punst1	38656_Botbo1	392399_Lacbi2	450218_Copci	1533_Mydma	129895_Ganpr1	169226_Fomme1	57463_Ganpr1	131641_Croqu1	15090_Sporo1	141625_Plicr1	588767_Lenti61	189092_Lacbi2	46613_Walse1	24557_Batde5	21482_Fomme1	147683_Fomme1	5657_Rhoto1	79651_Coere1	55507_Canalb1	72660_Conco1	59078_Canalb1	11673_Mnele	116794_Mellp23	1816_Rhior3	40331_Ganpr1	119720_Stehi1	61169_Conpu1	78391_Mellp23	109337_Punst1	28432_Pench1	1823918_Mellp23	8439_Hisca1	268107_Crypa2	979_Polpo	123352_Stehi1	1385_Dicdi	137325_Botbo1	5609_Debha1	118796_Galma1	84755_Conpu1	5777_Aspfu1	76138_Conco1	985_Tapde11	504647_Botbo1	7043_Capow	7341_Monbr	2643862_Schco3	1203691_CocheC53	566504_Lenti61	58530_Plicr1	492855_Plicr1	51289_Plicr1	502673_Copci	9226_Neucr2	38660_Botbo1	2121446_Schco3	9227_Neucr2	2644127_Schco3	3201_Botci1	78_Gloin1	1331667_Aurde31	10763_Mydma	12630_Rhior3	59883_Botbo1	653036_Croqu1	50613_Dekbr2	105503_Fomme1	82439_Stehi1	28221_Picst3	230970_Galma1	2713107_Schco3	5581_Pucgr2	8530_Thetr	155932_Plicr1	2534_Sorma	39549_Conco1	23978_Pench1	74502_Trire2	6568_Salro	130377_Conpu1	1171868_Aurde31	1207446_CocheC53	11525_Fusgr1	307566_Lacbi2	68634_Treme1	85358_Conco1	5426_CryneH991	7322_Enthi	12336_Sphar	39544_Conco1	2634044_Schco3	17573_Sphar	9345_Sphar	7214_Sphar	16730_Sphar	1017_Klula1	116692_Punst1	16659_Sphar	11039_Mnele	5434_CryneH991	3645_Cangl	4788_Sacce1	1155491_CocheC53	5815_Rhoto1	182309_Mucci2	113_Ashgo11	54711_Walse1	80595_Coere1	2199_Dicdi	115037_Mellp23	5005_Debha1	1276901_Aurde31	58747_Canalb1	7576_Thetr	262342_Umbra1	90594_Picst3	1651_Cangl	1328_Mydma	3505_Falba	1584_Rhior3	421282_Copci	2987_Sacce1	171478_Stehi1	67148_Conpu1	1579_Klula1	85182_Conpu1	109421_Punst1	3952_Polpo	12228_Pucgr2	2200_Dicdi	12232_Pucgr2	15730_Sporo1	151279_Mucci2	83137_Conpu1	457271_Copci	11054_Ustma22	666206_Croqu1	101708_Mellp23	83133_Conpu1	2666_Hisca1	19704_Morel2	17261_Rhior3	256254_Lacbi2	85744_Conpu1	48791_Punst1	2261_Rhior3	81466_Pench1	15796_Rhior3	105985_Fomme1	8210_Aspfu1	2909_Neucr2	103192_Stehi1	121388_Phybl2	343343_Gloin1	19857_Fomme1	42404_Mellp23	3224_Fusgr1	176604_Phybl2	5512_Monbr	5971_CryneH991	1153_Fusgr1	78683_Trire2	8606_Aspfu1	2607436_Schco3	7545_Aspfu1	951_CryneH991	1873_Schpo1	4746_Zygro1	9868_Thetr	3922_Schpo1	191009_Lacbi2	245290_Umbra1	3869_Polpo	142376_Galma1	270075_Galma1	500663_Copci	28160_Treme1	242049_Umbra1	157230_Mucci2	151449_Galma1	147108_Fomme1	4647_Schpo1	251806_Galma1	88388_Stehi1	1413_Debha1	123274_Trire2	2452_Mydma	1224654_CocheC53	7128_Capow	3044_Aspfu1	6793_Cioin	7372_Dicdi	9727_Ustma22	1404969_Aurde31	635772_Lacbi2	29465_Botbo1	53690_Plicr1	34131_Treme1	21450_Trire2	571525_Lenti61	4585_Hisca1	112026_Conpu1	282925_Umbra1	37076_Croqu1	3281_Aspfu1	27800_Pench1	70644_Pench1	52375_Trire2	235_Caeel	234_Caeel	282182_Lenti61	7894_Pench1	1734_Malgl1	2622747_Schco3	118592_Plicr1	180223_Aurde31	90244_Stehi1	151090_Stehi1	6309_Neucr2	171940_Botbo1	2606953_Schco3	11354_Ustma22	2841_Neucr2	8968_Botci1	57244_Ganpr1	7960_Mydma	13286_Botci1	233_Caeel	33430_Botbo1	31145_Walse1	1156481_Schco3	2201_Dicdi	143336_Stehi1	47971_Dekbr2	15738_Batde5	22553_Pench1	237_Caeel	236_Caeel	9458_Aspfu1	5290_Sorma	27532_Dmel	27531_Dmel	265283_Crypa2	239_Caeel	238_Caeel	1760_Sorma	1127845_CocheC53	1176705_CocheC53	134531_Ganpr1	4608_CryneH991	3695_Rhoto1	132791_Punst1	29563_Picst3	71151_Ganpr1	1202_Salro	36217_Pench1	32_Aspfu1	170_Fusgr1	75414_Pench1	164213_Stehi1	4283_Sorma	1600_Cangl	1527820_Catan2	2444_Hisca1	236251_Galma1	1092_Hisca1	118318_Conpu1	7419_Sphar	3020_Ashgo11	8245_Hisca1	10741_Sphar	444650_Copci	112583_Phybl2	9183_Sporo1	139773_Morel2	5190_Neucr2	1111581_CocheC53	31237_Botbo1	203_Caeel	202_Caeel	201_Caeel	200_Caeel	68902_Gloin1	3847_Fusgr1	67821_Pench1	226202_Umbra1	12626_Fusgr1	2014_Sacce1	24603_Sporo1	1181286_CocheC53	585299_Lenti61	5528_Sorma	852_Fusgr1	264825_Crypa2	1457_Klula1	1966_Pucgr2	8952_Dicdi	6161_Debha1	1639_Zygro1	199_Caeel	198_Caeel	14771_Sporo1	81879_Conpu1	256927_Crypa2	3310_Fusgr1	22694_Trire2	9807_Allma1	4928_Aspfu1	9379_Aspfu1	300_Zygro1	9923_Gloin1	150908_Ganpr1	25815_Pench1	56337_Ganpr1	34207_Batde5	43776_Mellp23	54808_Canalb1	240173_Galma1	2608_Fusgr1	2607_Pucgr2	33547_Plicr1	5435_Sorma	4855_Sacce1	89325_Fomme1	4854_Sacce1	4532_CryneH991	1012_Ashgo11	12644_Botci1	10811_Ustma22	3614_Hisca1	349783_Gloin1	11276_Fusgr1	57239_Plicr1	3201_Dicdi	246916_Crypa2	173167_Plicr1	2542_Fusgr1	58323_Canalb1	346384_Crypa2	1010_Cangl	29099_Dmel	29098_Dmel	29097_Dmel	29096_Dmel	29095_Dmel	2373_Klula1	2471_Fusgr1	81143_Coere1	4805_Mydma	89966_Stehi1	287867_Crypa2	1126556_CocheC53	54431_Croqu1	10680_Ustma22	5316_Aspfu1	11907_Cioin	4017_Pench1	1452_Polpo	2637755_Schco3	301_Zygro1	1214677_CocheC53	2733_Fusgr1	205_Caeel	60418_Trire2	98545_Stehi1	5136_Monbr	83663_Pench1	11588_Cioin	56335_Ganpr1	69733_Botbo1	104298_Mucci2	1192484_Aurde31	5358_Debha1	121308_Trire2	2372_Klula1	62114_Conpu1	76642_CocheC53	15187_Batde5	41285_Croqu1	702272_Lacbi2	4407_Rhoto1	122533_Trire2	4897_Polpo	1118730_CocheC53	32498_Botbo1	8652_Neucr2	4809_Aspfu1	234031_Lacbi2	4837_Aspfu1	79696_Conco1	347355_Crypa2	36918_Pench1	2308_Schpo1	204_Caeel	38939_Ganpr1	53297_Ganpr1	1702_Aspfu1	4423_Klula1	76523_Pench1	2636981_Schco3	1786_Spipu1	169135_Stehi1	90763_Morel2	5044_Dmel	591405_Lenti61	10005_Ustma22	1222964_Aurde31	1923_Mnele	49677_Croqu1	44169_Picst3	59207_Canalb1	224_Caeel	223_Caeel	6766_Fusgr1	1209985_CocheC53	45953_Dekbr2	6039_Sacce1	12652_Mnele	3117_Cangl	1166143_CocheC53	72935_Pench1	10656_Rhior3	1273847_Aurde31	311651_Lacbi2	64950_Walse1	63844_Picst3	335234_Gloin1	95865_Stehi1	9823_Sphar	6237_Fusgr1	1300_Zygro1	10206_Botci1	7642_Cioin	3546_Klula1	1651_Rhoto1	27179_Treme1	34526_Botbo1	53001_Galma1	3748_Tapde11	53018_Ganpr1	3891_Klula1	1181097_CocheC53	7404_Salro	232_Caeel	26182_Pench1	12711_Allma1	1807_Allma1	59419_Ganpr1	67074_Morel2	56629_Ganpr1	8649_Batde5	7347_Spipu1	1431263_Catan2	15509_Conco1	5929_Falba	1271720_Aurde31	39440_Gloin1	2620_Salro	80558_Coere1	30986_Botbo1	541450_Lenti61	297821_Umbra1	1918_Dmel	1917_Dmel	110221_Punst1	301007_Lacbi2	228_Caeel	227_Caeel	226_Caeel	17054_Sphar	474895_Copci	121965_Plicr1	117229_Stehi1	3754_Monbr	4209_Capow	745_Rhior3	122076_Phybl2	2611868_Schco3	10086_Mydma	234171_Galma1	146141_Fomme1	148901_Conpu1	8531_Cioin	2922_Dicdi	31835_Sporo1	5716_Aspfu1	792_Rozal11	8913_Pench1	583_Tapde11	3929_CryneH991	591_Fusgr1	2533_Neucr2	5177_Sorma	250848_Crypa2	54525_Trire2	539_Polpo	2319_Pucgr2	70598_Treme1	46521_Mellp23	112126_Trire2	15352_Botci1	385_Rhoto1	1093316_CocheC53	38232_Walse1	2097_Fusgr1	652693_Croqu1	7017_Ustma22	36672_Pench1	57110_Canalb1	948_CryneH991	1568_Thetr	83650_Pench1	1644_Debha1	80168_Picst3	8082_Hisca1	5872_Mnele	157166_Mucci2	348631_Gloin1	32903_Batde5	52625_Catan2	65249_Morel2	79530_Morel2	13896_Allma1	18213_Allma1	83622_Coere1	5873_Mnele	10464_Mydma	341019_Gloin1	72522_Morel2	256887_Umbra1	1073_Debha1	2170_Ashgo11	142378_Mucci2	6976_Polpo	65142_Trire2	57627_Canalb1	6487_Botci1	9854_Dmel	2056_Rhoto1	6719_Rhior3	33218_Walse1	411_Schpo1	127547_Phybl2	180005_Botbo1	9853_Dmel	2099_Malgl1	11045_Cioin	490883_Lenti61	11689_Rhior3	249_Sacce1	183255_Mucci2	116483_Phybl2	3865_Aspfu1	95494_Stehi1	8318_Cioin	8319_Cioin	25964_Dekbr2	656822_Lacbi2	147637_Fomme1	236817_Galma1	14386_Allma1	70383_Trire2	17130_Allma1	3788_Klula1	1125423_CocheC53	12340_Fusgr1	257491_Umbra1	12941_Ustma22	2533_Ashgo11	189078_Phybl2	77254_Conco1	75264_Mellp23	4144_Fusgr1	1760_Neucr2	1758_Neucr2	12942_Ustma22	160774_Stehi1	40468_Picst3	69905_Pench1	9303_Sorma	51708_Dekbr2	13167_Sporo1	1759_Neucr2	5227_Dicdi	294433_Crypa2	15625_Mnele	133025_Punst1	5377_Mydma	59329_Ganpr1	1210098_CocheC53	4034_Debha1	64862_Treme1	11209_Sporo1	111932_Trire2	252630_Galma1	25120_Dekbr2	15276_Cioin	2305_Cangl	64471_Dekbr2	2575450_Schco3	210504_Plicr1	51162_Punst1	1037073_Aurde31	6699_Rhoto1	663131_Croqu1	26741_Pench1	6978_Dekbr2	1879_Sorma	19646_Copci	278201_Crypa2	8209_Botci1	33604_Pench1	12762_Ustma22	156707_Ganpr1	4417_Zygro1	22741_Trire2	320356_Crypa2	7820_Mnele	15552_Sphar	75400_Stehi1	6296_Sacce1	4028_CryneH991	61910_Trire2	94250_Coere1	903_CryneH991	21467_Fomme1	4696_Neucr2	1006_Fusgr1	911_Debha1	3218_Aspfu1	2002_Neucr2	3584_Aspfu1	2596_Monbr	8624_Cioin	107688_Mucci2	12752_Ustma22	168828_Conpu1	1031071_CocheC53	15168_Pucgr2	668839_Croqu1	3470_Spipu1	179986_Aurde31	164725_Conpu1	60835_Trire2	38156_Pench1	23379_Pench1	36215_Pench1	30112_Botbo1	10409_Botci1	331992_Crypa2	8915_Mydma	71888_Treme1	852_Malgl1	167728_Mucci2	9032_Fusgr1	8288_Hisca1	3846_Fusgr1	15156_Batde5	118_Cioin	675_Cangl	1219774_CocheC53	236382_Galma1	35818_Batde5	4047_Capow	72432_Pench1	5274_Aspfu1	75767_Pench1	8408_Sphar	2634_Fusgr1	135871_Aurde31	74697_Pench1	11905_Ustma22	5966_Mydma	1933_Capow	169620_Plicr1	11118_Sphar	102526_Punst1	46703_Plicr1	64857_Ganpr1	378_Salro	2139_CryneH991	1166182_Schco3	500966_Lenti61	192_Zygro1	120170_Stehi1	1113245_CocheC53	80903_Punst1	2695_Fusgr1	230847_Umbra1	759_Schpo1	331779_Crypa2	109130_Fomme1	57266_Picst3	7804_Fusgr1	12232_Mydma	2024_Fusgr1	119_Rhoto1	175122_Umbra1	28036_Botbo1	569191_Lenti61	142304_Fomme1	9364_Aspfu1	187384_Copci	30860_Pench1	137788_Morel2	248281_Lacbi2	123576_Galma1	425104_Copci	38570_Plicr1	4525_Rhoto1	1147098_Aurde31	6455_Capow	652421_Lenti61	342630_Crypa2	106150_Conpu1	61600_Treme1	102533_Punst1	5708_Monbr	38714_Botbo1	38175_Botbo1	45271_Coere1	5198_Spipu1	13149_Ustma22	8288_Thetr	109058_Phybl2	1185660_CocheC53	77884_Conco1	2629080_Schco3	668285_Croqu1	3262_Trire2	51169_Mellp23	1938_Spipu1	12229_Pucgr2	9751_Rhior3	114407_Ganpr1	8131_Cioin	188764_Lacbi2	66157_Morel2	16965_Allma1	6393_Allma1	47157_Mellp23	48012_Catan2	8639_Dicdi	384_Neucr2	3589_Debha1	1224359_CocheC53	553_Pench1	675031_Croqu1	231_Caeel	230_Caeel	15363_Sporo1	17750_Fomme1	4478_Rozal11	2093_Falba	67132_Crypa2	59363_Canalb1	10471_Sorma	5925_Monbr	5358_Capow	1513_Cioin	179978_Mucci2	613013_Lenti61	62631_Ganpr1	6704_Thetr	39214_Pench1	4294_Rhoto1	13030_Fusgr1	136735_Phybl2	9916_Pench1	2210_Mydma	15601_Batde5	643_CryneH991	1802_Dmel	120958_Stehi1	3643_Polpo	20837_Sporo1	7401_Rhior3	5127_Mnele	3943_Salro	10957_Ustma22	9310_Thetr	12016_Dicdi	166358_Conco1	5879_Polpo	108209_Punst1	9596_Aspfu1	158701_Galma1	1208671_CocheC53	8660_Hisca1	39356_Walse1	1115753_CocheC53	71095_Trire2	336_Aspfu1	1926375_Mellp23	574650_Lenti61	38187_Botbo1	4566_Tapde11	91630_Batde5	6550_Botci1	29395_Conco1	10195_Sorma	11861_Ustma22	60847_Picst3	4571_Tapde11	9835_Botci1	2919_CryneH991	8014_Sorma	167_Neucr2	75530_Crypa2	32523_Pench1	225_Caeel	5874_Falba	273198_Crypa2	4646_Sorma	9645_Fusgr1	44176_Dekbr2	2585_Malgl1	370454_Copci	10204_Botci1	518_Allma1	1510633_Catan2	7780_Salro	11559_Cioin	191957_Botbo1	16238_Sphar	28932_Batde5	12230_Pucgr2	680277_Galma1	5137_Monbr	8287_Thetr	6405_Thetr	180105_Botbo1	60353_Ganpr1	107166_Punst1	9834_Botci1	10194_Sorma	11397_Mnele	15660_Mnele	133507_Stehi1	229_Caeel	5924_Monbr	2147_Debha1	1029626_CocheC53	2691_Falba	2690_Falba	4686_Pucgr2	1192678_Orpsp11	696193_Lacbi2	9931_Sphar	16239_Sphar	1683_Sphar	12965_Sphar	16240_Sphar	11398_Mnele	131569_Morel2	726_Sorma	2022_Sphar	7181_Thetr	10682_Ustma22
1252938_Aurde31	1244081_Aurde31	75258_Stehi1	393050_Copci	144185_Punst1	684096_Lacbi2	42015_Plicr1	10612_Allma1	9477_Allma1	103567_Catan2	99603_Punst1	427656_Ganpr1	214907_Ganpr1	358799_Copci	1241402_Galma1	175166_Botbo1	1097709_Catan2	30730_Fomme1	40272_Punst1	87979_Batde5	103403_Stehi1	94082_Punst1	76432_Fomme1	108116_Punst1	96647_Botbo1	67762_Punst1	399670_Lacbi2	124495_Galma1	39437_Punst1	36029_Punst1	30466_Punst1	580306_Lacbi2	16719_Fomme1	25369_Fomme1	203137_Plicr1	138258_Punst1	52143_Plicr1	579744_Lacbi2	55778_Botbo1	97152_Punst1	157531_Plicr1	69410_Punst1	34101_Batde5	92589_Botbo1	139835_Botbo1	94587_Botbo1	437653_Lacbi2	38414_Botbo1	105486_Punst1	109220_Botbo1	128302_Fomme1	119822_Botbo1	1926_Spipu1	104187_Botbo1	485672_Botbo1	69396_Punst1	34774_Botbo1	1413820_Aurde31	2016992_Schco3	131279_Ganpr1	649417_Botbo1	90107_Botbo1	127742_Fomme1	1246793_Aurde31	192789_Botbo1	92541_Punst1	1279061_Aurde31	299583_Lacbi2	98427_Botbo1	141157_Punst1	102613_Botbo1	103711_Galma1	102434_Punst1	77749_Botbo1	154445_Fomme1	31070_Botbo1	38411_Botbo1	104444_Plicr1	499007_Botbo1	33899_Botbo1	34232_Ganpr1	618159_Botbo1	28844_Botbo1	582845_Lacbi2	1249608_Aurde31	526202_Botbo1	64814_Galma1	505351_Botbo1	178386_Botbo1	508175_Plicr1	1317521_Aurde31	597528_Botbo1	195567_Botbo1	39282_Botbo1	183600_Botbo1	516643_Botbo1	684657_Lacbi2	64346_Punst1	89006_Botbo1	84575_Botbo1	62622_Punst1	404912_Copci	112024_Fomme1	133987_Punst1	77821_Punst1	121574_Botbo1	143032_Galma1	46862_Fomme1	621432_Botbo1	127256_Fomme1	75322_Botbo1	186127_Botbo1	781071_Galma1	103444_Botbo1	85348_Botbo1	122334_Conpu1	374213_Botbo1	38648_Botbo1	36635_Botbo1	147566_Copci	63068_Punst1	1181804_Aurde31	103893_Botbo1	110477_Botbo1	89281_Botbo1	65126_Botbo1	1238317_Aurde31	621516_Plicr1	639063_Botbo1	77852_Punst1	118233_Botbo1	516044_Botbo1	71890_Punst1	173766_Botbo1	309920_Lacbi2	597817_Botbo1	27308_Fomme1	25716_Botbo1	159458_Aurde31	541919_Botbo1	159412_Aurde31	28912_Punst1	92059_Botbo1	456001_Botbo1	118229_Fomme1	146956_Fomme1	533239_Botbo1	623022_Botbo1	1203874_Aurde31	37355_Botbo1	135643_Conpu1	69711_Punst1	61969_Punst1	309898_Lacbi2	56916_Conpu1	185115_Botbo1	86165_Fomme1	527521_Botbo1	590033_Botbo1	597830_Botbo1	106643_Botbo1	105705_Fomme1	36475_Botbo1	27301_Fomme1	51565_Stehi1	1175248_Orpsp11	513055_Botbo1	75951_Punst1	590084_Botbo1	110581_Botbo1	38156_Botbo1	170543_Fomme1	152452_Fomme1	117482_Botbo1	410245_Botbo1	108063_Copci	41961_Plicr1	195492_Botbo1	582143_Lacbi2	156798_Fomme1	580817_Botbo1	1275463_Aurde31	94549_Botbo1	151248_Aurde31	74190_Botbo1	2683784_Schco3	1219426_Aurde31	94459_Botbo1	340850_Ganpr1	171371_Botbo1	1160269_Aurde31	24353_Punst1	1277603_Aurde31	118317_Botbo1	36459_Botbo1	1316863_Galma1	77498_Botbo1	36871_Botbo1	1157411_Aurde31	35132_Botbo1	95678_Botbo1	103976_Botbo1	1248398_Aurde31	1381774_Aurde31	30648_Botbo1	32952_Botbo1	233332_Botbo1	116772_Botbo1	113318_Galma1	521874_Botbo1	1231761_Aurde31	94356_Botbo1	165600_Botbo1	107400_Botbo1	543068_Copci	592224_Botbo1	309568_Lacbi2	149981_Botbo1	178967_Botbo1	133541_Galma1	1408487_Aurde31	36149_Botbo1	91957_Botbo1	514797_Botbo1	75918_Punst1	145914_Punst1	137604_Punst1	105493_Punst1	449375_Botbo1	2484255_Schco3	139894_Botbo1	580733_Botbo1	52144_Plicr1	144306_Botbo1	520527_Botbo1	176617_Botbo1	115314_Botbo1	142972_Ganpr1	33287_Botbo1	146256_Conpu1	567145_Botbo1	1330444_Aurde31	23155_Punst1	91211_Ganpr1	89278_Galma1	107433_Botbo1	37909_Botbo1	78656_Botbo1	126335_Botbo1	1177722_Aurde31	30908_Punst1	1316637_Aurde31	424185_Botbo1	107381_Punst1	38152_Botbo1	56907_Aurde31	590924_Botbo1	183796_Plicr1	74877_Punst1	352381_Botbo1	77824_Punst1	162563_Botbo1	110051_Botbo1	364079_Botbo1	77898_Fomme1	112658_Plicr1	514183_Botbo1	27938_Punst1	103908_Botbo1	648213_Botbo1	79978_Fomme1	91758_Fomme1	107971_Botbo1	116602_Botbo1	1316096_Aurde31	32053_Botbo1	95627_Botbo1	605109_Lacbi2	168476_Conpu1	146291_Punst1	309565_Lacbi2	59875_Botbo1	72888_Botbo1	36998_Botbo1	93188_Conpu1	430229_Botbo1	444438_Botbo1	52570_Botbo1	95578_Botbo1	1314121_Aurde31	36015_Botbo1	137720_Botbo1	60565_Botbo1	26896_Punst1	85946_Botbo1	122145_Conpu1	39942_Botbo1	116206_Botbo1	73007_Botbo1	1175169_Aurde31	1351800_Aurde31	36611_Botbo1	80543_Fomme1	110755_Botbo1	121337_Botbo1	99108_Plicr1	598442_Botbo1	105822_Punst1	29882_Treme1	72592_Galma1	105598_Botbo1	123110_Punst1	257468_Galma1	37267_Botbo1	29017_Botbo1	598930_Botbo1	137788_Botbo1	33247_Botbo1	159039_Botbo1	21194_Punst1	352405_Botbo1	105990_Botbo1	118116_Botbo1	1332632_Aurde31	56957_Botbo1	118615_Botbo1	507200_Botbo1	110386_Botbo1	172134_Botbo1	97344_Botbo1	112458_Fomme1	236893_Galma1	38446_Botbo1	35832_Botbo1	93575_Punst1	169892_Fomme1	18506_Fomme1	691907_Lacbi2	117183_Punst1	1241521_Aurde31	378531_Botbo1	67987_Punst1	394199_Lacbi2	69169_Punst1	1177993_Aurde31	97408_Botbo1	609536_Botbo1	113994_Botbo1	35129_Botbo1	642686_Botbo1	1181409_Orpsp11	195364_Botbo1	623512_Botbo1	1245999_Aurde31	37212_Botbo1	1320135_Aurde31	1159667_Aurde31	134479_Punst1	156375_Aurde31	39488_Botbo1	61201_Punst1	114594_Botbo1	69769_Punst1	1105578_Aurde31	1225020_Aurde31	328458_Lacbi2	104001_Punst1	52140_Plicr1	177764_Botbo1	1203161_Aurde31	105803_Conpu1	1191932_Aurde31	1177913_Aurde31	309554_Lacbi2	598755_Botbo1	1178182_Aurde31	175127_Plicr1	135580_Ganpr1	359429_Copci	1147848_Aurde31	38427_Punst1	171404_Botbo1	63395_Punst1	151348_Fomme1	138285_Conpu1	306303_Lacbi2	306311_Lacbi2	91785_Conpu1	611091_Botbo1	58392_Botbo1	29712_Fomme1	98996_Ganpr1	71724_Fomme1	105789_Botbo1	139568_Botbo1	105820_Botbo1	24395_Batde5	116234_Botbo1	114069_Botbo1	110278_Botbo1	657910_Lacbi2	30376_Botbo1	36859_Botbo1	1327062_Aurde31	1168169_Aurde31	516704_Botbo1	97206_Fomme1	1103620_Aurde31	1275501_Aurde31	1243558_Aurde31	126890_Conpu1	1371777_Aurde31	1275919_Aurde31	212816_Galma1	136526_Botbo1	73141_Punst1	72000_Fomme1	1193767_Aurde31	1166971_Aurde31	1111306_Aurde31	1177197_Aurde31	1177365_Aurde31	1126573_Aurde31	1157828_Aurde31	1158179_Aurde31	59664_Aurde31	1187793_Aurde31	1362388_Aurde31	173581_Aurde31	1194019_Aurde31	1086262_Aurde31	1355587_Aurde31	1093433_Aurde31	1360694_Aurde31	1373035_Aurde31	1091070_Aurde31	1252847_Aurde31	1165354_Aurde31	1410590_Aurde31	1316232_Aurde31	1175917_Aurde31	1317172_Aurde31	1180868_Aurde31	1175985_Aurde31	1121217_Aurde31	1187796_Aurde31	1189049_Aurde31	161706_Aurde31	1415378_Aurde31	1187818_Aurde31	1172098_Aurde31	1184765_Aurde31	1362396_Aurde31	1099723_Aurde31	173473_Aurde31	1188257_Aurde31	1357793_Aurde31	1375870_Aurde31	1119798_Aurde31	1415483_Aurde31	1353983_Aurde31	1332790_Aurde31	70572_Aurde31	1356635_Aurde31	1171671_Aurde31	1277089_Aurde31	1315129_Aurde31	1225452_Aurde31	1317529_Aurde31	1148798_Aurde31	1347342_Aurde31	1362546_Aurde31	1315146_Aurde31	105996_Botbo1	1245990_Aurde31	114301_Botbo1	122208_Botbo1	111840_Botbo1	1177812_Aurde31	139128_Aurde31	1275922_Aurde31	35125_Botbo1	1276883_Aurde31	30405_Botbo1	161688_Aurde31	115883_Botbo1	75512_Botbo1	1414490_Aurde31	118239_Botbo1	18982_Punst1	73750_Botbo1	110284_Botbo1	1105996_Aurde31	164140_Botbo1	1315113_Aurde31	1356606_Aurde31	99970_Botbo1	118206_Botbo1	643864_Botbo1	1311808_Aurde31	116964_Botbo1	1177685_Aurde31	1175074_Aurde31	117804_Botbo1	1312562_Aurde31	1276880_Aurde31	1168418_Aurde31	449467_Botbo1	64705_Galma1	47564_Conpu1	119839_Botbo1	1078744_Aurde31	70595_Aurde31	1147658_Aurde31	1195265_Aurde31	369187_Copci	125088_Botbo1	1198018_Aurde31	1133455_Aurde31	1136009_Aurde31	1087677_Aurde31	30177_Punst1	165501_Fomme1	35158_Botbo1	502650_Botbo1	523330_Botbo1	1168299_Aurde31	144219_Punst1	62770_Punst1	94149_Botbo1	450621_Botbo1	220191_Botbo1	112214_Conpu1	1168025_Aurde31	1101077_Aurde31	56901_Conpu1	668315_Lacbi2	1192782_Aurde31	1165524_Aurde31	258809_Botbo1	57470_Conpu1	31965_Punst1	1315114_Aurde31	1099868_Aurde31	1269529_Aurde31	116971_Botbo1	57274_Stehi1	105849_Botbo1	1187853_Aurde31	1242582_Aurde31	1193901_Aurde31	95825_Ganpr1	1362813_Aurde31	1328830_Aurde31	113974_Botbo1	1338200_Aurde31	1152984_Aurde31	1103933_Aurde31	72087_Conpu1	1103777_Aurde31	171398_Botbo1	1193889_Aurde31	94672_Fomme1	1213328_Aurde31	1246766_Aurde31	1277090_Aurde31	118625_Botbo1	1090822_Aurde31	1175246_Aurde31	61000_Fomme1	487003_Lacbi2	76548_Fomme1	449167_Botbo1	144829_Fomme1	173832_Plicr1	84195_Fomme1	362355_Copci	94298_Ganpr1	1277106_Aurde31	25059_Punst1	1177986_Aurde31	1177574_Aurde31	1356696_Aurde31	1212358_Aurde31	1178131_Aurde31	1252240_Aurde31	1276793_Aurde31	56771_Aurde31	1219447_Aurde31	1329979_Aurde31	1356694_Aurde31	1178156_Aurde31	1246768_Aurde31	1310418_Aurde31	1264938_Aurde31	1246753_Aurde31	1191960_Aurde31	159386_Aurde31	122842_Conpu1	1246734_Aurde31	1315203_Aurde31	1177858_Aurde31	1264927_Aurde31	1178181_Aurde31	1164509_Aurde31	1159763_Aurde31	235416_Galma1	1162633_Aurde31	304065_Lacbi2	1315227_Aurde31	120916_Aurde31	159394_Aurde31	2024598_Schco3	32344_Botbo1	39879_Plicr1	127493_Botbo1	144283_Fomme1	59005_Botbo1	1222948_Aurde31	1315201_Aurde31	1277099_Aurde31	174175_Aurde31	159434_Aurde31	450643_Botbo1	159398_Aurde31	1245547_Aurde31	230311_Galma1	243939_Botbo1	1251516_Aurde31	190729_Botbo1	1238092_Aurde31	126896_Conpu1	100032_Ganpr1	414223_Botbo1	1209023_Galma1	171405_Botbo1	1250230_Aurde31	56935_Punst1	110977_Punst1	163356_Fomme1	1277083_Aurde31	274375_Copci	1185836_Aurde31	246069_Botbo1	29190_Botbo1	172923_Aurde31	539622_Botbo1	1168111_Aurde31	1170380_Aurde31	104404_Botbo1	67481_Punst1	452039_Lacbi2	394202_Lacbi2	783839_Galma1	77929_Punst1	127597_Punst1	616596_Lacbi2	165640_Fomme1	1310656_Aurde31	1372654_Aurde31	125690_Conpu1	1247990_Aurde31	246015_Botbo1	114885_Botbo1	31072_Botbo1	1135049_Aurde31	178117_Botbo1	1189393_Aurde31	131516_Conpu1	164756_Stehi1	1327066_Aurde31	1165004_Aurde31	302090_Lacbi2	146817_Punst1	1316947_Aurde31	375402_Copci	17030_Cioin	1159653_Aurde31	1124922_Aurde31	189427_Botbo1	1364869_Aurde31	118270_Botbo1	97087_Botbo1	39808_Fomme1	488935_Lacbi2	26192_Punst1	179613_Botbo1	24690_Fomme1	68277_Conpu1	132954_Botbo1	452071_Lacbi2	670796_Lacbi2	610251_Lacbi2	487741_Lacbi2	630809_Lacbi2	532583_Plicr1	112856_Plicr1	52276_Punst1	1380329_Aurde31	1330758_Aurde31	35794_Punst1	80697_Fomme1	282033_Plicr1	1098681_Aurde31	89915_Botbo1	1223685_Aurde31	28891_Fomme1	122206_Conpu1	160241_Fomme1	105725_Botbo1	637646_Lacbi2	77883_Ganpr1	99419_Ganpr1	25784_Aurde31	115555_Punst1	68352_Conpu1	706256_Lacbi2	90367_Botbo1	143534_Botbo1	1272526_Aurde31	1278933_Aurde31	163933_Aurde31	1146182_Aurde31	1179463_Aurde31	596981_Botbo1	73915_Aurde31	33059_Botbo1	1177930_Aurde31	1178042_Aurde31	1193944_Aurde31	1243828_Aurde31	335202_Lacbi2	1305423_Aurde31	146816_Punst1	615724_Lacbi2	1264929_Aurde31	82993_Ganpr1	91684_Fomme1	32575_Punst1	309835_Lacbi2	1177946_Aurde31	38097_Punst1	77743_Punst1	482772_Copci	90820_Ganpr1	1177874_Aurde31	175484_Botbo1	1323349_Aurde31	179023_Botbo1	271945_Botbo1	634144_Botbo1	1311807_Aurde31	105270_Fomme1	75996_Conpu1	328462_Lacbi2	1279048_Aurde31	143408_Conpu1	94502_Fomme1	113832_Ganpr1	71302_Botbo1	1130954_Aurde31	1112696_Aurde31	1362541_Aurde31	605959_Botbo1	362498_Botbo1	60680_Botbo1	1356744_Aurde31	60006_Punst1	1247547_Aurde31	160759_Fomme1	1139016_Galma1	564093_Botbo1	151124_Fomme1	491533_Botbo1	532741_Plicr1	404107_Botbo1	62409_Fomme1	1247546_Aurde31	60830_Conpu1	1324008_Aurde31	160758_Fomme1	151140_Fomme1	58411_Punst1	128573_Aurde31	161509_Aurde31	38418_Botbo1	160744_Fomme1	1180837_Aurde31	1098368_Aurde31	72135_Fomme1	160248_Fomme1	182248_Aurde31	1371837_Aurde31	1318148_Aurde31	1371799_Aurde31	512465_Botbo1	1327064_Aurde31	1186022_Aurde31	178460_Aurde31	65085_Ganpr1	145537_Punst1	1117156_Aurde31	1206517_Aurde31	24740_Punst1	99294_Ganpr1	102054_Ganpr1	99381_Ganpr1	153684_Ganpr1	88609_Ganpr1	54483_Ganpr1	112624_Botbo1	26479_Punst1	31060_Fomme1	160226_Fomme1	1237054_Aurde31	1138953_Galma1	9568_Cioin	217122_Ganpr1	1146029_Aurde31	483680_Lacbi2	76199_Fomme1	72907_Botbo1	90188_Botbo1	1230633_Aurde31	1334577_Aurde31	1304215_Aurde31	1230604_Aurde31	153339_Aurde31	1274745_Aurde31	173814_Plicr1	38803_Ganpr1	46823_Ganpr1	274100_Ganpr1	172196_Plicr1	172193_Plicr1	27898_Batde5	102829_Ganpr1	161462_Aurde31	151130_Fomme1	198044_Botbo1	559221_Botbo1	179032_Botbo1	339016_Botbo1	185906_Botbo1	56176_Botbo1	162869_Fomme1	36479_Botbo1	188472_Botbo1	514810_Botbo1	522126_Botbo1	113386_Botbo1	55155_Botbo1	66490_Botbo1	65570_Stehi1	1184063_Orpsp11	40553_Fomme1	62904_Stehi1	36589_Botbo1	520529_Botbo1	39492_Botbo1	1190164_Orpsp11	564070_Botbo1	181125_Botbo1	46556_Punst1	609567_Botbo1	70738_Botbo1	302109_Lacbi2	154228_Fomme1	169127_Conpu1	159106_Conpu1	32187_Conpu1	446704_Lacbi2	152633_Conpu1	102937_Ganpr1	74885_Fomme1	31059_Fomme1	160246_Fomme1	32517_Fomme1	138179_Fomme1	1221021_Galma1	316119_Lacbi2	152354_Fomme1	118054_Plicr1	1316984_Galma1	142268_Ganpr1	69730_Ganpr1	437327_Ganpr1	68595_Ganpr1	58326_Ganpr1	256870_Ganpr1	61174_Ganpr1	53611_Ganpr1	87382_Ganpr1	32502_Ganpr1	54943_Ganpr1	359917_Ganpr1	495843_Plicr1	695513_Plicr1	172195_Plicr1	499943_Plicr1	181064_Plicr1	121878_Punst1	138695_Punst1	122087_Punst1	34585_Stehi1	3546_Thetr
6052_Polpo	1192627_Orpsp11	18227_Batde5	1191587_Orpsp11	814_Dicdi	1192864_Orpsp11	1242_Monbr	4817_Salro	1111642_CocheC53	717_Schpo1	9066_Allma1	5448_Dekbr2	71568_Pench1	55362_Trire2	653_Enthi	7513_Enthi	803_Enthi	5289_Enthi	3351_Caeel	6143_Enthi	2493_Aspfu1	1191262_Orpsp11	12807_Pucgr2	965_Schpo1	4976_Schpo1	1202274_CocheC53	7413_Sphar	45857_Picst3	189295_Mucci2	652134_Croqu1	72112_Mellp23	12223_Mnele	337574_Gloin1	238_Falba	4799_Enthi	120053_Trire2	570235_Lenti61	1373_Thetr	5773_Rhoto1	10134_Mnele	2830_Enthi	403388_Copci	177367_Mucci2	16436_Sphar	5866_Monbr	33018_Walse1	2675_Cangl	127289_Punst1	6926_Mnele	6684_Enthi	367129_Lenti61	574952_Lenti61	19206_Dekbr2	169958_Stehi1	7126_Fusgr1	2315_Salro	7456_Enthi	4238_Polpo	12724_Allma1	1792_Allma1	41033_Catan2	143123_Mucci2	12777_Gloin1	12845_Rhior3	12080_Rhior3	9804_Rhior3	194363_Umbra1	450659_Lacbi2	78179_Phybl2	127826_Phybl2	517276_Lenti61	111776_Morel2	6652_Rhior3	128685_Punst1	18191_Fomme1	2606458_Schco3	79684_Conpu1	438977_Copci	11963_Ustma22	240042_Galma1	1922_Pucgr2	1206157_Aurde31	43142_Treme1	154372_Botbo1	187297_Mucci2	109952_Plicr1	93391_Stehi1	20873_Sporo1	237961_Umbra1	651036_Croqu1	21616_Morel2	2559_Rhoto1	1104210_Mellp23	279_CryneH991	1931_Spipu1	31612_Walse1	234486_Umbra1	958_Spipu1	79362_Picst3	124771_Fomme1	105292_Punst1	101089_Ganpr1	12256_Rhior3	2739_Klula1	8518_Dekbr2	7440_Capow	6948_Rhior3	6115_Monbr	188605_Phybl2	12146_Dicdi	41714_Dekbr2	45140_Coere1	8990_Rhior3	1277842_Aurde31	2605924_Schco3	1475_Tapde11	1797_Cangl	34196_Batde5	13545_Dmel	13544_Dmel	13543_Dmel	13542_Dmel	13541_Dmel	13540_Dmel	13539_Dmel	11844_Polpo	421_Ashgo11	28438_Morel2	3700_Cangl	725_Cangl	55082_Canalb1	460_Salro	90308_Mucci2	955_Dmel	1717_Zygro1	81891_Coere1	2056_Sacce1	4730_Rozal11	3339_Caeel	3338_Caeel	18792_Allma1	5952_Allma1	5939_Allma1	160_Sacce1	8891_Polpo	7814_Rhoto1	22547_Morel2	10479_Dicdi	10107_Dicdi	5165_Sacce1	11084_Ustma22	59_Malgl1	3679_Klula1	778_Sacce1	2664_Neucr2	145273_Stehi1	9914_Salro	1568_CryneH991	60295_Canalb1	1547_CryneH991	3786_Capow	462_Debha1	53667_Plicr1	47896_Conpu1	32660_Sporo1	2665_Debha1	2712_Ashgo11	724_Zygro1	708_Aspfu1	291836_Crypa2	59443_Canalb1	80_Sacce1	983_Fusgr1	36956_Treme1	157282_Phybl2	336076_Gloin1	9443_Aspfu1	3334_Ashgo11	3995_Sacce1	60_Tapde11	2760_Schpo1	656443_Lacbi2	20052_Pench1	4687_Rozal11	2133_Klula1	80761_Picst3	79019_Crypa2	84662_Picst3	2355_Debha1	164_Cioin	1820_Cangl	27882_Pench1	11839_Dmel	18236_Dekbr2	122572_Trire2	846_Hisca1	239554_Galma1	608_Zygro1	3894_Thetr	1894_Mydma	2912_Falba	10491_Sorma	10638_Sphar	128038_Botbo1	9741_Rhior3	30149_Dmel	13151_Dmel	1202027_CocheC53	10154_Dmel	7975_Dmel	28021_Dmel	6027_Dmel	19719_Dmel	1034878_Catan2	1676_Sorma	13774_Caeel	13773_Caeel	13772_Caeel	12269_Cioin	3803_Capow	3377_Caeel	127973_Botbo1	8242_Sphar	84573_Crypa2	9193_Neucr2	122920_Trire2	79464_Conco1	1182157_Orpsp11	81060_Coere1	1853_Rozal11	225640_Umbra1	362_Neucr2	345509_Gloin1	9218_Spipu1	5107_Botci1	16638_Rhior3	342147_Gloin1	134350_Morel2	69996_Picst3	185417_Botbo1	1093_Ashgo11	5136_Capow	1086_Fusgr1	8882_Dicdi	5809_CryneH991	664326_Croqu1	3404_Sacce1	145757_Punst1	57557_Ganpr1	5211_Salro	1432_Pucgr2	10981_Fusgr1	58148_Canalb1	43507_Mellp23	485_Schpo1	2615250_Schco3	128786_Phybl2	457_Zygro1	355_Thetr	10225_Sphar	1181793_CocheC53	859_Cangl	45220_Treme1	146440_Mucci2	35580_Botbo1	46498_Plicr1	2087_Aspfu1	2667_Malgl1	25449_Pench1	3390_Tapde11	250931_Galma1	5658_Polpo	55_Debha1	384_Rhoto1	31802_Sporo1	12258_Cioin	3344_Caeel	3343_Caeel	3342_Caeel	3341_Caeel	3340_Caeel	10606_Allma1	23471_Copci	166523_Fomme1	6143_Monbr	189966_Lacbi2	157847_Conpu1	2504_Sorma	135614_Catan2	3979_Mnele	3349_Caeel	3348_Caeel	956_Dmel	954_Dmel	795_Mydma	5450_Falba	9081_Sphar	8757_Dmel	8756_Dmel	8755_Dmel	8754_Dmel	8753_Dmel	60280_Walse1	2354_Klula1	9991_Thetr	7806_Hisca1	8046_Salro	325556_Gloin1	1276128_Aurde31	13028_Mnele	12913_Allma1	13688_Allma1	5950_Enthi	170806_Fomme1	70123_Galma1	104465_Gloin1	7803_Cioin	8319_Mnele	219564_Gloin1	190151_Lacbi2	816_Dicdi	2306_Thetr	1166_Allma1	471361_Copci	49178_Conco1	146155_Botbo1	1177382_Orpsp11	7821_Ustma22	38489_Picst3	205222_Gloin1	131483_Stehi1	14954_Botci1	881025_Galma1	272166_Gloin1	1186615_Orpsp11	24448_Gloin1	20033_Gloin1	29386_Botbo1	6375_Thetr	320575_Gloin1	1191082_Orpsp11	1294_Gloin1	320077_Gloin1	30178_Batde5	1190321_Orpsp11	3157_Thetr	27494_Botbo1	138072_Fomme1	248229_Galma1	428312_Copci	2630968_Schco3	1861_Spipu1	142545_Stehi1	34556_Plicr1	1331539_Aurde31	77322_Conco1	1177332_Orpsp11	606288_Lacbi2	82614_Conpu1	7844_Gloin1	83089_Coere1	587426_Lenti61	1053_Salro	1694_Debha1	3450_Zygro1	133542_Morel2	3479_Sacce1	3758_Klula1	2602_Cangl	78689_Picst3	1929_Mydma	4469_Rozal11	7522_Rhior3	58725_Canalb1	15229_Rhior3	137309_Aurde31	3573_Ashgo11	2996_Tapde11	136054_Morel2	76134_Mucci2	121495_Ganpr1	18689_Dmel	18688_Dmel	4687_CryneH991	239601_Umbra1	2827_Capow	12410_Cioin	16818_Sphar	60223_Catan2	6281_Neucr2	1890_Sacce1	11328_Polpo	42205_Phybl2	88941_Mucci2	2470_Hisca1	8631_Monbr	61367_Walse1	128104_Phybl2	71306_Treme1	329053_Crypa2	180049_Phybl2	8073_Ustma22	1181753_Aurde31	927_Dicdi	10747_Rhior3	29176_Sporo1	15942_Botci1	131029_Croqu1	4443_Sphar	1186431_Orpsp11	3088_Malgl1	5008_Pucgr2	319924_Gloin1	1127_Enthi	17365_Morel2	1709669_Mellp23	250089_Umbra1	894_Zygro1	28757_Picst3	1187932_Orpsp11	55683_Canalb1	87680_Picst3	5906_Debha1	3805_Ashgo11	3216_Malgl1	1395_Enthi	4420_Sacce1	57045_Dekbr2	10168_Thetr	598_Enthi	887_Enthi	5316_Sorma	815_Klula1	6378_Thetr	1864_Cangl	12410_Caeel	2324_Enthi	2239_Enthi	1177503_Orpsp11	10855_Mydma	1522_Hisca1	775_Enthi	133608_Botbo1	330102_Gloin1	1228_Enthi	77486_Conco1	12411_Caeel	724_Enthi	7925_Botci1	39837_Conco1	171758_Botbo1	159_Rhior3	2323_Gloin1	6937_Mnele	4663_Dicdi	1188659_Orpsp11	273987_Crypa2	1191083_Orpsp11	194483_Umbra1	1036_Enthi	35340_Batde5	5540_Mydma	6916_Rhior3	1182036_Orpsp11	3347_Caeel	3346_Caeel	3345_Caeel	6163_Rhior3	186603_Phybl2	31506_Mucci2	4939_Spipu1	1212038_Aurde31	3350_Caeel	18611_Sphar	105235_Morel2	119065_Morel2	40327_Gloin1	3210_Capow	23002_Morel2	5596_CryneH991	106_Allma1	20120_Fomme1	176859_Phybl2	349426_Gloin1	124674_Punst1	80218_Conco1	122141_Conpu1	36989_Plicr1	36779_Treme1	580564_Lenti61	4419_Mydma	189067_Mucci2	25426_Sporo1	7060_Rhior3	2633672_Schco3	74218_Mellp23	272907_Galma1	1112_Enthi	238864_Umbra1	4769_Capow	25678_Botbo1	150118_Stehi1	1126_Aspfu1	1166_Enthi	160186_Conpu1	144899_Conpu1	1113_Pucgr2	443641_Copci	8474_Spipu1	6476_Allma1	7573_Allma1	2397_Dicdi	17308_Sphar	4408_Salro	14964_Cioin	8063_Caeel	1317158_Aurde31	132001_Punst1	18775_Allma1	8529_Monbr	2806_Thetr	15874_Allma1	9290_Allma1	1435807_Catan2	146130_Morel2	156336_Botbo1	107600_Punst1	521392_Lenti61	36428_Conco1	4315_Spipu1	238997_Umbra1	80184_Croqu1	172822_Stehi1	1279122_Aurde31	64912_Galma1	96465_Phybl2	168568_Conpu1	7750_Ustma22	3309_Rhoto1	2625_Capow	61270_Ganpr1	591_Tapde11	59913_Walse1	3496_CryneH991	81760_Coere1	30950_Treme1	174899_Plicr1	4361_Rhior3	28873_Sporo1	107_Schpo1	2638762_Schco3	78621_Mellp23	1954_Polpo	1980_Falba	2551_Rozal11	81017_Pench1	632878_Lacbi2	185951_Mucci2	2694_Mydma	498135_Copci	105399_Fomme1	3758_Neucr2	35465_Trire2	20579_Dekbr2	28043_Caeel	1020_Monbr	15624_Sphar	10389_Dicdi	10196_Dicdi	13101_Cioin	5316_Thetr	5007_Klula1	342771_Gloin1	1371_Aspfu1	8804_Sorma	13097_Ustma22	1404392_Catan2	1128652_CocheC53	967_Botci1	8507_Dmel	8506_Dmel	3278_Malgl1	202_Malgl1	1538_Cangl	42658_Picst3	820_Hisca1	35590_Batde5	9358_Batde5	5369_Debha1	14482_Mnele	37664_Crypa2	737_Pucgr2	12875_Fusgr1	82534_Trire2	16706_Caeel	16705_Caeel	13371_Botci1	6660_Neucr2	6659_Neucr2	47297_Conco1	6332_Sorma	1185319_Orpsp11	65322_Coere1	62237_Dekbr2	3760_Sacce1	705142_Lacbi2	2524_Tapde11	21947_Caeel	21946_Caeel	2234_Fusgr1	61041_Walse1	4706_Rozal11	72557_Pench1	54931_Ganpr1	2882_Zygro1	1163304_CocheC53	1132412_CocheC53	2812_Debha1	59614_Canalb1	799_Schpo1	34427_Phybl2	6250_Sacce1	80500_Crypa2	11911_Polpo	4869_Cangl	1885_Ashgo11	14582_Rhior3	80235_Picst3	4570_Ashgo11	8264_Monbr	7622_Salro	2033_Pucgr2	1535_Rhoto1	135313_Croqu1	3857_Klula1	443_Zygro1	58302_Canalb1	163797_Stehi1	5878_Falba	17615_Dmel	17611_Dmel	5877_Falba	17618_Dmel	17617_Dmel	17616_Dmel	17614_Dmel	17613_Dmel	17612_Dmel	427_Sacce1	15875_Allma1	1183721_Orpsp11	7461_Hisca1	1191182_Orpsp11	315_Enthi	1129_Enthi	1145_Enthi	72067_Conco1	1186288_Orpsp11	12001_Mydma	5928_Mydma	104967_Gloin1	1189190_Orpsp11	75149_Gloin1	182294_Botbo1	1181696_Aurde31	690_Enthi	1178931_Orpsp11	346_Sphar	81862_Gloin1	67892_Conpu1	1786_Polpo	18808_Gloin1	1179345_Orpsp11	796_Enthi	3094_Enthi	138239_Ganpr1	1187715_Orpsp11	1617_Gloin1	7460_Hisca1	9686_Mnele	1863_Aspfu1	76003_Pench1	6681_Hisca1	22013_Trire2	1107327_CocheC53	9589_Fusgr1	352029_Crypa2	8016_Botci1	2026_Neucr2	10169_Sorma	3019_Sacce1	57071_Canalb1	3109_Debha1	85151_Picst3	2079_Tapde11	4485_Cangl	1755_Klula1	623_Schpo1	145_Ashgo11	1874_Zygro1	4509_Dekbr2	83295_Coere1	41764_Mellp23	61319_Walse1	655247_Croqu1	5831_Rhoto1	39651_Botbo1	579015_Lenti61	2854_Malgl1	104720_Fomme1	65399_Conpu1	46672_Plicr1	2753740_Schco3	12885_Ustma22	72563_Galma1	39559_Treme1	1254_CryneH991	591090_Lacbi2	12917_Pucgr2	78122_Punst1	541250_Copci	88438_Stehi1	1183068_Orpsp11	57460_Catan2	2835_Allma1	1245940_Aurde31	6959_Allma1	3789_Rozal11	10912_Salro	17170_Mydma	1355902_Aurde31	6313_Mnele	3834_Sorma	187_Sorma	5752_Enthi	5242_Enthi	383_Enthi	1382_Enthi	1186_Enthi	4552_Enthi	5314_Allma1	107_Allma1	1187714_Orpsp11	512180_Lenti61	113612_Ganpr1	173433_Plicr1	1191547_Orpsp11	1113869_Aurde31	1130_Enthi	6319_Monbr	4116_Falba	18561_Punst1	3847_Enthi	1353579_Aurde31	44370_Morel2	132487_Morel2	167245_Conpu1	180898_Botbo1	1183319_Orpsp11	1189297_Orpsp11	6379_Dicdi	1201_Enthi	105022_Botbo1	58507_Gloin1	774_Enthi	524_Enthi	479319_Lenti61	677404_Plicr1	813_Dicdi	164625_Conpu1	90233_Croqu1	67795_Gloin1	1120701_Aurde31	24441_Gloin1	254247_Galma1	1187736_Orpsp11	1118321_Aurde31	1347227_Aurde31	3909_Enthi	1641_Enthi	2328_Enthi	346_Enthi	1566_Enthi	144108_Galma1	164311_Aurde31	1355911_Aurde31	299242_Botbo1	16501_Gloin1	2319_Enthi	406244_Ganpr1	1183307_Orpsp11	1157_Enthi	7901_Monbr	3215_Malgl1	1301_Enthi	482657_Lacbi2	376_Rhoto1	5123_Enthi	5103_Spipu1	4358_Enthi	7332_Conco1	58275_Conpu1	22072_Dmel	22073_Dmel	160831_Fomme1	80927_Gloin1	51897_Gloin1	1189076_Orpsp11	3744_Rhoto1	1187311_Orpsp11	10708_Mnele	5282_Enthi	1191341_Orpsp11	12003_Mydma	302_Enthi	3965_Enthi	5381_Enthi	59090_Ganpr1	510_Enthi	38870_Galma1	5365_Enthi	586536_Lacbi2	31500_Ganpr1	388130_Ganpr1	266554_Ganpr1	64537_Gloin1	78220_Gloin1	300127_Lacbi2	654663_Lenti61	13305_Mnele	15205_Morel2	1815791_Morel2	85424_Morel2	131577_Morel2	108360_Mucci2	1175119_Orpsp11	28758_Picst3	31157_Picst3	180326_Plicr1	109658_Stehi1
27742_Botbo1	695396_Plicr1	665952_Lacbi2	106883_Fomme1	103586_Conpu1	164635_Stehi1	36665_Plicr1	94541_Punst1	2527682_Schco3	550708_Lenti61	8552_Ustma22	145684_Morel2	11068_Salro	83091_Morel2	8365_Salro	43396_Croqu1	125251_Stehi1	1275303_Aurde31	7151_Polpo	168324_Botbo1	6655_Capow	34623_Sporo1	36412_Batde5	1302567_Aurde31	10276_Thetr	10614_Dicdi	1814_Ashgo11	1489_CryneH991	121277_Ganpr1	7782_Sphar	5433_Spipu1	15385_Mydma	15435_Dmel	32688_Mellp23	2868_Mydma	1328851_Aurde31	46410_Coere1	169896_Umbra1	3547_Monbr	470_Spipu1	663170_Croqu1	2775_Spipu1	589670_Lacbi2	344926_Gloin1	5062_Mnele	1109_Monbr	12028_Ustma22	6916_Thetr	14298_Cioin	10480_Dmel	10479_Dmel	10478_Dmel	60560_Walse1	441811_Lenti61	81786_Stehi1	4315_Rozal11	71281_Mellp23	3742_Dekbr2	158168_Conpu1	40294_Gloin1	166191_Umbra1	3363_Malgl1	124179_Trire2	645_Caeel	644_Caeel	4742_Allma1	7588_Polpo	59465_Canalb1	3120_Dicdi	417_Sacce1	205611_Galma1	36457_Batde5	12631_Pucgr2	1834431_Morel2	38903_Plicr1	170797_Fomme1	6173_Polpo	96857_Plicr1	26222_Caeel	7595_Botci1	443555_Copci	44265_Treme1	1025_Spipu1	7592_Allma1	10116_Caeel	10117_Caeel	1187_Capow	10115_Caeel	181246_Mucci2	355151_Copci	16028_Mnele	183270_Phybl2	2802_Polpo	134039_Phybl2	6494_Allma1	240936_Galma1	6684_Capow	2683_Debha1	21_Mnele	2836_Malgl1	2629921_Schco3	28411_Botbo1	12815_Ustma22	135418_Morel2	1328852_Aurde31	3725_Monbr	89385_Fomme1	38907_Plicr1	4403_Allma1	146423_Punst1	2460_Klula1	39647_Botbo1	74060_Mucci2	197467_Umbra1	14865_Allma1	591518_Lenti61	8364_Salro	5936_Rhoto1	127338_Catan2	582518_Lenti61	14864_Allma1	1592_Rozal11	6139_Coere1	538513_Copci	6259_Fusgr1	6327_Sacce1	12806_Pucgr2	128593_Catan2	203810_Gloin1	4897_Neucr2	14138_Rhior3	10433_Dicdi	10152_Dicdi	2411_Cangl	85661_Batde5	252193_Galma1	169704_Botbo1	1187771_Orpsp11	11462_Caeel	4392_Dmel	3465_Allma1	2481_Allma1	3673_Schpo1	123278_Ganpr1	18198_Mydma	18196_Mydma	1462_Monbr	18195_Mydma	18194_Mydma	1287321_Catan2	141294_Morel2	3641_Mydma	10426_Batde5	517_Tapde11	4669_Salro	4619_Mnele	106509_Ganpr1	12221_Cioin	27218_Dmel	1461456_Catan2	240926_Galma1	27216_Dmel	27217_Dmel	27219_Dmel	120189_Mucci2	5232_Falba	29935_Catan2	5562_Rozal11	1795_Caeel	2466_Rhior3	1796_Caeel	25959_Dmel	25960_Dmel	10156_Salro	13581_Batde5	13030_Dicdi	88490_Batde5	127150_Conpu1	2618278_Schco3	12983_Cioin	896_Klula1	11302_Dmel	664057_Lacbi2	123096_Punst1	1918_Cioin	101004_Fomme1	651_Caeel	650_Caeel	649_Caeel	11771_Mnele	80676_Coere1	151855_Mucci2	6892_CryneH991	2672_Cioin	2822_Thetr	54904_Canalb1	7125_Thetr	81331_Croqu1	1519_Spipu1	241224_Umbra1	4210_Enthi	5790_Dekbr2	1388791_Catan2	99837_Phybl2	6454_Mydma	648_Caeel	48986_Picst3	144029_Mucci2	35377_Conco1	20300_Phybl2	112805_Plicr1	90135_Picst3	96480_Catan2	11073_Allma1	121079_Catan2	340045_Gloin1	41919_Coere1	121637_Stehi1	22179_Sporo1	60500_Walse1	137687_Morel2	33381_Treme1	59667_Canalb1	8864_Dmel	54142_Picst3	5811_CryneH991	6103_Debha1	4665_Dicdi	1554_Falba	906_Sacce1	293_Zygro1	2530_Cangl	3429_Klula1	5764_Mydma	6578_Capow	7591_Spipu1	1469_Ashgo11	9820_Botci1	3069_Mnele	5281_Hisca1	9172_Pench1	69217_Trire2	7976_Monbr	8775_Aspfu1	8602_Fusgr1	3161_Thetr	7229_Neucr2	59613_Crypa2	9732_Sorma	12621_Dicdi	3387_Batde5	5667_Debha1	34599_Sporo1	150210_Mucci2	29841_Sporo1	1244331_Aurde31	1649_Allma1	6577_Dmel	69261_Gloin1	20622_Batde5	2763_Tapde11	3614_Zygro1	77367_Conco1	6312_Aspfu1	123446_Ganpr1	117720_CocheC53	5257_Pench1	171027_Plicr1	34920_Botbo1	4768_Rhior3	35629_Mellp23	15528_Pucgr2	2858_Malgl1	16374_Cioin	106696_Fomme1	127357_Stehi1	990_Salro	373470_Copci	3050_Schpo1	16130_Allma1	7651_Enthi	54161_Walse1	719537_Croqu1	303367_Umbra1	65498_CocheC53	6075_Rhoto1	70266_Trire2	109009_CocheC53	248233_Crypa2	260848_Galma1	4485_Mydma	1803_Mydma	11953_Sporo1	1899444_Mellp23	9788_Fusgr1	16131_Allma1	7890_Hisca1	5621_Pench1	2937_Schpo1	13537_Mydma	138956_Conpu1	8832_Neucr2	7964_Thetr	10793_Sorma	3622_Botci1	5532_Dicdi	4569_Cangl	1105920_CocheC53	49758_Crypa2	11335_Cioin	6275_Fusgr1	9339_Spipu1	255332_Umbra1	13446_Rhior3	7835_Capow	156419_Phybl2	7874_Aspfu1	671_Rhoto1	36340_Mellp23	11845_Rhior3	5364_Mnele	3391_Malgl1	473327_Copci	132021_Phybl2	113236_Ganpr1	2511891_Schco3	53169_Trire2	1798_Phybl2	7787_Rhoto1	1162385_Aurde31	4266_Tapde11	156600_Phybl2	71757_Morel2	242350_Umbra1	484_Hisca1	300809_Lacbi2	54956_Stehi1	4113_Ashgo11	351_CryneH991	5002_Pucgr2	161296_Conpu1	171632_Stehi1	98107_Ganpr1	11781_Sphar	30421_Pench1	3417_Enthi	44017_Coere1	64354_Dekbr2	1311054_Aurde31	77457_Picst3	1354_Botci1	64873_Punst1	153817_Mucci2	5956_Hisca1	140023_Punst1	3582_Zygro1	94381_Ganpr1	1080660_Schco3	4355_Allma1	4915_Rozal11	3426_Ashgo11	9971_Dmel	9967_Dmel	9968_Dmel	9976_Dmel	9974_Dmel	9972_Dmel	9970_Dmel	9973_Dmel	9965_Dmel	9975_Dmel	9969_Dmel	9966_Dmel	9964_Dmel	128698_Mucci2	105189_Plicr1	5051_Fusgr1	16049_Cioin	9963_Dmel	202811_Morel2	3876_Cioin	3141_Salro	25005_Dmel	236681_Lacbi2	152641_Fomme1	4465_Schpo1	1174818_Orpsp11	39732_Walse1	254346_Umbra1	2609906_Schco3	543807_Lenti61	81062_Gloin1	45584_Croqu1	36003_Crypa2	11810_Dmel	11809_Dmel	11807_Dmel	1207_Rhoto1	4894_Zygro1	57514_Canalb1	11811_Dmel	11808_Dmel	8809_Botci1	14841_Treme1	42816_Conco1	20803_Mydma	13092_Dicdi	113530_Punst1	2976_Mydma	54978_Walse1	4446_Rhior3	134624_Phybl2	13450_Rhior3	2637_Tapde11	45651_Treme1	4317_Rozal11	70706_Pench1	1668_Schpo1	83548_Pench1	80648_Coere1	561_Allma1	269592_Crypa2	7852_Fusgr1	4373_Hisca1	824_Monbr	343987_Galma1	157173_Mucci2	111341_CocheC53	6216_Aspfu1	31288_Pench1	5323_Enthi	6098_Polpo	81861_Trire2	69291_Pench1	349508_Gloin1	6354_Aspfu1	7199_Enthi	364989_Copci	2470_Aspfu1	3316_Klula1	644209_Lacbi2	33651_CocheC53	1149836_CocheC53	7851_Botci1	339856_Gloin1	5293_Debha1	8075_Sorma	78025_Conco1	544088_Morel2	4918_Cioin	130_Thetr	20524_Caeel	68159_Morel2	4181_Rozal11	9849_Allma1	16078_Treme1	168067_Umbra1	8583_Mnele	9708_Rhior3	66873_Walse1	2302_Allma1	816_Cangl	5505_Caeel	3300_Allma1	552800_Lenti61	109531_Conpu1	3934_Mydma	11528_Polpo	35944_Conco1	15045_Crypa2	5508_Caeel	5507_Caeel	5506_Caeel	12051_Ustma22	3689_Sacce1	8652_Allma1	2941_Hisca1	10771_Mydma	1213764_Aurde31	1150568_Aurde31	4011_Neucr2	36458_Conco1	3705_CryneH991	1548_Allma1	2115_Mnele	62657_Catan2	14097_Dmel	124172_Trire2	10265_Batde5	1625_Debha1	74748_Coere1	56_Spipu1	1188687_Orpsp11	87822_Phybl2	71498_Pench1	19737_Caeel	1125_Falba	3295_Pucgr2	6933_Dekbr2	1219939_Aurde31	19662_Conco1	127607_Phybl2	469_Spipu1	41771_Dekbr2	653_Caeel	16969_Allma1	33261_Coere1	654_Caeel	792_Capow	8070_Neucr2	253810_Umbra1	18106_Allma1	2925_Schpo1	5835_Rhoto1	103467_Botbo1	115568_CocheC53	6401_Allma1	436_Monbr	30649_Caeel	3181_Malgl1	5027_Dmel	5026_Dmel	5025_Dmel	5024_Dmel	5023_Dmel	150662_Ganpr1	17115_Phybl2	37784_Mucci2	15591_Rhior3	1312934_Aurde31	558_Monbr	6506_Salro	109115_Ganpr1	1182158_Orpsp11	1176301_Orpsp11	2061_Salro	79782_Morel2	6288_Rozal11	78961_Conco1	77161_Conco1	135616_Morel2	11153_Salro	9292_Mnele	5006_CryneH991	7262_Mydma	14658_Caeel	3190_Falba	4203_Allma1	30255_Batde5	18136_Caeel	18138_Caeel	18137_Caeel	33_Rozal11	4120_Mnele	9766_Mydma	44117_Botbo1	14479_Treme1	581730_Lenti61	23996_Phybl2	95970_Punst1	58330_Schco3	257032_Galma1	56746_Galma1	41407_Walse1	184140_Plicr1	2485383_Schco3	32869_Pench1	5784_Thetr	70291_Phybl2	6528_Sacce1	4168_Rozal11	7931_Rhior3	5847_Picst3	7462_Rhoto1	13213_Batde5	2893_Cangl	50707_Dekbr2	2119_Zygro1	460475_Copci	1476_Sorma	775_Ashgo11	1178339_Orpsp11	10371_Sphar	47025_Conco1	32957_Stehi1	16499_Rhior3	1227_Aspfu1	775_Monbr	4264_Klula1	1188953_Orpsp11	159856_Gloin1	3487_Falba	30651_Caeel	1190495_Orpsp11	30650_Caeel	1192130_Orpsp11	10797_Cioin	2683447_Schco3	39396_Pench1	1440356_Catan2	14026_Mnele	7482_Enthi	81720_Trire2	126345_Catan2	3525_Fusgr1	1179482_Orpsp11	8514_Neucr2	26390_Conco1	8513_Neucr2	10780_Salro	6400_Allma1	18173_Batde5	4534_Capow	16883_Rhior3	3730_Spipu1	12081_Ustma22	8746_Spipu1	8697_Sporo1	1287_Malgl1	4582_Rozal11	6032_Rhoto1	118110_Catan2	58501_Canalb1	8133_Pucgr2	5220_Enthi	35253_Croqu1	1077_Salro	116121_Catan2	8587_Fusgr1	3036_Monbr	8145_Dicdi	40372_Mellp23	2395_Klula1	5960_Polpo	5121_Salro	44616_Mucci2	2572_Tapde11	8547_Rhior3	21908_Dmel	277_Polpo	1759_Tapde11	4235_Capow	3202_Mydma	19172_Allma1	8426_Cioin	1592_Cioin	26223_Caeel	3906_Spipu1	885_Rozal11	16300_Sphar	8803_Allma1	645_Schpo1	7617_Mnele	1185613_Orpsp11	448_Monbr	8376_Monbr	48000_Conpu1	1265317_Aurde31	4388_Debha1	222_Polpo	19173_Allma1	5590_Hisca1	7927_Mydma	5985_Sphar	14055_Cioin	505_Capow	2002_Falba	1184275_Aurde31	4988_Cioin	1440_Thetr	92706_Ganpr1	10833_Sphar	7265_Spipu1	13919_Mnele	264558_Crypa2	1175_Hisca1	2609_Botci1	7327_Hisca1	23175_CocheC53	252736_Crypa2	3253_Sorma	6085_Neucr2	69496_Trire2	5759_Fusgr1	261_Schpo1	4387_Debha1	334466_Gloin1	3371_Ashgo11	61407_Dekbr2	644289_Lacbi2	3591_Zygro1	111750_Fomme1	1176266_Orpsp11	146_Tapde11	3328_Sacce1	2452_Klula1	7592_Ustma22	34042_Mellp23	1365_Malgl1	4759_Zygro1	1844_Cangl	17706_Picst3	43653_Dekbr2	16228_Mucci2	657_Debha1	54655_Canalb1	226248_Galma1	16203_Rhior3	93477_Coere1	10653_Allma1	1210_Allma1	1185990_Orpsp11	5039_Batde5	646_Caeel	647_Caeel	4106_Ashgo11	277016_Galma1	4577_Cangl	10401_Ustma22	1817_Falba	4531_Aspfu1	89025_Picst3	6315_Sacce1	58441_Canalb1	30695_Treme1	5483_CryneH991	4123_Rhoto1	12602_Sporo1	2247_Sorma	673361_Croqu1	652_Caeel	5295_Monbr	623_Capow	11259_Salro	7923_Sphar	106257_Ganpr1	30824_Conco1	15613_Caeel	10296_Sphar	502_Falba	65675_Ganpr1	1178894_Orpsp11	6758_Thetr	19442_Caeel	11311_Caeel	1175360_Orpsp11	5112_Enthi	2124955_Schco3	28265_Ganpr1	1189183_Orpsp11	4450_Enthi	2199_Sacce1	3370_Zygro1	4024_Cangl	96741_Conpu1	2593755_Schco3	1343077_Schco3	2520515_Schco3	49203_Plicr1	143049_Fomme1	140641_Punst1	107229_Stehi1	13093_Ustma22	58442_Canalb1	45639_Picst3	658453_Croqu1	540828_Lenti61	2837_Enthi	553_Enthi	27394_Sporo1	1272_Malgl1	1027_Enthi	1328_Dicdi	10684_Dicdi	10042_Dicdi	4933_Pucgr2	14078_Caeel	15614_Caeel	10158_Mnele	3476_Enthi	85369_Batde5	85368_Batde5	3530_Sphar	10280_Sphar	2776_Falba	4618_Salro	10281_Sphar	39576_Coere1	30_Falba	66128_Ganpr1	128323_Botbo1	58048_Walse1	2800_CryneH991	24220_Treme1	3958_Polpo	113816_Mucci2	282501_Umbra1	5018_Falba	5017_Falba	7274_Sphar	8567_Sphar	7042_Mnele	3237_Salro	76523_Ganpr1	37213_Mellp23	3533_Conco1	42836_Conco1	8304_Thetr	13250_Conco1	1681036_Mellp23	28255_Fomme1	8166_Salro	5140_Monbr	9275_Polpo	10832_Sphar	330480_Lacbi2	9908_Thetr	1998937_Mellp23	8569_Pucgr2	1174275_Orpsp11	9898_Mnele	11745_Mnele	7158_Monbr	39147_Morel2	1175377_Orpsp11	5575_Polpo	1969_Sphar	4668_Sphar	26_Sphar	415_Sphar	445_Sphar	1827_Sphar	1882_Sphar	2656_Thetr	3701_Sphar	4661_Sphar
3539_Enthi	146869_Phybl2	2614_Enthi	1991_Capow	3304_Tapde11	1975_Capow	334589_Gloin1	504399_Lenti61	68600_Ganpr1	221022_Umbra1	19391_Dmel	18622_Dmel	18621_Dmel	4083_Mydma	4325_Schpo1	19271_Dmel	19270_Dmel	19269_Dmel	19268_Dmel	1872730_Morel2	28223_Dmel	28222_Dmel	8092_Capow	22818_Coere1	249762_Umbra1	16388_Mnele	1185884_Orpsp11	1180956_Orpsp11	1175274_Orpsp11	107608_Morel2	18209_Dmel	18208_Dmel	25716_Dmel	25714_Dmel	25715_Dmel	25713_Dmel	25712_Dmel	887507_Morel2	12870_Botci1	62439_Trire2	177482_Plicr1	4701_Aspfu1	28158_Gloin1	51285_Conco1	73341_Conco1	73549_Fomme1	251607_Umbra1	267457_Umbra1	17052_Conco1	12449_Rhior3	111552_Mellp23	150693_Mucci2	494218_Lenti61	13695_Pucgr2	696304_Plicr1	2467_Enthi	73545_Phybl2	75424_Mellp23	16248_Cioin	5709_Enthi	295543_Umbra1	112143_Conpu1	71290_Mellp23	67_Rozal11	41364_Conco1	655640_Croqu1	171250_Fomme1	12500_Sphar	41361_Conco1	78449_Conco1	579910_Lenti61	98_Ashgo11	103635_Plicr1	248732_Lenti61	1231_Malgl1	440177_Copci	148428_Copci	15843_Dmel	15844_Dmel	595069_Lenti61	157129_Mucci2	238637_Galma1	3473_Aspfu1	1675_Aspfu1	71056_Pench1	3520_Aspfu1	1023221_CocheC53	1327215_Aurde31	1141911_CocheC53	339739_Crypa2	1331727_Aurde31	130_Aspfu1	1409532_Aurde31	3312_Botci1	4431_Sorma	7801_Botci1	3393_Aspfu1	3572_Botci1	1169284_CocheC53	12188_Botci1	1238445_Aurde31	156316_Stehi1	213090_Umbra1	1328661_Aurde31	79381_Pench1	191494_Umbra1	1201164_CocheC53	120990_Stehi1	56627_Stehi1	940_Hisca1	56213_Stehi1	160667_Stehi1	156319_Stehi1	283813_Crypa2	168116_Stehi1	265732_Umbra1	337049_Crypa2	333990_Crypa2	12608_Fusgr1	12680_Fusgr1	56530_Stehi1	46407_Stehi1	257837_Galma1	8563_Fusgr1	3629_Neucr2	13028_Botci1	1848_Sorma	156328_Stehi1	134861_Plicr1	1102_Hisca1	3283_Trire2	2578637_Schco3	428944_Copci	35450_Botbo1	80019_Trire2	76673_Punst1	1172092_CocheC53	1207485_CocheC53	37246_Botbo1	4673_Aspfu1	1180655_CocheC53	54223_Trire2	1317329_Aurde31	544239_Copci	37683_Plicr1	482574_Copci	11138_Botci1	2110046_Schco3	488697_Plicr1	3475_Aspfu1	20483_Pench1	85555_Pench1	154588_Conpu1	180056_Plicr1	12270_Fusgr1	97_Fusgr1	146918_Galma1	102492_Trire2	38311_Plicr1	234922_Umbra1	37674_Plicr1	132613_Conpu1	2604699_Schco3	2626749_Schco3	54227_Trire2	3807_Fusgr1	82132_Pench1	244856_Crypa2	33932_Plicr1	140341_Conpu1	4000_Aspfu1	355462_Crypa2	13042_Fusgr1	2688165_Schco3	109357_Trire2	132561_Conpu1	38676_Crypa2	11805_Polpo	105127_Plicr1	336825_Crypa2	51143_Ganpr1	159725_Conpu1	11850_Polpo	11329_Botci1	38650_Plicr1	251604_Umbra1	355322_Crypa2	339659_Crypa2	6608_Capow	40808_Trire2	89035_Conpu1	138489_Fomme1	106037_Plicr1	2587153_Schco3	151348_Stehi1	10438_Dmel	10437_Dmel	1221701_CocheC53	102496_Punst1	164402_Stehi1	12170_Fusgr1	8860_Ustma22	4673_Thetr	204907_Ganpr1	2409_Mydma	8085_Thetr	11655_Cioin	4855_Fusgr1	41375_Conco1	36522_Conco1	40085_Conco1	125987_Gloin1	40079_Conco1	98272_Stehi1	5539_Fusgr1	77631_Conco1	9709_Aspfu1	101734_Conpu1	1181002_Aurde31	1019691_CocheC53	256820_Umbra1	1230650_Aurde31	246863_Galma1	1175719_Orpsp11	51633_Punst1	7530_Neucr2	1751_Monbr	2005_Debha1	53459_Conco1	345018_Ganpr1	74203_Stehi1	13433_Cioin	149313_Ganpr1	7891_Cioin	201111_Umbra1	7890_Cioin	274687_Umbra1	119988_Fomme1	7200_Aspfu1	28779_Conco1	53350_Punst1	90086_Conpu1	356529_Crypa2	135387_Aurde31	1973_Gloin1	7873_Gloin1	38412_Pench1	1975_Gloin1	1230_Malgl1	65131_Walse1	11778_Mnele	128381_Gloin1	113965_Botbo1	1132517_CocheC53	1808_Capow	7228_Sorma	6215_Spipu1	25713_Botbo1	8819_Conco1	214172_Umbra1	8809_Conco1	41369_Conco1	120027_Fomme1	166175_Stehi1	3010_Dicdi	29306_Morel2	94080_Conpu1	101692_Ganpr1	6567_Fusgr1	425_Pucgr2	1343519_Aurde31	256779_Umbra1	7387_Mydma	2098_Mydma	2088_Mydma	16912_Cioin	197762_Botbo1	153706_Stehi1	657719_Plicr1	11180_Mydma	5766_Mydma	75165_Pench1	96456_Galma1	57220_Botbo1	5829_Dicdi	79610_Conco1	40066_Conco1	8776_Ustma22	81750_Mucci2	7832_Rhoto1	656334_Lacbi2	32701_Pench1	272698_Galma1	30553_Pench1	102548_Punst1	107316_Plicr1	1498828_Catan2	584429_Lenti61	1303027_Aurde31	118942_Stehi1	126869_Conpu1	78448_Conco1	180614_Plicr1	79100_Conco1	9245_Thetr	5916_Dmel	5915_Dmel	6700_Fusgr1	7145_Rhoto1	256773_Umbra1	3262_Dicdi	240911_Umbra1	1199627_CocheC53	162744_Mucci2	4461_Mydma	8818_Conco1	256795_Umbra1	3059_Capow	84805_Conco1	1526_Caeel	210460_Galma1	51281_Conco1	170033_Conco1	991_Mydma	8813_Conco1	1040_Tapde11	1963_Gloin1	8759_Fusgr1	27801_Botbo1	55413_Punst1	36913_Crypa2	5303_Pench1	176980_Botbo1	14220_Cioin	1237969_Aurde31	35036_Botbo1	1343518_Aurde31	7175_Botci1	508117_Lenti61	31045_Botbo1	1974_Gloin1	14251_Pucgr2	59830_Trire2	1260_Cioin	2456_Mydma	265_Fusgr1	122456_Morel2	6279_Cioin	122742_Punst1	3308_Allma1	256819_Umbra1	33808_Pench1	136986_Ganpr1	545375_Lenti61	13765_Mnele	256807_Umbra1	86052_Conpu1	61881_Stehi1	81841_Coere1	51240_Crypa2	2310_Allma1	56890_Canalb1	2003_Gloin1	57604_Canalb1	3506_Allma1	253463_Lacbi2	1683_Mydma	653134_Croqu1	111724_Plicr1	696844_Plicr1	10294_Mydma	113434_Punst1	117712_Plicr1	3833_Dicdi	4349_Conco1	165424_Conco1	1410391_Aurde31	1708_Gloin1	2250_Allma1	7446_Aspfu1	251657_Crypa2	4816_Dekbr2	859122_Galma1	35698_Botbo1	1432439_Catan2	256827_Umbra1	143260_Punst1	127835_Punst1	3255_Allma1	100570_Ganpr1	290827_Lacbi2	20542_Gloin1	969_Spipu1	84290_Mucci2	56838_Trire2	1514_Caeel	74423_Treme1	49535_Ganpr1	2517_Allma1	267340_Crypa2	153709_Stehi1	1320946_Aurde31	112670_Conpu1	447830_Botbo1	3568_Fusgr1	11680_Botci1	53047_Conpu1	10679_Dmel	10678_Dmel	10677_Dmel	333810_Crypa2	16215_Botci1	138167_Conpu1	507946_Lenti61	48258_Plicr1	283439_Umbra1	69922_Morel2	66041_Stehi1	157818_Stehi1	1202934_CocheC53	1152293_Schco3	10203_Mydma	342084_Crypa2	23207_Caeel	8557_Botci1	113367_Punst1	155335_Stehi1	81469_Picst3	113773_Ganpr1	1348152_Aurde31	140963_Punst1	3287_Trire2	131965_Conpu1	6932_Botci1	337743_Crypa2	277971_Galma1	29666_Picst3	35421_Batde5	10003_Fusgr1	2570796_Schco3	54426_Plicr1	10217_Dicdi	428_Dicdi	8812_Conco1	1244520_Aurde31	15909_Morel2	239970_Galma1	8058_Salro	61871_Ganpr1	69159_Stehi1	12522_Fusgr1	2210_Klula1	291095_Crypa2	138018_Punst1	23136_Caeel	1410393_Aurde31	3193_Enthi	3143_Sorma	37411_Batde5	1274896_Aurde31	153870_Fomme1	580588_Lenti61	580598_Lenti61	217205_Umbra1	37946_Plicr1	1900_Sphar	75477_Stehi1	1175394_Orpsp11	7721_Ustma22	330_Cioin	141017_Stehi1	2617_Spipu1	61477_Punst1	119369_Stehi1	1013_Mydma	3912_Tapde11	85875_Punst1	107526_Trire2	172080_Stehi1	109271_Morel2	972_Hisca1	9888_Neucr2	1097391_CocheC53	2081_Aspfu1	289943_Crypa2	73132_Pench1	8341_Botci1	9089_Fusgr1	41312_Trire2	4086_Hisca1	248231_Crypa2	1192592_CocheC53	9660_Neucr2	6312_Hisca1	32936_Crypa2	1168766_CocheC53	358633_Crypa2	72752_Aurde31	250342_Galma1	85066_Stehi1	170891_Stehi1	102750_Punst1	16865_Sporo1	55478_Ganpr1	208_Rhoto1	56500_Botbo1	4280_Fusgr1	108606_Ganpr1	649757_Croqu1	8037_Pucgr2	1760102_Morel2	130670_Punst1	161176_Stehi1	85074_Stehi1	656014_Lenti61	630258_Lacbi2	148434_Fomme1	60739_Trire2	88027_Stehi1	97186_Punst1	1872729_Morel2	163995_Stehi1	35039_Botbo1	431457_Copci	1273605_Aurde31	2517991_Schco3	39550_Plicr1	220948_Galma1	86463_Picst3	4279_Fusgr1	238648_Galma1	238644_Galma1	2578909_Schco3	1220925_Aurde31	30940_Walse1	246083_Umbra1	39578_Mellp23	162426_Botbo1	5525_Debha1	29691_Morel2	142906_Morel2	2616916_Schco3	34095_Batde5	47828_Catan2	420579_Ganpr1	132643_Ganpr1	67222_Punst1	894117_Morel2	176115_Botbo1	2492848_Schco3	171476_Stehi1	22943_Morel2	115954_Morel2	4990_Trire2	51478_Stehi1	5904_Sacce1	3884_Cangl	1227646_CocheC53	4591_CryneH991	156099_Ganpr1	176032_Plicr1	1247332_Aurde31	167180_Mucci2	3313_Botci1	1341403_Aurde31	8991_Sphar	55671_Trire2	109044_Plicr1	15907_Morel2	1187513_Aurde31	142509_Ganpr1	134200_Stehi1	77276_Galma1	144223_Stehi1	64022_Crypa2	62644_Treme1	246871_Galma1	5510_Botci1	62238_Crypa2	39563_Plicr1	3558_Zygro1	5669_Neucr2	104059_Trire2	58448_Canalb1	670672_Lacbi2	59191_Canalb1	1186578_Orpsp11	4380_Debha1	60275_Ganpr1	155250_Stehi1	1269865_Aurde31	23093_Sporo1	1413297_Aurde31	129698_Fomme1	241746_Galma1	2587289_Schco3	67645_Punst1	131131_Ganpr1	1413569_Aurde31	4611_Fusgr1	172196_Aurde31	90336_Stehi1	1330951_Aurde31	1148231_CocheC53	67671_Picst3	1310239_Aurde31	595495_Lenti61	149902_Botbo1	2849_Enthi	226140_Umbra1	1336512_Aurde31	1547_Caeel	1546_Caeel	1327124_Aurde31	57700_Conpu1	8377_Aspfu1	395_Pucgr2	5404_Botci1	387_Hisca1	1529_Caeel	1741_Sorma	535133_Copci	3574_Neucr2	256355_Schco3	60122_Galma1	4967_Fusgr1	117579_Botbo1	1527_Caeel	8941_Fusgr1	1163391_Aurde31	42091_Ganpr1	260799_Crypa2	439207_Lacbi2	1177429_Aurde31	6900_Monbr	512123_Lenti61	6816_Hisca1	150878_Stehi1	37935_Plicr1	1198610_CocheC53	1187362_Aurde31	3403_Fusgr1	84010_Pench1	10846_Sphar	9422_Polpo	38204_Treme1	34314_Treme1	5375_Mnele	4882_Aspfu1	9425_Polpo	109379_Trire2	68279_Trire2	604119_Lenti61	104557_Trire2	130711_Punst1	1247434_Aurde31	768_Dicdi	255417_Crypa2	173369_Aurde31	1749_Mnele	1327758_Aurde31	167080_Phybl2	624094_Lenti61	594157_Lenti61	114776_Fomme1	343178_Crypa2	1313918_Aurde31	602866_Lenti61	577316_Lenti61	1160097_Aurde31	192413_Botbo1	1229186_Aurde31	15290_Caeel	9180_Aspfu1	1163682_Aurde31	33204_Pench1	41684_Punst1	2280_Aspfu1	161940_Stehi1	14707_Rhior3	162176_Fomme1	8921_Sorma	131801_Fomme1	334845_Gloin1	347213_Gloin1	261299_Crypa2	6177_Capow	1195820_CocheC53	611713_Lenti61	1278671_Aurde31	10578_Neucr2	3862_Rhoto1	3863_Rhoto1	1313930_Aurde31	286523_Copci	1528_Caeel	114774_Fomme1	442172_Lacbi2	55871_Trire2	335691_Crypa2	7527_Cioin	346975_Crypa2	3275_Thetr	12170_CocheC53	2664769_Schco3	1432438_Catan2	2487690_Schco3	13134_Fusgr1	68434_Pench1	297048_Umbra1	3232_Cangl	1551_Caeel	1550_Caeel	24292_Caeel	24291_Caeel	82615_Pench1	83897_Coere1	137040_Morel2	1593_Tapde11	8231_Aspfu1	6149_Botci1	7192_Botci1	58672_Trire2	529264_Lenti61	6687_Fusgr1	140082_Conpu1	106164_Trire2	1830_Fusgr1	1207012_Aurde31	111541_Trire2	446417_Botbo1	256774_Umbra1	58066_Trire2	66256_Trire2	1223649_Aurde31	5750_Fusgr1	1145041_CocheC53	69993_Conco1	4235_Sorma	1707_Gloin1	2703_Fusgr1	1319627_Aurde31	1160070_Aurde31	245013_Crypa2	4418_Spipu1	278430_Umbra1	4881_Aspfu1	8598_Allma1	163290_Stehi1	256740_Umbra1	4005_Dicdi	10978_Cioin	222036_Umbra1	106823_Conco1	7390_Salro	81832_Gloin1	3521_Thetr	1109193_CocheC53	185990_Mucci2	298135_Umbra1	252509_Crypa2	9756_Rhior3	25907_Caeel	11034_Caeel	1540_Caeel	140092_Aurde31	9728_Botci1	9517_Aspfu1	6511_Botci1	28771_Pench1	3734_Sphar	5779_Aspfu1	10845_Sphar	2506_Zygro1	4674_Cioin	1394589_Morel2	995_Pench1	64654_Crypa2	1258170_Aurde31	36267_Ganpr1	71939_Conco1	1357867_Aurde31	165088_Aurde31	426_Pucgr2	1422758_Catan2	2724098_Schco3	450041_Lacbi2	328241_Lacbi2	131298_Copci	69675_Stehi1	2001_Gloin1	9359_Thetr	7917_Mydma	2574_Falba	35067_Botbo1	18526_Fomme1	362063_Copci	57464_Ganpr1	9012_Sphar	575755_Lacbi2	16823_Sphar	2001_Polpo	299902_Lacbi2	8755_Sphar	62905_Treme1	7309_Pench1	515406_Lenti61	2249_Botci1	17941_Crypa2	1072615_CocheC53	13929_Botci1	609460_Lacbi2	35091_Ganpr1	484_Polpo	7638_Conco1	8808_Conco1	1179071_Orpsp11	15906_Morel2	16048_Rhior3	1176835_Orpsp11	2697545_Schco3	176751_Plicr1	3674_Sphar	130990_Ganpr1	25099_Gloin1	327974_Lacbi2	617291_Lenti61	66149_Mellp23	5122_Monbr	8798_Monbr	7005_Neucr2	37812_Pench1	9788_Pench1	8877_Sphar	274689_Umbra1
184049_Aurde31	184054_Aurde31	18780_Allma1	5943_Allma1	33927_Catan2	135347_Morel2	509_Spipu1	137912_Morel2	42654_Conco1	77776_Gloin1	4083_Batde5	70931_Ganpr1	256767_Umbra1	2538948_Schco3	5602_Conco1	137591_Phybl2	494475_Lenti61	681976_Lacbi2	110445_Punst1	2317_Conco1	9627_Sorma	553_Sorma	9168_Ustma22	358673_Crypa2	169698_Conco1	433347_Copci	38019_Conco1	235140_Galma1	663447_Croqu1	37951_Conco1	102092_Copci	116614_Conpu1	53635_Ganpr1	71672_Mellp23	3791_CryneH991	2409_Neucr2	219011_Galma1	1192272_CocheC53	69403_Pench1	14271_Conco1	85086_Galma1	2897_Rhoto1	575732_Lenti61	11889_Conco1	70613_Treme1	49165_Plicr1	4663_Fusgr1	13630_Conco1	41622_Conco1	5608_Conco1	96796_Conpu1	11895_Conco1	9335_Conco1	79169_Trire2	569795_Lacbi2	107582_Punst1	5069_Schpo1	117442_Stehi1	27712_Sporo1	43911_Conco1	394850_Galma1	10441_Pucgr2	143793_Stehi1	141510_Conpu1	340689_Crypa2	1141602_CocheC53	9931_Fusgr1	1580_Aspfu1	155552_Mucci2	1409759_Aurde31	379385_Plicr1	7103_Hisca1	1211618_Aurde31	916_Salro	985_Capow	25801_Botbo1	13535_Botci1	31662_Fomme1	554_Tapde11	9114_Conco1	11887_Conco1	78206_Conco1	8038_Pucgr2	1408807_Aurde31	128905_Fomme1	15321_Pucgr2	146137_Conco1	14100_Sphar	5813_Falba	5609_Conco1	7238_Rhior3	13629_Conco1	3580_Cioin	139133_Ganpr1	1212_Dmel	1216_Dmel	1218_Dmel	1211_Dmel	1215_Dmel	1214_Dmel	1213_Dmel	1219_Dmel	1217_Dmel	4531_Conco1	4533_Conco1	2737_Fusgr1	5600_Conco1	595630_Lenti61	181639_Mucci2	491853_Copci	8944_Rhior3	308414_Lenti61	136148_Mucci2	8935_Rhior3	127108_Phybl2	30237_Botbo1	121157_Stehi1	151898_Mucci2	579780_Lenti61	8942_Rhior3	175524_Mucci2	30240_Botbo1	182905_Phybl2	8574_Thetr	11667_Rhior3	136103_Mucci2	310203_Lacbi2	96741_Stehi1	151838_Mucci2	10598_Rhior3	171535_Fomme1	615428_Lenti61	442042_Copci	615431_Lenti61	121350_Conpu1	5400_Allma1	656357_Plicr1	566709_Lenti61	240131_Umbra1	136556_Mucci2	121158_Stehi1	162587_Fomme1	42549_Plicr1	654080_Plicr1	144256_Botbo1	37014_Plicr1	7912_Botci1	4264_Malgl1	146241_Punst1	96638_Stehi1	163012_Conpu1	176739_Plicr1	592934_Botbo1	225030_Umbra1	555090_Lenti61	615423_Lenti61	656986_Lenti61	42491_Plicr1	656990_Lenti61	164_Botci1	121163_Stehi1	157084_Stehi1	264755_Umbra1	49609_Conpu1	102423_Galma1	3063_Rhoto1	55299_Punst1	37531_Pench1	22768_Fomme1	32049_Botbo1	477872_Lacbi2	94208_Punst1	493218_Copci	2604174_Schco3	123337_Punst1	656987_Lenti61	65402_Treme1	180403_Botbo1	1751_CryneH991	248367_Galma1	85771_Conpu1	1272114_Aurde31	166116_Conpu1	2509741_Schco3	1772_Aspfu1	200_Allma1	100490_Stehi1	579773_Lenti61	119024_Conpu1	117078_Punst1	1339340_Aurde31	226363_Galma1	8556_Botci1	119171_Conpu1	1244572_Aurde31	2414_CryneH991	60237_Ganpr1	142365_Conpu1	43464_Treme1	1175862_Orpsp11	1147329_Schco3	1095891_CocheC53	502879_Copci	2172_Zygro1	2660769_Schco3	1335452_Aurde31	150845_Conpu1	160167_Aurde31	139197_Stehi1	389432_Ganpr1	104253_Gloin1	179559_Plicr1	22161_Gloin1	104511_Morel2	2078_Fusgr1	59487_Canalb1	31055_Treme1	15120_Gloin1	3442_Zygro1	140329_Galma1	325181_Crypa2	1276528_Aurde31	53681_Ganpr1	22507_Sporo1	4710_Klula1	6269_Sacce1	1222_Cangl	2292978_Schco3	7_Zygro1	1221_Cangl	38391_Picst3	5568_Aspfu1	59157_Canalb1	1223_Cangl	1052_Salro	2582444_Schco3	84596_Fomme1	31613_Picst3	1147332_Schco3	1223173_CocheC53	2529_Gloin1	8251_Sorma	574_Sorma	22_Schpo1	9326_Neucr2	134153_Stehi1	2546052_Schco3	1412110_Aurde31	37376_Picst3	1276530_Aurde31	59416_Canalb1	10249_Fusgr1	128791_Gloin1	2695_Debha1	1362435_Aurde31	140558_Conpu1	1221542_CocheC53	1407741_Aurde31	2514714_Schco3	86045_Fomme1	76847_Morel2	59428_Canalb1	2541203_Schco3	59415_Canalb1	47116_Picst3	83049_Pench1	240120_Umbra1	288281_Crypa2	3326_Malgl1	2640646_Schco3	165132_Fomme1	11655_Gloin1	162703_Aurde31	133168_Conpu1	2679204_Schco3	2481687_Schco3	2329_Schpo1	234435_Gloin1	79644_Fomme1	37697_Picst3	2679206_Schco3	615_Debha1	115339_Mellp23	2543454_Schco3	2292880_Schco3	336029_Gloin1	119761_Ganpr1	2334563_Schco3	2635725_Schco3	53005_Conpu1	8886_Aspfu1	135483_Conpu1	240995_Umbra1	8577_Aspfu1	578777_Lenti61	2349812_Schco3	52191_Ganpr1	26422_Gloin1	8678_Ustma22	2669235_Schco3	237237_Umbra1	590201_Lenti61	113528_Punst1	2645118_Schco3	257831_Umbra1	5502_Trire2	237235_Umbra1	122505_Trire2	216756_Umbra1	102432_Fomme1	54859_Ganpr1	124618_Punst1	457335_Ganpr1	2763_Capow	93873_Stehi1	2149_Spipu1	14_Capow	50224_Punst1	65767_Gloin1	1019032_CocheC53	103975_Ganpr1	58675_Trire2	59782_Ganpr1	2667681_Schco3	136329_Fomme1	68336_Trire2	120396_Copci	3148_Fusgr1	119681_Stehi1	237231_Umbra1	321900_Crypa2	949_Rhoto1	145695_Conpu1	120343_Copci	662341_Croqu1	512060_Lenti61	1204_Aspfu1	68391_Treme1	357339_Crypa2	1408616_Aurde31	2614_Aspfu1	4211_Pench1	59770_Trire2	2574529_Schco3	3305_Botci1	5042_Sacce1	141176_Punst1	1208914_Aurde31	44433_Punst1	1046_Spipu1	71_Fusgr1	2570757_Schco3	1204310_CocheC53	102410_Punst1	163919_Plicr1	134985_Botbo1	35999_Botbo1	763_Sacce1	127912_Ganpr1	15018_Batde5	41761_Plicr1	105282_Trire2	142466_Fomme1	328654_Lenti61	323160_Gloin1	441000_Lacbi2	358085_Crypa2	152113_Gloin1	21657_Pench1	10263_Ustma22	5939_Rhoto1	589683_Lenti61	2689083_Schco3	32927_Pench1	7236_Aspfu1	83984_Conpu1	2535_Mydma	109243_Conpu1	36282_Botbo1	56516_Ganpr1	107188_Punst1	104392_Fomme1	1206667_Aurde31	116361_Punst1	57105_Phybl2	10440_Sporo1	151605_Conpu1	68565_Mellp23	338993_Crypa2	81407_Fomme1	4532_Conco1	134983_Botbo1	106360_Plicr1	78285_Stehi1	139432_Galma1	148039_Galma1	6102_Aspfu1	1146990_CocheC53	108560_Stehi1	327665_Botbo1	112239_Fomme1	227919_Lacbi2	3293_Fusgr1	1021187_CocheC53	66474_Aurde31	128191_Stehi1	173268_Plicr1	608678_Galma1	16963_Gloin1	133191_Phybl2	582023_Lenti61	624148_Lacbi2	69879_Pench1	87288_Stehi1	256435_Umbra1	1753_CryneH991	4194_Malgl1	674190_Croqu1	74277_Phybl2	16162_Botci1	119977_Fomme1	104931_Fomme1	69743_Treme1	72050_Punst1	107093_Phybl2	22125_Gloin1	1162108_Galma1	155215_Phybl2	60029_Walse1	1338758_Aurde31	111058_Trire2	245281_Galma1	23488_Pench1	73831_Fomme1	74292_Pench1	99683_Stehi1	43512_Plicr1	50173_Conpu1	19811_Morel2	2685505_Schco3	607309_Lenti61	1689_Tapde11	49597_Stehi1	264593_Plicr1	177438_Plicr1	159879_Conpu1	139764_Stehi1	8936_Rhior3	8442_Neucr2	8441_Neucr2	106950_Conpu1	18502_Fomme1	704679_Lacbi2	576895_Lenti61	512040_Lenti61	58249_Conpu1	2683227_Schco3	80577_Stehi1	1673_Sorma	153865_Fomme1	119098_Conpu1	1892355_Morel2	258994_Galma1	106149_Plicr1	18431_Sphar	147749_Galma1	34553_Ganpr1	81195_Fomme1	1459_Aspfu1	136896_Punst1	106935_Conpu1	163948_Plicr1	136957_Stehi1	141615_Fomme1	148038_Galma1	106646_Plicr1	137784_Gloin1	598162_Lenti61	96611_Plicr1	1358190_Aurde31	210475_Galma1	5691_Neucr2	473276_Copci	80196_Fomme1	168305_Phybl2	127386_Fomme1	32340_Fomme1	33040_Morel2	324057_Plicr1	263055_Crypa2	82204_Trire2	6922_Botci1	67516_Treme1	81148_Trire2	2615160_Schco3	1250848_Aurde31	21307_Fomme1	152_CryneH991	61278_Ganpr1	356888_Crypa2	11819_Fusgr1	2589_Botci1	136078_Punst1	590426_Lenti61	1206193_Aurde31	1277592_Aurde31	169055_Fomme1	139183_Plicr1	50148_Conpu1	593148_Plicr1	123232_Punst1	114099_Punst1	45741_Mellp23	1129_Spipu1	71377_Mellp23	103976_Punst1	32757_Botbo1	2536_Rhoto1	2639667_Schco3	9508_Botci1	113369_Ganpr1	95500_Morel2	103955_Punst1	134677_Punst1	658798_Croqu1	589248_Lenti61	111816_Punst1	2723_Hisca1	134170_Morel2	88735_Stehi1	131304_Conpu1	59886_Walse1	37102_Botbo1	14480_Mnele	101110_Ganpr1	14479_Mnele	2627335_Schco3	16796_Cioin	158628_Conpu1	117286_Botbo1	45151_Conco1	212339_Galma1	313_Pench1	23382_Trire2	2683228_Schco3	1545_Thetr	84398_Conpu1	67607_Trire2	2743308_Schco3	78447_Pench1	1745455_Mellp23	269961_Crypa2	64956_Trire2	287614_Crypa2	7882_Sorma	262438_Umbra1	2005_Fusgr1	3843_Botci1	1151232_CocheC53	254919_Crypa2	569614_Lenti61	39564_Plicr1	263318_Crypa2	569612_Lenti61	54694_Trire2	1094852_Schco3	236166_Lacbi2	5442_CryneH991	4256_Sorma	95360_Stehi1	10944_Botci1	166_Tapde11	142328_Conpu1	150551_Conpu1	107936_Mucci2	32107_Ganpr1	44307_Coere1	43317_Plicr1	12342_Botci1	833_Rhior3	257850_Umbra1	755_Sacce1	499697_Lenti61	143874_Morel2	147509_Stehi1	499818_Lenti61	585503_Lenti61	150808_Conpu1	2570427_Schco3	46204_Stehi1	124900_Conpu1	112980_Stehi1	9532_Conco1	3593_Sacce1	108297_Conpu1	104966_Fomme1	1311274_Aurde31	148613_Stehi1	501221_Lenti61	102221_Punst1	121678_Conpu1	65113_Pench1	9305_Aspfu1	8558_Botci1	10538_Fusgr1	102_Fusgr1	23192_Fomme1	64209_Treme1	160925_Fomme1	14182_Sporo1	1786_Schpo1	606_Rhoto1	163531_Botbo1	19781_Gloin1	33340_Gloin1	159521_Fomme1	1249232_Aurde31	127989_Botbo1	12583_Botci1	50737_Ganpr1	117065_Conpu1	546723_Botbo1	75205_Gloin1	9602_Sorma	161280_Copci	9922_Sporo1	34346_Botbo1	606390_Lenti61	1608_Neucr2	29336_Botbo1	2366_Neucr2	59980_Crypa2	556_Rhoto1	109341_Conpu1	79718_Conpu1	150039_Fomme1	164459_Fomme1	60739_Punst1	115170_Punst1	6101_Pucgr2	590511_Lenti61	113559_Conpu1	335941_Gloin1	15605_Botci1	14435_Pucgr2	4652_Gloin1	7934_Fusgr1	2624833_Schco3	133216_Conpu1	2515739_Schco3	9439_Sorma	167475_Conpu1	150037_Fomme1	136566_Stehi1	137378_Plicr1	176211_Plicr1	355235_Crypa2	136148_Punst1	36406_Ganpr1	2622616_Schco3	73610_Gloin1	69819_Ganpr1	63112_Croqu1	105306_Punst1	170199_Conpu1	136153_Punst1	546_Botci1	61458_Treme1	891_Aspfu1	114786_Mellp23	29315_Treme1	57528_Trire2	249378_Crypa2	1175381_CocheC53	204516_Gloin1	2624856_Schco3	127949_Stehi1	342124_Gloin1	342594_Gloin1	353958_Crypa2	118405_Stehi1	133138_Stehi1	148730_Stehi1	4636_Hisca1	4991_CryneH991	7203_Pench1	1875_Schpo1	522_Fusgr1	156725_Stehi1	4712_Schpo1	5812_Trire2	1164997_Aurde31	45880_Stehi1	609929_Lenti61	1446_Neucr2	570165_Lenti61	1237760_Aurde31	563985_Lenti61	37597_Ganpr1	110046_Gloin1	99_CryneH991	1461_Schpo1	46726_Dekbr2	163745_Gloin1	152924_Phybl2	39264_Pench1	28447_Treme1	4651_Gloin1	58838_Walse1	92682_Ganpr1	180471_Gloin1	130_Debha1	55164_Canalb1	6489_Sacce1	890_Klula1	10505_Ustma22	74714_Stehi1	369425_Copci	62457_Gloin1	4018_Schpo1	12498_Gloin1	62528_Walse1	565671_Lenti61	1550_Zygro1	116199_Conpu1	1677_Aspfu1	143473_Punst1	153862_Fomme1	499680_Lenti61	1338327_Aurde31	145370_Punst1	589239_Lenti61	100814_Stehi1	1331255_Aurde31	7201_Fusgr1	167016_Conpu1	132864_Stehi1	562251_Lenti61	2524219_Schco3	163050_Conpu1	655076_Lenti61	1343668_Aurde31	174119_Plicr1	71873_Mellp23	35893_Croqu1	2169_Sacce1	514506_Lenti61	153831_Fomme1	5469_Sacce1	443803_Lacbi2	2170_Sacce1	153886_Fomme1	163055_Conpu1	137514_Ganpr1	11654_Gloin1	607037_Botbo1	114349_Ganpr1	465517_Lenti61	617644_Lenti61	221816_Galma1	1343666_Aurde31	43788_Ganpr1	4903_Zygro1	2578807_Schco3	615430_Lenti61	79175_Gloin1	22127_Gloin1	5346_Aspfu1	75831_Pench1	5132_Neucr2	2948_Sorma	28436_Treme1	16511_Rhior3	5753_Sphar	71481_Conpu1	198_Allma1	2504134_Schco3	1053962_Schco3	1313421_Aurde31	342115_Gloin1	14983_Botci1	25796_Gloin1	220_Ashgo11	59193_Picst3	221126_Umbra1	933_Cangl	2623_Cangl	199_Allma1	688354_Lacbi2	3038_Sorma	1343375_Aurde31	82989_Gloin1	299310_Lacbi2	15353_Gloin1	19087_Gloin1	4453_Sphar	2578992_Schco3	773_Sorma	114072_Plicr1	138176_Punst1	31958_Gloin1	22813_Gloin1	69495_Gloin1	15206_Gloin1	9336_Conco1	11656_Gloin1	3313_Hisca1	56259_Gloin1	31843_Gloin1	28189_Gloin1	21596_Gloin1	13505_Gloin1	35586_Gloin1	703_Sphar	2498780_Schco3	37787_Ganpr1	256430_Umbra1	11063_Gloin1	22128_Gloin1	655126_Lenti61	6046_Neucr2	55753_Plicr1	1008_Sorma	1153_Sorma
240486_Umbra1	166082_Phybl2	9862_Rhior3	7099_Spipu1	111860_Morel2	338998_Gloin1	1867225_Morel2	27284_Gloin1	81550_Gloin1	63547_Gloin1	18134_Gloin1	77900_Gloin1	67611_Gloin1	66165_Gloin1	12093_Conco1	69357_Conco1	20951_Gloin1	14866_Gloin1	12530_Gloin1	78954_Gloin1	4952_Gloin1	83039_Morel2	57815_Gloin1	318367_Gloin1	1795517_Morel2	76689_Gloin1	239908_Umbra1	48885_Gloin1	1776729_Morel2	23950_Gloin1	60226_Morel2	16479_Gloin1	225271_Gloin1	327507_Gloin1	8762_Gloin1	43533_Gloin1	1180239_Orpsp11	1878858_Morel2	69776_Gloin1	74842_Gloin1	78790_Gloin1	13579_Gloin1	79932_Gloin1	323666_Gloin1	1886434_Morel2	74696_Gloin1	63236_Gloin1	33382_Ganpr1	313164_Ganpr1	36891_Ganpr1	6987_Enthi	3529_Enthi	12614_Allma1	1911_Allma1	1376272_Catan2	14642_Allma1	4164_Allma1	135236_Phybl2	64623_Gloin1	23801_Morel2	7911_Rhior3	134884_Morel2	268046_Umbra1	222849_Umbra1	10481_Rhior3	6141_Spipu1	74439_Mucci2	115643_Ganpr1	1186481_Orpsp11	1181954_Orpsp11	141604_Mucci2	10115_Batde5	9599_Rhior3	14659_Rhior3	4881_Rozal11	4177_Allma1	137093_Mucci2	67279_Gloin1	323857_Gloin1	46481_Gloin1	13001_Gloin1	55548_Gloin1	4668_Gloin1	25955_Gloin1	65997_Gloin1	82203_Morel2	4175_Allma1	3665_Gloin1	69755_Gloin1	8152_Gloin1	1795302_Morel2	4318_Gloin1	226698_Gloin1	1768477_Morel2	322187_Gloin1	51343_Gloin1	325370_Gloin1	1113_Spipu1	9383_Gloin1	1793579_Morel2	4319_Gloin1	15339_Gloin1	4924_Gloin1	78673_Gloin1	70462_Gloin1	134278_Ganpr1	8312_Gloin1	65966_Gloin1	74614_Gloin1	110232_Ganpr1	336112_Gloin1	7412_Gloin1	3183_Gloin1	901872_Morel2	21941_Gloin1	321252_Gloin1	26334_Gloin1	319087_Gloin1	79162_Gloin1	78024_Morel2	77630_Gloin1	48371_Gloin1	4951_Gloin1	76726_Gloin1	8188_Gloin1	1886435_Morel2	24224_Phybl2	11787_Gloin1	5130_Gloin1	53608_Gloin1	63385_Gloin1	15319_Gloin1	7413_Gloin1	24368_Gloin1	324391_Gloin1	411410_Ganpr1	21951_Gloin1	112004_Ganpr1	77484_Gloin1	69768_Gloin1	25976_Gloin1	71582_Gloin1	20200_Gloin1	3251_Gloin1	308925_Gloin1	55240_Ganpr1	1882829_Morel2	4076_Gloin1	41450_Gloin1	177145_Gloin1	65695_Gloin1	14771_Gloin1	10419_Gloin1	8140_Gloin1	64498_Gloin1	3252_Gloin1	22578_Gloin1	80658_Gloin1	112812_Ganpr1	3278_Gloin1	65547_Gloin1	225183_Gloin1	8345_Gloin1	68918_Gloin1	1779018_Morel2	506083_Ganpr1	1797181_Morel2	6868_Gloin1	325420_Gloin1	88194_Ganpr1	78858_Gloin1	895504_Morel2	2589_Gloin1	8263_Gloin1	329322_Gloin1	319149_Gloin1	15377_Gloin1	323910_Gloin1	78027_Gloin1	14773_Gloin1	65924_Gloin1	80384_Conco1	65137_Gloin1	29010_Gloin1	117774_Morel2	17680_Gloin1	64771_Gloin1	42023_Gloin1	46473_Gloin1	15378_Gloin1	82402_Gloin1	71326_Gloin1	272909_Gloin1	4664_Gloin1	97139_Ganpr1	326942_Gloin1	78008_Gloin1	1177763_Orpsp11	17344_Morel2	80121_Gloin1	78147_Gloin1	1409_Gloin1	52417_Gloin1	266339_Gloin1	196168_Gloin1	1606028_Morel2	68838_Gloin1	64543_Gloin1	34961_Morel2	21969_Gloin1	78138_Gloin1	4025_Gloin1	328496_Gloin1	4027_Gloin1	1793676_Morel2	4949_Gloin1	59941_Gloin1	8329_Gloin1	225133_Gloin1	99293_Ganpr1	21589_Gloin1	318460_Gloin1	78017_Gloin1	77289_Gloin1	89934_Gloin1	60807_Gloin1	1908145_Morel2	1887888_Morel2	34962_Morel2	65633_Gloin1	55109_Gloin1	21774_Gloin1	51612_Gloin1	174684_Gloin1	325468_Gloin1	230092_Ganpr1	64243_Gloin1	331022_Gloin1	72659_Gloin1	79102_Gloin1	8322_Gloin1	3185_Gloin1	299720_Gloin1	77909_Gloin1	14411_Gloin1	329350_Gloin1	17986_Gloin1	3184_Gloin1	329268_Gloin1	149098_Gloin1	22763_Gloin1	29774_Gloin1	255384_Ganpr1	33935_Gloin1	12927_Batde5	27773_Gloin1	21970_Gloin1	1909483_Morel2	63432_Gloin1	323402_Gloin1	1772735_Morel2	67937_Gloin1	80914_Gloin1	61838_Gloin1	1779022_Morel2	57337_Ganpr1	155666_Mucci2	3664_Gloin1	66792_Gloin1	70510_Gloin1	4616_Gloin1	64910_Gloin1	78437_Gloin1	84174_Gloin1	15271_Gloin1	1175351_Orpsp11	4750_Gloin1	210734_Gloin1	119212_Morel2	55486_Gloin1	59556_Gloin1	28700_Gloin1	33633_Morel2	64190_Gloin1	1832936_Morel2	42664_Gloin1	78962_Gloin1	1782145_Morel2	31613_Gloin1	68990_Gloin1	48503_Gloin1	1911316_Morel2	79318_Gloin1	325025_Gloin1	69014_Gloin1	5071_Gloin1	285899_Gloin1	74633_Gloin1	114074_Morel2	64672_Gloin1	80443_Gloin1	1232_Gloin1	118452_Morel2	74547_Gloin1	59529_Gloin1	72564_Ganpr1	69746_Gloin1	76240_Gloin1	898801_Morel2	46102_Gloin1	74292_Ganpr1	57144_Gloin1	71104_Gloin1	65847_Gloin1	52648_Gloin1	69475_Gloin1	76102_Gloin1	69069_Gloin1	322694_Gloin1	330511_Gloin1	41015_Gloin1	329365_Gloin1	76808_Morel2	74714_Gloin1	234584_Gloin1	3598_Gloin1	73394_Gloin1	80640_Gloin1	65822_Gloin1	25116_Gloin1	69987_Gloin1	65928_Gloin1	47745_Gloin1	65191_Gloin1	75289_Gloin1	74194_Gloin1	1909115_Morel2	44764_Gloin1	30562_Ganpr1	68423_Gloin1	76065_Gloin1	50573_Gloin1	1833880_Morel2	1757213_Morel2	32282_Morel2	65838_Gloin1	74889_Gloin1	19178_Gloin1	328550_Gloin1	19871_Morel2	3191_Gloin1	646_Gloin1	328418_Gloin1	41271_Gloin1	29207_Gloin1	63951_Gloin1	323926_Gloin1	201363_Umbra1	73851_Gloin1	82954_Gloin1	42904_Gloin1	61430_Gloin1	220765_Gloin1	35495_Gloin1	158232_Morel2	76863_Gloin1	57906_Gloin1	328299_Gloin1	329524_Gloin1	55225_Gloin1	246091_Gloin1	1824496_Morel2	57357_Gloin1	72708_Gloin1	42293_Gloin1	63364_Gloin1	328393_Gloin1	25770_Morel2	73975_Gloin1	65606_Gloin1	74730_Gloin1	77883_Gloin1	24868_Gloin1	55479_Gloin1	62796_Gloin1	1881239_Morel2	1875835_Morel2	348_Spipu1	11123_Gloin1	41867_Gloin1	70299_Gloin1	22003_Gloin1	318966_Gloin1	27392_Gloin1	21950_Gloin1	77309_Gloin1	50360_Gloin1	331579_Gloin1	44151_Gloin1	17932_Gloin1	1809627_Morel2	74898_Gloin1	70300_Gloin1	1778957_Morel2	74438_Gloin1	177659_Gloin1	61569_Gloin1	44779_Gloin1	80196_Gloin1	71761_Gloin1	1766946_Morel2	323382_Gloin1	70033_Gloin1	1782142_Morel2	48455_Gloin1	64364_Gloin1	52380_Gloin1	68861_Gloin1	75937_Gloin1	214724_Gloin1	82345_Gloin1	260238_Gloin1	2198_Capow	65554_Gloin1	61653_Gloin1	213_Rozal11	65940_Gloin1	73840_Gloin1	74994_Gloin1	54024_Gloin1	151929_Gloin1	73852_Gloin1	69809_Gloin1	75752_Gloin1	48968_Gloin1	71739_Gloin1	322216_Gloin1	66047_Gloin1	1782169_Morel2	14812_Gloin1	46403_Gloin1	329664_Gloin1	77026_Gloin1	53711_Gloin1	67553_Gloin1	139391_Morel2	322429_Gloin1	124662_Gloin1	71795_Gloin1	326334_Gloin1	142651_Mucci2	2879_Capow	8187_Gloin1	16804_Gloin1	120497_Ganpr1	68289_Gloin1	335000_Gloin1	1879880_Morel2	13222_Gloin1	64574_Gloin1	81496_Gloin1	51679_Gloin1	27367_Gloin1	81557_Gloin1	41759_Gloin1	47803_Gloin1	73818_Gloin1	74831_Gloin1	156415_Gloin1	8526_Batde5	339220_Gloin1	16249_Gloin1	76579_Gloin1	99237_Morel2	13768_Gloin1	47008_Gloin1	71089_Gloin1	1772619_Morel2	52054_Gloin1	65774_Gloin1	76616_Gloin1	46337_Gloin1	83223_Morel2	20409_Gloin1	342894_Gloin1	77320_Gloin1	80360_Gloin1	42510_Gloin1	83853_Conco1	75350_Gloin1	41209_Gloin1	325220_Gloin1	334921_Gloin1	325403_Gloin1	13311_Allma1	7461_Allma1	4163_Allma1	4176_Allma1	79227_Gloin1	72123_Gloin1	51985_Gloin1	74341_Ganpr1	76738_Gloin1	8205_Gloin1	64057_Gloin1	97064_Ganpr1	349097_Gloin1	30409_Ganpr1	1781269_Morel2	132706_Ganpr1	77599_Gloin1	85308_Gloin1	17593_Mucci2	1884173_Morel2	326613_Gloin1	86157_Gloin1	64053_Gloin1	77477_Gloin1	22612_Gloin1	1906780_Morel2	1910923_Morel2	41196_Gloin1	66697_Gloin1	128653_Gloin1	41174_Gloin1	64444_Gloin1	13422_Gloin1	13901_Gloin1	319588_Gloin1	131188_Catan2	66596_Gloin1	12320_Mydma	12319_Mydma	42783_Gloin1	62879_Gloin1	48374_Gloin1	58618_Gloin1	338442_Gloin1	6051_Spipu1	18609_Allma1	5792_Allma1	148384_Catan2	117461_Mucci2	14020_Rhior3	1781261_Morel2	4996_Gloin1	273808_Gloin1	63106_Gloin1	183712_Phybl2	20690_Gloin1	42375_Gloin1	1868503_Morel2	46564_Gloin1	4995_Gloin1	57080_Gloin1	3134_Salro	6394_Cioin	111998_Mucci2	1553038_Morel2	51796_Gloin1	36002_Morel2	3253_Gloin1	339229_Gloin1	30785_Morel2	143363_Mucci2	82122_Gloin1	166234_Mucci2	77935_Ganpr1	67612_Gloin1	69764_Gloin1	94786_Morel2	84233_Gloin1	343799_Gloin1	349858_Ganpr1	59139_Ganpr1	56338_Gloin1	340598_Gloin1	1875837_Morel2	1884168_Morel2	334745_Gloin1	46526_Ganpr1	1175790_Orpsp11	17177_Morel2	114932_Phybl2	57950_Ganpr1	56285_Gloin1	59960_Gloin1	1881307_Morel2	17480_Gloin1	338559_Gloin1	5993_Gloin1	40773_Gloin1	9673_Gloin1	347074_Gloin1	16886_Gloin1	66575_Gloin1	47390_Gloin1	13506_Gloin1	58297_Gloin1	42230_Gloin1	31904_Gloin1	20865_Gloin1	79990_Gloin1	8900_Gloin1	339171_Gloin1	32233_Gloin1	27788_Gloin1	1927_Enthi	346257_Gloin1	81940_Gloin1	67181_Gloin1	30556_Gloin1	72800_Gloin1	328056_Gloin1	69166_Gloin1	53556_Gloin1	4467_Capow	33464_Ganpr1	4893_Salro	15104_Mnele	45134_Morel2	1845_Allma1	508677_Ganpr1	54265_Ganpr1	458328_Ganpr1	5024_Rozal11	390424_Ganpr1	65777_Gloin1	15878_Gloin1	4405_Spipu1	47400_Gloin1	7501_Allma1	71547_Gloin1	75128_Gloin1	3768_Salro	69630_Gloin1	218527_Gloin1	78247_Gloin1	41643_Gloin1	48603_Gloin1	17242_Gloin1	1180776_Orpsp11	24926_Morel2	79762_Gloin1	6207_Thetr	31025_Gloin1	41392_Gloin1	123277_Mucci2	32784_Morel2	102910_Ganpr1	20538_Morel2	46925_Gloin1	80356_Gloin1	44755_Gloin1	51441_Gloin1	82077_Gloin1	33811_Gloin1	41509_Gloin1	182161_Mucci2	28498_Batde5	129328_Morel2	45242_Coere1	77047_Gloin1	437329_Ganpr1	39018_Phybl2	65519_Gloin1	47843_Gloin1	17499_Sphar	421405_Ganpr1	328755_Gloin1	2331_Polpo	1189801_Orpsp11	3894_Capow	290041_Ganpr1	188678_Mucci2	79081_Ganpr1	10603_Gloin1	41817_Gloin1	80437_Gloin1	11370_Mnele	7857_Thetr	8639_Capow	1190250_Orpsp11	62345_Ganpr1	90602_Gloin1	77279_Gloin1	14187_Gloin1	81634_Gloin1	857_Mnele	91777_Gloin1	79511_Ganpr1	79298_Ganpr1	48110_Gloin1	350030_Gloin1	5858_Dicdi	8138_Cioin	4731_Spipu1	17155_Cioin	4577_Mydma	8697_Monbr	5565_Salro	43272_Gloin1	5412_Gloin1	4844_Monbr	57336_Gloin1	7973_Conco1	41379_Gloin1	60196_Phybl2	7561_Enthi	8959_Dicdi	1183450_Orpsp11	55232_Gloin1	29773_Dmel	646_Dicdi	9482_Polpo	220390_Gloin1	10141_Gloin1	77720_Gloin1	44316_Gloin1	18931_Gloin1	17969_Gloin1	71236_Gloin1	6373_Gloin1	318785_Gloin1	10360_Gloin1	34229_Gloin1	198662_Gloin1	60161_Gloin1	59196_Gloin1	29831_Gloin1	348323_Gloin1	11872_Gloin1	31548_Gloin1	41639_Gloin1	331198_Gloin1	6696_Gloin1	30469_Gloin1	1819813_Morel2	78219_Gloin1	23091_Morel2	42249_Gloin1	40841_Gloin1	325159_Gloin1	14347_Gloin1	60693_Gloin1	81578_Gloin1	77136_Gloin1	331009_Gloin1	16571_Gloin1	59494_Gloin1	6375_Gloin1	151368_Gloin1	77719_Gloin1	7262_Gloin1	17420_Gloin1	1909489_Morel2	25951_Gloin1	70238_Gloin1	1188290_Orpsp11	1188401_Orpsp11	7081_Spipu1	6926_Enthi	2647_Rhior3	155082_Mucci2	8907_Rhior3	159839_Phybl2	11517_Rhior3	384982_Ganpr1	45821_Ganpr1	44581_Ganpr1	1875467_Morel2	221887_Ganpr1	46057_Ganpr1	43460_Ganpr1	90666_Ganpr1	1182840_Orpsp11	496295_Ganpr1	71618_Ganpr1	1911309_Morel2	845_Gloin1	83900_Gloin1	2183_Gloin1	83254_Morel2	1607662_Morel2	4886_Gloin1	147265_Gloin1	8070_Gloin1	138343_Morel2	91391_Gloin1	16879_Gloin1	75665_Gloin1	20993_Gloin1	321107_Gloin1	346898_Gloin1	79735_Gloin1	11617_Ustma22	3030_Monbr	1422175_Morel2	843928_Morel2	128875_Morel2	13932_Morel2	1877114_Morel2	37010_Morel2	138446_Morel2	43889_Morel2	744907_Morel2	745298_Morel2	25768_Morel2	77225_Mucci2	5210_Thetr
38537_Conco1	825_Hisca1	111169_Ganpr1	1415602_Aurde31	1213_Rhior3	903432_Morel2	148722_Phybl2	108235_Ganpr1	1179276_Orpsp11	140212_Mucci2	1184907_Orpsp11	103_Rhoto1	78414_Conco1	189074_Botbo1	4786_Fusgr1	55227_Canalb1	146876_Fomme1	73128_Ganpr1	55189_Canalb1	4604_Aspfu1	362312_Botbo1	7213_Aspfu1	63466_Ganpr1	1130889_CocheC53	809_Schpo1	126847_Ganpr1	504869_Lenti61	74970_Ganpr1	771_Schpo1	36066_Pench1	1557_Aspfu1	13526_Botci1	272492_Crypa2	3853_Fusgr1	1146086_Aurde31	8043_Aspfu1	53503_Trire2	65085_Trire2	1143613_CocheC53	245770_Crypa2	1156477_CocheC53	9698_Neucr2	9697_Neucr2	355270_Crypa2	37090_Pench1	253651_Crypa2	70983_Pench1	1127_Aspfu1	606_Botci1	104575_Fomme1	71858_Pench1	96985_Crypa2	1503_Sorma	1142_Pench1	3336_Tapde11	6669_Fusgr1	5179_Neucr2	59272_Trire2	2660_Fusgr1	1135569_CocheC53	80255_Pench1	64874_Trire2	3392_Tapde11	78961_Pench1	9469_Fusgr1	357338_Crypa2	30906_Pench1	8220_Sorma	327842_Crypa2	6055_Aspfu1	266874_Crypa2	1492_Botci1	6364_Sorma	254388_Crypa2	74953_Trire2	65275_Crypa2	6093_Hisca1	3419_Aspfu1	69576_Pench1	1389_Pench1	6127_Neucr2	275387_Crypa2	12949_Ustma22	356957_Crypa2	12564_Fusgr1	6517_Fusgr1	253357_Crypa2	1189563_CocheC53	11118_Fusgr1	6781_Botci1	11001_Botci1	13142_Fusgr1	9245_Aspfu1	253510_Crypa2	1097633_CocheC53	283576_Crypa2	262172_Crypa2	262994_Crypa2	2204_Rhoto1	48074_Croqu1	140055_Ganpr1	60905_Crypa2	3535_Aspfu1	15075_Sporo1	5072_Rhoto1	254506_Umbra1	1159378_Aurde31	268669_Umbra1	8515_Aspfu1	71606_Ganpr1	13495_Treme1	66110_Ganpr1	72481_Mellp23	67679_Pench1	12674_Botci1	340229_Crypa2	17644_Morel2	124118_Punst1	133689_Punst1	38344_Ganpr1	504_Spipu1	105781_Botbo1	21054_Sporo1	106478_Mellp23	891716_Morel2	141975_Ganpr1	2122_Sporo1	136433_Morel2	7391_Aspfu1	108871_Mellp23	338775_Crypa2	5365_Botci1	89807_Coere1	3714_Umbra1	1210454_Aurde31	739_Neucr2	1343960_Aurde31	7678_Ustma22	111456_Conpu1	168895_Conpu1	46495_Plicr1	246669_Crypa2	2589_Polpo	74976_Ganpr1	217629_Umbra1	38349_Ganpr1	73130_Ganpr1	949_Hisca1	38481_Treme1	131210_Botbo1	146192_Morel2	81478_Conpu1	3690_Botci1	245467_Umbra1	11359_Coere1	78603_Morel2	151563_Ganpr1	111226_Morel2	34275_Botbo1	168326_Botbo1	251965_Crypa2	154933_Conpu1	5522_Dicdi	305535_Gloin1	51589_Ganpr1	126006_Morel2	1187741_Orpsp11	805_CryneH991	261509_Umbra1	2176_Debha1	133789_Phybl2	889703_Morel2	179806_Plicr1	3894_Sorma	257204_Crypa2	64752_Treme1	112108_Mucci2	476_Rhior3	160206_Aurde31	97047_Conpu1	2616_Rhior3	41528_Plicr1	1175554_Orpsp11	3992_CryneH991	134662_Conpu1	32634_Picst3	4228_Fusgr1	844_Fusgr1	113386_Ganpr1	4500_Tapde11	12406_Botci1	145831_Punst1	256335_Morel2	106460_Fomme1	97710_Conpu1	29384_Botbo1	5377_Hisca1	1219296_CocheC53	3200_Rhior3	3998_Aspfu1	2605636_Schco3	100596_Ganpr1	65867_Picst3	166793_Conpu1	70286_Aurde31	26305_Botbo1	33124_Crypa2	263633_Umbra1	31195_Botbo1	7699_Rhoto1	107517_Botbo1	94166_Coere1	155253_Botbo1	183202_Botbo1	29594_Ganpr1	370664_Ganpr1	590443_Lenti61	66793_Morel2	306148_Lacbi2	54907_Walse1	38700_Pench1	43358_Crypa2	33428_Picst3	155303_Morel2	260318_Crypa2	78492_Morel2	187398_Umbra1	59898_Canalb1	1560_Rhior3	360611_Copci	3606_Debha1	1278897_Aurde31	5957_Botci1	26105_Treme1	614600_Galma1	1210030_Aurde31	153442_Phybl2	339923_Crypa2	1002_Botci1	69341_Pench1	80528_Pench1	288208_Umbra1	29875_Ganpr1	2007_Neucr2	7308_Pench1	103712_Coere1	59386_Walse1	40523_Botbo1	12877_Sporo1	27594_Sporo1	10190_Sorma	75760_Stehi1	166169_Stehi1	218946_Umbra1	32626_Walse1	7500_Aspfu1	75739_Pench1	4654_Aspfu1	1091_Botci1	38544_Conco1	53609_Punst1	55843_Canalb1	117713_Mucci2	2569243_Schco3	78413_Conco1	175262_Botbo1	1646_CryneH991	55715_Ganpr1	82968_Coere1	30771_Picst3	219276_Umbra1	169379_Botbo1	165760_Conpu1	7255_Rhoto1	591961_Lenti61	33429_Picst3	58069_Botbo1	157399_Botbo1	27292_Ganpr1	151506_Mucci2	156637_Fomme1	7362_Neucr2	229230_Lenti61	252315_Crypa2	60664_Walse1	8975_Neucr2	93346_Fomme1	9255_Ustma22	23277_Conco1	141112_Morel2	75206_Morel2	66166_Coere1	6818_Aspfu1	1678_Sporo1	1767_Sorma	108893_Trire2	59812_Stehi1	69746_Pench1	9031_Fusgr1	80852_Coere1	79924_Conco1	33774_Pench1	59006_Conpu1	230009_Umbra1	2637598_Schco3	77967_Pench1	893632_Morel2	187217_Phybl2	259475_Crypa2	105798_Trire2	21195_Conco1	41912_Crypa2	256378_Galma1	169716_Umbra1	188065_Mucci2	5920_Botci1	1332652_Aurde31	1158543_CocheC53	52526_Croqu1	329087_Crypa2	251980_Ganpr1	2283_Sporo1	71449_Galma1	56257_Canalb1	3220_Klula1	493462_Lenti61	6006_Conco1	5568_Hisca1	52046_Botbo1	168267_Fomme1	80074_Coere1	30110_Conco1	150233_Phybl2	47438_Coere1	1367185_Aurde31	145259_Conpu1	33238_Mellp23	65995_Stehi1	158930_Stehi1	1173833_CocheC53	65114_Trire2	195872_Ganpr1	528600_Lenti61	14430_Botci1	1828_Fusgr1	77246_Galma1	37503_Croqu1	256167_Schco3	9159_Hisca1	166846_Conco1	53278_Stehi1	44024_Coere1	3947_Sacce1	9745_Conco1	4550_Fusgr1	5821_Botci1	60020_Stehi1	29952_Conco1	107434_Plicr1	25758_Conco1	10381_Ustma22	8840_Dekbr2	22813_Conco1	581602_Lenti61	60552_Picst3	13041_Botci1	51428_Dekbr2	69917_Stehi1	13658_Botci1	386_Cangl	123022_Botbo1	52044_Picst3	4115_Hisca1	58162_Conpu1	3514_Aspfu1	580363_Lenti61	37347_Picst3	70189_Punst1	81681_Coere1	510529_Lenti61	71703_Coere1	34222_Botbo1	71075_CocheC53	200200_Umbra1	232467_Galma1	193231_Gloin1	8990_Botci1	61348_Stehi1	7006_Sorma	28802_Picst3	2780_Klula1	4226_Rhoto1	18990_Conco1	112038_Plicr1	224331_Umbra1	2637509_Schco3	2165_Sporo1	41212_Dekbr2	62171_Trire2	79981_Conco1	270083_Umbra1	3440_Tapde11	10026_Neucr2	364858_Copci	342436_Crypa2	134401_Punst1	497877_Lenti61	67545_Dekbr2	49472_Stehi1	497054_Lenti61	143106_Galma1	4107_Schpo1	5322_Hisca1	106085_Galma1	4951_Aspfu1	962_Botci1	187737_Phybl2	1105930_CocheC53	1848_Neucr2	78429_Pench1	31967_Pench1	106220_Ganpr1	331609_Crypa2	56979_Canalb1	72904_Punst1	7196_Pench1	10345_Sorma	1146356_CocheC53	2663452_Schco3	42361_Conco1	33385_Pench1	4148_Rhior3	122790_Ganpr1	3609_Spipu1	10579_Sorma	277540_Crypa2	2246_Sporo1	1174639_Orpsp11	2805_Sacce1	9821_Ustma22	112115_Trire2	66612_CocheC53	236212_Lacbi2	47982_Stehi1	146434_Punst1	104454_Stehi1	36120_Conco1	126267_Punst1	9666_Fusgr1	1336_Zygro1	12048_Rhior3	60980_Picst3	26687_Dekbr2	38845_Pench1	37388_Pench1	44044_Picst3	7768_Botci1	7864_Hisca1	232386_Galma1	264674_Crypa2	39748_Phybl2	12097_Pucgr2	77853_Pench1	71812_Gloin1	91871_Fomme1	2559925_Schco3	83978_Conpu1	1175098_CocheC53	72981_Ganpr1	4212_Rhoto1	8132_Fusgr1	14926_Botci1	1170445_CocheC53	7051_Rhoto1	2429_Sorma	2670907_Schco3	146967_Stehi1	66311_Trire2	3084_Debha1	7983_Aspfu1	492885_Copci	6885_Aspfu1	28546_Ganpr1	4754_Botci1	13940_Treme1	7518_Neucr2	140128_Punst1	2623613_Schco3	24168_Conco1	20201_Punst1	5938_Debha1	622_Neucr2	171143_Plicr1	301751_Lacbi2	3416_Schpo1	38930_Pench1	86414_Conpu1	3091_Debha1	143746_Punst1	4729_Hisca1	7329_Botci1	43129_Coere1	9746_Conco1	18558_Sphar	4557_Spipu1	84500_Pench1	643612_Lenti61	60647_Conco1	118640_Botbo1	7314_Dekbr2	165472_Aurde31	10968_Fusgr1	38238_Conco1	8004_Neucr2	138939_Botbo1	109347_Plicr1	315438_Lacbi2	282507_Crypa2	58984_Aurde31	191_Klula1	8932_Fusgr1	2337_Aspfu1	56095_Trire2	170349_Conpu1	146174_Conco1	7341_Sorma	99094_Conpu1	1108659_CocheC53	1803_Hisca1	80978_Pench1	255028_Crypa2	6568_Sacce1	11355_Fusgr1	71835_Pench1	1212574_CocheC53	327814_Crypa2	4089_Fusgr1	122_Fusgr1	12068_Fusgr1	293886_Crypa2	1188702_CocheC53	1109415_CocheC53	229221_Crypa2	1191862_CocheC53	1204453_CocheC53	32082_Pench1	26050_Treme1	67877_Treme1	1221211_CocheC53	8974_Hisca1	53475_Trire2	112623_Fomme1	2993_Aspfu1	28649_Conco1	15049_Botci1	76992_Trire2	5693_Botci1	249453_Botbo1	188307_Botbo1	170738_Stehi1	12956_Ustma22	80186_Conpu1	67300_Dekbr2	141863_Mucci2	4555_Spipu1	2604163_Schco3	7775_Botci1	8124_Fusgr1	217_Malgl1	393558_Copci	167507_Fomme1	121082_Punst1	145430_Fomme1	10743_Neucr2	4642_Klula1	21113_Sporo1	141330_Phybl2	61481_Walse1	365455_Copci	263856_Plicr1	129843_Botbo1	660198_Croqu1	2291_Fusgr1	1145686_CocheC53	103126_Conpu1	54931_Galma1	33841_Crypa2	4435_Ashgo11	7217_Sorma	39017_Treme1	5964_Fusgr1	240663_Galma1	42530_Dekbr2	315452_Lacbi2	9_Zygro1	5180_Debha1	50606_Picst3	5132_Schpo1	4120_Hisca1	562_Sacce1	701711_Plicr1	90053_Punst1	6796_Rhoto1	10139_Sporo1	126929_Botbo1	499498_Lenti61	1276368_Aurde31	65556_Punst1	39765_Mucci2	579717_Lenti61	7505_Ustma22	222000_Galma1	171284_Stehi1	3056_Botci1	3328_Schpo1	245814_Lacbi2	8777_Ustma22	6571_Pucgr2	248661_Crypa2	1232381_Aurde31	2798_Rhior3	37062_Mellp23	3990_CryneH991	167039_Stehi1	2770_Sorma	341483_Crypa2	10188_Neucr2	88705_Fomme1	7809_Aspfu1	54337_Stehi1	1332_CryneH991	8866_Ustma22	26032_Dekbr2	2660764_Schco3	97519_Plicr1	4765_Sacce1	169331_Stehi1	3446_CryneH991	58666_Picst3	3049_Cangl	377357_Copci	4963_Zygro1	45829_Treme1	4468_Klula1	556_Ashgo11	228456_Crypa2	4176_Zygro1	88345_Mellp23	3449_Botci1	5497_Neucr2	35563_Treme1	4964_Zygro1	79075_Coere1	282102_Crypa2	4381_Fusgr1	233233_Galma1	335360_Crypa2	1099795_CocheC53	8938_Hisca1	9144_Botci1	7805_Botci1	5577_Fusgr1	576_Sacce1	35066_Pench1	106222_Ganpr1	31443_Pench1	67619_Punst1	3474_Aspfu1	362_Hisca1	71854_Crypa2	6801_Aspfu1	16080_Botci1	3578_Gloin1	58818_Picst3	142004_Mucci2	9417_Fusgr1	340507_Crypa2	65744_Trire2	407_Hisca1	4665_Botci1	2264_Botci1	5325_Sorma	3046_Botci1	15548_Botci1	8643_Sorma	55634_Trire2	3766_Fusgr1	1299_Hisca1	1309651_Aurde31	1135779_CocheC53	1103913_CocheC53	172995_Botbo1	1119039_CocheC53	113119_Punst1	469845_Copci	1199996_Aurde31	1129359_CocheC53	4587_Aspfu1	9265_Botci1	264798_Crypa2	8317_Neucr2	6915_Sorma	11609_Fusgr1	27181_Trire2	50_Malgl1	268155_Crypa2	21582_Pench1	54923_CocheC53	227950_Crypa2	71881_Pench1	9095_Botci1	23548_Crypa2	25312_Morel2	9919_Botci1	6117_Hisca1	6826_Aspfu1	2206_Botci1	39663_Crypa2	1180448_Orpsp11	469_Aspfu1	1090825_CocheC53	8663_Botci1	8664_Botci1	1178019_Orpsp11	38290_Ganpr1	94330_Ganpr1	7406_Aspfu1	70911_Pench1	9303_Botci1	14646_Botci1	416_Neucr2	4800_Sorma	1166449_CocheC53	3387_Tapde11	3990_Tapde11	1226629_CocheC53	4582_Fusgr1	2681_Fusgr1	1106174_CocheC53	30850_Pench1	34759_Pench1	11869_Coere1	2101_CryneH991	5168_CryneH991	7089_Sorma	4505_Botci1	14841_Botci1	985_Fusgr1	1186802_Aurde31	162668_Aurde31	563398_Lenti61	1143_Sacce1	93180_Batde5	124189_Conpu1	138081_Conpu1	45866_Ganpr1	1190223_Orpsp11	64422_Treme1	1192150_Orpsp11	27714_Conco1	1189961_Orpsp11	102803_Ganpr1	845_Neucr2	44741_Conco1	26865_Conco1	1192303_Orpsp11	1179061_Orpsp11	14871_Botci1	4504_Botci1	339766_Crypa2	334797_Crypa2	1189111_Orpsp11	1176445_Orpsp11	5592_Botci1	11189_Ustma22	5702_Botci1	79367_Ganpr1	1923859_Mellp23	82891_Coere1	9304_Botci1	14743_Botci1	80835_Pench1	8762_Sorma	334625_Crypa2	38553_Conco1	5999_Conco1	254562_Crypa2	4310_Hisca1	1182323_Orpsp11	1177705_Orpsp11	1174925_Orpsp11	1179960_Orpsp11	1192207_Orpsp11	28387_Ganpr1	131629_Ganpr1	86845_Ganpr1	30476_Ganpr1	39781_Ganpr1	35898_Ganpr1	49039_Ganpr1	566_Hisca1	113744_Stehi1	81355_Mucci2	26146_Pench1	370843_Plicr1	49616_Punst1	132726_Punst1	8575_Spipu1
11656_Coere1	384_Thetr	4129_Spipu1	5296_Enthi	59692_Ganpr1	1179387_Orpsp11	34238_Catan2	82371_Picst3	8228_Allma1	9203_Allma1	59994_Canalb1	3919_Allma1	5114_Allma1	3918_Allma1	8833_Dicdi	180143_Plicr1	1110585_CocheC53	19592_Batde5	2247_Capow	8381_Thetr	6429_CryneH991	1162_Debha1	182799_Phybl2	9622_Ustma22	71885_Treme1	109351_Punst1	149791_Mucci2	112875_Conpu1	4880_Falba	30266_Botbo1	473016_Ganpr1	446910_Copci	131348_Morel2	28787_Dmel	28783_Dmel	28780_Dmel	28779_Dmel	14904_Sporo1	1274621_Aurde31	7242_Enthi	447710_Lacbi2	3609_Cangl	130798_Phybl2	120318_Fomme1	257307_Umbra1	123111_Stehi1	67275_Morel2	116613_Phybl2	660765_Croqu1	2316_Ashgo11	222731_Umbra1	71069_Conco1	2061_Cioin	609_Ashgo11	28786_Dmel	28785_Dmel	28784_Dmel	28782_Dmel	28781_Dmel	244201_Umbra1	3911_Debha1	2638161_Schco3	501477_Lenti61	32379_Mucci2	43908_Punst1	224500_Galma1	663617_Croqu1	172673_Stehi1	16389_Rhior3	112724_Phybl2	8623_Polpo	135599_Mucci2	56355_Canalb1	158973_Phybl2	75500_Pench1	1791379_Mellp23	10019_Salro	14642_Rhior3	52899_Walse1	224556_Umbra1	1185830_Orpsp11	178141_Umbra1	4190_Rhoto1	84188_Picst3	24503_Treme1	87948_Coere1	1066_Klula1	104364_Trire2	10135_Rhior3	2851_Malgl1	4883_Rhior3	14674_Rhior3	74539_Fomme1	81554_Coere1	11722_Ustma22	3553_Sorma	74552_Mucci2	1460073_Catan2	2091_Aspfu1	78719_Conco1	114945_Phybl2	236636_Umbra1	4815_Mydma	30200_Dmel	30199_Dmel	27892_Treme1	2932_Sacce1	4134_Falba	112298_Phybl2	3954_Schpo1	9115_Neucr2	9114_Neucr2	30201_Dmel	7351_Mnele	3641_Pucgr2	13951_Rhior3	28528_Dekbr2	1305_Sorma	1181782_Orpsp11	429295_Copci	8836_Aspfu1	89088_Batde5	3876_Tapde11	11779_Dicdi	43026_Plicr1	2609_Caeel	335488_Gloin1	7838_Rhior3	635683_Botbo1	83597_Conpu1	9113_Neucr2	621_Zygro1	101025_Phybl2	147534_Mucci2	10255_Sorma	1584_Thetr	12684_Allma1	13665_Walse1	99781_Crypa2	2604_Caeel	133526_Croqu1	3413_Rhior3	3590_Rhior3	1648_Sporo1	3717_Rhoto1	2939_CryneH991	6935_Botci1	7640_Enthi	319268_Lenti61	122121_Mucci2	12464_Rhior3	553949_Lacbi2	33774_CocheC53	318502_Catan2	4731_Neucr2	12872_Mydma	12871_Mydma	1937_Neucr2	20765_Batde5	312_Klula1	12104_Dicdi	557494_Lenti61	2872_Polpo	138180_Mucci2	10476_Polpo	1833_Allma1	136823_Morel2	75565_Conco1	1816260_Morel2	8042_Fusgr1	5087_Dicdi	161718_Umbra1	1603_Allma1	32463_CocheC53	1314578_Aurde31	79037_Dekbr2	6596_Capow	2610_Caeel	2611_Caeel	2606_Caeel	144517_Mucci2	35601_Treme1	8718_Botci1	334027_Gloin1	5425_Spipu1	115_Rhoto1	10319_Polpo	1121_Phybl2	67466_Pench1	2608_Caeel	57016_Trire2	280222_Copci	1948_Tapde11	2605_Caeel	3732_Klula1	2607_Caeel	105431_Crypa2	3079_Thetr	5365_Caeel	5364_Caeel	3160_Spipu1	225720_Gloin1	5075_Sacce1	5366_Caeel	6654_Fusgr1	222342_Galma1	51169_Catan2	4851_Spipu1	4529_Cangl	11_Malgl1	1183839_Orpsp11	59362_Walse1	1272538_Aurde31	10944_Allma1	8061_Allma1	132222_Morel2	12785_Morel2	126988_Gloin1	4182_Spipu1	224585_Umbra1	19935_Batde5	144114_Mucci2	245242_Umbra1	121205_Mucci2	188186_Phybl2	15306_Rhior3	16045_Rhior3	41969_Conco1	113143_Phybl2	45426_Mucci2	105797_Ganpr1	738_Rhior3	5829_Rhior3	7761_Rhior3	5403_Rozal11	949_Capow	15068_Rhior3	1184498_Orpsp11	2934_Allma1	4138_Rhoto1	12206_Allma1	104428_Catan2	6856_Allma1	8032_Allma1	63296_Schco3	8887_Dicdi	99963_Phybl2	23477_Dmel	23476_Dmel	23475_Dmel	23474_Dmel	23473_Dmel	23472_Dmel	23471_Dmel	23470_Dmel	18980_Caeel	508178_Copci	18978_Caeel	148498_Conpu1	1000885_Aurde31	71443_Galma1	217914_Galma1	8087_Cioin	577986_Lacbi2	146344_Fomme1	1386668_Catan2	14050_Sphar	4021_Thetr	94866_Punst1	366141_Botbo1	550609_Lenti61	71915_Stehi1	49733_Plicr1	18979_Caeel	41109_Walse1	156143_Umbra1	653250_Croqu1	5514_Mnele	3760_Polpo	130565_Mucci2	1742451_Mellp23	13272_Dicdi	3379_Pucgr2	6262_Polpo	4210_Dicdi	29582_Dmel	670826_Croqu1	5078_Capow	116276_Conpu1	234476_Galma1	339473_Gloin1	575646_Lacbi2	6615_Polpo	14272_Pucgr2	2613307_Schco3	247914_Umbra1	129_Spipu1	117822_Mellp23	265392_Lenti61	49368_Plicr1	5031_Falba	6122_Aspfu1	1248326_Aurde31	55364_Galma1	1803046_Morel2	2621466_Schco3	101388_Ganpr1	46509_Conco1	108311_Botbo1	12692_Ustma22	9658_Sporo1	13052_Cioin	13051_Cioin	128967_Fomme1	34044_Plicr1	110362_Morel2	13050_Cioin	159850_Mucci2	347_Hisca1	75221_Conco1	38128_Walse1	10210_Sporo1	155783_Phybl2	559149_Lenti61	132583_Morel2	3953_Monbr	382862_Lacbi2	1735_Rhoto1	151734_Stehi1	100427_Phybl2	99331_Stehi1	444565_Copci	168708_Conpu1	1932_Thetr	4265_Mnele	11012_Ustma22	64199_Punst1	106324_Phybl2	14755_Botci1	1464_Sorma	8084_Neucr2	142113_Fomme1	33675_Crypa2	7511_Capow	70965_Treme1	329438_Gloin1	4750_CryneH991	1176724_Orpsp11	3027_Tapde11	9934_Batde5	31715_Botbo1	1798787_Mellp23	3185_Polpo	9657_Salro	4184_Tapde11	5064_Dicdi	9608_Dicdi	21672_Caeel	1155311_CocheC53	7287_Rhior3	8510_Fusgr1	21373_Trire2	6787_Spipu1	23628_Caeel	23627_Caeel	61743_Treme1	13347_Batde5	7089_Polpo	10082_Pucgr2	1805_Schpo1	1582_Monbr	6571_Dmel	6570_Dmel	7425_Polpo	951_Ashgo11	12737_Mnele	5284_Falba	5435_Cioin	7563_Mydma	96633_Ganpr1	5310_Allma1	10082_Polpo	10364_Dicdi	10222_Dicdi	103_Allma1	7441_Capow	109263_Phybl2	12767_Dicdi	61866_Dekbr2	1278027_Catan2	129986_Punst1	3243_Thetr	12840_Batde5	1415965_Catan2	1493_Thetr	12957_Dicdi	7046_Thetr	1938_Neucr2	6379_Thetr	3625_Debha1	20684_Batde5	5757_Dicdi	4066_Spipu1	75690_Conco1	146694_Morel2	62297_Picst3	1565_Sacce1	11320_Polpo	98411_Ganpr1	827_Schpo1	4021_Zygro1	3055_Thetr	151782_Mucci2	3949_Ashgo11	1311_Salro	29016_Dmel	3389_Dicdi	267_Zygro1	576_Tapde11	2625_Enthi	5729_Sphar	4800_Capow	9903_Dicdi	11964_Allma1	3855_Mydma	12333_Mydma	12592_Dicdi	7178_Capow	4330_Rhoto1	1538214_Catan2	30742_Caeel	9474_Ustma22	9412_Sphar	9557_Polpo	2156_Cangl	3065_Sacce1	4299_Caeel	14309_Batde5	4061_Rozal11	7838_Cioin	21755_Batde5	9362_Thetr	39679_Dekbr2	4301_Caeel	2058_Enthi	4300_Caeel	3830_Thetr	4298_Caeel	4302_Caeel	3535_Salro	1985_Spipu1	4303_Caeel	8963_Polpo	11021_Allma1	2699248_Schco3	118254_Catan2	930_Allma1	315_Spipu1	8147_Allma1	3513_Pucgr2	92900_Coere1	1160_Klula1	1066_Salro	1997_Debha1	27054_Croqu1	3342_Schpo1	13358_Rhior3	179895_Phybl2	244949_Umbra1	248488_Umbra1	3515_Spipu1	15109_Mydma	15610_Sphar	12698_Mnele	4519_Falba	1326065_Catan2	213_Malgl1	2738395_Schco3	87215_Dekbr2	5415_Thetr	1298_Polpo	5876_Rhior3	456_Rozal11	1514166_Catan2	3846_Spipu1	11511_Pucgr2	16747_Mydma	361663_Copci	1078_Polpo	83286_Picst3	1592616_Mellp23	1067_Monbr	63946_Stehi1	11566_Mnele	11334_Sphar	55913_Canalb1	2513_Thetr	96743_Ganpr1	8084_Enthi	124624_Mellp23	3724_Caeel	3723_Caeel	3989_Sporo1	58489_Canalb1	59366_Canalb1	8185_Cioin	2807_Capow	8458_Monbr	11637_Rhior3	1708_Dicdi	15308_Mnele	5389_CryneH991	259901_Umbra1	1179684_Orpsp11	85951_Fomme1	49293_Conco1	11730_Salro	492_Salro	20253_Batde5	5544_Falba	6766_Capow	4995_Capow	2004_Salro	1977_Polpo	2804_Monbr	1515_Falba	8612_Monbr	262_Capow	1182407_Orpsp11	1974_Monbr	1537372_Catan2	1401_Rozal11	7399_Salro	3429_Salro	3354_Capow	142198_Mucci2	28726_Ganpr1	2085_Enthi	1182023_Orpsp11	54486_Walse1	17402_Rhior3	25796_Botbo1	613071_Lacbi2	614_Dicdi	15513_Sphar	13817_Allma1	59386_Treme1	17499_Phybl2	72597_Aurde31	89641_Picst3	5076_Capow	42607_Punst1	15239_Allma1	8139_Enthi	501_Falba	3177_Debha1	799_Rozal11	88985_Conpu1	98931_Galma1	3711_Malgl1	5046_Cangl	105_Schpo1	48550_Dekbr2	2669_Enthi	113820_Botbo1	4766_Cangl	5523_Sacce1	8335_Dicdi	451448_Ganpr1	6422_Dicdi	7028_Hisca1	8935_Sphar	7865_Rhior3	1187652_Orpsp11	8085_Neucr2	1189757_Orpsp11	689_CryneH991	133059_Phybl2	155258_Mucci2	88295_Mucci2	4924_Enthi	171331_Stehi1	17377_Allma1	678160_Plicr1	103_Malgl1	341_CryneH991	30964_Pench1	12658_Cioin	159856_Morel2	4288_Hisca1	10224_Allma1	1301_Klula1	215_Zygro1	708_Cangl	2107_Allma1	8603_Caeel	8604_Caeel	4355_Mydma	6390_Aspfu1	3548_Enthi	138190_Botbo1	71315_Trire2	44191_Conco1	6568_Enthi	120339_Botbo1	92451_Phybl2	18164_Allma1	93_Sacce1	1060_Dicdi	4887_Falba	1131_Monbr	180882_Botbo1	7691_Enthi	1372_Zygro1	16871_Mydma	4099_Sphar	6295_Enthi	2145_Dicdi	3588_Dicdi	15728_Rhior3	2749_Ashgo11	176907_Botbo1	1184127_Orpsp11	1192915_Orpsp11	13952_Rhior3	11745_Dicdi	78047_Conco1	11004_Fusgr1	17698_Allma1	4594_Dicdi	12146_Ustma22	5785_Polpo	12153_Polpo	15736_Allma1	329334_Gloin1	1192817_Orpsp11	22485_Coere1	3745_Falba	155455_Mucci2	2824_Enthi	10517_Polpo	8092_Enthi	16280_Allma1	1174207_Orpsp11	385_Mydma	238732_Umbra1	56048_Gloin1	5367_Caeel	8717_Botci1	7488_Monbr	7104_Monbr	6250_Falba	13687_Mnele	17701_Allma1	116825_Botbo1	8544_Thetr	2372_Rhior3	3166_Rhior3	171849_Botbo1	7682_Botci1	8068_Enthi	116401_Ganpr1	1178680_Orpsp11	5577_Falba	8436_Salro	70813_Phybl2	42413_Ganpr1	1181839_Orpsp11	35566_Catan2	17222_Rhior3	1068_Rhior3	124558_Mucci2	9451_Rhior3	154568_Umbra1	3577_Rhior3	185590_Phybl2	123569_Mucci2	131051_Phybl2	248735_Umbra1	9316_Polpo	451_Mydma	6778_Sporo1	1496113_Catan2	1873_Salro	87831_Mucci2	219635_Umbra1	249368_Umbra1	186571_Phybl2	179807_Phybl2	1793_Polpo	63587_Conpu1	4305_Mydma	58676_Phybl2	58685_Gloin1	2477_Caeel	1179866_Aurde31	1183826_Aurde31	121377_Mucci2	6166_Polpo	7420_Capow	12071_Dicdi	129590_Morel2	10756_Mnele	10969_Rhior3	274980_Umbra1	7894_Sporo1	1240918_Aurde31	115814_Punst1	498122_Copci	80323_Fomme1	224762_Galma1	1104624_Schco3	40309_Plicr1	497185_Lenti61	30328_Botbo1	293888_Lacbi2	60661_Walse1	13350_Dmel	81846_Morel2	2240_Thetr	16644_Mucci2	18652_Caeel	18653_Caeel	15780_Dmel	15779_Dmel	14234_Cioin	11413_Mydma	20752_Caeel	18689_Mydma	498_Rhior3	1946_Salro	1948_Salro	9192_Monbr	13907_Rhior3	643522_Botbo1	117003_Botbo1	178947_Botbo1	281047_Botbo1	4122_Enthi	432458_Botbo1	119238_Botbo1	60195_Botbo1	120332_Botbo1	12298_Mnele	1154636_CocheC53	283297_Umbra1	1181838_Orpsp11	2905_Sphar	1035544_Catan2	84624_Conpu1	6807_Mnele	7680_Thetr	164945_Fomme1	213_Capow	4111_Monbr	535_Rhior3	315_Falba	15740_Sphar	5082_Mnele	2741_Mnele	1669_Sphar	84054_Coere1	71355_Morel2	12359_Dicdi	7424_Polpo	17840_Mydma	1965_Sphar	893_Sphar	202_Enthi	726_Enthi	777_Enthi	1176497_Orpsp11	8181_Phybl2	15846_Rhior3	8410_Rhior3	1179119_Orpsp11	1935_Schpo1	2761_Rozal11	339212_Gloin1	584464_Lenti61	1663_Mnele	1791_Mnele	1792_Mnele	10640_Mnele	12297_Mnele	132261_Morel2	18369_Morel2	55038_Morel2	140977_Mucci2	1178444_Orpsp11	1179508_Orpsp11	13822_Pucgr2	14945_Pucgr2	2020_Sphar	2293_Sphar	4420_Sphar	4889_Sphar	9115_Sphar	4371_Thetr	7402_Thetr	249362_Umbra1
3075_Aspfu1	69053_Pench1	1058_Hisca1	5413_Neucr2	289221_Crypa2	2768_Botci1	6176_Sorma	1221219_CocheC53	68662_Trire2	2132_Pench1	9359_Sorma	10158_Botci1	3613_Neucr2	7105_Aspfu1	100383_Crypa2	1687_Neucr2	1128462_CocheC53	346541_Crypa2	9001_Fusgr1	3072_Sorma	4702_Fusgr1	53961_Trire2	74156_Trire2	43159_Crypa2	10468_Sorma	380_Neucr2	348452_Crypa2	95350_Mellp23	81004_Trire2	12013_Pucgr2	81881_Pench1	1140625_CocheC53	53026_Croqu1	569601_Lenti61	7518_Fusgr1	358228_Crypa2	38462_Crypa2	2231_Tapde11	179353_Plicr1	7494_Aspfu1	121133_Trire2	9208_Botci1	8260_Neucr2	8259_Neucr2	8258_Neucr2	329615_Crypa2	25115_Morel2	118636_Morel2	76862_Morel2	1022789_CocheC53	3999_Sorma	99812_Morel2	141716_Morel2	67324_Morel2	29684_Phybl2	117897_Botbo1	84479_Coere1	892657_Morel2	1766951_Morel2	14470_Morel2	3757_Neucr2	12876_Fusgr1	18562_Phybl2	37465_Mucci2	8803_Sorma	144721_Conpu1	8929_Rhior3	228805_Umbra1	4947_Neucr2	144973_Stehi1	4459_Rhior3	56983_Stehi1	11850_Rhior3	61536_Trire2	256273_Umbra1	111520_Fomme1	75110_Phybl2	156269_Mucci2	122115_Phybl2	11438_Rhior3	11435_Rhior3	154633_Plicr1	55941_Punst1	130873_Phybl2	161478_Mucci2	8754_Sporo1	179203_Botbo1	7335_Rhior3	7334_Rhior3	7736_Capow	2619340_Schco3	18318_Phybl2	146264_Stehi1	21992_Fomme1	5683_Rhior3	14411_Phybl2	260956_Umbra1	111617_Fomme1	592246_Lenti61	227448_Lenti61	339428_Gloin1	99352_Conpu1	93986_Gloin1	26277_Dmel	18373_Phybl2	181072_Botbo1	89581_Fomme1	545238_Lenti61	88967_Fomme1	23875_Caeel	23874_Caeel	101585_Botbo1	4196_Dmel	433915_Lenti61	68974_Morel2	24046_Phybl2	18642_Phybl2	21804_Dmel	600_Malgl1	604705_Lenti61	1117181_CocheC53	1557_Sorma	1091199_CocheC53	512301_Lenti61	126245_Conpu1	108387_Stehi1	65149_Punst1	4616_Rhior3	135462_Punst1	30426_Botbo1	23209_Phybl2	166898_Conpu1	153075_Mucci2	399_Rhior3	349140_Gloin1	643355_Botbo1	6020_Rhoto1	147134_Morel2	12553_Phybl2	176897_Umbra1	23469_Dmel	140238_Morel2	138443_Conpu1	62514_Phybl2	45404_Conpu1	10955_Rhior3	10951_Rhior3	121063_Punst1	7785_Rhoto1	106165_Botbo1	122076_Trire2	662040_Croqu1	3604_Rhoto1	30447_Botbo1	121130_Punst1	573397_Lenti61	2622148_Schco3	170472_Plicr1	1359680_Aurde31	576798_Lenti61	30433_Botbo1	336745_Gloin1	119288_Conpu1	23193_Dmel	23192_Dmel	1272913_Aurde31	112865_Punst1	502771_Lenti61	9820_Ustma22	140_Debha1	83961_Crypa2	503_CryneH991	63677_Aurde31	83563_Conpu1	1251582_Aurde31	46056_Treme1	12098_Sporo1	70522_Botbo1	39586_Botbo1	538079_Lenti61	378_Caeel	377_Caeel	62974_Punst1	654008_Croqu1	33836_Walse1	151723_Conpu1	2339_Neucr2	2483927_Schco3	72805_Fomme1	493032_Copci	6006_Rhoto1	7099_Rhoto1	12919_Fusgr1	70807_Phybl2	147882_Botbo1	7456_Dicdi	17624_Phybl2	94192_Conpu1	4458_Pucgr2	101811_Plicr1	5311_CryneH991	24397_Dekbr2	262074_Galma1	45049_Plicr1	292906_Lacbi2	6577_Allma1	7129_Rhoto1	122851_Fomme1	9578_Sorma	1245411_Aurde31	504986_Lenti61	30151_Fomme1	97647_Fomme1	44259_Croqu1	118501_Conpu1	25265_Treme1	28681_Dmel	26913_Dmel	26912_Dmel	26911_Dmel	73780_Pench1	170473_Plicr1	52200_Botbo1	89263_Plicr1	123287_Mellp23	160863_Conpu1	244497_Umbra1	144038_Lacbi2	148078_Conpu1	86897_Coere1	4279_Aspfu1	147609_Phybl2	13328_Pucgr2	112651_Lenti61	888525_Morel2	140235_Morel2	39978_Copci	100141_Botbo1	241394_Umbra1	4701_Cangl	12929_Dmel	39371_Treme1	644506_Lenti61	33834_Sporo1	5151_Rhior3	136875_Morel2	46067_Morel2	112392_Mellp23	442743_Copci	15834_Dmel	15833_Dmel	656798_Croqu1	7687_Allma1	256112_Crypa2	6348_Fusgr1	23466_Dmel	23465_Dmel	14495_Sphar	1214_Neucr2	117507_Fomme1	14273_Morel2	1014460_Aurde31	84768_Conpu1	4163_Ashgo11	9235_Ustma22	6550_Pucgr2	32165_Stehi1	658379_Croqu1	112639_Fomme1	4602_Monbr	14037_Rhior3	123380_Mellp23	5314_CryneH991	42703_Mellp23	40328_Croqu1	53792_Plicr1	146840_Mucci2	6195_Dmel	19817_Caeel	84820_Conpu1	107506_Fomme1	3551_Zygro1	49586_Morel2	9486_Pucgr2	1184303_CocheC53	2508594_Schco3	7206_Rhior3	2394_Mydma	12052_Ustma22	1189956_CocheC53	1189444_CocheC53	241694_Umbra1	1742543_Mellp23	9038_Sorma	4142_Sacce1	141854_Punst1	155881_Phybl2	10949_Rhior3	118871_Punst1	1513908_Morel2	40871_Ganpr1	77055_Mellp23	2619343_Schco3	9449_Botci1	1941014_Mellp23	48324_Morel2	83398_Conpu1	45_Hisca1	30435_Botbo1	118556_Punst1	159663_Mucci2	139159_Punst1	848_Tapde11	302848_Lacbi2	67213_Punst1	116001_Morel2	224356_Umbra1	88501_Croqu1	1278664_Aurde31	1997_Sporo1	11983_Rhior3	340143_Gloin1	76892_Lenti61	113546_Conpu1	11774_Rhior3	74285_Morel2	10440_Neucr2	244580_Galma1	8740_Botci1	138047_Plicr1	411775_Copci	6277_Rhoto1	6199_Sacce1	2201_Klula1	101191_Punst1	3760_Sporo1	7456_Polpo	376_Caeel	16302_Rhior3	48125_Plicr1	272857_Galma1	2634024_Schco3	115846_Mellp23	2577992_Schco3	1277937_Aurde31	428693_Lenti61	81421_Conpu1	152257_Morel2	13982_Pucgr2	15556_Rhior3	10597_Pucgr2	56133_Croqu1	498295_Lenti61	2668049_Schco3	17992_Caeel	16252_Rhior3	95662_Stehi1	1275844_Aurde31	1162420_CocheC53	17320_Dmel	10547_Dmel	57538_Canalb1	139051_Stehi1	13272_Pucgr2	3198_Thetr	89072_Mellp23	4138_Hisca1	10998_Rhior3	34629_Mellp23	372_Caeel	371_Caeel	86582_Mucci2	1766_Sacce1	112830_Plicr1	113466_Mucci2	32830_Botbo1	7742_Botci1	563848_Lenti61	96329_Ganpr1	379_Caeel	1614_Fusgr1	25846_Caeel	62433_Punst1	2724_Zygro1	79807_Trire2	54219_Schco3	46189_Morel2	25617_Batde5	336210_Crypa2	118414_Punst1	1198_Ashgo11	27674_Phybl2	16209_Batde5	4151_Thetr	77579_Trire2	65522_Croqu1	14526_Pucgr2	131337_Punst1	5134_Spipu1	131028_Punst1	34927_Morel2	4171_CryneH991	148123_Conpu1	12283_Sporo1	62691_Punst1	330295_Gloin1	110698_Conpu1	324403_Lacbi2	63754_Picst3	73446_Picst3	10212_Salro	25847_Caeel	223423_Umbra1	118209_Stehi1	5402_Spipu1	124464_Stehi1	55965_Canalb1	85888_Croqu1	3196_Malgl1	670077_Croqu1	222410_Umbra1	1011_Tapde11	6616_Cioin	33371_Mellp23	548187_Lenti61	160894_Conpu1	10274_Cioin	374_Caeel	248881_Galma1	1933_Malgl1	56915_Stehi1	65257_Punst1	12819_Mnele	57790_Canalb1	11021_Sphar	736_Spipu1	9376_Ustma22	37522_Coere1	373_Caeel	73885_Pench1	126113_Morel2	11748_Sporo1	179030_Phybl2	9658_Fusgr1	34644_Mellp23	58727_Canalb1	5161_Aspfu1	78571_Conpu1	45004_Mellp23	658385_Croqu1	4391_Sporo1	502_Rhoto1	17993_Caeel	7154_Capow	85890_Croqu1	4753_Spipu1	56042_Canalb1	11382_Phybl2	56041_Canalb1	155375_Mucci2	60316_Walse1	70356_Phybl2	18190_Gloin1	1696_Debha1	7510_Hisca1	11179_Rhior3	10987_Pucgr2	66993_Treme1	6029_Sorma	223356_Umbra1	77636_Mucci2	4140_Sacce1	160478_Stehi1	1009278_Catan2	7704_Aspfu1	4268_Malgl1	24842_Sporo1	3314_Spipu1	4655_Neucr2	148126_Conpu1	190404_Lacbi2	3506_Neucr2	8261_Thetr	256060_Crypa2	78342_Conco1	4787_Cangl	55996_Canalb1	4767_Ashgo11	3230_Sorma	21164_Caeel	20107_Batde5	3390_Aspfu1	11302_Botci1	357239_Crypa2	31664_Pench1	21226_Conpu1	255461_Crypa2	105139_Mucci2	135692_Mucci2	118240_Conpu1	50680_Conpu1	247114_Copci	65252_Mellp23	297279_Lacbi2	40126_Plicr1	6243_Rhior3	858_Tapde11	35816_Batde5	290551_Crypa2	597368_Lenti61	258346_Crypa2	143158_Punst1	1280112_Galma1	135260_Punst1	11164_Rhior3	144077_Lacbi2	46984_Croqu1	165332_Fomme1	1261_Malgl1	8711_Pucgr2	12559_Batde5	12639_Batde5	375_Caeel	1212361_Aurde31	3680_Zygro1	6288_Mnele	223360_Umbra1	70358_Phybl2	2525660_Schco3	116669_Punst1	20117_Batde5	2914_Zygro1	1197_Ashgo11	52999_Gloin1	19162_Conco1	6317_Rozal11	247475_Galma1	13978_Mucci2	116452_Punst1	3623_Fusgr1	121306_Trire2	63629_Phybl2	17991_Caeel	55059_Canalb1	1081_Cangl	29044_Plicr1	57053_Canalb1	4161_Zygro1	311_Tapde11	119876_Trire2	4465_Batde5	167546_Phybl2	76887_Trire2	113464_Mucci2	139113_Fomme1	3679_Zygro1	59500_Canalb1	448070_Lacbi2	485850_Lacbi2	794_Capow	651_Rozal11	10779_Caeel	766571_Morel2	79250_Conco1	24148_Caeel	24147_Caeel	71281_Ganpr1	1886_Mnele	5451_Mnele	223340_Umbra1	42706_Treme1	11246_Mnele	12224_Botci1	243689_Umbra1	136802_Morel2	257144_Crypa2	4846_Rhoto1	17169_Sporo1	297164_Umbra1	488851_Plicr1	187884_Phybl2	271522_Umbra1	144401_Phybl2	5842_Rhior3	223351_Umbra1	85035_Pench1	219350_Crypa2	279_Spipu1	86865_Coere1	7644_Spipu1	255481_Morel2	6065_Spipu1	32443_Caeel	3812_Neucr2	3244_Pucgr2	5249_Thetr	1168_Sacce1	128874_Punst1	221683_Ganpr1	63924_Phybl2	165212_Stehi1	6918_Hisca1	29252_Dekbr2	2019_Klula1	6541_CryneH991	95899_Mellp23	472_Ashgo11	19519_Morel2	51617_Croqu1	42425_Botbo1	249483_Galma1	6966_Rhior3	314168_Lacbi2	356787_Crypa2	123288_Mellp23	63097_Conpu1	2548_Tapde11	4054_Malgl1	89526_Phybl2	8266_Botci1	2126_Malgl1	68393_Picst3	3328_Malgl1	1043753_Aurde31	128882_Punst1	4277_Malgl1	6857_Ustma22	63867_Treme1	3330_Malgl1	3329_Malgl1	2669854_Schco3	1558_Sorma	886834_Morel2	5424_Sorma	2_Rhoto1	1830_Sacce1	1077_Cangl	3677_Zygro1	2621_Klula1	1078_Cangl	4599_Ashgo11	1975_Botci1	1076_Cangl	3678_Zygro1	1082_Cangl	8638_Neucr2	3079_Cangl	1079_Cangl	39213_Picst3	3676_Zygro1	1080_Cangl	62133_Picst3	2960_Klula1	4098_Fusgr1	358111_Crypa2	68459_Picst3	27943_Pench1	1061_Cangl	58669_Trire2	2123_Debha1	496_Debha1	57666_Canalb1	12486_Fusgr1	1075_Cangl	34230_Dekbr2	2405_Debha1	352272_Crypa2	4543_Sorma	40413_Picst3	5540_Fusgr1	13982_Rhior3	5071_Rhior3	1409_Schpo1	27037_Batde5	154829_Mucci2	1141764_CocheC53	9747_Botci1	111818_Trire2	58388_Canalb1	4394_Phybl2	120412_Mucci2	358242_Crypa2	5298_Fusgr1	90861_Batde5	92592_Batde5	130960_Punst1	76993_Mucci2	593643_Lenti61	145331_Stehi1	107388_Botbo1	162053_Plicr1	14508_Pucgr2	55061_Botbo1	9088_Ustma22	90888_Batde5	562_Rhoto1	52365_Stehi1	18662_Galma1	1310423_Aurde31	69482_Crypa2	10525_Neucr2	15297_Rhior3	3566_Malgl1	112497_Mucci2	48786_Stehi1	156962_Conpu1	2745165_Schco3	156412_Mucci2	58387_Canalb1	13487_Morel2	4580_Schpo1	10781_Caeel	10780_Caeel	26534_Caeel	388279_Ganpr1	2613917_Schco3	125334_Plicr1	4570_CryneH991	409_Mydma	9_Rhoto1	21159_Morel2	1024666_CocheC53	8977_Ustma22	23086_Morel2	229700_Galma1	93158_Mucci2	21844_Morel2	4244_Malgl1	305489_Lacbi2	12018_Botci1	2072_Botci1	4744_Botci1	4745_Botci1	11152_Ustma22	133175_Punst1	1193852_CocheC53	299501_Lacbi2	32938_Conpu1	83277_Conpu1	154562_Conpu1	16253_Rhior3	3332_Malgl1	2304_Sacce1	2303_Sacce1	3331_Malgl1	446728_Croqu1	8966_Sorma	44358_Ganpr1	10600_Polpo	14810_Sphar	3335_Malgl1	3016_Thetr	168205_Mucci2	7067_Sporo1	10994_Rhior3	62517_Phybl2	10995_Rhior3	10997_Rhior3	156411_Mucci2	12467_Fusgr1	535_Malgl1	556670_Galma1	11729_Gloin1	3883_Malgl1	4269_Malgl1	6352_Monbr	10012_Salro	75566_Morel2	159480_Mucci2	223421_Umbra1	2215_Pucgr2	14525_Pucgr2	50263_Punst1	141653_Punst1	1242_Spipu1
14082_Mnele	11198_Allma1	10696_Allma1	57109_Catan2	2605606_Schco3	104832_Punst1	41493_Plicr1	570267_Lenti61	710_Spipu1	251440_Galma1	176169_Mucci2	119066_Stehi1	79598_Conco1	320429_Crypa2	72001_Mellp23	29170_Botbo1	86316_Batde5	10610_Rhior3	5788_Rhior3	3454_CryneH991	392946_Lacbi2	1057_Malgl1	13472_Ustma22	1163613_Aurde31	4695_Pucgr2	141443_Fomme1	237490_Ganpr1	61470_Trire2	128589_Phybl2	462_Aspfu1	249758_Gloin1	7678_Fusgr1	3896_Schpo1	79696_Pench1	437106_Copci	71612_Treme1	250566_Umbra1	81771_Coere1	2624_Tapde11	6108_Hisca1	149939_Conpu1	2439_Rhoto1	1182190_CocheC53	153030_Mucci2	70776_Morel2	52040_Walse1	674916_Croqu1	72726_Morel2	4591_Botci1	4700_Neucr2	48895_Dekbr2	1875_Sorma	3061_Capow	55919_Canalb1	1189846_Orpsp11	67516_Picst3	1523_Debha1	3107_Ashgo11	584_Klula1	6133_Sacce1	1551_Falba	25945_Sporo1	23744_Dmel	23743_Dmel	23742_Dmel	23741_Dmel	1251_Cangl	3112_Zygro1	30843_Caeel	3012_Salro	4289_Cioin	4059_Monbr	946_Mydma	10884_Dicdi	9616_Thetr	808_Enthi	5445_Enthi	1795_Enthi	7235_Mnele	9054_Polpo	5672_Rozal11	392948_Lacbi2	2499_Sphar	1922_Thetr	8137_Dicdi	4520_Neucr2	8216_Dmel	52980_Aurde31	34179_Botbo1	2487_Mydma	55298_Ganpr1	1709_Klula1	3668_Hisca1	1363_Aspfu1	1590_Capow	2909_Zygro1	401718_Catan2	340_Caeel	9911_Ustma22	2679_Malgl1	245283_Umbra1	6081_Allma1	25_Pucgr2	24_Pucgr2	16665_Allma1	14608_Batde5	537397_Lenti61	15283_Allma1	6044_Salro	341_Caeel	6859_Capow	331_Caeel	102464_Crypa2	17535_Dmel	17534_Dmel	80474_Pench1	977_Ashgo11	51467_Punst1	9384_Salro	435_Zygro1	259350_Umbra1	79956_Picst3	57763_Canalb1	1222213_CocheC53	97075_Plicr1	677404_Lacbi2	236440_Galma1	12135_Dmel	33554_Crypa2	55137_Canalb1	35933_Phybl2	98810_Punst1	613635_Lenti61	874_Sacce1	70641_Treme1	3480_Zygro1	1230923_Aurde31	109853_Mucci2	2990_Cangl	37304_Plicr1	459841_Lacbi2	14157_Conco1	26592_Botbo1	416174_Copci	102230_Stehi1	68626_Treme1	361706_Copci	337172_Gloin1	2702_Cangl	5681_Coere1	148338_Morel2	51127_Croqu1	5603_Spipu1	5602_Spipu1	4463_CryneH991	102659_Trire2	815_Sacce1	12704_Ustma22	16078_Cioin	6937_Dicdi	422_Sacce1	131338_Ganpr1	2354629_Schco3	154425_Phybl2	115675_Catan2	658715_Croqu1	10466_Pucgr2	2005273_Mellp23	56816_Canalb1	76709_Stehi1	3053_Debha1	7197_Ustma22	8809_Spipu1	168107_Fomme1	2623773_Schco3	20591_Walse1	2623093_Schco3	3382_Dicdi	180946_Phybl2	105686_Morel2	7751_Rhoto1	7885_Monbr	21792_Sporo1	156501_Mucci2	195467_Ganpr1	1309280_Aurde31	223_Rhior3	74202_Treme1	7995_Fusgr1	1300_Cioin	2906_CryneH991	6345_Spipu1	6344_Spipu1	6555_Sorma	3373_Cangl	4856_Neucr2	4580_Rhior3	42645_Phybl2	252312_Lacbi2	88218_Copci	138136_Morel2	339009_Gloin1	447919_Copci	87169_Plicr1	241750_Umbra1	7772_Dmel	157293_Mucci2	7672_Fusgr1	638164_Galma1	62979_Picst3	1850_Ashgo11	12731_Ustma22	142959_Morel2	6014_Rhior3	3437_Dicdi	8359_Allma1	341741_Gloin1	79500_Conco1	23091_Pench1	453088_Lacbi2	1169_CryneH991	651690_Croqu1	95216_Stehi1	83395_Coere1	1107629_CocheC53	285030_Crypa2	687_Thetr	101189_Conpu1	14452_Cioin	347304_Gloin1	7764_Thetr	1135886_CocheC53	1038_Aspfu1	99483_Botbo1	139546_Conpu1	6932_Dicdi	1431742_Catan2	155647_Mucci2	5746_Sacce1	1236_Debha1	6218_Thetr	3441_Schpo1	4178_Rozal11	6828_Rhoto1	4579_Ashgo11	250511_Galma1	386_Debha1	2474_Malgl1	2874_Mydma	45604_Trire2	133457_Phybl2	1195_Fusgr1	1404_Falba	338_Caeel	337_Caeel	29893_Fomme1	279880_Umbra1	17007_Batde5	7864_Capow	9555_Allma1	9554_Allma1	573977_Lenti61	4104_Klula1	604_Botci1	4877_Monbr	2646073_Schco3	4713_Pucgr2	2494_Tapde11	11700_Salro	48915_Plicr1	3761_Enthi	5982_Debha1	12536_Botci1	323_Thetr	2374_Salro	3865_Klula1	61031_Walse1	33934_Pench1	6947_Monbr	7907_Mnele	123868_Phybl2	2883_Dicdi	24516_Dekbr2	10390_Cioin	1442011_Catan2	9468_Polpo	36333_Batde5	10876_Sporo1	4982_Dmel	4981_Dmel	4980_Dmel	4979_Dmel	4978_Dmel	4977_Dmel	4976_Dmel	4975_Dmel	4748_Mnele	1809281_Mellp23	279_Schpo1	4928_Polpo	2046_Malgl1	132847_Morel2	46895_Croqu1	7411_Enthi	5401_Enthi	6502_Polpo	96251_Ganpr1	110172_Fomme1	37432_Mellp23	2588_Aspfu1	914_Tapde11	3617_Mnele	4278_Mnele	40327_Treme1	69050_Picst3	1597_Mnele	105286_Mellp23	149409_Catan2	330_Caeel	329_Caeel	328_Caeel	9180_Sphar	97039_Ganpr1	339_Caeel	4672_Salro	14619_Mnele	14408_Mnele	135304_Fomme1	1837484_Morel2	45949_Conco1	6298_Allma1	19015_Allma1	6621_Rhoto1	155350_Mucci2	4589_Thetr	1948_Mydma	103006_Conpu1	10408_Sorma	1517_Neucr2	1516_Neucr2	3352_Falba	402_Falba	8512_Neucr2	32250_Mucci2	2555_Mydma	1408_Monbr	8152_Capow	1182_Mydma	4156_Schpo1	2246_Sorma	523422_Lenti61	344657_Gloin1	11174_Cioin	42651_Coere1	61182_Walse1	1175392_Orpsp11	3563_Mydma	50138_Dekbr2	8853_Sporo1	11089_Polpo	140525_Galma1	677_Rozal11	53135_Walse1	221587_Umbra1	15109_Dmel	15108_Dmel	15107_Dmel	15106_Dmel	15105_Dmel	17367_Mydma	1890_Mydma	99075_Stehi1	6117_Falba	7638_Cioin	808_Tapde11	2522_Rhior3	6289_Spipu1	8312_Batde5	264_Cioin	6115_Pucgr2	112083_Punst1	112008_Mucci2	7077_Spipu1	343_Caeel	16874_Allma1	829_Monbr	57440_Canalb1	6923_Mnele	2980_Cioin	4682_Capow	6678_Dicdi	1406838_Aurde31	7017_Capow	912_Cioin	10936_Cioin	6672_Capow	20311_Batde5	4866_Polpo	4562_Cioin	22305_Dmel	3355_Enthi	13578_Cioin	1725_Mnele	136425_Morel2	70605_Catan2	11849_Polpo	56002_Picst3	2298_Caeel	332_Caeel	7033_Dicdi	6598_Rhoto1	1191_Mydma	11367_Polpo	154740_Mucci2	225857_Umbra1	89151_Batde5	21712_Mydma	12496_Cioin	4344_Aspfu1	18196_Dekbr2	2607_Botci1	1139716_CocheC53	25977_Pench1	8104_Cioin	6336_Polpo	1324129_Aurde31	11019_Dicdi	1326379_Aurde31	124027_Mellp23	129_Salro	1831681_Morel2	1933_Hisca1	97450_Ganpr1	1176526_Orpsp11	49301_Croqu1	49285_Croqu1	11061_Dicdi	2345_Capow	341986_Crypa2	33850_Lenti61	9645_Thetr	5953_Dicdi	23263_Trire2	6337_Polpo	1952_Rhior3	10744_Polpo	9790_Polpo	5353_Falba	10118_Thetr	107255_Trire2	2937_Dicdi	26888_Botbo1	73470_Conco1	30414_Sporo1	77120_Conco1	6864_Polpo	9696_Salro	16699_Cioin	1906_CryneH991	2600_Neucr2	6525_Fusgr1	7894_Coere1	13366_Rhior3	49041_Mucci2	3526_Fusgr1	10308_Mnele	2773_Dicdi	17028_Cioin	6862_Polpo	4777_Monbr	5401_Capow	425_Mydma	86124_Batde5	143665_Phybl2	60693_Treme1	4164_Enthi	5243_Sorma	80553_Trire2	8618_Salro	920_Allma1	263301_Crypa2	1092427_CocheC53	6417_Rhoto1	37420_Pench1	6964_Spipu1	16410_Sphar	16053_Rhior3	81006_Catan2	1293032_Schco3	5125_Spipu1	2516_Mnele	1185495_Catan2	740_Mydma	342_Caeel	43289_Punst1	86022_Stehi1	183207_Phybl2	17084_Allma1	11503_Allma1	11504_Allma1	14863_Cioin	1838255_Morel2	7788_Thetr	16600_Sphar	1236486_Aurde31	1167_Hisca1	2367_Hisca1	7828_Rhior3	6335_Polpo	4556_Rozal11	3661_Monbr	15103_Sphar	29781_Botbo1	1062_Cioin	7555_Cioin	7410_Enthi	2951_Sphar	1184971_Orpsp11	172237_Botbo1	2214_Falba	2092_Thetr	138791_Morel2	881_Rozal11	896009_Morel2	4490_Allma1	1858012_Morel2	4483_Allma1	33090_Morel2	7447_Pucgr2	2000_Malgl1	3836_CryneH991	4562_Monbr	21602_Walse1	52599_Pench1	138792_Morel2	664174_Croqu1	9873_Dicdi	7448_Pucgr2	5822_Monbr	2663_Malgl1	5823_Monbr	12170_Allma1	51024_Mellp23	7790_Enthi	33093_Morel2	3767_Salro	1849_Ashgo11	7475_Ustma22	3396_Sphar	10806_Polpo	1063_Polpo	8141_Sorma	20281_Morel2	13144_Dmel	13145_Dmel	5097_Polpo	5906_Enthi	4417_Polpo	5696_Salro	713_Polpo	244398_Catan2	253945_Umbra1	5531_Spipu1	60462_Morel2	18029_Sphar	3118_Thetr	1174584_Orpsp11	5987_Cioin	10700_Sphar	5984_Mydma	5332_Dicdi	7641_Polpo	14430_Allma1	13701_Dmel	13700_Dmel	7527_Monbr	2766_Mydma	5486_Dicdi	13841_Cioin	11730_Polpo	13840_Cioin	2820_Thetr	5059_Polpo	230452_Gloin1	4585_Cangl	15388_Mnele	10345_Cioin	1189707_Orpsp11	4094_Ashgo11	6252_Salro	107947_Phybl2	5301_Dekbr2	4375_Botci1	3603_Zygro1	12631_Morel2	150775_Mucci2	337338_Gloin1	132390_Punst1	6833_Dmel	11152_Mnele	64712_Catan2	51921_Ganpr1	2504_Spipu1	9424_Salro	7976_Allma1	1738_Capow	336178_Crypa2	7929_Hisca1	67116_Trire2	25661_Dekbr2	7414_Enthi	6306_Sacce1	1186316_Orpsp11	4650_Neucr2	4649_Neucr2	1917_Sorma	6395_Fusgr1	5090_Allma1	16366_Sphar	7902_Aspfu1	37320_Catan2	3896_Allma1	1128334_CocheC53	15065_Conco1	2040_Rhoto1	56609_Picst3	4454_Tapde11	13790_Mnele	4613_Klula1	2396_Monbr	22717_Dmel	22716_Dmel	22715_Dmel	14561_Sphar	14328_Pucgr2	82157_Punst1	238239_Galma1	8421_Ustma22	64639_Treme1	7087_Polpo	687792_Lacbi2	8471_Sporo1	448200_Copci	665570_Plicr1	114506_Fomme1	1278375_Aurde31	104822_Conpu1	1182387_Orpsp11	93_Rozal11	804_Malgl1	1911908_Morel2	3991_Klula1	1521_Cioin	5053_Cioin	2289_Ashgo11	228_Zygro1	2633800_Schco3	751_Monbr	9118_Polpo	79778_Coere1	2994_Thetr	5447_CryneH991	1431_Debha1	59261_Canalb1	2007_Ashgo11	4309_Botci1	219260_Umbra1	355_Zygro1	13013_Sporo1	2574_Cangl	16626_Mydma	324_Caeel	6274_Spipu1	581555_Lenti61	167968_Fomme1	83202_Punst1	102547_Stehi1	54886_Botbo1	695970_Plicr1	1157920_Aurde31	653003_Lacbi2	358921_Copci	4819_Sacce1	2697_Rozal11	1563_Aspfu1	2718_Pench1	3376_Hisca1	9633_Botci1	1284_Debha1	52766_Picst3	60087_Canalb1	8654_Pucgr2	122656_Galma1	121933_Conpu1	31277_Treme1	1397_Tapde11	90387_Coere1	651635_Croqu1	9302_Ustma22	5042_CryneH991	1933955_Mellp23	49088_Walse1	29632_Caeel	29631_Caeel	29630_Caeel	3345_Klula1	1858_Malgl1	30433_Dmel	2229_Allma1	65664_Phybl2	161355_Galma1	7142_Cioin	7141_Cioin	10214_Allma1	3232_Allma1	3231_Allma1	1236698_Catan2	1056832_Catan2	6275_Spipu1	11412_Salro	184_Falba	14175_Batde5	12643_Rhior3	6235_Salro	74_Dicdi	8577_Mydma	471645_Copci	521725_Lacbi2	4011_Enthi	128537_Catan2	963_Monbr	1187333_Orpsp11	13699_Dmel	11361_Salro	13007_Mydma	12611_Cioin	9042_Mydma	10118_Mnele	19495_Dmel	7870_Dicdi	8050_Dicdi	73670_Conpu1	216186_Galma1	132429_Morel2	12478_Dmel	6251_Salro	4524_Fusgr1	1176893_Orpsp11	2977_Enthi	168883_Ganpr1	67346_Ganpr1	3868_Polpo	20282_Morel2	123728_Mucci2	5098_Polpo	4198_Polpo	10383_Polpo	123130_Punst1	903_Rhior3	8471_Thetr
6501_Capow	147273_Ganpr1	12255_Dmel	6678_Spipu1	434046_Morel2	250457_Umbra1	165086_Fomme1	11354_Sphar	10391_Batde5	5342_Gloin1	3215_Dicdi	61060_Walse1	334294_Gloin1	596_CryneH991	19333_Phybl2	229381_Umbra1	3029_Tapde11	16042_Batde5	417599_Copci	2822_Capow	146_Spipu1	3064_CryneH991	2628_Allma1	16632_Sporo1	102656_Ganpr1	5358_Aspfu1	7602_Dmel	23245_Caeel	16620_Cioin	71139_Galma1	16619_Cioin	8072_Dicdi	4924_Rozal11	5356_Dicdi	3825_Salro	12101_Polpo	2606874_Schco3	1178141_Orpsp11	1183551_Orpsp11	3520_Falba	98819_Crypa2	187449_Phybl2	3741_Dicdi	38519_Treme1	436985_Copci	75677_Mucci2	256314_Umbra1	20102_Sporo1	146916_Morel2	32503_Treme1	105254_Punst1	17038_Dmel	239515_Galma1	133893_Aurde31	6562_Spipu1	60098_Canalb1	136688_Mucci2	5789_Polpo	132264_Fomme1	12147_Rhior3	34629_Botbo1	155659_Phybl2	9707_Sorma	611208_Lacbi2	1429_Dmel	11075_Ustma22	255_Rhoto1	1431_Dmel	4142_Malgl1	6520_Mnele	10706_Salro	1427_Dmel	1433_Dmel	4906_Monbr	24341_Dmel	24342_Dmel	51140_Mellp23	11726_Ustma22	1426_Dmel	1424_Dmel	30936_Dekbr2	109688_Plicr1	91848_Batde5	162325_Conpu1	1434_Dmel	1430_Dmel	2994_Mydma	595_Rhoto1	245837_Umbra1	1428_Dmel	1425_Dmel	1423_Dmel	1432_Dmel	95066_Ganpr1	1753_Rozal11	11489_Caeel	11488_Caeel	3795_Cangl	6608_Monbr	2045_Malgl1	436_Sorma	2478_Neucr2	74706_Stehi1	38095_Croqu1	110064_Plicr1	224313_Galma1	274223_Botbo1	11201_Pucgr2	11197_Pucgr2	570160_Lenti61	2605996_Schco3	119513_Stehi1	120944_Punst1	1738_Rozal11	235162_Gloin1	29786_Catan2	2021_Falba	24179_Pench1	1850_Capow	141940_Conpu1	22098_Dmel	22097_Dmel	22096_Dmel	8037_Sorma	10201_Thetr	2061_Mydma	1167_Polpo	1175675_Orpsp11	7399_Allma1	3965_Neucr2	9088_Sphar	4614_Allma1	11069_Rhior3	657230_Lacbi2	35841_Catan2	1789_Klula1	7607_Thetr	40728_Morel2	3844_Spipu1	7911_Fusgr1	126695_Phybl2	6281_Rozal11	3193_Ashgo11	13155_Sphar	7247_Polpo	522_Botci1	9146_Cioin	511897_Lenti61	78893_Mellp23	1830686_Mellp23	1212885_Aurde31	14955_Mnele	480293_Lacbi2	3000_Ashgo11	6952_Polpo	48136_Dekbr2	19293_Allma1	158683_Plicr1	3916_Fusgr1	9145_Cioin	370544_Copci	36150_Conco1	996_Zygro1	75833_Picst3	34999_Conco1	13757_Mydma	4462_Debha1	999_Dicdi	76481_Trire2	4528_Schpo1	104495_Trire2	4333_Klula1	2695_Tapde11	538884_Lenti61	119357_Ganpr1	1456_Rozal11	4889_Klula1	11471_Mnele	64533_Walse1	15458_Botci1	1184054_Orpsp11	4204_Cangl	58427_Trire2	54585_Canalb1	3985_Mydma	2513_Mydma	52624_Gloin1	3673_Ashgo11	11053_Rhior3	2373_Rhior3	224258_Umbra1	9014_Dmel	9013_Dmel	9435_Mnele	6649_Dmel	576192_Lenti61	3092_Mydma	30310_Coere1	59977_Canalb1	1208_Dmel	1206_Dmel	10826_Polpo	8863_Allma1	12241_Allma1	49882_Stehi1	10755_Mnele	2131_Hisca1	2855_Enthi	6368_Dicdi	8038_Ustma22	15272_Sporo1	112384_Trire2	75747_Fomme1	8329_Capow	11387_Ustma22	10898_Salro	7120_Ustma22	1465_Dicdi	18760_Caeel	7384_Pucgr2	71382_Gloin1	341786_Gloin1	29115_Batde5	36695_Plicr1	3204_Malgl1	8901_Mydma	8902_Mydma	1276453_Aurde31	29496_Batde5	9179_Rhior3	53185_Croqu1	3483_Mydma	22529_Mellp23	3139_Ashgo11	2260_Rhoto1	97237_Phybl2	80615_Conpu1	759_Tapde11	6493_Mnele	63621_Croqu1	107330_Morel2	135846_Morel2	2289410_Schco3	140737_Morel2	4171_Rhior3	2960_Thetr	271384_Crypa2	5267_Sacce1	14980_Pucgr2	1031241_CocheC53	20157_Morel2	43753_Coere1	11623_Allma1	11624_Allma1	9419_Allma1	1510058_Catan2	6242_Spipu1	87748_Phybl2	33636_Mucci2	67156_Gloin1	3626_Falba	244542_Umbra1	2117_Polpo	138480_Morel2	23188_Batde5	130586_Phybl2	78012_Conco1	6308_Capow	14164_Sphar	14165_Sphar	70486_Pench1	74211_Pench1	1895753_Morel2	1938_Thetr	182035_Phybl2	8741_Pucgr2	5224_Aspfu1	83388_Conpu1	495526_Lenti61	57691_Stehi1	97079_Ganpr1	181202_Botbo1	1282735_Schco3	1924402_Mellp23	1347683_Aurde31	4908_Salro	137752_Fomme1	344392_Gloin1	302895_Lacbi2	662229_Croqu1	143009_Punst1	111552_Morel2	16737_Mydma	16733_Mydma	2561_Mydma	5862_Sacce1	128316_Mucci2	59990_Walse1	1176468_CocheC53	79516_Galma1	1473_Allma1	87352_Phybl2	4578_Schpo1	6237_Sacce1	7864_Fusgr1	54736_Trire2	7803_Neucr2	46029_Treme1	2607_Malgl1	1141168_CocheC53	5839_Monbr	5844_Sorma	493476_Copci	5574_Falba	281_Tapde11	7172_Rhior3	10350_Sporo1	4721_Rhoto1	663857_Plicr1	4161_Cangl	116621_Catan2	340478_Gloin1	3278_Cangl	137610_Morel2	3424_Sorma	716_CryneH991	57870_Canalb1	14970_Botci1	6182_Spipu1	5216_Rhoto1	115124_Morel2	2671_Tapde11	54064_Trire2	9075_Cioin	2989_Hisca1	5142_Monbr	90724_Coere1	35392_Batde5	11353_Salro	2536_Spipu1	231317_Umbra1	18165_Sporo1	16532_Cioin	16533_Cioin	41061_Treme1	3034_Enthi	2359_Aspfu1	18953_Morel2	23965_Phybl2	244505_Umbra1	12400_Botci1	546_Debha1	4974_Capow	1187426_CocheC53	4679_Sorma	4891_Enthi	1927_Debha1	247020_Crypa2	2773_Caeel	27422_Trire2	78137_Conco1	43516_Treme1	13247_Allma1	7434_Rhoto1	16084_Cioin	9218_Dicdi	2772_Caeel	4406_Dekbr2	1206_Fusgr1	3918_Klula1	282_Rozal11	3707_Zygro1	2144_Rhior3	1389_Mnele	142298_Mucci2	311957_Lacbi2	4228_Neucr2	13625_Mydma	219_Neucr2	5453_Hisca1	16257_Cioin	2794_Rhior3	1593_Allma1	8050_Fusgr1	1655_Falba	3016_Fusgr1	3850_Schpo1	4117_Cioin	31234_Crypa2	1479_Ashgo11	223458_Umbra1	53473_Conpu1	172817_Mucci2	14154_Botci1	54780_Galma1	129610_Morel2	3016_Sporo1	117517_Mucci2	74388_Phybl2	29433_Botbo1	3716_Malgl1	134061_Conco1	8682_Sorma	2566_Aspfu1	7379_Capow	1304505_Aurde31	1939_Spipu1	569236_Lenti61	100162_Punst1	9704_Caeel	9703_Caeel	3800_Polpo	238346_Umbra1	520307_Copci	891_Neucr2	9707_Caeel	9706_Caeel	9705_Caeel	9709_Caeel	9708_Caeel	220_Mnele	14546_Caeel	14545_Caeel	14544_Caeel	14543_Caeel	14542_Caeel	65966_Pench1	3372_Monbr	116715_Phybl2	55436_Stehi1	4829_Mnele	26050_Caeel	33500_Plicr1	13026_Rhior3	10651_Neucr2	67441_Gloin1	100988_Botbo1	1603_Sorma	151241_Mucci2	4398_Schpo1	55603_Picst3	172588_Mucci2	79612_Coere1	6057_Falba	6650_Conco1	4049_Falba	2666797_Schco3	6193_Botci1	11884_Dmel	1101623_CocheC53	83759_Morel2	7246_Mydma	870_Aspfu1	110801_Fomme1	101767_Stehi1	3966_Cangl	1322569_Aurde31	86231_Pench1	10920_Mnele	5648_Polpo	10634_Salro	118_Zygro1	8765_Hisca1	118652_CocheC53	4665_Zygro1	4646_Spipu1	6820_Polpo	4274_Rhoto1	82821_Picst3	39192_Walse1	713802_Croqu1	71685_Treme1	5175_Spipu1	1186122_Orpsp11	7761_Thetr	1188137_Orpsp11	3313_CryneH991	81563_Coere1	645_Batde5	2609593_Schco3	107869_Crypa2	105714_Morel2	119321_Catan2	1174561_Orpsp11	7919_Capow	78020_Conco1	2253_Aspfu1	46785_Conpu1	505104_Lenti61	110_Allma1	5342_Rhior3	4391_Thetr	1021_Dicdi	511_Cioin	3164_Allma1	2160_Allma1	2159_Allma1	219160_Umbra1	6697_CryneH991	55253_Punst1	86443_Fomme1	1207_Dmel	7600_Enthi	404_Salro	169361_Stehi1	154852_Mucci2	94816_Ganpr1	56710_Conco1	15964_Cioin	2489_Sacce1	25417_Caeel	1792_Klula1	2226_Cangl	8298_Sphar	25416_Caeel	3072_Capow	4199_Debha1	17840_Allma1	4403_Zygro1	15367_Allma1	2938_Spipu1	82655_Picst3	149_Debha1	1398618_Catan2	217806_Galma1	87539_Picst3	6774_Dekbr2	57930_Canalb1	51000_Mellp23	46362_Stehi1	97189_Ganpr1	3824_Caeel	72775_Coere1	3825_Caeel	2645169_Schco3	5314_Rhior3	45527_Croqu1	165076_Plicr1	68621_Walse1	3714_Schpo1	41008_Dekbr2	8614_Ustma22	105430_Botbo1	5323_Rhoto1	14603_Sporo1	1322673_Aurde31	1923_Malgl1	2252_CryneH991	7402_Pucgr2	41622_Treme1	2437_Thetr	16325_Allma1	3466_Rozal11	107201_Fomme1	94351_Punst1	1188822_CocheC53	624867_Lacbi2	15342_Sphar	59338_Walse1	466686_Copci	5441_Falba	6581_Thetr	9124_Polpo	152354_Mucci2	6671_Monbr	161523_Stehi1	25419_Caeel	505_Sacce1	18155_Allma1	3870_Aspfu1	25418_Caeel	23195_Crypa2	161055_Conpu1	3044_Botci1	1188989_Orpsp11	4620_Hisca1	101323_Coere1	2774_Caeel	12244_Allma1	1175964_Orpsp11	18154_Allma1	10428_Pucgr2	1192523_Orpsp11	1177737_Orpsp11	34708_Mellp23	8462_Hisca1	19325_Dmel	77813_Conco1	251169_Umbra1	9644_Fusgr1	2354_Thetr	78969_Coere1	8671_Hisca1	143013_Morel2	68063_Phybl2	15883_Mydma	5317_Allma1	258283_Umbra1	161522_Stehi1	14053_Sphar	53727_Galma1	275_Schpo1	29188_Batde5	22904_Walse1	73792_Mucci2	5839_Rhior3	15664_Caeel	15663_Caeel	1865_Malgl1	16236_Sphar	566_Rozal11	7154_Monbr	2865_CryneH991	9646_Dicdi	106976_Ganpr1	340006_Gloin1	17301_Dmel	2535_Falba	49770_Trire2	11812_Mnele	12444_Ustma22	1491_Aspfu1	330691_Crypa2	1779_Neucr2	1032_Fusgr1	9141_Polpo	22582_Pench1	3415_Hisca1	9289_Sorma	60218_Canalb1	1487_Falba	3671_Debha1	14109_Mnele	1500002_Catan2	1460647_Catan2	1272_Sacce1	83630_Coere1	4266_Mydma	140264_Fomme1	178870_Phybl2	243044_Lacbi2	2395_Sacce1	41046_Punst1	347062_Gloin1	2926_Zygro1	35695_Botbo1	81007_Picst3	8731_Mydma	1660_Capow	4327_Mydma	578_Pench1	4516_Thetr	18043_Allma1	60434_Stehi1	10388_Mydma	616242_Lenti61	511889_Lenti61	86959_Fomme1	6486_Mnele	100789_Ganpr1	6543_Mnele	15754_Mydma	1189013_Orpsp11	88697_Mellp23	9452_Mydma	16343_Mnele	9453_Mydma	2304_Salro	357460_Copci	18159_Dekbr2	1731_Sporo1	15764_Mnele	660083_Croqu1	118565_Mucci2	84954_Batde5	17196_Mydma	19064_Allma1	1516004_Catan2	1180_Spipu1	13039_Dmel	3119_Ashgo11	13470_Sphar	16496_Sphar	1532_Dicdi	11186_Botci1	1197856_CocheC53	1732_Ashgo11	3597_Cangl	1875_Klula1	3597_Spipu1	15063_Mydma	1438606_Catan2	4854_Cangl	3100_Zygro1	55935_Canalb1	2503_Sacce1	596_Klula1	31323_Picst3	1536_Debha1	50682_Dekbr2	67741_Walse1	133332_Ganpr1	4790_Conco1	269_Monbr	8515_Mnele	3934_Malgl1	52459_Ganpr1	2478_Enthi	5157_Salro	3936_Cioin	18599_Sphar	537_Mnele	4575_Falba	11983_Dicdi	7338_Batde5	1170_Cioin	2822_Salro	1003_Dicdi	5735_Falba	5734_Falba	25420_Caeel	15341_Sphar	27080_Caeel	28941_Caeel	4655_Caeel	30725_Caeel	6201_Monbr	4925_Capow	8340_Rhior3	1261_Thetr	2854_Cioin	9159_Cioin	5722_Sphar	9787_Cioin	5354_Dicdi	7932_Dicdi	1975_Sphar	18433_Sphar	4172_Rhior3	100922_Mellp23	208_Mnele	8461_Hisca1	1011_Sphar	2491655_Schco3	1181674_Orpsp11	498747_Ganpr1	179791_Gloin1	617509_Lenti61	1864368_Mellp23	2952_Mydma	3040_Neucr2	1183914_Orpsp11	160243_Phybl2	28862_Picst3	11126_Salro	523_Sorma	2467_Sphar	6300_Sphar
1875_Thetr	1901_Thetr	6200_Sacce1	7684_Mnele	7886_Polpo	7066_Thetr	1594_Salro	13242_Caeel	21093_Dmel	21092_Dmel	78336_Phybl2	2603_Mnele	76971_Catan2	14904_Cioin	8313_Salro	1578_Thetr	3090_Allma1	6234_Cioin	2938_Capow	2047_Mnele	4469_Dicdi	134469_Mucci2	4031_Salro	8491_Capow	8083_Thetr	5817_Spipu1	3550_Zygro1	4097_Salro	66546_Phybl2	3591_Polpo	527_Falba	121061_Trire2	4702_Cangl	459_Allma1	345_Botci1	5787_Debha1	50540_Ganpr1	9758_Allma1	20919_Batde5	1179903_Orpsp11	138621_Morel2	154276_Gloin1	1245313_Mellp23	2787_Capow	4000_Polpo	1244_Dicdi	109267_Ganpr1	3967_Sporo1	153890_Mucci2	667259_Croqu1	1756479_Morel2	5263_Enthi	3996_Monbr	11183_Dicdi	133423_Morel2	5971_Spipu1	9481_Dicdi	26106_Dmel	577147_Lenti61	335159_Gloin1	3032_Thetr	29241_Dmel	29238_Dmel	123419_Punst1	29239_Dmel	4864_Polpo	6462_Dicdi	88506_Stehi1	102249_Ganpr1	250332_Umbra1	29242_Dmel	29240_Dmel	5312_Thetr	146471_Fomme1	8235_Fusgr1	7248_Dicdi	1272285_Aurde31	1568_Salro	29685_Botbo1	245517_Umbra1	4157_Polpo	253367_Umbra1	44896_Mellp23	5937_Dicdi	922_Caeel	7202_Dicdi	85591_Batde5	6532_Thetr	5338_Spipu1	5920_Cioin	4788_Enthi	9719_Sorma	5789_Rozal11	82180_Crypa2	1426_Neucr2	1425_Neucr2	1424_Neucr2	8929_Salro	157040_Fomme1	157589_Mucci2	462154_Copci	4888_Dicdi	5346_Spipu1	1073_Thetr	10496_Thetr	11974_Mydma	9387_Caeel	9386_Caeel	9385_Caeel	6643_Mnele	9384_Caeel	9383_Caeel	9382_Caeel	35340_Treme1	9369_Caeel	9368_Caeel	9367_Caeel	1276935_Aurde31	9378_Caeel	9377_Caeel	9376_Caeel	11975_Mydma	1043_Salro	4362_Klula1	12693_Ustma22	10141_Rhior3	16377_Rhior3	62994_Walse1	7757_Enthi	2569_Mydma	62246_Catan2	3637_Thetr	4864_Klula1	59677_Picst3	3032_Tapde11	581814_Lenti61	12412_Rhior3	27390_Phybl2	76522_Trire2	1203_Polpo	5165_Polpo	9394_Thetr	2804_Enthi	15616_Mnele	5776_Capow	8426_Polpo	2727_Salro	57_Spipu1	209_Tapde11	3475_Rhoto1	1871_Debha1	83276_Coere1	18676_Conpu1	9252_Polpo	63313_Punst1	1215190_Aurde31	11508_Allma1	9550_Allma1	116162_Catan2	5171_Spipu1	1174795_Orpsp11	3979_Batde5	5334_Rozal11	507976_Ganpr1	12231_Mydma	15016_Mnele	8786_Monbr	11282_Salro	17461_Batde5	3275_Mydma	276552_Ganpr1	26110_Dmel	26109_Dmel	26108_Dmel	1178566_Orpsp11	1532_Spipu1	3218_Spipu1	140800_Punst1	722_Schpo1	59741_Walse1	121833_Phybl2	10737_Cioin	219851_Umbra1	193494_Ganpr1	5390_Capow	109327_Mucci2	83031_Conpu1	38475_Plicr1	2846_Aspfu1	39589_Botbo1	575231_Lenti61	3865_Monbr	11856_Polpo	2668685_Schco3	4532_Botci1	38610_Phybl2	339496_Gloin1	20475_Dmel	20474_Dmel	20477_Dmel	58992_Canalb1	3850_CryneH991	19092_Allma1	13204_Ustma22	51075_Plicr1	63042_Ganpr1	246752_Galma1	2257_Monbr	2442_Capow	1183359_Orpsp11	117538_Catan2	2944_Enthi	3190_Pucgr2	18731_Allma1	5899_Allma1	37937_Ganpr1	511_Capow	4592_Capow	2850_Klula1	61603_Walse1	1836_Rhoto1	16539_Sporo1	428_Allma1	7731_Polpo	5686_Capow	1018646_CocheC53	14100_Allma1	7210_Cioin	9721_Allma1	2994_Rhior3	2131_Sorma	2254_Salro	76972_Pench1	55884_Stehi1	15585_Allma1	160152_Lacbi2	11274_Mydma	11060_Mydma	3021_Sorma	241165_Umbra1	62889_Ganpr1	415_Fusgr1	93231_Ganpr1	6090_Cioin	1202128_CocheC53	10429_Neucr2	140675_Ganpr1	4092_Aspfu1	493340_Copci	80129_Conco1	4406_Debha1	659052_Croqu1	653386_Lacbi2	196_Ashgo11	1250468_Aurde31	5892_Hisca1	6185_Enthi	9175_Pench1	84507_Stehi1	96_Dicdi	805_Dicdi	93138_Coere1	9393_Caeel	9381_Caeel	9380_Caeel	9379_Caeel	1186247_Aurde31	4485_Schpo1	77164_Pench1	15546_Mnele	88213_Conpu1	94554_Crypa2	4907_CryneH991	135227_Phybl2	913_Sacce1	1911_Malgl1	588960_Lenti61	122038_Conpu1	1196_Ashgo11	1886_Rozal11	1471_Cangl	2905_Polpo	121684_Trire2	2249_Sacce1	5284_Hisca1	6330_Allma1	16908_Allma1	51066_Stehi1	9366_Caeel	9365_Caeel	9364_Caeel	9372_Caeel	9371_Caeel	9370_Caeel	9375_Caeel	9374_Caeel	9373_Caeel	5468_Rhior3	84805_Coere1	22252_Dmel	251340_Lacbi2	22245_Dmel	10774_Mydma	10773_Mydma	10772_Mydma	22243_Dmel	22241_Dmel	22244_Dmel	22250_Dmel	22248_Dmel	22242_Dmel	22251_Dmel	22247_Dmel	88461_Coere1	22249_Dmel	2098_Conco1	16276_Gloin1	22246_Dmel	10726_Cioin	41477_Treme1	5627_Sacce1	65082_Conpu1	3033_Ashgo11	68135_Galma1	3620_Mydma	57660_Canalb1	4117_Dekbr2	6718_Hisca1	167751_Conpu1	152360_Phybl2	3044_Zygro1	138_Dicdi	589669_Lacbi2	1182297_Orpsp11	2466_Neucr2	22090_Coere1	1101988_Catan2	251774_Galma1	6099_Debha1	26940_Caeel	155277_Mucci2	48372_Conpu1	37204_Treme1	2511765_Schco3	10056_Cioin	75397_Conpu1	5981_Sphar	1485_Enthi	1317_Capow	227631_Umbra1	660980_Croqu1	2307_Enthi	1712665_Mellp23	21975_Mydma	48017_Conpu1	655653_Lenti61	125336_Stehi1	169991_Aurde31	1134311_CocheC53	1141886_CocheC53	7235_Enthi	66950_Trire2	56609_Canalb1	1175029_Orpsp11	14438_Sphar	1175030_Orpsp11	6587_Aspfu1	2097_Allma1	137594_Morel2	28309_Fomme1	5107_Debha1	16565_Picst3	14402_Mnele	11455_Rhior3	41175_Picst3	10651_Sphar	13962_Dmel	8183_Thetr	53517_Picst3	25604_Botbo1	667_Capow	9645_Sphar	72880_Crypa2	14101_Allma1	152497_Mucci2	92430_Crypa2	1837379_Morel2	7946_Fusgr1	76816_Morel2	1386_Rhoto1	10063_Botci1	2096358_Schco3	3853_Tapde11	118627_Plicr1	470611_Copci	3943_Cangl	78484_Conco1	107413_Fomme1	12321_Rhior3	452125_Ganpr1	31695_Ganpr1	3777_Malgl1	78601_Conco1	71078_Trire2	8954_Rhior3	130839_Ganpr1	50297_Mellp23	20018_Sporo1	6233_Rhoto1	4356_Cangl	67796_Ganpr1	4444_Thetr	1554_Rozal11	6586_Sphar	26107_Dmel	39072_Croqu1	154977_Mucci2	14717_Rhior3	4580_Mnele	9546_Pucgr2	314_Zygro1	57731_Walse1	6417_Spipu1	1179799_Orpsp11	15584_Allma1	8257_Cioin	4874_Mydma	8768_Mydma	14638_Cioin	2162_Monbr	43391_Dekbr2	1177_Polpo	2991_Enthi	1024_Falba	3759_Mydma	57725_Canalb1	469_Cioin	1422_Cioin	213103_Ganpr1	6536_Pucgr2	89426_Batde5	15697_Sphar	9337_Mnele	1174688_Orpsp11	5701_Falba	2257_Zygro1	126882_Ganpr1	6526_Sphar	6899_Mydma	1603_Cioin	16469_Caeel	16393_Batde5	9921_Caeel	9920_Caeel	1835_Mydma	10254_Cioin	16269_Rhior3	813_Caeel	11793_Sphar	2133_Ashgo11	2120_Capow	6016_Sacce1	864_Falba	29513_Caeel	9376_Mydma	4879_Klula1	827_Cangl	1145_Capow	12870_Mydma	7327_Dicdi	8778_Aspfu1	29649_Picst3	137333_Ganpr1	168111_Morel2	82379_Coere1	14904_Crypa2	12865_Mydma	6027_Botci1	19651_Caeel	6069_Mnele	155946_Fomme1	4059_Sorma	533008_Botbo1	49884_Catan2	1719_Enthi	232519_Crypa2	24396_Dekbr2	1185193_Orpsp11	45738_Conpu1	61693_Conpu1	126590_Ganpr1	4057_Mnele	128608_Conpu1	16683_Sphar	8060_Salro	3520_Spipu1	101251_Ganpr1	2206_Schpo1	897632_Morel2	4693_CryneH991	2684163_Schco3	4244_Hisca1	150804_Conpu1	5010_Debha1	1405448_Aurde31	2408_Sacce1	9898_Caeel	9899_Caeel	22660_Dmel	22659_Dmel	22658_Dmel	22657_Dmel	15014_Mnele	49659_Conpu1	14697_Cioin	60568_Ganpr1	10886_Cioin	17931_Mydma	17930_Mydma	16073_Caeel	16074_Caeel	8931_Spipu1	85741_Pench1	39346_Morel2	1170873_Aurde31	1650_Cioin	18543_Mydma	2935_Enthi	7998_Enthi	77694_Conpu1	168494_Botbo1	613855_Lenti61	11063_Sphar	36675_Botbo1	1180521_Orpsp11	4937_Falba	4989_Sacce1	402_Klula1	4694_Ashgo11	5187_Cangl	4116_Neucr2	31141_Sporo1	58740_Canalb1	625_Tapde11	6436_Fusgr1	881_Rhoto1	3538_Mnele	7432_Pucgr2	301031_Lacbi2	587697_Lenti61	4640_Cioin	4047_Mnele	6839_Monbr	13701_Mydma	20479_Mydma	406545_Botbo1	1251747_Aurde31	1170931_Aurde31	18090_Sphar	3089_Allma1	13819_Mydma	45062_Ganpr1	157961_Mucci2	7925_Mnele	179544_Gloin1	11312_Mnele	3091_Allma1	9363_Caeel	9362_Caeel	9361_Caeel	60937_Botbo1	25075_Fomme1	153616_Plicr1	27118_Fomme1	153741_Fomme1	70614_Catan2	1190517_Aurde31	110204_Punst1	234626_Lenti61	156675_Aurde31	1198398_Aurde31	168163_Aurde31	1148733_Aurde31	1159782_Aurde31	1197135_Aurde31	133660_Punst1	613857_Lenti61	106638_Mellp23	173502_Aurde31	55282_Gloin1	2378_Zygro1	173500_Aurde31	17592_Mydma	150958_Fomme1	151259_Fomme1	15159_Caeel	15158_Caeel	15157_Caeel	15168_Caeel	15167_Caeel	15166_Caeel	15165_Caeel	15164_Caeel	15163_Caeel	15174_Caeel	15173_Caeel	15172_Caeel	15171_Caeel	15170_Caeel	15169_Caeel	15162_Caeel	15161_Caeel	15160_Caeel	8615_Monbr	13111_Sphar	134228_Conpu1	34718_Botbo1	155866_Botbo1	53578_Galma1	5677_Thetr	13514_Sphar	25718_Fomme1	151055_Fomme1	23288_Pench1	4106_Enthi	21749_Mydma	11760_Caeel	2748_Capow	1185042_Orpsp11	154033_Fomme1	1799_Fusgr1	82952_Fomme1	47900_Stehi1	86513_Gloin1	25180_Fomme1	1423542_Catan2	6556_Enthi	11791_Mydma	11818_Mnele	301820_Ganpr1	150959_Fomme1	32518_Fomme1	109224_Mucci2	29514_Caeel	16258_Mydma	2358_Mydma	10660_Mnele	52852_Morel2	3954_Thetr	424419_Botbo1	1462573_Catan2	13032_Cioin	1178804_Orpsp11	179171_Catan2	179182_Catan2	5060_Falba	7900_Mydma	169841_Fomme1	91875_Catan2	150561_Conpu1	77692_Conpu1	70148_Conpu1	159486_Conpu1	9360_Caeel	9389_Caeel	9394_Caeel	9395_Caeel	9388_Caeel	9391_Caeel	9390_Caeel	9392_Caeel	8663_Spipu1	4042_Neucr2	27048_Fomme1	151056_Fomme1	99800_Ganpr1	333657_Crypa2	6968_Thetr	249985_Crypa2	27206_Fomme1	51864_Crypa2	153736_Fomme1	11029_Cioin	154330_Fomme1	20476_Dmel	19450_Mydma	154066_Fomme1	27030_Fomme1	27112_Fomme1	73873_Conpu1	2303_Salro	10499_Thetr	6749_Sphar	5329_Thetr	28294_Fomme1	30408_Fomme1	27005_Fomme1	145567_Fomme1	27108_Fomme1	27013_Fomme1	158901_Fomme1	158923_Fomme1	27358_Fomme1	27090_Fomme1	159069_Fomme1	25198_Fomme1	27046_Fomme1	25484_Fomme1	27029_Fomme1	9999_Thetr	8779_Sphar	5739_Thetr	12298_Rhior3	17001_Rhior3	150417_Fomme1	25218_Fomme1	138307_Ganpr1	153929_Fomme1	25716_Fomme1	27015_Fomme1	4170_Sphar	8104_Sorma	10873_Sphar	13428_Sphar	53756_Ganpr1	360306_Ganpr1	146868_Ganpr1	107323_Mellp23	7228_Salro	507551_Morel2	166865_Mucci2	81813_Mucci2	1050_Rhior3	1602_Sphar	9583_Mydma	4044_Neucr2	1184185_Orpsp11	41756_Punst1	4244_Rozal11	4531_Rozal11	1303_Sphar	2423_Sphar	2743_Sphar	3846_Sphar	7648_Sphar	9592_Sphar
[truncated: 11,138,939 more chars]
