# Supplementary material for: Comparative genomics reveals the origin of fungal hyphae and multicellularity
Source: Nat Commun. 2019 Sep 9;10:4080. doi: 10.1038/s41467-019-12085-w (PMC6733946; doi:10.1038/s41467-019-12085-w)
Supplement: Supplementary file 16 — Supplementary Data 12 [file 41467_2019_12085_MOESM16_ESM.txt]

#NEXUS

[
=============
Summary Trees
=============

Summary trees generated by SumTrees.

Summarization Information
-------------------------
Trees read from 1 source(s):
- 'raxml100bootstraptree.txt'
Total of 100 trees analyzed for summarization:
- All trees were treated as unweighted
- All trees were unrooted
- 72 unique taxa across all trees
- 163 unique splits out of a total of 14200 splits
- 90 unique non-trivial splits counted out of a total of non-trivial 6900 splits
Summarizing onto target tree defined in 'raxml_bestrtree.tre':
- Support values expressed as percentages
- Edge lengths as given on target trees
- Support and other summarization annotations added to target trees as metadata

Program Information
-------------------
SumTrees 4.4.0 by Jeet Sukumaran and Mark T. Holder
DendroPy version      : DendroPy 4.4.0 ()
DendroPy location     : /Library/Python/2.7/site-packages/dendropy
Python version        : 2.7.10 (default, Aug 17 2018, 19:45:58) [GCC 4.2.1 Compatible Apple LLVM 10.0.0 (clang-1000.0.42)]
Python executable     : /usr/bin/python
Python site packages  : ['/System/Library/Frameworks/Python.framework/Versions/2.7/lib/python2.7/site-packages', '/System/Library/Frameworks/Python.framework/Versions/2.7/lib/site-python', '/Library/Python/2.7/site-packages']

Execution Information
---------------------
Executed on Office519-Imac.local by laszlonagy@Office519-Imac.local
Working directory: '/Users/laszlonagy/Documents/multicellularity/revision/595fam/72G/singlecopy/aligned/trimmed/selectedcluster/phylo_anal/raxmlboot'
Started at: 2019-04-08 14:06:39.166919
Ended at: 2019-04-08 14:06:40.019883
Total elapsed time: 0.852964 seconds
Actual analysis time: 0.504473 seconds

Citation Information
--------------------

  Sukumaran, J and MT Holder. 2010. DendroPy: a Python library for
    phylogenetic computing. Bioinformatics 26: 1569-1571.

  Sukumaran, J and MT Holder. SumTrees: Phylogenetic Tree
    Summarization. 4.4.0. Available at
    https://github.com/jeetsukumaran/DendroPy.

]
BEGIN TAXA;
    DIMENSIONS NTAX=72;
    TAXLABELS
        Conco1
        Coere1
        Gloin1
        Umbra1
        Phybl2
        Rhior3
        Mucci2
        Morel2
        Trire2
        Fusgr1
        Crypa2
        Neucr2
        Sorma
        Botci1
        CocheC53
        Pench1
        Aspfu1
        Hisca1
        Dekbr2
        Canalb1
        Debha1
        Picst3
        Ashgo11
        Klula1
        Zygro1
        Sacce1
        Cangl
        Tapde11
        Schpo1
        Rhoto1
        Sporo1
        Pucgr2
        Mellp23
        Croqu1
        Ustma22
        Malgl1
        Botbo1
        Aurde31
        Fomme1
        Punst1
        Stehi1
        Lenti61
        Conpu1
        Plicr1
        Schco3
        Lacbi2
        Galma1
        Copci
        Treme1
        CryneH991
        Walse1
        Falba
        Sphar
        Capow
        Monbr
        Salro
        Mnele
        Mydma
        Cioin
        Dmel
        Caeel
        Thetr
        Enthi
        Dicdi
        Polpo
        Rozal11
        Orpsp11
        Ganpr1
        Spipu1
        Batde5
        Catan2
        Allma1
  ;
END;

BEGIN TREES;
    TREE 1 = [&U] (((Rozal11:0.813558830884[&support=100.0][&length_mean=0.0,length_median=0,length_sd=0.0,length_hpd95={0,0},length_quant_5_95={0,0},length_range={0,0}],((((Sphar:0.691910930421[&support=100.0][&length_mean=0.0,length_median=0,length_sd=0.0,length_hpd95={0,0},length_quant_5_95={0,0},length_range={0,0}],Capow:0.540568389165[&support=100.0][&length_mean=0.0,length_median=0,length_sd=0.0,length_hpd95={0,0},length_quant_5_95={0,0},length_range={0,0}])90:0.0646934674541[&support=90.0][&length_mean=0.0,length_median=0,length_sd=0.0,length_hpd95={0,0},length_quant_5_95={0,0},length_range={0,0}],((Monbr:0.477761049517[&support=100.0][&length_mean=0.0,length_median=0,length_sd=0.0,length_hpd95={0,0},length_quant_5_95={0,0},length_range={0,0}],Salro:0.462375066999[&support=100.0][&length_mean=0.0,length_median=0,length_sd=0.0,length_hpd95={0,0},length_quant_5_95={0,0},length_range={0,0}])100:0.321282875708[&support=100.0][&length_mean=0.0,length_median=0,length_sd=0.0,length_hpd95={0,0},length_quant_5_95={0,0},length_range={0,0}],(Mnele:0.720219194691[&support=100.0][&length_mean=0.0,length_median=0,length_sd=0.0,length_hpd95={0,0},length_quant_5_95={0,0},length_range={0,0}],(Mydma:0.488218418319[&support=100.0][&length_mean=0.0,length_median=0,length_sd=0.0,length_hpd95={0,0},length_quant_5_95={0,0},length_range={0,0}],(Cioin:0.491666685452[&support=100.0][&length_mean=0.0,length_median=0,length_sd=0.0,length_hpd95={0,0},length_quant_5_95={0,0},length_range={0,0}],(Dmel:0.48729638664[&support=100.0][&length_mean=0.0,length_median=0,length_sd=0.0,length_hpd95={0,0},length_quant_5_95={0,0},length_range={0,0}],Caeel:0.81875792395[&support=100.0][&length_mean=0.0,length_median=0,length_sd=0.0,length_hpd95={0,0},length_quant_5_95={0,0},length_range={0,0}])100:0.0794973474293[&support=100.0][&length_mean=0.0,length_median=0,length_sd=0.0,length_hpd95={0,0},length_quant_5_95={0,0},length_range={0,0}])100:0.0625778667083[&support=100.0][&length_mean=0.0,length_median=0,length_sd=0.0,length_hpd95={0,0},length_quant_5_95={0,0},length_range={0,0}])99:0.0522083199984[&support=99.0][&length_mean=0.0,length_median=0,length_sd=0.0,length_hpd95={0,0},length_quant_5_95={0,0},length_range={0,0}])100:0.0957084362641[&support=100.0][&length_mean=0.0,length_median=0,length_sd=0.0,length_hpd95={0,0},length_quant_5_95={0,0},length_range={0,0}])100:0.0683731387648[&support=100.0][&length_mean=0.0,length_median=0,length_sd=0.0,length_hpd95={0,0},length_quant_5_95={0,0},length_range={0,0}])100:0.0778640001709[&support=100.0][&length_mean=0.0,length_median=0,length_sd=0.0,length_hpd95={0,0},length_quant_5_95={0,0},length_range={0,0}],((Enthi:1.43819531568[&support=100.0][&length_mean=0.0,length_median=0,length_sd=0.0,length_hpd95={0,0},length_quant_5_95={0,0},length_range={0,0}],(Dicdi:0.271957169836[&support=100.0][&length_mean=0.0,length_median=0,length_sd=0.0,length_hpd95={0,0},length_quant_5_95={0,0},length_range={0,0}],Polpo:0.263360814577[&support=100.0][&length_mean=0.0,length_median=0,length_sd=0.0,length_hpd95={0,0},length_quant_5_95={0,0},length_range={0,0}])100:0.40204206648[&support=100.0][&length_mean=0.0,length_median=0,length_sd=0.0,length_hpd95={0,0},length_quant_5_95={0,0},length_range={0,0}])100:0.0990076493519[&support=100.0][&length_mean=0.0,length_median=0,length_sd=0.0,length_hpd95={0,0},length_quant_5_95={0,0},length_range={0,0}],Thetr:0.979805088783[&support=100.0][&length_mean=0.0,length_median=0,length_sd=0.0,length_hpd95={0,0},length_quant_5_95={0,0},length_range={0,0}])100:0.0991907708142[&support=100.0][&length_mean=0.0,length_median=0,length_sd=0.0,length_hpd95={0,0},length_quant_5_95={0,0},length_range={0,0}])100:0.0610546756809[&support=100.0][&length_mean=0.0,length_median=0,length_sd=0.0,length_hpd95={0,0},length_quant_5_95={0,0},length_range={0,0}],Falba:1.0906400349[&support=100.0][&length_mean=0.0,length_median=0,length_sd=0.0,length_hpd95={0,0},length_quant_5_95={0,0},length_range={0,0}])100:0.0522223434106[&support=100.0][&length_mean=0.0,length_median=0,length_sd=0.0,length_hpd95={0,0},length_quant_5_95={0,0},length_range={0,0}])100:0.0518188997164[&support=100.0][&length_mean=0.0,length_median=0,length_sd=0.0,length_hpd95={0,0},length_quant_5_95={0,0},length_range={0,0}],(((Spipu1:0.256570693864[&support=100.0][&length_mean=0.0,length_median=0,length_sd=0.0,length_hpd95={0,0},length_quant_5_95={0,0},length_range={0,0}],Batde5:0.405716347934[&support=100.0][&length_mean=0.0,length_median=0,length_sd=0.0,length_hpd95={0,0},length_quant_5_95={0,0},length_range={0,0}])100:0.116922965086[&support=100.0][&length_mean=0.0,length_median=0,length_sd=0.0,length_hpd95={0,0},length_quant_5_95={0,0},length_range={0,0}],(Orpsp11:0.450968223657[&support=100.0][&length_mean=0.0,length_median=0,length_sd=0.0,length_hpd95={0,0},length_quant_5_95={0,0},length_range={0,0}],Ganpr1:0.534301602983[&support=100.0][&length_mean=0.0,length_median=0,length_sd=0.0,length_hpd95={0,0},length_quant_5_95={0,0},length_range={0,0}])50:0.0410702818606[&support=50.0][&length_mean=0.0,length_median=0,length_sd=0.0,length_hpd95={0,0},length_quant_5_95={0,0},length_range={0,0}])100:0.0898618603696[&support=100.0][&length_mean=0.0,length_median=0,length_sd=0.0,length_hpd95={0,0},length_quant_5_95={0,0},length_range={0,0}],((Conco1:0.596776849774[&support=100.0][&length_mean=0.0,length_median=0,length_sd=0.0,length_hpd95={0,0},length_quant_5_95={0,0},length_range={0,0}],Coere1:0.585550847592[&support=100.0][&length_mean=0.0,length_median=0,length_sd=0.0,length_hpd95={0,0},length_quant_5_95={0,0},length_range={0,0}])100:0.0729464541866[&support=100.0][&length_mean=0.0,length_median=0,length_sd=0.0,length_hpd95={0,0},length_quant_5_95={0,0},length_range={0,0}],((Gloin1:0.329206227708[&support=100.0][&length_mean=0.0,length_median=0,length_sd=0.0,length_hpd95={0,0},length_quant_5_95={0,0},length_range={0,0}],((Umbra1:0.195676396519[&support=100.0][&length_mean=0.0,length_median=0,length_sd=0.0,length_hpd95={0,0},length_quant_5_95={0,0},length_range={0,0}],(Phybl2:0.149042029679[&support=100.0][&length_mean=0.0,length_median=0,length_sd=0.0,length_hpd95={0,0},length_quant_5_95={0,0},length_range={0,0}],(Rhior3:0.115815790684[&support=100.0][&length_mean=0.0,length_median=0,length_sd=0.0,length_hpd95={0,0},length_quant_5_95={0,0},length_range={0,0}],Mucci2:0.0845483867748[&support=100.0][&length_mean=0.0,length_median=0,length_sd=0.0,length_hpd95={0,0},length_quant_5_95={0,0},length_range={0,0}])100:0.0885972991233[&support=100.0][&length_mean=0.0,length_median=0,length_sd=0.0,length_hpd95={0,0},length_quant_5_95={0,0},length_range={0,0}])100:0.0998573452065[&support=100.0][&length_mean=0.0,length_median=0,length_sd=0.0,length_hpd95={0,0},length_quant_5_95={0,0},length_range={0,0}])100:0.128803774384[&support=100.0][&length_mean=0.0,length_median=0,length_sd=0.0,length_hpd95={0,0},length_quant_5_95={0,0},length_range={0,0}],Morel2:0.342598451112[&support=100.0][&length_mean=0.0,length_median=0,length_sd=0.0,length_hpd95={0,0},length_quant_5_95={0,0},length_range={0,0}])83:0.0347581525932[&support=83.0][&length_mean=0.0,length_median=0,length_sd=0.0,length_hpd95={0,0},length_quant_5_95={0,0},length_range={0,0}])100:0.0608291786278[&support=100.0][&length_mean=0.0,length_median=0,length_sd=0.0,length_hpd95={0,0},length_quant_5_95={0,0},length_range={0,0}],(((((((Trire2:0.115777087735[&support=100.0][&length_mean=0.0,length_median=0,length_sd=0.0,length_hpd95={0,0},length_quant_5_95={0,0},length_range={0,0}],Fusgr1:0.115691341577[&support=100.0][&length_mean=0.0,length_median=0,length_sd=0.0,length_hpd95={0,0},length_quant_5_95={0,0},length_range={0,0}])100:0.0922421184714[&support=100.0][&length_mean=0.0,length_median=0,length_sd=0.0,length_hpd95={0,0},length_quant_5_95={0,0},length_range={0,0}],(Crypa2:0.171608754092[&support=100.0][&length_mean=0.0,length_median=0,length_sd=0.0,length_hpd95={0,0},length_quant_5_95={0,0},length_range={0,0}],(Neucr2:0.0149363379707[&support=100.0][&length_mean=0.0,length_median=0,length_sd=0.0,length_hpd95={0,0},length_quant_5_95={0,0},length_range={0,0}],Sorma:0.0244218855842[&support=100.0][&length_mean=0.0,length_median=0,length_sd=0.0,length_hpd95={0,0},length_quant_5_95={0,0},length_range={0,0}])100:0.150557575401[&support=100.0][&length_mean=0.0,length_median=0,length_sd=0.0,length_hpd95={0,0},length_quant_5_95={0,0},length_range={0,0}])100:0.0375326967705[&support=100.0][&length_mean=0.0,length_median=0,length_sd=0.0,length_hpd95={0,0},length_quant_5_95={0,0},length_range={0,0}])100:0.0921331319569[&support=100.0][&length_mean=0.0,length_median=0,length_sd=0.0,length_hpd95={0,0},length_quant_5_95={0,0},length_range={0,0}],Botci1:0.188675284283[&support=100.0][&length_mean=0.0,length_median=0,length_sd=0.0,length_hpd95={0,0},length_quant_5_95={0,0},length_range={0,0}])100:0.071925209166[&support=100.0][&length_mean=0.0,length_median=0,length_sd=0.0,length_hpd95={0,0},length_quant_5_95={0,0},length_range={0,0}],(((Pench1:0.121275500135[&support=100.0][&length_mean=0.0,length_median=0,length_sd=0.0,length_hpd95={0,0},length_quant_5_95={0,0},length_range={0,0}],Aspfu1:0.0827954130019[&support=100.0][&length_mean=0.0,length_median=0,length_sd=0.0,length_hpd95={0,0},length_quant_5_95={0,0},length_range={0,0}])100:0.0735247717795[&support=100.0][&length_mean=0.0,length_median=0,length_sd=0.0,length_hpd95={0,0},length_quant_5_95={0,0},length_range={0,0}],Hisca1:0.164314647001[&support=100.0][&length_mean=0.0,length_median=0,length_sd=0.0,length_hpd95={0,0},length_quant_5_95={0,0},length_range={0,0}])100:0.134999870406[&support=100.0][&length_mean=0.0,length_median=0,length_sd=0.0,length_hpd95={0,0},length_quant_5_95={0,0},length_range={0,0}],CocheC53:0.274245008736[&support=100.0][&length_mean=0.0,length_median=0,length_sd=0.0,length_hpd95={0,0},length_quant_5_95={0,0},length_range={0,0}])99:0.0368196405635[&support=99.0][&length_mean=0.0,length_median=0,length_sd=0.0,length_hpd95={0,0},length_quant_5_95={0,0},length_range={0,0}])100:0.26074949259[&support=100.0][&length_mean=0.0,length_median=0,length_sd=0.0,length_hpd95={0,0},length_quant_5_95={0,0},length_range={0,0}],(Dekbr2:0.51335945608[&support=100.0][&length_mean=0.0,length_median=0,length_sd=0.0,length_hpd95={0,0},length_quant_5_95={0,0},length_range={0,0}],((Canalb1:0.188604525636[&support=100.0][&length_mean=0.0,length_median=0,length_sd=0.0,length_hpd95={0,0},length_quant_5_95={0,0},length_range={0,0}],(Debha1:0.171130253694[&support=100.0][&length_mean=0.0,length_median=0,length_sd=0.0,length_hpd95={0,0},length_quant_5_95={0,0},length_range={0,0}],Picst3:0.142950719526[&support=100.0][&length_mean=0.0,length_median=0,length_sd=0.0,length_hpd95={0,0},length_quant_5_95={0,0},length_range={0,0}])98:0.0552874526194[&support=98.0][&length_mean=0.0,length_median=0,length_sd=0.0,length_hpd95={0,0},length_quant_5_95={0,0},length_range={0,0}])100:0.230437354516[&support=100.0][&length_mean=0.0,length_median=0,length_sd=0.0,length_hpd95={0,0},length_quant_5_95={0,0},length_range={0,0}],((Ashgo11:0.248220543671[&support=100.0][&length_mean=0.0,length_median=0,length_sd=0.0,length_hpd95={0,0},length_quant_5_95={0,0},length_range={0,0}],Klula1:0.223344145796[&support=100.0][&length_mean=0.0,length_median=0,length_sd=0.0,length_hpd95={0,0},length_quant_5_95={0,0},length_range={0,0}])100:0.0446880001868[&support=100.0][&length_mean=0.0,length_median=0,length_sd=0.0,length_hpd95={0,0},length_quant_5_95={0,0},length_range={0,0}],(Zygro1:0.199837439401[&support=100.0][&length_mean=0.0,length_median=0,length_sd=0.0,length_hpd95={0,0},length_quant_5_95={0,0},length_range={0,0}],(Cangl:0.203728793991[&support=100.0][&length_mean=0.0,length_median=0,length_sd=0.0,length_hpd95={0,0},length_quant_5_95={0,0},length_range={0,0}],Sacce1:0.167607425492[&support=100.0][&length_mean=0.0,length_median=0,length_sd=0.0,length_hpd95={0,0},length_quant_5_95={0,0},length_range={0,0}])100:0.039739138702[&support=100.0][&length_mean=0.0,length_median=0,length_sd=0.0,length_hpd95={0,0},length_quant_5_95={0,0},length_range={0,0}])100:0.0625355366514[&support=100.0][&length_mean=0.0,length_median=0,length_sd=0.0,length_hpd95={0,0},length_quant_5_95={0,0},length_range={0,0}])100:0.24895738525[&support=100.0][&length_mean=0.0,length_median=0,length_sd=0.0,length_hpd95={0,0},length_quant_5_95={0,0},length_range={0,0}])93:0.0598070581052[&support=93.0][&length_mean=0.0,length_median=0,length_sd=0.0,length_hpd95={0,0},length_quant_5_95={0,0},length_range={0,0}])100:0.300965262972[&support=100.0][&length_mean=0.0,length_median=0,length_sd=0.0,length_hpd95={0,0},length_quant_5_95={0,0},length_range={0,0}])100:0.0616866018192[&support=100.0][&length_mean=0.0,length_median=0,length_sd=0.0,length_hpd95={0,0},length_quant_5_95={0,0},length_range={0,0}],(Tapde11:0.465657088791[&support=100.0][&length_mean=0.0,length_median=0,length_sd=0.0,length_hpd95={0,0},length_quant_5_95={0,0},length_range={0,0}],Schpo1:0.576043657507[&support=100.0][&length_mean=0.0,length_median=0,length_sd=0.0,length_hpd95={0,0},length_quant_5_95={0,0},length_range={0,0}])100:0.0814851425348[&support=100.0][&length_mean=0.0,length_median=0,length_sd=0.0,length_hpd95={0,0},length_quant_5_95={0,0},length_range={0,0}])100:0.129171539755[&support=100.0][&length_mean=0.0,length_median=0,length_sd=0.0,length_hpd95={0,0},length_quant_5_95={0,0},length_range={0,0}],(((Rhoto1:0.142028302446[&support=100.0][&length_mean=0.0,length_median=0,length_sd=0.0,length_hpd95={0,0},length_quant_5_95={0,0},length_range={0,0}],Sporo1:0.151480705657[&support=100.0][&length_mean=0.0,length_median=0,length_sd=0.0,length_hpd95={0,0},length_quant_5_95={0,0},length_range={0,0}])100:0.250868587151[&support=100.0][&length_mean=0.0,length_median=0,length_sd=0.0,length_hpd95={0,0},length_quant_5_95={0,0},length_range={0,0}],(Pucgr2:0.19703316692[&support=100.0][&length_mean=0.0,length_median=0,length_sd=0.0,length_hpd95={0,0},length_quant_5_95={0,0},length_range={0,0}],(Mellp23:0.115404065599[&support=100.0][&length_mean=0.0,length_median=0,length_sd=0.0,length_hpd95={0,0},length_quant_5_95={0,0},length_range={0,0}],Croqu1:0.0934695144685[&support=100.0][&length_mean=0.0,length_median=0,length_sd=0.0,length_hpd95={0,0},length_quant_5_95={0,0},length_range={0,0}])100:0.0922486361508[&support=100.0][&length_mean=0.0,length_median=0,length_sd=0.0,length_hpd95={0,0},length_quant_5_95={0,0},length_range={0,0}])100:0.286484303901[&support=100.0][&length_mean=0.0,length_median=0,length_sd=0.0,length_hpd95={0,0},length_quant_5_95={0,0},length_range={0,0}])100:0.112528115817[&support=100.0][&length_mean=0.0,length_median=0,length_sd=0.0,length_hpd95={0,0},length_quant_5_95={0,0},length_range={0,0}],((Walse1:0.558325459292[&support=100.0][&length_mean=0.0,length_median=0,length_sd=0.0,length_hpd95={0,0},length_quant_5_95={0,0},length_range={0,0}],((Botbo1:0.221083132657[&support=100.0][&length_mean=0.0,length_median=0,length_sd=0.0,length_hpd95={0,0},length_quant_5_95={0,0},length_range={0,0}],(Aurde31:0.290922580092[&support=100.0][&length_mean=0.0,length_median=0,length_sd=0.0,length_hpd95={0,0},length_quant_5_95={0,0},length_range={0,0}],(Fomme1:0.214718900545[&support=100.0][&length_mean=0.0,length_median=0,length_sd=0.0,length_hpd95={0,0},length_quant_5_95={0,0},length_range={0,0}],(Punst1:0.184397962171[&support=100.0][&length_mean=0.0,length_median=0,length_sd=0.0,length_hpd95={0,0},length_quant_5_95={0,0},length_range={0,0}],((Stehi1:0.17950713252[&support=100.0][&length_mean=0.0,length_median=0,length_sd=0.0,length_hpd95={0,0},length_quant_5_95={0,0},length_range={0,0}],Lenti61:0.154992095681[&support=100.0][&length_mean=0.0,length_median=0,length_sd=0.0,length_hpd95={0,0},length_quant_5_95={0,0},length_range={0,0}])48:0.0257568815371[&support=48.0][&length_mean=0.0,length_median=0,length_sd=0.0,length_hpd95={0,0},length_quant_5_95={0,0},length_range={0,0}],((Conpu1:0.201237166328[&support=100.0][&length_mean=0.0,length_median=0,length_sd=0.0,length_hpd95={0,0},length_quant_5_95={0,0},length_range={0,0}],Plicr1:0.129543063009[&support=100.0][&length_mean=0.0,length_median=0,length_sd=0.0,length_hpd95={0,0},length_quant_5_95={0,0},length_range={0,0}])91:0.0217145261697[&support=91.0][&length_mean=0.0,length_median=0,length_sd=0.0,length_hpd95={0,0},length_quant_5_95={0,0},length_range={0,0}],(Schco3:0.22001219669[&support=100.0][&length_mean=0.0,length_median=0,length_sd=0.0,length_hpd95={0,0},length_quant_5_95={0,0},length_range={0,0}],((Lacbi2:0.100983494675[&support=100.0][&length_mean=0.0,length_median=0,length_sd=0.0,length_hpd95={0,0},length_quant_5_95={0,0},length_range={0,0}],Galma1:0.121670507303[&support=100.0][&length_mean=0.0,length_median=0,length_sd=0.0,length_hpd95={0,0},length_quant_5_95={0,0},length_range={0,0}])100:0.0274199767862[&support=100.0][&length_mean=0.0,length_median=0,length_sd=0.0,length_hpd95={0,0},length_quant_5_95={0,0},length_range={0,0}],Copci:0.166229246595[&support=100.0][&length_mean=0.0,length_median=0,length_sd=0.0,length_hpd95={0,0},length_quant_5_95={0,0},length_range={0,0}])100:0.0381246166338[&support=100.0][&length_mean=0.0,length_median=0,length_sd=0.0,length_hpd95={0,0},length_quant_5_95={0,0},length_range={0,0}])100:0.0350187048941[&support=100.0][&length_mean=0.0,length_median=0,length_sd=0.0,length_hpd95={0,0},length_quant_5_95={0,0},length_range={0,0}])98:0.021932359747[&support=98.0][&length_mean=0.0,length_median=0,length_sd=0.0,length_hpd95={0,0},length_quant_5_95={0,0},length_range={0,0}])29:0.0165518724871[&support=29.0][&length_mean=0.0,length_median=0,length_sd=0.0,length_hpd95={0,0},length_quant_5_95=None,length_range={0,0}])100:0.0370194723866[&support=100.0][&length_mean=0.0,length_median=0,length_sd=0.0,length_hpd95={0,0},length_quant_5_95={0,0},length_range={0,0}])100:0.0470565541449[&support=100.0][&length_mean=0.0,length_median=0,length_sd=0.0,length_hpd95={0,0},length_quant_5_95={0,0},length_range={0,0}])100:0.0448350084208[&support=100.0][&length_mean=0.0,length_median=0,length_sd=0.0,length_hpd95={0,0},length_quant_5_95={0,0},length_range={0,0}])100:0.113682079926[&support=100.0][&length_mean=0.0,length_median=0,length_sd=0.0,length_hpd95={0,0},length_quant_5_95={0,0},length_range={0,0}],(Treme1:0.203785650898[&support=100.0][&length_mean=0.0,length_median=0,length_sd=0.0,length_hpd95={0,0},length_quant_5_95={0,0},length_range={0,0}],CryneH991:0.185813885423[&support=100.0][&length_mean=0.0,length_median=0,length_sd=0.0,length_hpd95={0,0},length_quant_5_95={0,0},length_range={0,0}])100:0.339910492129[&support=100.0][&length_mean=0.0,length_median=0,length_sd=0.0,length_hpd95={0,0},length_quant_5_95={0,0},length_range={0,0}])99:0.0439489194705[&support=99.0][&length_mean=0.0,length_median=0,length_sd=0.0,length_hpd95={0,0},length_quant_5_95={0,0},length_range={0,0}])100:0.0338341842345[&support=100.0][&length_mean=0.0,length_median=0,length_sd=0.0,length_hpd95={0,0},length_quant_5_95={0,0},length_range={0,0}],(Ustma22:0.279569572835[&support=100.0][&length_mean=0.0,length_median=0,length_sd=0.0,length_hpd95={0,0},length_quant_5_95={0,0},length_range={0,0}],Malgl1:0.408739656857[&support=100.0][&length_mean=0.0,length_median=0,length_sd=0.0,length_hpd95={0,0},length_quant_5_95={0,0},length_range={0,0}])100:0.243937343287[&support=100.0][&length_mean=0.0,length_median=0,length_sd=0.0,length_hpd95={0,0},length_quant_5_95={0,0},length_range={0,0}])91:0.0299975649082[&support=91.0][&length_mean=0.0,length_median=0,length_sd=0.0,length_hpd95={0,0},length_quant_5_95={0,0},length_range={0,0}])100:0.139448308212[&support=100.0][&length_mean=0.0,length_median=0,length_sd=0.0,length_hpd95={0,0},length_quant_5_95={0,0},length_range={0,0}])100:0.0983046906735[&support=100.0][&length_mean=0.0,length_median=0,length_sd=0.0,length_hpd95={0,0},length_quant_5_95={0,0},length_range={0,0}])71:0.0267045024467[&support=71.0][&length_mean=0.0,length_median=0,length_sd=0.0,length_hpd95={0,0},length_quant_5_95={0,0},length_range={0,0}])100:0.0429878209395[&support=100.0][&length_mean=0.0,length_median=0,length_sd=0.0,length_hpd95={0,0},length_quant_5_95={0,0},length_range={0,0}])68:0.0353717320241[&support=68.0][&length_mean=0.0,length_median=0,length_sd=0.0,length_hpd95={0,0},length_quant_5_95={0,0},length_range={0,0}])100:0.384247282684[&support=100.0][&length_mean=0.0,length_median=0,length_sd=0.0,length_hpd95={0,0},length_quant_5_95={0,0},length_range={0,0}],Catan2:0.298085491091[&support=100.0][&length_mean=0.0,length_median=0,length_sd=0.0,length_hpd95={0,0},length_quant_5_95={0,0},length_range={0,0}],Allma1:0.232592709441[&support=100.0][&length_mean=0.0,length_median=0,length_sd=0.0,length_hpd95={0,0},length_quant_5_95={0,0},length_range={0,0}])100:0.0[&support=100.0][&length_mean=0.0,length_median=0,length_sd=0.0,length_hpd95={0,0},length_quant_5_95={0,0},length_range={0,0}];
END;
