# Supplementary material for: Comparative genomics reveals the origin of fungal hyphae and multicellularity
Source: Nat Commun. 2019 Sep 9;10:4080. doi: 10.1038/s41467-019-12085-w (PMC6733946; doi:10.1038/s41467-019-12085-w)
Supplement: Supplementary file 17 — Supplementary Data 13 [file 41467_2019_12085_MOESM17_ESM.txt]

(Allma1:0.2527411966,(((((((((((Ashgo11:0.2639992977,Klula1:0.2476045480)97:0.0464794712,((Cangl:0.2128505142,Sacce1:0.1647478498)100:0.0403961786,Zygro1:0.1955932001)100:0.0660381393)100:0.2662995197,(Canalb1:0.1962401121,(Debha1:0.1677792807,Picst3:0.1405578920)97:0.0556470011)100:0.2346705486)85:0.0778568977,Dekbr2:0.5244624153)100:0.3020938540,((((Aspfu1:0.0826518359,Pench1:0.1136602553)100:0.0739793742,Hisca1:0.1687139158)100:0.1359145196,CocheC53:0.2696495811)72:0.0385408389,(Botci1:0.1920428967,((Crypa2:0.1670772332,(Neucr2:0.0146609320,Sorma:0.0235092811)100:0.1425787406)100:0.0379449142,(Fusgr1:0.1116433572,Trire2:0.1129451983)100:0.0913680997)100:0.0909024970)100:0.0753553699)100:0.2524032542)100:0.0724563722,(Schpo1:0.5603225903,Tapde11:0.4841036276)100:0.1468123416)100:0.1328066725,((((((Aurde31:0.2941270411,(((((Conpu1:0.1954282401,Plicr1:0.1214968849)71:0.0258999054,((Copci:0.1646212933,(Galma1:0.1158794513,Lacbi2:0.0986859254)100:0.0255752052)100:0.0364897848,Schco3:0.2247380924)100:0.0320762969)94:0.0191858654,Stehi1:0.1874054104)28:0.0131631159,(Lenti61:0.1497807542,Punst1:0.1746313121)59:0.0251917692)100:0.0371844088,Fomme1:0.2132039400)100:0.0457680092)100:0.0437354215,Botbo1:0.2158428454)100:0.1051688031,(CryneH991:0.1913471384,Treme1:0.2031875491)100:0.3529896808)78:0.0424090718,Walse1:0.5781691017)72:0.0320577855,(Malgl1:0.4434135885,Ustma22:0.2952815236)100:0.2590119973)84:0.0332561202,(((Croqu1:0.0910492960,Mellp23:0.1198960004)100:0.0963467581,Pucgr2:0.2102531757)100:0.2867020027,(Rhoto1:0.1474763731,Sporo1:0.1470954539)100:0.2447485429)100:0.1141188502)100:0.1400649401)100:0.0963250110,(Gloin1:0.3276421981,(Morel2:0.3400676577,(((Mucci2:0.0841110349,Rhior3:0.1299831641)100:0.0856680131,Phybl2:0.1457034437)100:0.1006053527,Umbra1:0.1965553301)100:0.1255819507)69:0.0348379321)100:0.0515824017)68:0.0295623061,(Coere1:0.5908848755,Conco1:0.6392076380)99:0.1000334370)99:0.0398279592,((Batde5:0.3996543773,Spipu1:0.2561318259)100:0.1217102631,(Ganpr1:0.4620307746,Orpsp11:0.4410849710)57:0.1373010622)100:0.0907466693)78:0.0403725563,(((((((((Caeel:0.8604221831,Dmel:0.4794558314)100:0.1250227286,Cioin:0.4935340153)100:0.0869309741,Mydma:0.5097285212)90:0.0608248410,Mnele:0.7790252347)100:0.1014669659,(Monbr:0.5030668251,Salro:0.4834401905)100:0.3648043288)100:0.0858860697,(Capow:0.5154367745,Sphar:0.6985880240)66:0.1197601172)100:0.0859832780,(((Dicdi:0.2769231943,Polpo:0.2757968619)100:0.3299299357,Enthi:1.4190796338)96:0.1931651321,Thetr:1.0448099688)99:0.1393651806)99:0.0658192524,Falba:1.2002628339)100:0.0602181625,Rozal11:0.8630757524)100:0.0604462469)100:0.3876815198,Catan2:0.3256745230);
