# Supplementary material for: Comparative genomics reveals the origin of fungal hyphae and multicellularity
Source: Nat Commun. 2019 Sep 9;10:4080. doi: 10.1038/s41467-019-12085-w (PMC6733946; doi:10.1038/s41467-019-12085-w)
Supplement: Supplementary file 18 — Supplementary Data 14 [file 41467_2019_12085_MOESM18_ESM.txt]

(Allma1:0.285272,Catan2:0.427542,(((Rozal11:1.53034,(Falba:2.20654,((Thetr:1.99765,(Enthi:3.69132,(Polpo:0.346854,Dicdi:0.370818)1:0.906945)1:0.186406)1:0.17112,(Capow:0.934414,(Sphar:1.25465,((Salro:0.753249,Monbr:0.759451)1:0.68383,(Mnele:1.27514,(Mydma:0.749158,(Cioin:0.757217,(Dmel:0.812946,Caeel:1.57131)1:0.114602)1:0.1202)1:0.070908)1:0.203644)1:0.110818)1:0.04952)1:0.159262)1:0.139262)1:0.122187)1:0.096303,(Orpsp11:0.758741,(Ganpr1:0.907722,(Spipu1:0.327978,Batde5:0.615559)1:0.161825)1:0.037373)1:0.098367)1:0.03681,((Conco1:1.03958,Coere1:1.01359)1:0.058704,((((Umbra1:0.234309,(Phybl2:0.178597,(Rhior3:0.141706,Mucci2:0.091326)1:0.116813)1:0.148041)1:0.204122,Morel2:0.476539)1:0.035299,Gloin1:0.456712)1:0.046675,((((Sporo1:0.181216,Rhoto1:0.169746)1:0.381726,(Pucgr2:0.251201,(Mellp23:0.1341,Croqu1:0.104179)1:0.107316)1:0.477624)1:0.182419,((Ustma22:0.356349,Malgl1:0.613648)1:0.433191,(Walse1:0.869551,((Treme1:0.255271,CryneH991:0.231063)1:0.574926,(Botbo1:0.27478,((Fomme1:0.274121,((Punst1:0.218136,Lenti61:0.187123)1:0.021056,(Stehi1:0.229043,((Plicr1:0.156339,(Schco3:0.275583,((Lacbi2:0.113793,Galma1:0.141181)1:0.023624,Copci:0.205625)1:0.045449)1:0.03827)1:0.013229,Conpu1:0.25412)1:0.018028)1:0.012356)1:0.043571)1:0.055221,Aurde31:0.38319)1:0.057475)1:0.15752)1:0.057389)1:0.043764)1:0.036393)1:0.280293,((Tapde11:0.715728,Schpo1:0.999922)1:0.101337,(((((Trire2:0.134438,Fusgr1:0.131578)1:0.116214,((Sorma:0.025961,Neucr2:0.01527)1:0.18778,Crypa2:0.206187)1:0.041322)1:0.131723,Botci1:0.219293)1:0.094972,(CocheC53:0.365015,(Hisca1:0.196292,(Pench1:0.137332,Aspfu1:0.094766)1:0.090966)1:0.188886)1:0.039276)1:0.45474,(Dekbr2:0.807699,(((Picst3:0.16422,Debha1:0.213724)1:0.057233,Canalb1:0.240716)1:0.350532,((Zygro1:0.242149,(Sacce1:0.202794,Cangl:0.254872)1:0.043881)1:0.081734,(Klula1:0.28538,Ashgo11:0.316695)1:0.049845)1:0.425819)1:0.067361)1:0.690836)1:0.111126)1:0.283183)1:0.19725)1:0.038408)1:0.060418)1:0.739721);
