# Supplementary material for: Comparative genomics reveals the origin of fungal hyphae and multicellularity
Source: Nat Commun. 2019 Sep 9;10:4080. doi: 10.1038/s41467-019-12085-w (PMC6733946; doi:10.1038/s41467-019-12085-w)
Supplement: Supplementary file 19 — Supplementary Data 15 [file 41467_2019_12085_MOESM19_ESM.txt]

Cluster1006.tree	(((((((((((17142_Sphar:0.59856045223542,10227_Thetr:0.7392604203886289)r215177,(9246_Polpo:0.16140644534974405,5224_Dicdi:0.25328061561548154)99.0:0.2840221848230548)92.0:0.10686636875296905,((((4052_Capow:0.28437541137672306,3034_Sphar:0.5652557871836696)97.0:0.2588166877090096,((4143_Monbr:0.43221496217949995,5647_Salro:0.5124303860035613)r215202,6225_Mnele:0.412105517256577)99.0:0.283541595326…
Cluster1012.tree	(((((((((5384_Monbr:0.32618883318282593,10303_Salro:0.3565941132690225)95.0:0.1536028965282312,(1138_Salro:0.3254659041960577,8586_Monbr:0.3622082552199464)100.0:0.28645114459328225)r216107,3138_Thetr:0.9248087130724127)93.0:0.10115719510657134,(7328_Capow:0.5738627138068509,(((3490_Caeel:0.4331068176998945,27937_Dmel:0.349649253573222)r216118,((16674_Mydma:1.00000050002909E-6,16673_Mydma:1.00000…
Cluster1015.tree	(((9981_Thetr:0.4845501075348355,29318_Dmel:1.5938616475343208)93.0:0.3569115346017623,((((25418_Dekbr2:0.7157554294544002,4561_Rozal11:0.5996744908339945)92.0:0.1698041878558062,((((13492_Batde5:0.33254909906173263,920_Spipu1:0.18558634798119888)99.0:0.17831419359792955,((1085871_Catan2:0.38455209220890807,((7178_Allma1:0.035489004261279926,13042_Allma1:1.00000050002909E-6)100.0:0.22746485416456…
Cluster10271.tree	(((((((4501_Sorma:0.11827569487527723,6977_Neucr2:0.04607743978783142)100.0:0.3441641244849245,18350_Crypa2:0.35220552046993486)95.0:0.1303580892864702,(60345_Trire2:0.2129303309026526,6881_Fusgr1:0.19741170435121422)94.0:0.1304151230467791)99.0:0.3092525436201405,3568_Botci1:0.2986930992045117)r290061,(1213494_CocheC53:1.00000050002909E-6,1219934_CocheC53:1.00000050002909E-6)100.0:0.361584775223…
Cluster10283.tree	((((((((9054_Neucr2:1.00000050002909E-6,9053_Neucr2:1.00000050002909E-6)100.0:0.055279606356966125,7435_Sorma:0.045381953610787305)100.0:0.2203175657887611,99819_Crypa2:0.28899694221862565)99.0:0.07805736363699792,(10704_Fusgr1:0.24531008387411432,122841_Trire2:0.2772375378045804)99.0:0.06894971900222732)100.0:0.3133196790891137,(5904_Botci1:0.4842809188028948,5905_Botci1:0.327676771667173)r29013…
Cluster1037.tree	(((((((((((1472_Neucr2:6.18758285404825E-4,1471_Neucr2:1.00000050002909E-6)99.0:0.016849157927314073,10438_Sorma:0.012119745035636575)100.0:0.26452097940837876,((1437_Fusgr1:0.08625279612662685,124340_Trire2:0.10237311840170901)100.0:0.10735376894566714,347451_Crypa2:0.13012831528818875)90.0:0.041412588925720806)100.0:0.12478324975608124,1293_Botci1:0.22512703359479702)100.0:0.09211232664542889,(…
Cluster1040.tree	(((((8721_Sphar:0.6092368523789954,6496_Thetr:1.021681661243192)r218885,((3511_Dicdi:0.2440989571641888,1106_Polpo:0.08665145634391466)95.0:0.13304147991210305,5407_Polpo:0.25349147170345127)100.0:0.4059035497434561)91.0:0.2068276417631003,((((((8964_Dmel:1.00000050002909E-6,8963_Dmel:1.00000050002909E-6)100.0:0.6421184910102266,4420_Mnele:0.9008229508821051)94.0:0.27280319147097853,72751_Morel2:…
Cluster10706.tree	((((((66736_Picst3:0.54593018789607,602_Debha1:0.3889110713192715)r290216,55285_Canalb1:0.643489307352753)97.0:0.3374640580299798,23564_Dekbr2:0.3537745147174038)r290210,((33860_Picst3:0.7273142568815764,54705_Canalb1:0.3790072460681907)r290212,39601_Dekbr2:0.21316453032945643)r290211)r290209,(((5051_Sacce1:0.4398891346759841,4786_Cangl:0.5604733322704852)r290219,1416_Zygro1:0.6081385835007382)r2…
Cluster10761.tree	(8355_Mnele:0.38276665677253985,(((((((8658_Sorma:0.021016313725253945,862_Neucr2:0.019267588138964606)100.0:0.5667065700651829,98857_Crypa2:0.3652658330709153)r290334,(76505_Trire2:0.2263023061074914,7936_Fusgr1:0.164078829781241)100.0:0.15095318003561822)r290333,520_Botci1:0.29451830364510695)r290332,((5364_Aspfu1:0.14873732049267752,75229_Pench1:0.3445207747069982)99.0:0.19625534144673348,8471…
Cluster10870.tree	(((((75210_Trire2:0.2432992634572755,6123_Fusgr1:0.1682214684242725)100.0:0.07884406369316625,((4167_Sorma:0.04174654015399014,5598_Neucr2:0.023546002617477836)100.0:0.23131524679775234,61479_Crypa2:0.26573316365919336)90.0:0.05237958832512047)100.0:0.23963239539376968,(13653_Botci1:0.5053477469505049,13652_Botci1:0.10648116863033981)100.0:0.2467547531948506)100.0:0.2528845814916031,1191034_Coche…
Cluster10965.tree	((((((((3767_Neucr2:1.00000050002909E-6,3769_Neucr2:1.00000050002909E-6)r290515,3768_Neucr2:1.00000050002909E-6)100.0:0.028217367301257457,8813_Sorma:0.033241954075441726)100.0:0.19907703770071633,88784_Crypa2:0.24750245644226726)r290513,(6974_Fusgr1:0.19656693489911659,3949_Trire2:0.22757015338606928)100.0:0.07115040831339033)100.0:0.1349542985679692,3825_Botci1:0.3197640845283008)100.0:0.264372…
Cluster1131.tree	(((((((((2060_Sphar:4.385747420045373,(1345_Monbr:0.17701294006624851,11553_Salro:0.20830706289609338)r219688)100.0:0.15904192962731692,((4499_Sphar:0.19373479881586472,((26841_Dmel:1.00000050002909E-6,26840_Dmel:1.00000050002909E-6)99.0:0.19713225963938083,9439_Cioin:0.23036944600982012)r219706)90.0:0.05073739049188215,(((30080_Caeel:1.00000050002909E-6,30081_Caeel:1.00000050002909E-6)100.0:0.45…
Cluster11346.tree	((2556_Salro:1.1092428245958903,((((((36730_Picst3:0.2181839888598319,3705_Debha1:0.36784014668861587)95.0:0.11172678094520895,54424_Canalb1:0.2813000732978415)100.0:0.32134425108446873,65954_Dekbr2:1.1005139830019393)96.0:0.1787767967551794,(((4689_Sacce1:0.6408300092088707,4940_Cangl:0.5392437901763629)r290611,3062_Zygro1:0.41673352925801516)92.0:0.08072879876820827,2426_Klula1:0.44149521157758…
Cluster1152.tree	((((15441_Conco1:0.5278378935795711,39327_Coere1:0.20952824624763763)r220475,(8328_Polpo:0.41606148021143863,11972_Dicdi:0.39877124024641275)99.0:0.7278933043486538)93.0:0.13824944417586482,(((((4776_Capow:0.4302393023962302,9354_Sphar:0.6815032376856323)r220446,((4637_Monbr:0.4975266022546888,(((16521_Caeel:0.4139699593248922,((17381_Dmel:1.00000050002909E-6,17380_Dmel:1.00000050002909E-6)r22048…
Cluster11723.tree	(1669_Mnele:1.3642887842922844,(((((4751_Trire2:0.17314368751226056,12159_Fusgr1:0.21406583229330092)100.0:0.08732249796735389,((2792_Sorma:0.01707520579304218,10160_Neucr2:0.021865820516533765)100.0:0.2665881382729221,289994_Crypa2:0.24843213438907819)100.0:0.08181992230206125)100.0:0.12339061048878343,12784_Botci1:0.27402850075157453)100.0:0.24172541861771166,((5586_Aspfu1:0.08924378624506406,8…
Cluster1174.tree	((((((((6258_Capow:0.2510767842586278,17962_Sphar:0.252426196957948)r221097,((5550_Monbr:0.33051042578665235,3367_Salro:0.3605275022353657)99.0:0.20707057682088562,((15912_Mnele:0.4560020010751363,2958_Cioin:0.37774627583387727)92.0:0.17310661960522594,(((((26824_Caeel:1.00000050002909E-6,26825_Caeel:1.00000050002909E-6)100.0:0.15051298785837414,(18661_Caeel:1.00000050002909E-6,18662_Caeel:1.0000…
Cluster11809.tree	(99381_Gloin1:1.0505837630793597,((((((3831_Sorma:0.016405352215779538,815_Neucr2:0.021246800610030737)100.0:0.19487164330937268,250476_Crypa2:0.2759982321388978)r290852,(1183_Fusgr1:0.16544629934733393,104474_Trire2:0.20734925335410512)99.0:0.08706935516064553)100.0:0.10168816234389053,15375_Botci1:0.2997435516436625)98.0:0.09425707870763211,1177033_CocheC53:0.46396907269665827)100.0:0.144566375…
Cluster11811.tree	(4457_Spipu1:0.6025790974050335,(707522_Morel2:0.796571375657916,((((3709_Debha1:0.35551177753082164,84973_Picst3:0.1876250927186976)96.0:0.08632763509848515,54450_Canalb1:0.3302953248051192)100.0:0.23180971197464528,66101_Dekbr2:0.7870995122190662)r290946,(((1621_Sacce1:0.2168964630309018,2367_Cangl:0.22297417002272268)97.0:0.05090541685242374,4318_Zygro1:0.24953256009984423)100.0:0.121969035876…
Cluster11861.tree	(((((((9096_Sorma:0.02427771634226846,3548_Neucr2:0.04148126576563105)100.0:0.19505905276316468,339573_Crypa2:0.39424232360239353)r291035,(27357_Trire2:0.2256294706321991,12820_Fusgr1:0.15242974082264737)100.0:0.13605653330751624)98.0:0.11333644646870122,3445_Botci1:0.40264579729138456)94.0:0.14111876282231117,((5009_Aspfu1:0.1589865188683476,71714_Pench1:0.24619970448881612)99.0:0.10619225065025…
Cluster1192.tree	(((((((((((3505_Salro:1.00000050002909E-6,3504_Salro:1.00000050002909E-6)100.0:1.2359834385209425,((6154_Allma1:1.00000050002909E-6,16732_Allma1:0.032026294301777336)100.0:0.4343417190638182,1496439_Catan2:0.6238748641266433)99.0:0.3622940214130322)94.0:0.2785094665866109,((826_Rozal11:0.060022948441653956,1177643_Orpsp11:1.0919366400403803)98.0:0.795498324416568,(((((4447_Sacce1:0.41672017875244…
Cluster11937.tree	(((((((4372_Neucr2:0.015964789353421903,4847_Sorma:0.019746790762291022)100.0:0.37157344584299135,354209_Crypa2:0.38626332380897205)r291102,(7758_Fusgr1:0.13501289102526076,120698_Trire2:0.2724346254010245)100.0:0.24218980965973524)100.0:0.17823615236883955,6313_Botci1:0.49786779308818474)91.0:0.07150130031331228,((35566_Pench1:0.26493549507620673,4334_Aspfu1:0.14393560871324335)100.0:0.134788302…
Cluster12110.tree	(((20274_Dekbr2:0.2000833098017845,2109_Sacce1:0.5602980890209)99.0:0.3198575148654517,(((66372_Picst3:0.38347302824657564,(2225_Debha1:0.20276280923414353,479_Debha1:0.52750228478658)r291171)r291170,(59580_Canalb1:0.3466660268481465,55119_Canalb1:0.44112141157749507)97.0:0.2345788565020453)92.0:0.15160695859425624,(323_Debha1:0.1110111366008797,67730_Picst3:0.2009619000766347)92.0:0.126454788554…
Cluster1214.tree	(((480_Monbr:0.4789608956596729,494_Monbr:1.1988732634695423)r222528,6390_Salro:0.5766513361905629)r222527,(((7128_Rhoto1:0.4941070914665044,32441_Sporo1:0.6300326633971869)100.0:0.6426078151751826,(((((92535_Batde5:0.7006143905852397,5315_Spipu1:0.41225372426969065)100.0:0.2616955547682085,(1188583_Orpsp11:0.4733549586172378,195112_Ganpr1:0.5506266497731581)r222566)90.0:0.08832870869111155,((479…
Cluster12180.tree	((32319_Sporo1:0.7547172295697546,1191108_CocheC53:0.3878544721367937)92.0:0.19798292432686201,((((2729_Neucr2:0.3198632444914019,2325_Sorma:0.024674973599366518)100.0:0.3044095798454586,(6018_Fusgr1:0.45343885991913385,102837_Trire2:0.2854290761344019)99.0:0.25899514830479964)r291265,16236_Botci1:0.3596898399951853)95.0:0.1731014036897293,((8462_Aspfu1:0.41827225527507966,9106_Pench1:0.356393030…
Cluster12306.tree	(((((83194_Pench1:0.276244784327504,2703_Aspfu1:0.1557463314894547)100.0:0.10357140223524794,5142_Hisca1:0.30103539196320755)100.0:0.24717551859398879,1172878_CocheC53:0.4049327308953722)99.0:0.159772298680213,((((4639_Neucr2:0.024850863977658608,1924_Sorma:0.012936851632518478)100.0:0.1900370614666352,344011_Crypa2:0.35282968704233)r291367,(66985_Trire2:0.20960236846262525,6336_Fusgr1:0.14593563…
Cluster1236.tree	(((((((8458_Dicdi:0.08067727462954401,2267_Polpo:0.10705801232613542)100.0:0.35161873941690225,9252_Thetr:0.5164516640861929)100.0:0.10210781049243832,((1069_Capow:0.13272872501995658,14062_Sphar:0.2673491542439437)r223155,((8988_Salro:0.19155323426516452,367_Monbr:0.1986235110656874)100.0:0.19581405902621435,((16833_Caeel:0.277791859488517,9069_Mnele:0.173725079135153)91.0:0.03278307159068309,((…
Cluster12502.tree	((((1056_Aspfu1:0.4850654860032851,77388_Pench1:0.32473618011771416)97.0:0.12490617769665147,1401_Hisca1:0.4982413021259452)100.0:0.21919005614954215,1183122_CocheC53:0.5045375485363742)99.0:0.07377684469193875,(((3931_Fusgr1:0.35640805602303705,105432_Trire2:0.3391218076144925)100.0:0.1556128245543223,((4276_Neucr2:1.00000050002909E-6,4277_Neucr2:1.00000050002909E-6)95.0:0.038297201552262794,(91…
Cluster12735.tree	((((((2295_Fusgr1:0.34910618293931495,66173_Trire2:0.43897797826788054)96.0:0.19918387608261925,((7234_Neucr2:0.03964883152404016,9736_Sorma:0.038515633331135564)100.0:0.48186312215603827,67522_Crypa2:0.3978651947661621)97.0:0.14157532165865475)98.0:0.26568528948423603,9577_Botci1:0.5189805628796816)r291500,((77806_Pench1:0.4384295254379618,579_Aspfu1:0.31657770262774676)98.0:0.14831606379604098,…
Cluster1283.tree	((((3914_Thetr:1.1766168699482502,208795_Ganpr1:0.7486044468078504)100.0:1.4971865402070241,(((((((3597_Malgl1:0.06900519361916818,8084_Mydma:1.081508394146986)95.0:0.6665782274027908,(59684_Walse1:0.35024704962806086,((63370_Treme1:0.15517173963621436,2903_CryneH991:0.40169010597306526)99.0:0.1817641007664331,((((586487_Lenti61:0.06265468490661909,(((99439_Conpu1:0.11774056729781969,(399441_Lacb…
Cluster12937.tree	(((((((1527_Neucr2:0.0267458569353373,10400_Sorma:0.03363372523474407)r291563,90806_Crypa2:0.3611476940647831)r291562,(9482_Fusgr1:0.2068995203360507,123056_Trire2:0.22780560029237742)r291564)r291561,1082_Botci1:0.25786495325383113)92.0:0.14111527669474014,1211324_CocheC53:0.16470582144476598)100.0:0.3243146221929179,705_Hisca1:0.14984708098109148)91.0:0.0846835020283523,(6674_Aspfu1:0.1910655764…
Cluster13039.tree	(426083_Ganpr1:0.9769300146843318,((((63276_Picst3:0.24425679048486215,3055_Debha1:0.30433555696690145)r291648,55135_Canalb1:0.2692191613290628)100.0:0.3643282300182668,26254_Dekbr2:0.6338458402995297)90.0:0.14973309462334475,(((2914_Sacce1:0.3481241785019844,1152_Cangl:0.5341660895137906)r291652,609_Zygro1:0.4262485535377703)99.0:0.16187967656057659,(4662_Klula1:0.3971194586028641,4321_Ashgo11:0…
Cluster13047.tree	(117548_Ganpr1:0.99283217524503,((((66106_Picst3:0.4687190023497314,30332_Dekbr2:0.6399479589447706)r291753,(((3181_Sacce1:0.36539553014214743,1657_Cangl:0.3452790098301161)r291759,4065_Zygro1:0.2985354633491382)95.0:0.12556795105027424,(425_Klula1:0.38862362996586797,1364_Ashgo11:0.2979136058025786)95.0:0.1292560993620853)99.0:0.21360278187949963)99.0:0.4842029376777657,3584_Sacce1:0.96232290290…
Cluster1316.tree	(((((((8253_Capow:0.3538221972772262,8254_Capow:0.5717699284764866)r224770,12929_Sphar:0.5314310925319812)r224769,((6648_Monbr:0.2628295105826126,10680_Salro:0.19376736649746507)r224772,((((28760_Caeel:1.0000005001842283E-6,28759_Caeel:1.0000005001842283E-6)r224776,10600_Dmel:0.2950491869204286)r224775,10816_Cioin:0.29005423523987917)r224774,(9610_Mnele:0.4122733341616751,(6977_Mydma:1.0000005001…
Cluster13189.tree	(((((67702_Picst3:0.18494329515691105,2588_Debha1:0.3885361711424501)r291869,58421_Canalb1:0.3525344491122747)100.0:0.1413445023397819,58420_Canalb1:0.8970943443204152)100.0:0.17751699742236637,82445_Dekbr2:0.478381766118688)r291867,(((4476_Sacce1:0.41858246725841025,3181_Cangl:0.4850945658562474)100.0:0.17776314176971453,1148_Zygro1:0.5611542631185057)100.0:0.22016665202126118,(2078_Klula1:0.556…
Cluster132.tree	(((((4754_Enthi:1.551959013592488,(6230_Dicdi:0.3079437213338258,7421_Polpo:0.37548656283047116)r120165)97.0:0.2270367428204393,(11028_Polpo:0.20527230871080454,7449_Dicdi:0.38255549636769876)100.0:0.4687454532743668)99.0:0.32564314032750946,((9858_Polpo:0.20256185143224284,5081_Dicdi:0.20337890654264604)100.0:0.3956132715496046,9860_Thetr:0.6449046729618485)98.0:0.1690645278751412)r120107,((((((…
Cluster13218.tree	(((19145_Picst3:0.2638131205051052,2536_Debha1:0.5119891604492722)r291917,59114_Canalb1:0.3643495799805099)r291916,((((6092_Sacce1:0.3087007233619808,2786_Cangl:0.3250288281287412)r291927,1516_Zygro1:0.14318426330762749)r291926,(3047_Ashgo11:0.1951728620865499,4158_Klula1:0.4014376312586112)100.0:0.11793240801479729)99.0:0.11950193121494797,(4891_Sacce1:0.23093009910969484,4489_Cangl:0.3324486415…
Cluster13227.tree	((((((1695_Cangl:0.24006014211489765,516_Zygro1:0.3726807589800401)r292025,748_Klula1:0.49617153189817)95.0:0.08279324810478224,4383_Sacce1:0.47695224092502775)r292013,192249_Catan2:0.6933603248750599)98.0:0.10139936887869629,((67887_Picst3:0.29659175306725905,1786_Debha1:0.30597802006367253)r292031,58778_Canalb1:0.4255890729300353)100.0:0.2380161985424017)100.0:0.23883903406187243,(66003_Dekbr2:…
Cluster1323.tree	(((((((((25722_Caeel:1.00000050002909E-6,25724_Caeel:1.00000050002909E-6)r225202,25723_Caeel:1.00000050002909E-6)r225201,25725_Caeel:1.00000050002909E-6)97.0:0.3511041610274951,13739_Sphar:0.5656032396316013)96.0:0.3194416383205498,((5197_Capow:0.46523208674179384,13738_Sphar:0.4040221652436985)r225188,(((11392_Salro:0.014773438067976754,11338_Salro:1.00000050002909E-6)100.0:0.3310707606502451,10…
Cluster13360.tree	((66657_Dekbr2:0.6747257480831027,(((4738_Sacce1:0.5529524993660117,1546_Cangl:0.7887660822534066)r292210,2867_Zygro1:0.718707980129465)90.0:0.244011609334172,((1339_Klula1:0.2936215617133258,181_Klula1:0.35022149149129717)98.0:0.3724794167684309,1897_Ashgo11:0.7276365040666565)92.0:0.2718494174021595)r292208)100.0:0.24046933108637925,((46225_Picst3:0.4061882916835996,3871_Debha1:0.45478790213471…
Cluster13624.tree	((((((625_Neucr2:0.006270552843061793,8758_Sorma:0.03588404507837626)100.0:0.2185244875331714,249207_Crypa2:0.28692917418474645)r292264,(4915_Trire2:0.22254507709312407,10911_Fusgr1:0.16451156693146976)100.0:0.3296675995668527)99.0:0.1476597368641673,12899_Botci1:0.2935321400165493)99.0:0.09089408541833222,((6643_Aspfu1:0.1324907024726385,70232_Pench1:0.2215037229347537)92.0:0.0714517959810896,75…
Cluster137.tree	(((((((4591_Salro:0.23669664064500306,6292_Monbr:0.48019386255433144)100.0:0.2956890568711902,7840_Capow:0.4034178959681936)99.0:0.15724192133695009,3101_Capow:0.7039864028586933)r122934,(((1192519_Orpsp11:1.00000050002909E-6,1185270_Orpsp11:1.00000050002909E-6)r122948,1183130_Orpsp11:0.0029261593845934107)99.0:0.3809651349570297,115647_Ganpr1:0.4618429613141859)98.0:0.14658801879325464)95.0:0.07…
Cluster13739.tree	((((((2491_Neucr2:0.02109885305191632,5144_Sorma:0.025097959914320952)99.0:0.14922514756023628,356741_Crypa2:0.18159992421541052)r292310,(8223_Fusgr1:0.10015490177345959,76564_Trire2:0.12558726764901723)100.0:0.06688930647301412)100.0:0.1470757263684222,397_Botci1:0.18817601993332528)100.0:0.17127034145477604,1194680_CocheC53:0.2273624718298963)100.0:0.041100353432917916,((77587_Pench1:0.16704316…
Cluster13909.tree	((((((6506_Fusgr1:0.2180953935586698,80523_Trire2:0.22090194358076432)98.0:0.11726489052600853,((1391_Neucr2:0.04764770863900416,2996_Sorma:0.020159723531060443)100.0:0.27047015858004847,280694_Crypa2:0.2284376285039322)96.0:0.08607240405360893)100.0:0.15017656272112978,1518_Botci1:0.24427964901584034)r292371,1192455_CocheC53:0.3974061019902223)100.0:0.3710391525829422,2597_Hisca1:0.3196207868809…
Cluster141.tree	((((((4947_Polpo:0.5940109591420684,1177029_Catan2:0.680516955907171)90.0:0.4540871352236395,(((8385_Thetr:1.1989293590429073,4389_Thetr:0.7447582125623273)95.0:0.9209175184277167,3296_Thetr:0.6589482316735773)r125473,(((4171_Dicdi:0.2838565305509945,(5427_Polpo:0.18979082206680165,7144_Polpo:0.22268254961370412)r125480)90.0:0.1726958970118771,((12148_Dicdi:0.2984210893986605,(9589_Dicdi:0.129144…
Cluster14103.tree	((((((2986_Sorma:1.00000050002909E-6,1379_Neucr2:0.03902920661980393)96.0:0.1804274087165008,263730_Crypa2:0.30508696109984135)94.0:0.1609499875676935,(612_Fusgr1:0.2970159654650636,119593_Trire2:0.3475956191744182)r292444)94.0:0.15472920671179133,15694_Botci1:0.2314830354638796)91.0:0.14665861689484305,((2334_Aspfu1:0.10460576397226731,3806_Pench1:0.18796342376565595)r292442,8805_Hisca1:0.353116…
Cluster14330.tree	((((((4278_Neucr2:0.055738731176016174,9193_Sorma:0.10705183328812232)100.0:0.32480269231790077,226753_Crypa2:0.46195821486577215)r292486,(6409_Fusgr1:0.34677001257538853,123296_Trire2:0.40199336981702977)100.0:0.2666497584090209)100.0:0.22228644100510545,10138_Botci1:0.3084937412888582)100.0:0.31244438058427576,((32162_Pench1:0.22011169893969937,7102_Aspfu1:0.2235975480277179)100.0:0.28329945823…
Cluster14418.tree	((1017_Spipu1:0.5360876061958709,1191921_Orpsp11:1.20045126790337)r292524,(((4062_Ashgo11:0.17010834849394485,31715_Dekbr2:0.6572153785652494)93.0:0.3676515054457113,3695_Klula1:0.35843069416179324)99.0:0.12233040848505329,((740_Zygro1:0.48510440829205403,2067_Sacce1:0.33000031765039417)98.0:0.09581637949343186,(150_Sacce1:0.47542464238253407,576_Cangl:0.6256242123757185)r292545)r292543)100.0:0.6…
Cluster1451.tree	((((((6418_Sphar:0.49890751007983736,((7951_Salro:0.16718974093817607,2037_Monbr:0.2294643998295082)100.0:0.29451056977829204,((((30664_Caeel:1.00000050002909E-6,30663_Caeel:1.00000050002909E-6)100.0:0.7548893886558884,26575_Dmel:0.4275238797772975)97.0:0.2389811783503432,13594_Cioin:0.406633601529808)r225767,(7221_Mnele:0.4354141187212479,7970_Mydma:0.279004852299098)r225768)r225766)r225765)92.0…
Cluster1477.tree	((((((619_Dicdi:0.16652310124515227,9803_Polpo:0.2444812753795165)100.0:0.48984667717199376,7296_Enthi:1.4545714269974421)100.0:0.345417070347934,(((6504_Capow:0.7711285937134832,((((21875_Caeel:0.6470917529587876,10072_Dmel:0.5598486067057503)97.0:0.16658846790866608,(14045_Cioin:0.35977779751390215,14067_Cioin:0.37328849198502834)r226317)r226316,(5187_Mnele:0.8132351702095625,(19897_Mydma:0.603…
Cluster14885.tree	((4261_Dekbr2:0.0208926883801551,7264_Dekbr2:0.09265384281685962)r292653,((((4970_Sacce1:0.40119839825923986,1417_Cangl:0.5533772203710869)100.0:0.19845836804438424,4624_Zygro1:0.43438156757891727)98.0:0.11589774164715856,(4554_Sacce1:0.4674280851019558,3268_Cangl:0.8227881661008911)r292657)r292655,(2027_Klula1:0.5112927611976077,2_Ashgo11:0.7493244001431199)r292659)100.0:1.5032760046528257)n3966…
Cluster14891.tree	(((((269_Zygro1:0.7179835177608817,3064_Sacce1:0.405371868194042)98.0:0.2737194373886907,4528_Cangl:0.7881745946732716)r292710,(3734_Klula1:0.69079682629423,1148_Ashgo11:0.5656668080991049)r292715)100.0:0.5240446829621123,153727_Dekbr2:1.1222780717327379)99.0:0.22585819222354944,((30296_Picst3:0.25155250535156504,5817_Debha1:0.4572942978614651)r292706,60053_Canalb1:0.23784390470164518)r292705)n39…
Cluster14985.tree	((((1804_Sacce1:0.19986009794730353,979_Sacce1:0.16288839977635328)98.0:0.13305733210062046,570_Zygro1:0.7523357957755453)94.0:0.08560320610844842,((13303_Dekbr2:0.23219968727249865,57813_Dekbr2:0.4126722615988254)100.0:0.33796994482590775,2827_Klula1:0.3526532208727318)100.0:0.31012781848761845)100.0:0.1413333728798454,((3350_Zygro1:0.16591240113161085,3351_Zygro1:0.2321367945481775)99.0:0.23298…
Cluster14997.tree	((((61902_Picst3:0.6080531875772918,1014_Debha1:0.331770314908049)r292855,59461_Canalb1:0.6113455097640557)100.0:0.4355541845155925,23942_Dekbr2:0.7397135345525092)r292853,((2637_Ashgo11:0.3926553658833896,2068_Klula1:0.3889449802836312)98.0:0.1088225644288466,((3185_Cangl:0.4247771041438784,4479_Sacce1:0.3550313352532472)95.0:0.07585294648450067,1157_Zygro1:0.29822252347998063)100.0:0.1194301100…
Cluster15079.tree	((((((2657_Sorma:0.03796863080718735,35_Neucr2:0.02249682247605747)100.0:0.40151073133502607,29250_Crypa2:0.18638273696763322)93.0:0.17853380218558085,(10932_Fusgr1:0.2853661131269991,68208_Trire2:0.31140013723330096)r292903)100.0:0.6998584872347713,(6635_Aspfu1:0.31017524207353087,764_Hisca1:0.28848125968626964)r292896)r292893,1092878_CocheC53:0.6258054170224625)r292892,3165_Tapde11:1.4051932518…
Cluster15082.tree	(((((62927_Picst3:0.25290303264433106,3605_Debha1:0.5649945010582145)91.0:0.11461429379734497,56255_Canalb1:0.4331827628893997)99.0:0.34318027958288755,((604_Debha1:0.22314075507985087,605_Debha1:0.13108851711854458)100.0:0.2869252854095924,(5218_Debha1:0.3227159970601937,1262_Debha1:0.39729628615317975)99.0:0.1977512256253149)98.0:0.2279006499518177)r292959,32092_Dekbr2:0.8968554891869543)r29295…
Cluster1515.tree	(((1482_Thetr:0.7305588702841995,1116_Sphar:0.45213781565004396)95.0:0.5498533438841902,(((((((((798_Pucgr2:1.00000050002909E-6,797_Pucgr2:1.00000050002909E-6)100.0:0.1611221033712468,(22645_Mellp23:0.047332929550975185,659005_Croqu1:0.05081964940236716)100.0:0.08337292879874739)100.0:0.23009731916317508,(7199_Rhoto1:0.09039620310229955,418_Sporo1:0.1135414582339135)100.0:0.16928904747383824)100.…
Cluster1523.tree	(((6410_Sphar:2.198149486124771,3868_Enthi:0.725377743632567)r227673,3677_Polpo:0.2680626809146864)91.0:0.2841383859547883,(((4912_Enthi:0.35613600578191007,6408_Sphar:0.3394375897473227)98.0:0.6537768098170303,((((2695_Sphar:0.721502965475154,(908_Monbr:0.7965743285549378,(14758_Cioin:0.3543298084611461,9488_Mnele:0.2781100958255019)r227690)r227687)100.0:0.17434053047930947,3861_Thetr:1.10850233…
Cluster15362.tree	((((81430_Picst3:0.17833052416491652,296_Debha1:0.16575508335672137)r293029,58056_Canalb1:0.3008989904238402)100.0:0.4612549857789891,((4707_Ashgo11:0.4691077016914356,4918_Klula1:0.5591872947374371)100.0:0.38821931675962346,4597_Cangl:0.9477388688250182)97.0:0.3094609421722966)96.0:0.30932906408955835,((21174_Picst3:0.9040136008090328,4923_Debha1:0.335952154790435)r293025,54751_Canalb1:0.8262389…
Cluster1543.tree	(((((1651_Sphar:1.4426177181303126,3518_Thetr:0.2911000153426163)r228414,((10783_Polpo:0.40088998152224176,8360_Dicdi:0.16393687988164282)97.0:0.18138773041232623,10782_Polpo:0.31084406935532244)100.0:0.34170414976512853)99.0:0.16881072209163062,((((3929_Enthi:0.5734169370570797,360_Cioin:0.6192109817919519)100.0:1.1860649150321751,((6042_Monbr:0.8035227020219586,2373_Salro:0.9316452428198003)r22…
Cluster1557.tree	(((((((((11136_Batde5:0.40320549159658636,4625_Spipu1:0.31027925520061034)100.0:0.15787098183562095,57961_Ganpr1:0.6734004158112143)r229220,((((((10633_Rhior3:1.00000050002909E-6,7139_Rhior3:0.15688518465043272)100.0:0.15457747213745657,45261_Mucci2:0.114815662438702)99.0:0.0719397592960822,132587_Phybl2:0.22447729399487681)100.0:0.10426306910621042,258074_Umbra1:0.28944808520359133)100.0:0.13249…
Cluster1561.tree	((((9357_Spipu1:1.073262188231498,(10794_Conco1:0.7403913020649978,(8760_Coere1:0.9041778993664955,85874_Coere1:1.2563847499928942)98.0:0.36959141036742815)r229843)98.0:0.24518945670559927,(((26503_Dekbr2:1.1513688725372806,859_Tapde11:0.9369800996343315)95.0:0.2411180913551633,(((((((9810_Fusgr1:0.18000968663683517,81688_Trire2:0.14283287301557884)98.0:0.08536361128519546,347882_Crypa2:0.1695921…
Cluster15647.tree	(((((1916_Sacce1:0.4275134370090216,4141_Cangl:0.4412034859749852)r293093,2451_Zygro1:0.916748632309607)r293092,(2556_Klula1:0.5532030104753529,1744_Ashgo11:0.4909165738521754)r293094)97.0:0.382769442854131,65946_Dekbr2:1.3079961346319235)96.0:0.20595669597676328,((89256_Picst3:0.20767684031319766,1207_Debha1:0.4102090764228338)r293088,58961_Canalb1:0.42690787219962867)r293087)n398212;
Cluster1572.tree	(((15586_Cioin:1.00000050002909E-6,15587_Cioin:1.00000050002909E-6)100.0:0.3090083197860162,(((((325_Mydma:0.3237212444368174,(((((12936_Allma1:0.002132844446488815,13715_Allma1:0.003464962452056493)99.0:0.06121672224938703,1070673_Catan2:0.07530371332514216)100.0:0.15619890094728134,(((((15247_Rhior3:0.012791211554580286,14283_Rhior3:0.01808818519362316)97.0:0.030362106297498328,165692_Mucci2:0.…
Cluster1581.tree	((((3016_Capow:0.6398508214661984,11645_Sphar:0.39383794843873393)99.0:0.3121945548184814,(((((35053_Batde5:0.3382255262345514,418_Spipu1:0.19649391253405057)100.0:0.22243998907362547,((135477_Morel2:0.15640647242318137,138032_Morel2:0.17002612681804985)100.0:0.2844134513336376,(((2001_CryneH991:0.12113629482174233,69235_Treme1:0.10074579215066636)100.0:0.16251177631962518,(((1797640_Mellp23:0.08…
Cluster15836.tree	(((((5845_Sacce1:0.3860209797736383,2063_Cangl:0.40995528554704647)99.0:0.11669569284872945,2698_Zygro1:0.480893465425348)98.0:0.15433928199708466,(1348_Klula1:0.6588100583169763,334_Ashgo11:1.055159783262435)r293148)99.0:0.29299809302274915,49847_Dekbr2:1.0605928175209784)100.0:0.3095033362936018,((2512_Debha1:0.4394086083476385,68035_Picst3:0.44869528907655903)99.0:0.18150112620459544,59387_Can…
Cluster159.tree	(((((1191653_Orpsp11:0.2888062998783629,(10858_Dicdi:0.27096634989368923,7092_Polpo:0.2029016300711319)r127393)100.0:0.29271265527079726,(((((6865_Capow:0.41366134610294547,15549_Sphar:0.22983538706131787)r127354,(2579_Rozal11:0.41580034553447165,2810_Schpo1:1.0535382301108895)94.0:0.240658466772762)r127352,(3232_Thetr:0.7649286672292975,4531_Thetr:0.5507651561181708)r127356)r127351,((((7495_Capo…
Cluster15917.tree	(((((5079_Sacce1:0.472132451997969,4763_Cangl:1.1505035429335466)r293208,1369_Zygro1:0.5925510765152289)97.0:0.18563915714635734,(315_Klula1:0.5686130396793542,2319_Ashgo11:0.5265505338620969)r293206)100.0:0.5896533767519108,25011_Dekbr2:1.0143512344565877)100.0:0.23273276027720288,((49923_Picst3:0.19766525078022937,56319_Canalb1:0.33220236241358375)98.0:0.15665986688997835,3443_Debha1:0.31519682…
Cluster15940.tree	(((((3276_Sacce1:0.3196373873546224,2798_Cangl:0.4653607280934009)r293277,4808_Zygro1:0.34521240576982964)92.0:0.06759755283816803,(799_Klula1:0.4700984705452059,2419_Ashgo11:0.4188925339341033)r293275)100.0:0.4339952057366506,28439_Dekbr2:0.7794330281549673)100.0:0.25065289088496817,((82482_Picst3:0.21572558352212048,478_Debha1:0.2756577274944434)r293271,55121_Canalb1:0.3073202446193853)r293270)…
Cluster1597.tree	(((((((((((378_Sphar:1.0463148025853495,(189922_Mucci2:0.04297638000821035,15420_Rhior3:0.232999719692998)r231874)100.0:0.13532409810532653,96036_Phybl2:0.32643003985859165)100.0:0.14554162811846993,230061_Umbra1:0.36941637738156763)100.0:0.10705211795969481,((((((22334_Mellp23:0.1654267230585957,666643_Croqu1:0.1721730987455651)100.0:0.1341117335974483,14132_Pucgr2:0.3147303152098608)100.0:0.330…
Cluster16090.tree	(12308_Mnele:0.5728643680658034,(81766_Coere1:0.7978633392909906,(33286_Dekbr2:0.8035004148259465,((2802_Zygro1:0.32220098198419084,(4318_Klula1:0.3409043535737517,4118_Ashgo11:0.5199703619680224)r293360)95.0:0.0644401600801488,(734_Sacce1:0.05442023948678406,651_Cangl:0.33619518431655454)r293354)r293351)100.0:3.866179469287093)r293335)n399082;
Cluster16120.tree	(((((64300_Trire2:0.22637135991045756,9522_Fusgr1:0.18109968878120922)100.0:0.12131625972638338,(2107_Neucr2:0.04319829383767861,10105_Sorma:0.027898213881133598)100.0:0.2215443529312449)100.0:0.1539873360504747,1138_Botci1:0.2199374054768878)100.0:0.4622942513967113,6661_Hisca1:0.24657118492579244)100.0:0.03882410086242321,(1884_Aspfu1:0.11696368496359599,78251_Pench1:0.21588728297890358)r293459…
Cluster16148.tree	(328297_Crypa2:0.7374311230557109,((((6748_Aspfu1:0.18995960759464592,4938_Pench1:0.10607226639546637)r293519,(9744_Aspfu1:0.5721659417084507,20881_Pench1:0.1535578175079465)r293520)90.0:0.14602975845414976,602_Hisca1:0.603803535484026)92.0:0.18887081971303413,(1591_Aspfu1:0.37971050933875106,2738_Pench1:0.7089640991185898)r293516)r293514)n399579;
Cluster16215.tree	((987_Debha1:0.7910729091927143,24520_Dekbr2:0.4061732170322916)r293568,(((2918_Klula1:0.3498435574302302,3359_Ashgo11:0.3847572309999805)98.0:0.1747474368340155,((1428_Sacce1:0.2219788656220833,4674_Cangl:0.25807720468691797)r293574,2537_Zygro1:0.3254718884766824)92.0:0.1313140506914251)96.0:0.3008744302362797,2847_Cangl:0.827688979821514)100.0:0.8631973717342626)n399795;
Cluster16216.tree	(((66478_Picst3:0.4148519278800846,6002_Debha1:0.40624978552220464)92.0:0.11718247107716745,56858_Canalb1:0.24754142485879457)r293627,(((3282_Cangl:0.5470035934123844,6241_Sacce1:0.3517281764988568)95.0:0.11709908151464472,3698_Zygro1:0.40509671665967456)99.0:0.16239740215703788,(3907_Klula1:0.5333838339390258,4589_Ashgo11:0.48812283287360403)r293630)100.0:0.995301441545943)n400009;
Cluster16331.tree	(((((3044_Sacce1:0.2553484337408777,1414_Cangl:0.41591748265907214)90.0:0.06701870945130423,2498_Zygro1:0.3651460855730894)92.0:0.12135506325497376,(3527_Klula1:0.29163893587217965,2057_Ashgo11:0.3071602994451303)90.0:0.09127684595240165)98.0:0.33946858249299805,35820_Dekbr2:0.9047080802402561)100.0:1.0444924142608718,(60249_Picst3:0.5528756843220565,4418_Debha1:0.22971523483511821)r293669)n40020…
Cluster16358.tree	(((28524_Picst3:0.7981212327933326,58922_Canalb1:0.3021861992823838)99.0:0.3007847927523828,((56971_Canalb1:0.465441237168709,56966_Canalb1:0.2688236949053196)99.0:0.2016013677539432,56965_Canalb1:0.6101359798971565)97.0:0.15388665951394917)100.0:0.12775321012751167,((31454_Picst3:1.1524175564383232,5250_Debha1:0.5095801884715535)r293721,57588_Canalb1:0.4364540392760589)r293720)n400415;
Cluster1639.tree	(((((((15452_Sphar:0.39883531037788295,5784_Enthi:0.2202140133852354)100.0:0.5589592017689035,(1981_Dicdi:0.33914062495831737,9081_Polpo:0.13627782232915286)97.0:0.2061565584551625)r232965,(((((3734_Monbr:0.44687476780352325,7633_Salro:0.12320952858082161)100.0:0.2639865574828418,225_Capow:0.23346273376775203)94.0:0.0988661049805767,(((6297_Caeel:0.7939958771005938,(744_Dmel:1.00000050002909E-6,7…
Cluster1644.tree	(((((3384_Monbr:1.790756332740726,5334_Salro:1.5027456756382491)r233588,((1180106_Orpsp11:1.0502132562615543,1180107_Orpsp11:4.444451874901112)r233596,380146_Copci:3.8851291592911603)r233592)100.0:1.108448497798972,63890_Dekbr2:0.9335399903378303)100.0:0.40193069453464747,(((((6330_Pench1:0.07447146133083259,4417_Aspfu1:0.06214293130719045)97.0:0.04728341487524708,7279_Hisca1:0.10849169665624987)…
Cluster166.tree	((((((13350_Mnele:2.672781918709202,10135_Mnele:1.1075636164546987)r129673,(1192836_Orpsp11:1.00000050002909E-6,1188518_Orpsp11:1.00000050002909E-6)90.0:1.2345461818149228)90.0:0.8051124137623595,(12523_Cioin:1.2604786256215084,1183793_Orpsp11:1.5417401576906178)r129646)95.0:0.9572673755175071,(2772_Rhior3:1.3368107212346543,3461_Cangl:0.6330245236100497)r129620)97.0:0.3075867355718303,((((3293_D…
Cluster1665.tree	(((5919_Thetr:2.3947439996374023,288_Enthi:0.004706683978287884)r234264,(((((7544_Capow:0.07443466913074892,(17585_Sphar:0.48049207223839985,16_Sphar:0.3896198277932994)r234272)r234271,((6323_Monbr:0.16335072096422043,4863_Salro:0.13153013738266117)r234274,(((1836_Dmel:1.0000004999621837E-6,6293_Cioin:1.0000004999621837E-6)r234277,((540_Caeel:0.32455768022072196,1835_Dmel:1.0000004999621837E-6)r2…
Cluster1673.tree	(((6000_Polpo:0.22598407356827838,831_Dicdi:0.1545939938752473)100.0:0.4562577708762722,7512_Enthi:1.2069210413068598)100.0:0.31950339987437826,(((((((((788_Thetr:2.1235879569125293,43302_Dekbr2:0.5796834609837477)99.0:0.6199191636798153,(((55973_Picst3:0.24212858934336967,5355_Debha1:0.20241897052334495)94.0:0.07840673251449809,57312_Canalb1:0.3892705415948695)100.0:0.6555349439413067,(((1706_Sa…
Cluster1674.tree	((((((5940_Capow:0.3713142387786422,15866_Sphar:0.3278555990653705)r235587,(5559_Monbr:0.4562767918464382,(((15577_Mnele:0.29620255776874804,10992_Cioin:0.2626605249821692)94.0:0.08255010330110558,((27755_Caeel:1.00000050002909E-6,27754_Caeel:1.00000050002909E-6)100.0:0.2549167149524506,11467_Mnele:0.36563424027743724)93.0:0.11068064234339771)r235594,(26823_Dmel:0.31033450696545983,(13526_Mydma:1…
Cluster16768.tree	((((65566_Picst3:0.2667675581858643,237_Debha1:0.2925619219719231)99.0:0.13648591697794457,56116_Canalb1:0.5355717314192782)100.0:0.33742598607859287,(3688_Klula1:0.45775823009706856,4055_Ashgo11:0.6410383272978943)r293772)99.0:0.32624026710401455,((2062_Sacce1:0.5251687274908965,1803_Cangl:0.6407826459806435)r293765,733_Zygro1:0.6034597979716607)r293764)n400612;
Cluster16769.tree	((((33746_Picst3:0.4617937140153607,6164_Debha1:0.4886765814841523)98.0:0.16195284579608463,54805_Canalb1:0.44457553333704297)100.0:0.2767397626120859,(4849_Sacce1:0.6995148205516171,2856_Klula1:0.45371808189878016)r293828)99.0:0.2722605063257781,((1595_Cangl:0.9208940806486424,308_Zygro1:0.528663900602656)92.0:0.30589156545607415,3027_Ashgo11:0.2798261272485154)r293822)n400827;
Cluster16773.tree	(((4832_Debha1:0.3042304273599543,89723_Picst3:0.2359558681341512)90.0:0.04659868305965741,55818_Canalb1:0.09401349145222661)r293895,((3691_Ashgo11:0.31335086535613205,2041_Klula1:0.3193559156767845)92.0:0.08544139314773673,((2580_Sacce1:0.2660837165264135,169_Cangl:0.42171825542526836)r293898,4434_Zygro1:0.5283191936246143)92.0:0.08632834273442927)100.0:0.739566407748521)n401057;
Cluster1678.tree	(((((((((((1185961_Orpsp11:1.00000050002909E-6,1179803_Orpsp11:1.00000050002909E-6)r236208,1191789_Orpsp11:1.00000050002909E-6)100.0:0.3934116895706496,5046_Rozal11:0.6375613524799066)95.0:0.1598958199443616,(((8038_Batde5:0.30189189065363653,7430_Spipu1:0.3599351932092661)r236198,502964_Ganpr1:0.455814930389582)r236197,(82327_Coere1:0.47258585025700384,(((((15064_Rhior3:0.19587809184894647,15431…
Cluster171.tree	((((((75735_Pench1:0.5239394894866591,(600523_Plicr1:1.8591716190293475,620576_Lacbi2:1.03282567404441)r131949)97.0:0.7260708469898566,8814_Monbr:0.8925603158771847)95.0:0.5205505782687189,(((((((12739_Rhior3:0.19404655708055332,6632_Rhior3:0.0401350144722267)100.0:0.08794622680932418,14085_Mucci2:0.06831361131331463)90.0:0.056444341048595435,256829_Umbra1:0.0960133984614552)93.0:0.08950657878031…
Cluster17110.tree	(((57730_Picst3:0.3622973805020755,523_Debha1:0.6070934400830559)r293936,54641_Canalb1:0.44398036913832245)r293935,(((72_Sacce1:0.5437976137614293,2356_Cangl:0.4364203303308752)r293940,2297_Zygro1:0.2813154195133208)r293939,(4214_Klula1:0.47159775927592734,1330_Ashgo11:0.548231002229676)91.0:0.16114279520388777)100.0:0.6013124341247756)n401253;
Cluster1717.tree	((((4361_Thetr:0.879670952195717,7187_Enthi:0.9842137844516043)r236803,(7070_Polpo:0.273043654359119,8197_Dicdi:0.23955593368925734)97.0:0.2363604539411908)93.0:0.15144810378531914,((4760_Capow:0.5404318411987458,(((((14446_Caeel:1.00000050002909E-6,14445_Caeel:1.00000050002909E-6)100.0:0.676414093072075,((2485_Dmel:1.00000050002909E-6,2486_Dmel:1.00000050002909E-6)r236822,2484_Dmel:1.00000050002…
Cluster1723.tree	(((((2127_Malgl1:0.9183804944802327,1177463_Orpsp11:1.3113094711479605)100.0:0.9564393950375588,463_Thetr:0.25382013174643864)100.0:0.9503762522530815,((541_Monbr:0.4655812152443784,6264_Salro:0.4888189023548791)100.0:0.5654554799940654,((1435892_Catan2:0.3785231199159994,186_Rozal11:1.1868983534113993)100.0:0.382626038252073,((((12252_Batde5:0.28829029028986,6153_Spipu1:0.2773332075691522)100.0:…
Cluster1726.tree	(((((((7398_Salro:1.410719965456723,5133_Batde5:1.3047690747149967)99.0:0.9796557470441333,2136_Rozal11:0.9315465395372621)93.0:0.3680956066044019,9992_Ustma22:2.073252239967247)r237871,4045_Dicdi:2.132181243285095)93.0:0.2102698967063524,(((3872_Cioin:0.3451341720047616,1246_Cioin:0.4525793908088344)100.0:1.2097819006627344,4688_Spipu1:0.04614178856397157)99.0:0.5224745039923749,(((((((18013_All…
Cluster1727.tree	((((9120_Dicdi:0.16408354074463907,7410_Polpo:0.1799421790569922)100.0:0.4930765545406154,(5899_Sphar:0.3416745589467624,(3146_Salro:1.0138508671316435,((((((22957_Caeel:1.00000050002909E-6,22956_Caeel:1.00000050002909E-6)90.0:0.042389051684266384,22323_Caeel:0.16706639081325586)100.0:0.24188940278210203,27087_Caeel:0.4917815263811642)r238739,11003_Dmel:0.2970909646826138)r238738,2432_Cioin:0.373…
Cluster1735.tree	(((((((((((((13822_Sphar:2.3954821063066154,(3763_Aspfu1:0.030058182407832847,20134_Pench1:0.0011984992850717774)r239328)100.0:0.0706307061870763,1250_Hisca1:0.07588176971685073)100.0:0.07431876532151739,(((((492_Neucr2:0.007883754221680153,4734_Sorma:0.008589763608037477)100.0:0.06576254003050883,286376_Crypa2:0.10233795571209024)r239337,(121276_Trire2:0.05419719370909115,9303_Fusgr1:0.063678054…
Cluster1765.tree	(((1010_Thetr:0.7821752897968666,2986_Enthi:0.963764742667969)97.0:0.32743643418488705,(((5391_Sphar:0.5751485969152782,(5617_Monbr:0.5016240836948341,5918_Salro:0.45061667656645443)r240063)96.0:0.15977504837934597,(5830_Capow:0.49293689620040726,(((((9739_Caeel:1.00000050002909E-6,9740_Caeel:0.11158093150131478)100.0:0.4076860890161601,((11282_Dmel:1.00000050002909E-6,11286_Dmel:1.00000050002909…
Cluster17865.tree	((((4152_Sacce1:0.48146317803091904,4793_Cangl:0.7233531504267986)r293981,(2645_Klula1:0.726763352905425,4158_Ashgo11:0.8506810961075185)r293983)99.0:0.23055842143483624,3685_Zygro1:0.2732572610305275)100.0:0.18926339198966732,(1170_Sacce1:0.5473168429783358,1058_Cangl:0.740888268300562)r293976)n401449;
Cluster17902.tree	((4730_Dekbr2:1.00000050002909E-6,23523_Dekbr2:0.08250939279744972)r294033,(((1190_Sacce1:0.3654038101402804,1041_Cangl:0.42043035412786967)94.0:0.06605286705548946,3851_Zygro1:0.30908202955062447)92.0:0.08860770216467113,(2676_Klula1:0.43212853067016,4198_Ashgo11:0.4050331146343203)r294035)100.0:1.9296449828072213)n401660;
Cluster17934.tree	(438109_Ganpr1:1.7990500569431533,(146664_Dekbr2:0.4292293529175945,(((192_Sacce1:0.23529866710426486,1466_Cangl:0.3350902013050395)r294087,4797_Zygro1:0.3241231589043025)99.0:0.15312164716011545,(3038_Klula1:0.4206151805653064,746_Ashgo11:0.41729625604403)r294083)r294082)r294079)n401850;
Cluster1796.tree	(((((5203_Capow:0.5615100133219995,((8717_Monbr:0.6001387176359567,9185_Salro:0.46914103243624744)100.0:0.4557135893719628,(3083_Cioin:0.6601064469052175,(2863_Mnele:1.0909481606403426,4992_Mydma:0.5178605372602559)r240521)90.0:0.12332727988551764)r240517)99.0:0.11486216078430043,5418_Thetr:1.0766681439055887)r240510,(1832_Dicdi:0.2792253838873816,10867_Polpo:0.21660198726944865)100.0:0.654464911…
Cluster1804.tree	((((((16865_Rhior3:1.0705412577820275,(4836_Pench1:0.1255720044705151,1173053_CocheC53:0.4610091771443044)r241090)100.0:0.5278812620890398,(72482_Gloin1:0.6372828319706927,(((997_Debha1:0.4989330669965994,30020_Picst3:0.4715344114068002)94.0:0.1928646077292462,59863_Canalb1:0.6549160521039729)99.0:0.38583299435419033,3479_Tapde11:0.7340989632879172)r241062)r241056)r241055,5879_Dicdi:1.10592049199…
Cluster18240.tree	(((1557_Sacce1:0.5740236639505204,1171_Klula1:0.7351891268875553)99.0:0.2391765169588353,1305_Cangl:0.5830787383321657)95.0:0.08355848169335098,(((608_Sacce1:0.3301876885680892,332_Cangl:0.5068109682116171)r294149,4009_Zygro1:0.4533326494070073)r294148,3938_Ashgo11:1.065462095759554)r294147)n402084;
Cluster18371.tree	(((1831_Monbr:0.5647408993092817,2593_Zygro1:0.4112748088232068)100.0:0.28463892935302004,(1460_Sacce1:0.7995818917849356,(76_Klula1:0.7689632112221289,1956_Ashgo11:0.676738213930948)r294248)r294243)100.0:0.8297267675243897,(9284_Mnele:0.4301277403540752,1184310_Orpsp11:1.0348366963963296)r294207)n402298;
Cluster18401.tree	(6465_Coere1:0.7431394856424091,(((((11262_Picst3:0.28464806422927075,5785_Debha1:0.41560722405890693)r294432,57723_Canalb1:0.35139122735148476)97.0:0.3134379465876726,34612_Dekbr2:0.7614086874809773)99.0:0.5426857912114703,4678_Cangl:1.1040304901084896)94.0:0.4301991777755757,2937_Tapde11:0.9026197843377335)r294425)n402665;
Cluster1854.tree	((((((33508_Batde5:1.0041415586539963,27992_Batde5:0.882286812811027)r241747,(1182098_Orpsp11:0.8938024699002906,60457_Ganpr1:0.5782537874213993)r241749)r241745,(((87568_Conco1:1.526583117579666,18583_Coere1:0.6819680313069982)r241762,(138040_Morel2:0.17877073948244787,22385_Morel2:0.1894507900184771)99.0:0.2798681578225048)90.0:0.11953430751640394,((84260_Conco1:0.24904074870585902,77951_Conco1:…
Cluster18556.tree	((((3910_Fusgr1:0.10710967002821399,58628_Trire2:0.08518432557349268)99.0:0.15260826348912296,15469_Botci1:0.419824932034829)95.0:0.10746617266059098,1158021_CocheC53:0.32408170314336027)100.0:0.1623220915255247,((2568_Aspfu1:0.0520667087921223,74072_Pench1:0.1432227348970247)r294496,2991_Hisca1:0.18963477144326424)r294495)n402891;
Cluster18581.tree	((43037_Dekbr2:0.2770041087931359,(((1629_Sacce1:0.35247239419541593,4396_Cangl:0.37471763916525874)99.0:0.11961068575068066,1920_Zygro1:0.4553587863239764)95.0:0.07546398183955239,(1614_Klula1:0.37612256535813315,2942_Ashgo11:0.6790101725127339)r294549)100.0:0.4284312325953946)r294543,4367_Tapde11:0.795194658921761)n403094;
Cluster1903.tree	((((503_Enthi:0.002898130291499368,1473_Enthi:0.002894881513387067)100.0:0.43853989369248797,8000_Enthi:0.8992111364569849)97.0:0.3151949959167725,(((2391_Dicdi:0.15642713332735933,1839_Polpo:0.305226935990471)100.0:0.3582939527723587,3354_Thetr:0.5109176154598635)95.0:0.08044876870150253,((((22541_Caeel:1.00000050002909E-6,22542_Caeel:0.024641576707591425)99.0:0.4024941294144153,1191539_Orpsp11:…
Cluster1918.tree	((((1160_Capow:0.530595331650112,((5673_Monbr:0.46779257640737726,6905_Salro:1.0521320921999082)97.0:0.4738166484631269,((1667_Mnele:0.7288485997475607,16481_Dmel:0.6772280001797459)90.0:0.18732644875744842,(5155_Cioin:0.49364384152582275,19709_Mydma:0.7392625288301361)r243050)r243049)r243048)r243045,10129_Thetr:1.0399887887561146)r243043,(2595_Polpo:0.2861964188063364,2686_Dicdi:0.20537558951400…
Cluster192.tree	(((((((((((((2203_Enthi:1.00000050002909E-6,272_Enthi:1.00000050002909E-6)100.0:0.6080465718341327,(5793_Polpo:0.03088889997089307,8484_Dicdi:0.030346662972143036)100.0:0.17202522200737042)98.0:0.10899345015652798,(((((10537_Salro:0.16366153118516008,7459_Monbr:0.14118835314758643)100.0:0.17945149157965914,((((1718_Caeel:1.00000050002909E-6,1717_Caeel:1.00000050002909E-6)100.0:0.1073909107236502,…
Cluster1922.tree	((((((35984_Batde5:0.35854256616633473,5893_Spipu1:0.2541582801273182)r243617,1188647_Orpsp11:0.32763453716467694)95.0:0.14996136285703435,489927_Ganpr1:0.3418735440530018)r243606,((7182_Allma1:0.04177660669368596,13046_Allma1:0.06618226045224805)100.0:0.27406848842951365,56275_Catan2:0.6388974567635037)99.0:0.2708740849028626)r243604,(3105_Dicdi:0.558720982445836,2630_Polpo:0.5024510783150445)r2…
Cluster19310.tree	(19703_Dekbr2:0.6081408914404411,(((774_Sacce1:0.5081915839176512,(729_Cangl:0.9554010887021546,3705_Cangl:0.4419102537086134)95.0:0.21692690623671265)r294593,1725_Zygro1:1.525129615739869)r294592,(2747_Klula1:0.5969255665518428,418_Ashgo11:0.38010984052910796)r294594)r294591)n403296;
Cluster19440.tree	((535_Zygro1:0.965127847715693,(107_Klula1:0.7729116612866654,862_Ashgo11:0.8540299858393143)r294635)97.0:0.25477233008300587,((2614_Sacce1:0.6274181427933947,4401_Sacce1:0.6252140911724597)91.0:0.14279386792137355,(430_Cangl:0.8712252170342776,3675_Cangl:0.4972304343558409)r294629)r294628)n403487;
Cluster19805.tree	(18779_Dekbr2:0.7916061410374875,((((539_Sacce1:0.29524339299081864,3379_Sacce1:0.4877137555174352)r294680,2938_Cangl:0.3060569515216497)r294679,4907_Zygro1:0.33857834065061915)r294678,(3941_Klula1:0.7303679709367733,2350_Ashgo11:0.778728588205642)r294681)r294677)n403690;
Cluster19913.tree	((((3458_Cangl:0.7816851033448236,(1760_Klula1:0.322570714573052,141_Ashgo11:0.7433693728948987)r294723)92.0:0.12566116876624933,1339_Sacce1:0.5385760305787977)93.0:0.1688594124966841,1870_Zygro1:0.532987577946095)93.0:0.10294856682487429,(3015_Sacce1:0.6309865888558392,894_Cangl:0.7490212077112243)r294715)n403882;
Cluster200.tree	(((((((((((982_Capow:0.7120072346671965,(13073_Sphar:0.004167922297641742,13072_Sphar:1.00000050002909E-6)100.0:0.46848850221044147)r136589,(((4197_Monbr:0.22097255476116723,5372_Salro:0.31255440303986015)100.0:0.3047757443659572,(((((9540_Dmel:1.00000050002909E-6,9542_Dmel:1.00000050002909E-6)r136605,9539_Dmel:1.00000050002909E-6)r136604,9541_Dmel:1.00000050002909E-6)100.0:0.627592703034282,1720…
Cluster20021.tree	(((3316_Zygro1:0.37096620768523014,3866_Sacce1:0.5509206486444046)96.0:0.10344531608435174,(3335_Sacce1:0.5998097229718059,4193_Cangl:0.5350384761963275)r294788)100.0:0.27094349922574956,(4486_Klula1:0.30335161804534555,3308_Ashgo11:0.6947610422012519)r294785)n404108;
Cluster20042.tree	(7671_Dekbr2:1.3374077297452818,(((3931_Sacce1:0.5178721932701916,1758_Cangl:0.6107585002574977)r294825,4646_Zygro1:0.6043079250163559)r294824,(3360_Klula1:0.894025292588057,1988_Ashgo11:0.6470389547533563)90.0:0.14143461542595773)r294823)n404296;
Cluster20084.tree	(26954_Dekbr2:1.3553664557912313,(((3339_Sacce1:0.24658130825350288,4679_Zygro1:0.3316076199475663)93.0:0.07827320316680636,4189_Cangl:0.524014504237809)100.0:0.15926055064124248,(4490_Klula1:0.20593708500528807,3312_Ashgo11:0.45759882166382554)r294856)r294855)n404480;
Cluster20099.tree	((((5314_Sacce1:0.3529765585392309,1639_Sacce1:0.7007296139015932)r294898,3420_Cangl:0.40458963954873645)94.0:0.11368392646661911,46_Zygro1:0.2886484249424937)100.0:0.15402569118168433,(4079_Klula1:0.40494162347141466,2894_Ashgo11:0.3968067888456186)r294896)n404675;
Cluster20113.tree	((((66681_Picst3:0.39772716078915493,60220_Canalb1:0.46137203405022487)95.0:0.1276165245181671,3669_Debha1:0.4336620366130949)r294926,35378_Dekbr2:0.8955882738638341)100.0:0.6173732340522752,(1873_Klula1:0.43068088306102953,1734_Ashgo11:0.2347794624629985)r294924)n404853;
Cluster20136.tree	(((30322_Picst3:0.36849826775789657,5846_Debha1:0.5249935778740462)r294974,(59629_Canalb1:0.611564074209687,59887_Canalb1:0.9704205157033746)r294975)100.0:0.6743353197395063,(3653_Debha1:0.3619888456122068,56881_Canalb1:0.5252976256448302)r294970)n405053;
Cluster20174.tree	((((66647_Picst3:0.4044980279606858,1479_Debha1:0.4173145528583732)r295010,60119_Canalb1:0.38836560430415845)r295009,19821_Dekbr2:0.8717974496562556)100.0:0.9863306870523076,(5756_Debha1:0.6779894791043444,57261_Canalb1:0.25796314151590083)r295004)n405238;
Cluster20209.tree	(42942_Coere1:1.1283343051585881,(((4673_Zygro1:0.5592930748220314,4182_Cangl:0.491900090139836)93.0:0.13114908921479776,3345_Sacce1:0.4898761058702408)100.0:0.3338220340954383,(4496_Klula1:0.7433689584586257,3316_Ashgo11:0.3063577788040434)r295053)r295052)n405429;
Cluster2024.tree	(((324353_Crypa2:1.0300423643826335,161544_Stehi1:0.6547704594817906)94.0:0.3405042608068992,((((57575_Trire2:0.8634919345013342,(2599766_Schco3:0.598928837201577,1171405_Aurde31:0.6334692061629873)r244515)95.0:0.2040948578972687,((((8626_Aspfu1:0.24310305791309383,1270_Pench1:0.359545438532146)100.0:0.36592318482077735,(69931_CocheC53:0.16653391455443275,1106541_CocheC53:0.7565505674770115)99.0:…
Cluster2025.tree	(((((((2837_Capow:0.23826444123017476,15906_Sphar:0.526042371055845)r245466,(7791_Monbr:0.29725654893460474,5308_Salro:0.2899160838162624)100.0:0.20081419046021437)91.0:0.0630934369691259,((1510_Dicdi:0.1319777539547437,6253_Polpo:0.12492550647510568)100.0:0.5192939633660327,489_Thetr:0.8975202951587027)96.0:0.2065298051128353)95.0:0.10633337986438046,((((3006_Allma1:1.00000050002909E-6,6796_Allm…
Cluster20283.tree	(23857_Dekbr2:0.8193839671623462,(((2115_Sacce1:0.32213609667676546,2815_Cangl:0.5375427044672573)r295119,1046_Zygro1:0.41322320530001)97.0:0.0915502560575812,(4502_Ashgo11:0.4747379030633214,2821_Klula1:0.4011161904691496)97.0:0.08215342425765833)r295117)n405654;
Cluster20353.tree	(56321_Canalb1:0.6270160500134934,(((36_Sacce1:0.2276834911996785,5120_Cangl:0.19505087629770684)99.0:0.08514490613019084,2266_Zygro1:0.1876459492787539)98.0:0.09843417309655374,(1682_Klula1:0.18675092324442932,2142_Ashgo11:0.21494467104718995)95.0:0.08023488851112663)r295151)n405838;
Cluster20382.tree	((((4115_Cangl:0.4659643968221792,3798_Sacce1:0.3629960693195745)97.0:0.1252395870949389,3048_Zygro1:0.4927600726999883)95.0:0.1217366854379882,276_Sacce1:0.6242861250807277)r295183,(4970_Klula1:0.49815501556618474,4273_Ashgo11:0.730705799764116)100.0:0.22208352713859442)n406026;
Cluster2047.tree	(((((7848_Spipu1:0.18037328477707848,((2806_Schpo1:0.44163928587503104,79451_Coere1:0.6366811735130246)94.0:0.24954998929393227,(((((156293_Mucci2:0.1448151785957194,(2590_Rhior3:0.050203367848724464,5603_Rhior3:0.25281235813560093)93.0:0.08529630396907682)r246120,(94000_Phybl2:0.11057282956476501,107587_Phybl2:0.20823608085711123)r246121)r246119,222470_Umbra1:0.20810705412064995)99.0:0.205975120…
Cluster20483.tree	((((10961_Fusgr1:0.2884410449902956,119881_Trire2:0.2258279813303883)100.0:0.16643565392687404,(10111_Sorma:0.008000962144527063,2100_Neucr2:0.030345389781874933)100.0:0.30278347490080476)91.0:0.09877924855402531,12246_Botci1:0.2481133931038028)r295262,1168813_CocheC53:0.6209414412723965)n406408;
Cluster20650.tree	((((5103_Sacce1:0.20450545294120479,3337_Cangl:0.27481509710738317)100.0:0.11158870501703705,3960_Zygro1:0.30433322076310243)100.0:0.23380352040850655,(1221_Klula1:0.3720150346326087,3894_Ashgo11:0.354063525779229)90.0:0.07424498084476207)r295299,4591_Schpo1:1.0265251932304025)n406594;
Cluster2077.tree	((((3268_Polpo:0.15140408084857504,4810_Dicdi:0.2277268506092599)100.0:0.692525133076843,(6131_Thetr:1.0804751085352249,16467_Sphar:0.6408444765186024)97.0:0.30302287513299536)94.0:0.20649193841706703,(1168_Capow:0.7073027815912186,((9926_Salro:0.6296901820856138,1888_Monbr:0.7415458762669105)100.0:0.5955489015091335,(((23443_Dmel:0.708887765355242,6734_Caeel:1.0129408968866982)93.0:0.16059418108…
Cluster20826.tree	(59954_Dekbr2:0.6557861015983659,(((4103_Sacce1:0.42603595874553835,4555_Cangl:0.773948964982831)r295342,1352_Zygro1:0.5017019654339644)91.0:0.11745838956974516,(4693_Klula1:0.5934601893085728,4453_Ashgo11:0.7239497445130256)r295340)r295339)n406788;
Cluster209.tree	((2193_Sphar:3.5388240722573134,((((((((((4938_Sorma:0.010127009624197868,6692_Neucr2:0.013843898460828691)100.0:0.08239654063013443,79995_Crypa2:0.10850742052102857)r138623,(2840_Fusgr1:0.07108973398946257,55341_Trire2:0.07188697664703433)r138624)100.0:0.04718529588970465,15051_Botci1:0.08958194903846842)98.0:0.04215578267440992,((4977_Aspfu1:0.04817527706824905,33354_Pench1:0.08120803002060734)…
Cluster21008.tree	(182825_Gloin1:1.0014583749369288,(((3639_Sacce1:0.49262541661718706,749_Cangl:0.43216241536557515)r295382,1132_Zygro1:0.3605189034051242)r295381,(2615_Ashgo11:0.6693936563267926,610_Klula1:0.5849988244172799)93.0:0.24305543009509775)r295380)n406973;
Cluster2105.tree	(((665_Dicdi:0.20988414291273116,(2810_Polpo:0.30620304414277144,11314_Polpo:0.5067898017931651)r247838)100.0:0.4631680781760984,(((21300_Batde5:0.38673534569350687,570_Spipu1:0.3707040293793402)r247843,1174605_Orpsp11:0.8740735485292909)r247842,3187_Rozal11:0.6119550569303078)91.0:0.11047810765715724)92.0:0.07183578604120325,(((((32221_Sporo1:0.15569135251244864,4015_Rhoto1:0.15758682269737137)1…
Cluster21149.tree	(((((2492_Neucr2:1.000000500073206E-6,2493_Neucr2:1.000000500073206E-6)r295435,2496_Neucr2:1.000000500073206E-6)r295434,2494_Neucr2:1.0000005000176948E-6)r295433,2495_Neucr2:1.1881228677085298E-4)r295432,5145_Sorma:0.2594663836118321)n407187;
Cluster21158.tree	(((((7779_Sorma:0.07559592416842945,5947_Neucr2:0.06833826265635659)100.0:0.7528909105855649,5826_Fusgr1:0.32533599200543933)r295463,2639_Botci1:0.5224571198725901)r295462,1151550_CocheC53:1.0414458211134487)r295460,4774_Schpo1:1.6178779381122115)n407366;
Cluster2119.tree	((((((((((9130_Neucr2:0.017878655340423173,3566_Sorma:0.030432791290416577)100.0:0.0861693034730728,357763_Crypa2:0.12298831989533733)r248470,(9614_Fusgr1:0.1132618651432451,122743_Trire2:0.11263340697325998)r248471)97.0:0.0753804875069826,8993_Botci1:0.08751935046030661)r248468,((8079_Aspfu1:0.09066487177526926,83339_Pench1:0.09214327706639554)96.0:0.08729753142891619,7798_Hisca1:0.1526693420766…
Cluster21194.tree	(541_Pench1:0.9717860094387437,(((5652_Sacce1:0.27246634971193845,1338_Cangl:0.3299382134162695)r295527,1499_Zygro1:0.8234839638733341)r295526,(2564_Klula1:0.44220035620646375,1736_Ashgo11:0.37450912677849546)r295528)r295525)n407574;
Cluster21451.tree	(20457_Dekbr2:1.5252770115139906,(((90_Sacce1:0.25713017841731384,2725_Cangl:0.5615888992091682)r295576,212_Zygro1:0.4447321793310108)r295575,(2746_Ashgo11:0.5191905168971249,1304_Klula1:0.46247004310172707)99.0:0.17697092758082397)r295574)n407783;
Cluster2194.tree	(((((((8340_Capow:0.36864323134825006,5153_Sphar:0.6585338963518309)r249221,(6624_Salro:0.6781690589485412,((((9152_Dmel:1.00000050002909E-6,9153_Dmel:1.00000050002909E-6)100.0:0.33249957713302264,6479_Cioin:0.3785465760712619)94.0:0.11223149026869254,29896_Caeel:0.4725291229341328)r249226,11642_Mydma:0.3035964128985371)r249225)r249222)r249220,(((3305_Rozal11:0.39081796418444725,89674_Ganpr1:0.37…
Cluster220.tree	((((438533_Copci:0.3403181459675381,4546_Botci1:0.9104556316837621)90.0:0.2644001397199584,(((((2450_Hisca1:0.7203655979723763,(614152_Lenti61:0.5678953923455838,655891_Lenti61:0.31177187674481865)r140537)90.0:0.11277545729602209,((614154_Lenti61:0.5344096735792327,565763_Lenti61:0.215909430679001)93.0:0.25563951487157305,(1022222_CocheC53:0.8405481314734575,(12141_Ustma22:0.5011808072319622,(((6…
Cluster2215.tree	(((15364_Cioin:0.2832123803860302,4567_Polpo:2.54684354298758)93.0:0.6312749031830761,(8625_Monbr:0.8405415613824679,10514_Salro:0.7918600853171174)96.0:0.45729927282635985)92.0:0.1830749987979107,(((((6053_Salro:0.3892775006479942,843_Monbr:0.40652377862674977)94.0:0.2535466725069216,8802_Thetr:0.9903181735736939)98.0:0.2794413087487531,(((7367_Capow:0.7650534096669693,10197_Sphar:1.035667846781…
Cluster222.tree	(((((((78508_Pench1:0.1775099214606499,4872_Aspfu1:0.1542608612999398)100.0:0.17091082999477356,7199_Aspfu1:0.3338621094630299)91.0:0.06222385906886985,2327_Pench1:0.3893878801613762)100.0:0.24806218981217684,26593_Dmel:1.0501357310336827)97.0:0.18271028125880762,(((121272_Ganpr1:1.00000050002909E-6,24264_Coere1:0.11944304810338761)92.0:0.4169024485418087,(((1188526_Orpsp11:0.4497564436359267,606…
Cluster2228.tree	((6217_Capow:2.6371821632960475,((134684_Morel2:0.3976805508802817,280032_Morel2:0.17482360711204806)r250365,280024_Morel2:2.1542074587915767)r250364)93.0:0.8823649408103446,((((37128_Batde5:0.936697252392581,8795_Spipu1:0.4942177788347216)98.0:0.4559630392083735,(1182258_Orpsp11:1.5027030086451783,55239_Ganpr1:1.1144563634417894)92.0:0.3736454632617467)r250372,1515673_Catan2:1.2371578959777427)9…
Cluster223.tree	(((((((((((5049_Thetr:1.4134164790623984,2599_Thetr:1.000000501960585E-6)r144007,9116_Thetr:0.49097402658880185)r144006,5614_Thetr:0.5068575891601199)r144005,7577_Thetr:0.42435172927691056)r144004,4299_Enthi:0.5477640932980776)r144001,(((17610_Sphar:0.31453877921493145,((2627_Spipu1:0.05507454323127803,((((((((((69646_Conco1:0.4412257493820171,20985_Conco1:0.2873665249988768)r144032,20986_Conco1:…
Cluster2256.tree	((((((3124_Capow:0.4816428665479325,8508_Sphar:0.8211692042000344)r250902,((1280_Salro:0.5902971081604245,4155_Monbr:0.8700629433011222)92.0:0.16413475086411208,(((12671_Caeel:1.00000050002909E-6,12672_Caeel:1.00000050002909E-6)100.0:0.5142000308800768,229_Dmel:0.47717705400667065)98.0:0.16631205407016472,(2415_Mnele:0.7349576646449484,3026_Mydma:0.3966555698166239)r250907)r250904)r250903)95.0:0.…
Cluster22764.tree	((((4446_Rhoto1:0.5670112506034743,24930_Sporo1:0.5947356542870207)90.0:0.1966412886972741,9225_Pucgr2:0.919333330840818)100.0:0.8005222930896475,8411_Hisca1:0.7534736481028564)98.0:0.14691795516811695,(5752_Aspfu1:0.1945104422105255,82293_Pench1:0.24588466371299908)r295611)n407967;
Cluster2277.tree	((473_Capow:1.0224190210577988,((6733_Salro:0.3511513287398366,158_Monbr:0.9091433182140063)100.0:0.6739695188321069,(413_Cioin:0.8170950856830166,15735_Mydma:0.8241455325746981)r251454)r251453)96.0:0.3506689201859889,((((((18962_Batde5:0.2078228968888549,1200_Spipu1:0.18641443317518605)95.0:0.11313758789686816,(1186899_Orpsp11:0.6520917106604358,75251_Ganpr1:0.5946957183209647)93.0:0.18708543459…
Cluster2286.tree	(((3696_Sphar:1.5664888744031462,(90650_Coere1:0.5101560275404767,((((5392_Sacce1:0.26627423986640103,2785_Cangl:0.28322336430916834)96.0:0.09407069146934281,1514_Zygro1:0.28995081342282625)91.0:0.0626236882287055,(4156_Klula1:0.340610028280498,3045_Ashgo11:0.4100168493272242)r251985)100.0:0.3129809820277623,(((36619_Picst3:0.48746202845823006,2533_Debha1:0.29271707473950576)r251987,59111_Canalb1…
Cluster2297.tree	((((((2959_Capow:0.17997590248588988,11097_Sphar:0.4933027730426006)r252502,((7292_Monbr:0.4146984709342867,2998_Salro:0.2828107424923552)r252504,(((12789_Caeel:0.44786881082837565,(490_Dmel:1.00000050002909E-6,489_Dmel:1.00000050002909E-6)100.0:0.4282712487290533)r252507,12629_Cioin:0.4014975264142051)r252506,(4973_Mnele:0.34870175881950266,2130_Mydma:0.22568175910903296)r252508)r252505)r252503)…
Cluster23051.tree	(((3145_Zygro1:0.49112769716236737,6108_Sacce1:0.36643033391365454)96.0:0.13234740356233146,2124_Cangl:0.506225928990081)100.0:0.5146690039008629,(2502_Klula1:0.40894329005799257,3071_Ashgo11:0.527295731256641)r295690)n408205;
Cluster23236.tree	(((3998_Sacce1:0.4531872550817747,1007_Cangl:0.4510690912921999)r295723,(4359_Sacce1:0.45067190652745026,1150_Cangl:1.592975888601699)r295724)r295722,603_Zygro1:0.7637486392644246)n408387;
Cluster23306.tree	(((4025_Sacce1:0.5146567011500289,856_Cangl:0.8028443279379682)r295746,470_Zygro1:0.4969880652955712)100.0:0.3911854097342602,(3204_Klula1:0.37096317312840754,2098_Ashgo11:0.6975523421447859)r295744)n408559;
Cluster23348.tree	((((35192_Picst3:0.39606932628687835,2830_Debha1:0.5446138131140342)r295774,57646_Canalb1:0.7171596784340373)98.0:0.6941556760183548,35052_Dekbr2:0.3095914609924569)r295766,3858_Sacce1:1.0636321301372298)n408731;
Cluster234.tree	((((1187618_Orpsp11:1.3959259064578904,((344952_Gloin1:0.0699252119353626,1838314_Mellp23:1.6762141488388178)90.0:0.4544008515546639,67853_Gloin1:0.885999071280781)r145647)r145640,3847_Rozal11:0.5507897028649648)96.0:0.14980942798625774,((((((((((5856_Allma1:1.00000050002909E-6,18676_Allma1:0.0017532755309076487)100.0:0.20297687748678403,1004549_Catan2:0.2376958821590558)100.0:0.12196840007591192…
Cluster23461.tree	(((3933_Cangl:0.6072190854851188,5780_Sacce1:0.37204302809065276)100.0:0.15216246969791014,4225_Zygro1:0.3580453057382087)99.0:0.1995130512188803,(1416_Sacce1:0.28379988871062656,230_Cangl:0.7924335524956355)r295807)n408921;
Cluster23593.tree	(((613_Sacce1:0.2753950591657642,335_Cangl:0.5433413831805282)r295834,4002_Zygro1:0.4301466770246391)100.0:0.2696082802107417,(1179_Klula1:0.1811488861740107,3931_Ashgo11:0.46385663712494113)r295832)n409097;
Cluster2369.tree	((((((11763_Ustma22:0.3781593104725981,4172_Malgl1:0.3860742222745606)97.0:0.3586226350623475,6642_Mnele:0.9908756301861134)95.0:0.38616394535271337,(((1752_Capow:0.2432823370467453,12651_Sphar:0.36290047125722386)r254355,((1344_Monbr:0.2677299690650874,11551_Salro:0.21278205818091664)r254357,((18796_Caeel:0.6130648264425022,19569_Dmel:0.6788457211988576)r254360,2496_Mydma:0.6496296860963728)r254…
Cluster2379.tree	(((((((((8634_Dmel:0.6042684932096106,10618_Cioin:0.3274657066814224)r254845,(7423_Mnele:0.9858014227034508,(2106_Mydma:1.00000050002909E-6,19811_Mydma:1.00000050002909E-6)100.0:0.5566958007088904)r254848)92.0:0.11938891327714085,4562_Capow:0.7294335520934531)100.0:0.2306445623245156,10615_Salro:0.9547259703689764)r254835,((((((((1323_Neucr2:1.00000050002909E-6,1322_Neucr2:1.00000050002909E-6)96.…
Cluster23974.tree	(((6018_Sacce1:0.428117202969028,829_Cangl:0.48224282545504704)r295856,2259_Zygro1:0.40018187383369586)100.0:0.2709713140870405,(1690_Klula1:0.272622315462239,2135_Ashgo11:0.34027068130584454)r295854)n409269;
Cluster23976.tree	(((4857_Sacce1:0.5575154872670768,2468_Cangl:0.5725716000472844)r295877,3121_Zygro1:0.5172768546356316)r295876,(2428_Klula1:1.0203577490776374,3097_Ashgo11:0.41546064051663095)r295878)n409441;
Cluster2406.tree	(((((((766_Capow:0.35011142528518385,10011_Sphar:1.005924115026277)r255423,((8491_Monbr:0.644460318335594,520_Salro:0.5174575077708151)100.0:0.4813152935736675,24475_Caeel:1.1971532714784203)r255424)91.0:0.1952892939015021,((11652_Polpo:0.5001249055353042,4222_Dicdi:0.4743522029046386)100.0:0.6465550165034346,(3217_Dicdi:0.34176756689871296,1300_Polpo:0.4235205134578134)100.0:0.5758984018177552)9…
Cluster24082.tree	(((330_Sacce1:0.3957777478582011,1444_Cangl:1.2941338922107084)r295899,4582_Zygro1:0.9341327902948128)r295898,(3331_Klula1:0.5322256737175162,2701_Ashgo11:0.43690194863170617)r295900)n409613;
Cluster2415.tree	(((((5234_Capow:0.9719518036134523,12653_Sphar:0.4690744655167714)98.0:0.40809597575232376,((((((((47055_Picst3:0.25183805592540104,330_Debha1:0.35356514560126084)r256013,55735_Canalb1:0.40640982165216505)100.0:0.36920295549370785,7931_Dekbr2:0.6112075225279778)r256009,((3170_Zygro1:0.39583998325431563,(70_Klula1:0.4044843966117802,2963_Ashgo11:0.43098667233195853)r256023)97.0:0.1604445125482963,…
Cluster2423.tree	(((((((((15051_Sporo1:0.1514772881330602,5839_Rhoto1:0.09617979575364297)99.0:0.14718100315876237,((1772209_Mellp23:0.12918799260348449,664611_Croqu1:0.026524921950773404)r256658,11044_Pucgr2:0.07621777503323089)100.0:0.207614213047702)r256653,(((8382_Ustma22:0.1948248167754169,307_Malgl1:0.4091226137923632)92.0:0.12830960814613238,20635_Walse1:0.3559427387124266)r256655,((26022_Treme1:0.10294782…
Cluster24398.tree	(((5562_Sacce1:0.35101507158330547,2877_Cangl:0.4480737367900148)r295922,820_Zygro1:0.5800837484388851)100.0:0.3634347453540109,(3561_Klula1:0.47264362808867305,2550_Ashgo11:0.3678505764137226)r295920)n409785;
Cluster24457.tree	(((4743_Sacce1:0.3414128717825457,1551_Cangl:0.3330083142371304)r295944,2858_Zygro1:0.3665569280211953)97.0:0.35739815324592816,(4987_Klula1:1.0564120820811014,1907_Ashgo11:0.3672564943354222)r295942)n409957;
Cluster24574.tree	(((981_Sacce1:0.549345184368049,3558_Cangl:0.5145285965284457)r295966,788_Zygro1:0.6365951671584902)99.0:0.20594679470771918,(4932_Klula1:0.3015918575113288,2435_Ashgo11:0.5854604872819956)r295964)n410129;
Cluster2471.tree	((((((((((17758_Allma1:0.014132685579710223,15292_Allma1:7.933536576458111E-4)100.0:0.2667798049420889,1430216_Catan2:0.8683957946778383)100.0:0.28377769259735774,4185_Tapde11:1.3328268142838107)99.0:0.24810044047824448,(((((2275_Sorma:0.02679528162069038,2776_Neucr2:0.009765185537701181)100.0:0.1990424347292023,97457_Crypa2:0.20961223227548695)r257471,(102813_Trire2:0.15700177013585342,5994_Fusg…
Cluster2479.tree	((((34418_Coere1:0.02477121681277494,1391273_Catan2:2.2119111069023285)93.0:0.4934847221097579,(81394_Mucci2:0.07700201688829887,(6416_Rhior3:0.2912566976762857,11969_Rhior3:0.12288145356019763)r258220)r258219)90.0:0.1330997052474134,((1184372_Orpsp11:0.7979714200680987,1181039_Orpsp11:1.6154193202016618)99.0:1.4616270696775848,((44285_Conco1:0.037638474698986034,14250_Conco1:0.1975542915212037)1…
Cluster2482.tree	((((78456_Conco1:1.3344161915055377,31814_Coere1:1.0128425610528045)r258729,3040_Malgl1:0.7218936867269942)r258728,1429239_Catan2:1.2961260779331178)96.0:0.24496942455232792,((((14250_Pucgr2:0.824370668817056,15209_Conco1:1.4833154175017809)100.0:0.6146540360997949,(((11392_Sporo1:0.14796989455151532,6953_Rhoto1:0.17885465163776443)r258761,1743981_Mellp23:0.7432060626272887)100.0:0.32989290619358…
Cluster25.tree	(((((1192817_Orpsp11:1.00000050002909E-6,1176497_Orpsp11:1.00000050002909E-6)100.0:0.3112684582700771,((((((((7511_Capow:0.3402066219072257,2905_Sphar:0.2497978073904588)r2851729,(5078_Capow:0.12100445154047368,8935_Sphar:0.39513449939282397)r2851730)r2851728,((3953_Monbr:0.2528462406773907,9657_Salro:0.2306872437556514)92.0:0.0697083395460118,(((((((2605_Caeel:0.009548514600275256,2608_Caeel:1.0…
Cluster25207.tree	(((2522_Sacce1:0.35883420718990955,990_Cangl:0.4629243958612511)r295987,4346_Zygro1:0.45315288897502143)r295986,(1617_Klula1:0.5911957745703897,3328_Ashgo11:0.41694225097757803)100.0:0.26496075080480513)n410301;
Cluster25320.tree	(((1773_Cangl:0.4959564523230456,2168_Zygro1:0.609778303262897)96.0:0.18259200514451945,1672_Sacce1:0.5981625268097083)98.0:0.2175103189165794,(4052_Klula1:0.6779469551225388,1526_Ashgo11:0.34919536739881574)r296007)n410472;
Cluster25585.tree	(((4708_Sacce1:0.3409817534852858,1521_Cangl:0.5634417023727519)r296041,3282_Zygro1:0.3486506562067346)100.0:0.4872370160903299,(1664_Klula1:0.33735344280479374,677_Ashgo11:0.6527883720885502)r296039)n410654;
Cluster25812.tree	(((2991_Ashgo11:0.7250866647317394,1692_Klula1:0.6976629761872888)91.0:0.2290587635534187,987_Zygro1:0.8100079219612122)100.0:0.5159401043953832,(5759_Sacce1:0.2905738084023729,1857_Cangl:0.3889202771426027)r296063)n410826;
Cluster25820.tree	(((2205_Sacce1:0.3844924190211633,3822_Cangl:0.6225597454556343)r296099,3378_Zygro1:0.4741781894408715)100.0:0.2666831338330033,(4951_Klula1:0.3184540025965037,3741_Ashgo11:0.5680958346349168)r296097)n411012;
Cluster2603.tree	(((3566_Capow:0.6716798707241926,6047_Salro:0.9234126492030219)100.0:0.8803123247272956,((((((11333_Coere1:1.0637298225262666,172854_Gloin1:0.5776884990990062)r259302,6209_Rozal11:0.6543558986965655)92.0:0.18384677257421356,(12383_Conco1:0.6110029414916749,761272_Morel2:0.36977714617009383)r259287)94.0:0.11166222599614017,(((1174288_Orpsp11:1.00000050002909E-6,1188564_Orpsp11:1.00000050002909E-6)…
Cluster26734.tree	(((2108_Sacce1:0.38675715142410116,2821_Cangl:0.47012378620409445)r296121,4659_Zygro1:0.5940317834777007)97.0:0.2556612935387786,(3229_Klula1:0.7708733332634946,4493_Ashgo11:0.4161070860657355)r296119)n411184;
Cluster26831.tree	(((5678_Sacce1:0.4679289658973796,2438_Cangl:0.7637205638603375)94.0:0.20004251357053338,4706_Zygro1:0.8357673486257029)100.0:0.4206653490616747,(3516_Klula1:0.3317034337699898,2302_Ashgo11:0.7669944986866654)r296141)n411356;
Cluster27.tree	(((((((((((((5401_Capow:0.11791797542559286,14561_Sphar:0.21947831826061465)r41262,((((342_Caeel:0.10709859696388113,((22717_Dmel:1.00000050002909E-6,22715_Dmel:1.00000050002909E-6)r41268,22716_Dmel:1.00000050002909E-6)99.0:0.08918860584181887)r41266,10345_Cioin:0.11906233405716556)93.0:0.05995488709914969,(11152_Mnele:0.192771201510684,2766_Mydma:0.0995702364955918)r41264)92.0:0.0503816617193584…
Cluster2710.tree	(((((13319_Sphar:0.7755168650900635,((((((((7757_Sorma:0.026365642145773863,5923_Neucr2:1.00000050002909E-6)100.0:0.09631882161988688,253783_Crypa2:0.15441679693928892)r260528,(7154_Fusgr1:0.11202116117140237,30455_Trire2:0.07568459436704957)r260529)100.0:0.12678540797014942,13349_Botci1:0.11834486843155866)92.0:0.047414161648899875,1223381_CocheC53:0.24542332664397631)93.0:0.0864878806155735,((2…
Cluster2732.tree	((13762_Mnele:0.9592752609393199,((((1188800_Orpsp11:0.023404213944332085,1178923_Orpsp11:1.00000050002909E-6)100.0:0.7266972263144591,147274_Ganpr1:0.975655134861673)r261079,(((((((70552_Mellp23:0.021837824585096244,((352608_Croqu1:0.3821959877711783,36870_Croqu1:1.00000050002909E-6)93.0:0.03860352511399678,352637_Croqu1:0.24939577790549858)r261096)r261095,9999_Pucgr2:0.06059558413206672)100.0:0…
Cluster275.tree	((((((((1479526_Catan2:0.197251673336699,(1725_Allma1:2.366687125873774,((4295_Allma1:0.045321020188690164,8719_Allma1:0.0052812767139466844)100.0:0.24045654508424266,(7838_Allma1:0.04027556919166274,1724_Allma1:0.02998656740717621)100.0:0.1975278100185467)97.0:0.06817715023876612)r151974)100.0:0.3204727554398779,((46994_Coere1:0.3085954554193372,19627_Conco1:0.28815030942328373)99.0:0.0709892623…
Cluster2763.tree	((((((86175_Batde5:1.0219403333351083,5821_Spipu1:0.4756008433452399)r261528,88354_Ganpr1:0.41597673261240337)r261527,(78530_Conco1:1.2433247889443748,80207_Coere1:0.7617697411987797)r261532)r261526,((3939_Allma1:1.00000050002909E-6,5125_Allma1:0.013858489749443465)99.0:0.23703927312855116,46790_Catan2:0.2918642791592431)99.0:0.22436183911491478)r261525,801_Rozal11:0.9167147181395539)99.0:0.21069…
Cluster277.tree	((((((8389_Dicdi:0.15054246586484935,6961_Polpo:0.07670878613191201)100.0:0.20004468216510016,1004_Capow:0.20968050424144505)94.0:0.10377978907803823,10633_Salro:0.5192216267882955)96.0:0.129045157989033,9299_Thetr:0.5518257472671139)100.0:0.27601162517304517,(((1233_Capow:0.485994775726098,(7544_Sphar:0.2168546327943559,6138_Sphar:0.2324973087315945)100.0:0.507972450066248)r153358,(236654_Umbra1…
Cluster27701.tree	((82259_Picst3:0.194423205957024,367_Debha1:0.25375740241797773)r296159,(57369_Canalb1:1.0000004999621837E-6,57368_Canalb1:1.000000500073206E-6)r296160)n411524;
Cluster2771.tree	((13172_Sphar:0.44198485708874896,(((((7566_Coere1:0.5813681619854844,331530_Ganpr1:0.5198848685801389)96.0:0.22394394181418278,((36601_Batde5:0.34262799526624993,5042_Spipu1:0.3064447957746572)r261934,(72695_Conco1:0.7735513415817132,(((((11485_Rhior3:0.23477216737067155,157531_Mucci2:0.1547716366327268)97.0:0.10023754058994823,156048_Mucci2:0.2821724887354581)r261945,183793_Phybl2:0.17717928132…
Cluster27838.tree	((3366_Zygro1:0.4515942314164347,4268_Klula1:0.6183183106449359)97.0:0.42802770686358793,(2196_Sacce1:0.31630549574672684,1270_Ashgo11:0.6320034203085434)r296176)n411689;
Cluster2795.tree	(((12487_Dicdi:0.2956816171970778,8986_Polpo:0.2289815808593138)91.0:0.255657136356187,2366_Enthi:1.969187523605111)97.0:0.30594565145853186,((4445_Capow:0.6114482767308587,14324_Sphar:0.8360789653872036)r262332,((((5729_Spipu1:0.26755331769537977,8123_Batde5:0.3865593669242584)98.0:0.15853523088798907,((1176451_Orpsp11:1.00000050002909E-6,1185130_Orpsp11:1.00000050002909E-6)100.0:0.5377186212810…
Cluster28159.tree	(((34444_Picst3:0.3265398096184424,2332_Debha1:0.4939339484967024)r296231,60377_Canalb1:0.10981042235741627)r296230,1313904_Catan2:1.5289714220016228)n411879;
Cluster2830.tree	((((2067_Pucgr2:1.6337632183054192,(9547_Dicdi:0.25372995592992603,11258_Polpo:0.3374899131973342)r262836)93.0:0.401889680812343,17348_Sphar:1.2102880687312605)100.0:0.8176716795240052,(((79304_Coere1:0.4990824126526849,1321_Schpo1:0.40063354065142864)r262841,5263_Rozal11:1.8928160413600665)90.0:0.11190842992919706,(544_Spipu1:0.5568546656172801,(((((((16109_Rhior3:0.11930963723547729,186110_Mucc…
Cluster2840.tree	(((7502_Polpo:0.3854437388863694,707_Dicdi:0.34337413025160396)100.0:0.6232102092026706,((((5619_Enthi:0.1617626155613826,4588_Sphar:0.5597306741991066)99.0:0.7174341608650436,(1336_Sphar:0.6828349342128125,14171_Conco1:0.2783756524107004)r263484)97.0:0.4482369745373698,((10754_Conco1:0.8542837291966584,5679_Rozal11:0.5338437852898223)97.0:0.20525974676945757,(((((87999_Batde5:0.36623991710107523…
Cluster2858.tree	(((((79865_Conco1:0.2863618567665248,831_Thetr:0.7346866798234712)93.0:0.282963650410014,(((54789_Canalb1:0.08700087981308362,4812_Debha1:0.18808198174113544)94.0:0.2004087575326539,113775_Dekbr2:0.5293678174236526)r264053,(((5923_Sacce1:0.21407206952566005,620_Cangl:0.16559722976257776)r264056,3759_Zygro1:0.16165086907889128)r264055,(1527_Klula1:0.2696221465781109,69_Ashgo11:0.36363567723815887)…
Cluster2870.tree	((((((((6574_Capow:0.841255819539423,(6126_Salro:1.3755899946279644,(((6733_Caeel:1.4198540051890196,25485_Dmel:0.8202381960975901)r264626,17631_Mydma:0.9851224075964775)90.0:0.12103544346856769,(6957_Cioin:0.6867234905041774,13008_Mnele:1.058693904639577)r264619)99.0:0.3087343161168628)r264615)100.0:0.3853192892680939,18286_Sphar:1.107449889706291)r264607,((1190918_Orpsp11:1.0485478602525122,472…
Cluster2900.tree	(394_Spipu1:0.540143765289018,(((239836_Umbra1:0.16086458783824453,110270_Mellp23:0.8839978649964254)100.0:1.2675323904392561,((83790_Coere1:1.3571626700783286,37730_Coere1:1.0819522052145423)94.0:0.48703476857296857,(((349194_Gloin1:0.7079800710394372,156996_Mucci2:1.1231490701157734)90.0:0.3839706917563643,((((((16215_Rhior3:0.04304073918739564,15611_Rhior3:0.11902843901880929)95.0:0.1007378988…
Cluster2910.tree	(((12089_Sphar:0.5715310417319954,106_Rozal11:2.642578742943781)95.0:1.0248933979667605,(12090_Sphar:1.0785561697468466,21781_Caeel:1.0744162977508185)r265601)96.0:0.22715437032401176,((7388_Capow:1.1629227219283367,(((3341_Salro:1.231189207160917,4350_Monbr:0.5798848162088955)100.0:0.9332411843141767,3352_Salro:1.0740627666181422)100.0:0.6650697716864432,((24427_Dmel:0.8194642162281485,6484_Cioi…
Cluster2915.tree	(((((3511_Spipu1:0.8714712709236024,164976_Ganpr1:1.181317877571625)99.0:0.806539857186036,109241_Mucci2:1.120020364062747)94.0:0.3473274496944402,37074_Coere1:0.8335224622732719)97.0:0.3874095210555962,((78257_Conco1:0.9352620517503116,((139586_Morel2:0.4356286853771898,139361_Morel2:0.13160463554877)95.0:0.09034811557904782,345968_Gloin1:0.35391242460673217)r266089)92.0:0.11639867042931036,((((…
Cluster293.tree	((((34913_Conco1:0.5230552721446801,44023_Coere1:0.41104012021488884)r155006,((244318_Umbra1:0.27279354537519124,229513_Umbra1:0.262452325270187)99.0:0.1721926805282127,((((((2908_Schpo1:4.848347314582123,((68668_Walse1:0.12759255273506526,62379_Walse1:0.0903720615952271)100.0:0.2536108392228165,33453_Walse1:1.00000050002909E-6)r155054)100.0:0.14273185293513335,44677_Walse1:0.29261517968946843)99…
Cluster2935.tree	(((((904_Capow:0.11540369435097304,((((87361_Batde5:0.13220277771896208,2184_Spipu1:0.014690059838446503)r266556,((1190163_Orpsp11:1.00000050002909E-6,1187271_Orpsp11:1.00000050002909E-6)100.0:0.15462208113877637,119150_Ganpr1:0.14897078376133419)r266557)r266555,(58255_Conco1:0.06937550228119722,(((85840_Phybl2:0.3331866874847728,71350_Mucci2:0.2612280095018792)100.0:0.24011188660306088,(171992_M…
Cluster2972.tree	((((((36503_Batde5:0.3214644203951588,4750_Spipu1:0.22627910546185578)99.0:0.2415217627917702,(1174418_Orpsp11:0.4536465480975126,96917_Ganpr1:0.5446608375857684)r267184)r267183,((17879_Conco1:0.7519545241361207,81588_Coere1:0.7666916136185371)r267186,((((3754_Rhior3:0.08949635634361487,171372_Mucci2:0.05772212075208271)97.0:0.0806019798562481,133256_Phybl2:0.198985218787907)93.0:0.08569623125429…
Cluster30051.tree	(((1186010_Orpsp11:1.00000050002909E-6,1187208_Orpsp11:1.00000050002909E-6)99.0:1.0945603844197105,1181732_Orpsp11:3.0928509877938315)r296292,2556_Schpo1:0.42579056108055413)n412098;
Cluster30257.tree	(((43303_Picst3:0.21737684843918376,2106_Debha1:0.19693582062578646)r296348,55598_Canalb1:0.33261471869775044)r296347,43502_Dekbr2:1.3374990054108442)n412304;
Cluster3044.tree	(((((9549_Salro:0.4480864004361584,8677_Sphar:0.5923658563014124)94.0:0.1641342459106804,((5171_Rozal11:0.37508764335752365,1176200_Orpsp11:0.382087263571992)94.0:0.2953029156752109,((((172246_Ganpr1:0.4323078841038398,155256_Mucci2:0.3570726405811173)96.0:0.310382340095765,(27827_Batde5:0.3371640884952011,2232_Spipu1:0.30338336650566144)r267649)93.0:0.07670654018010653,((149600_Gloin1:0.45624670…
Cluster3050.tree	((((1021_Sphar:1.0031150471490509,(2357_Salro:0.9450799456966702,8609_Mydma:1.766840223151304)r268237)r268234,(((((((22794_Batde5:0.3737289882429488,6126_Spipu1:0.18247365165030688)r268269,(507376_Ganpr1:9.301364365570076E-4,30570_Ganpr1:0.028191131960166232)100.0:0.4798295555403669)90.0:0.10673150932775478,1176017_Orpsp11:0.5734228098240106)96.0:0.19179547442698694,33444_Morel2:0.613541778540461…
Cluster3074.tree	((((((374_Malgl1:0.7267365821235308,11563_Ustma22:0.5443749053277883)100.0:0.561474190211557,((1754_Capow:0.8699993786549715,1181167_Orpsp11:1.1215739960193332)99.0:0.33058869847343086,((5832_Polpo:0.3373518306432913,9636_Dicdi:0.35893322880701883)100.0:0.6581980868167807,8047_Thetr:0.9635880218287357)98.0:0.17125095259880954)99.0:0.20488912490431122)95.0:0.11415344118630191,(((((((159750_Mucci2:…
Cluster3097.tree	(((17576_Sphar:0.670829640628253,(13797_Cioin:0.49066455000833264,15060_Mnele:0.2876996590128858)94.0:0.283230454680884)r3442168,9805_Dicdi:0.6092468098710183)93.0:0.13505455355652418,(((((((4019_Spipu1:1.00000050002909E-6,4020_Spipu1:1.00000050002909E-6)100.0:0.3833779109687058,89413_Batde5:0.4951512366092533)96.0:0.08884578205929598,((1184343_Orpsp11:1.00000050002909E-6,1183321_Orpsp11:1.000000…
Cluster3167.tree	(((10654_Sphar:0.9042601468300479,8492_Monbr:1.2319976726524526)93.0:0.29395400330196275,6985_Capow:0.9437561705520645)97.0:0.3832921063150494,((((406_Spipu1:0.36034795377556234,88866_Batde5:0.4923313594781344)100.0:0.20181373783174453,54516_Ganpr1:0.5060496199042439)100.0:0.19215779616212553,(((((((((((4217_Sorma:0.02320103279903844,5650_Neucr2:0.021214909469008603)100.0:0.1497475811234782,41223…
Cluster3228.tree	(((((((597_Sacce1:0.35896706091738756,2157_Cangl:0.6018282650731624)r269743,(1564_Sacce1:0.46237645518312465,324_Cangl:0.5442724366586501)r269744)r269742,4020_Zygro1:0.38991407680606543)r269741,(3948_Ashgo11:0.4606288115857476,1161_Klula1:0.3900833521877418)97.0:0.11501157635253383)97.0:0.14823177605289337,((((8148_Coere1:0.666496798360386,3211_Capow:0.9296570934172371)93.0:0.21308833534168314,66…
Cluster325.tree	((((((((((2960_Salro:1.00000050002909E-6,2959_Salro:0.0972315869956765)r158662,3423_Thetr:1.5871057324887545)99.0:0.3101383435227692,7271_Monbr:0.44826090603681684)100.0:0.22449011386686837,((15364_Sphar:0.47124151381437335,3039_Capow:0.40148042289490915)96.0:0.0867150572356218,(((6737_Caeel:0.593615330606162,((29133_Dmel:1.00000050002909E-6,29134_Dmel:1.00000050002909E-6)r158668,29135_Dmel:1.000…
Cluster3306.tree	(((((9413_Spipu1:0.2699246689603579,5248_Spipu1:0.2750716559012411)94.0:0.18342033341385205,36590_Batde5:0.5428443798765755)90.0:0.23085923317250065,27105_Ganpr1:1.1446511970611393)r270286,((86184_Conco1:0.8496218707613552,81052_Coere1:0.938066587033531)r270291,(((((155502_Mucci2:0.12386882971392271,15657_Rhior3:0.17986296888082776)97.0:0.17316457982904798,157373_Mucci2:0.38064024284882797)93.0:0…
Cluster334.tree	(((((((7432_Enthi:0.7671084580079113,2827_Enthi:0.6813054591157262)r159837,1583_Enthi:0.3818067128744493)100.0:0.3265379675035212,((2816_Dicdi:0.0368005654475338,11623_Dicdi:0.2356237051477995)r159839,7220_Polpo:0.152020612008915)100.0:0.3751062059446598)90.0:0.13644373106446464,(((((11803_Dmel:1.00000050002909E-6,11802_Dmel:1.00000050002909E-6)100.0:0.8352661923591466,68888_Ganpr1:0.881335446390…
Cluster336.tree	(((((2783_Salro:0.9494432624482065,2630_Thetr:0.5816515182334208)r161535,((((8021_Enthi:0.21732177922571363,7254_Enthi:0.2880206696475743)98.0:0.1333681367302616,(6527_Enthi:0.3207474450743002,1586_Enthi:0.24539946549882571)94.0:0.10575234896064864)r161546,3866_Enthi:0.351870558669003)r161545,7247_Enthi:1.5702975095060667)r161544)97.0:0.2466162151297418,((13562_Sphar:0.44651250494775735,1109_Thet…
Cluster3398.tree	((((34464_Batde5:0.23125919849749915,4056_Spipu1:0.17923173775936543)100.0:0.32806611034206706,(((((18671_Phybl2:0.14281092338461862,257062_Umbra1:0.054372390130443184)92.0:0.035971865623357926,((((2482_Rhior3:0.0733454679355121,4036_Rhior3:0.06402828013558687)92.0:0.025892552550242233,170604_Mucci2:0.04420503386743961)97.0:0.042227790780049804,132644_Phybl2:0.07604484066829997)100.0:0.0685952830…
Cluster342.tree	((((726_Dicdi:0.2638447602740421,3108_Polpo:0.11253594092164058)100.0:0.46122781242334854,(2477_Salro:0.5941740617846091,5985_Capow:0.3635669166289938)100.0:0.6351307156555208)97.0:0.284247203592666,(((((2154_Capow:0.41855529222933935,5410_Sphar:0.8400380331998054)r162780,(((8989_Salro:0.20832560180215967,366_Monbr:0.234734504833437)95.0:0.13609031135837546,((((6749_Caeel:0.22544781815856213,(155…
Cluster343.tree	((((((4901_Spipu1:0.3717463841042358,2474_Capow:0.3271860015290387)98.0:0.20626323688332418,9898_Thetr:0.2212761576382568)r164062,((1188_Dicdi:0.02273771779857447,9637_Polpo:0.02090832402660307)99.0:0.08123198333271661,(732_Dicdi:0.10425260802428354,8611_Polpo:0.05256623367228488)100.0:0.24341181053426034)r164064)99.0:0.13092424829250812,((((6408_Capow:0.09286605415671788,15851_Sphar:0.0950711737…
Cluster3461.tree	(((((32120_Picst3:0.2728100378463879,56515_Canalb1:0.3433618437303263)97.0:0.11197807049682794,3920_Debha1:0.32874425352322373)99.0:0.13607104162646044,(51298_Dekbr2:0.4017495277174015,((3258_Klula1:0.2543432465615859,162_Cangl:0.25609910112977297)96.0:0.09144363767798647,((2541_Sacce1:0.16748332990704895,1127_Cangl:0.3080632426847338)r271676,4446_Zygro1:0.35336861646307355)r271675)r271673)94.0:0…
Cluster3476.tree	((((3129_Thetr:1.5927829553706774,11485_Salro:0.9611910208394487)90.0:0.1480678523483412,((((((1740_Spipu1:1.00000050002909E-6,40610_Coere1:1.00000050002909E-6)91.0:0.5260001921557964,((23083_Batde5:0.3698434154817796,1739_Spipu1:0.30318560142200984)r3823300,1184805_Orpsp11:0.8685388353883646)100.0:0.19711215763768183)100.0:0.12025506402895723,(58172_Ganpr1:0.9877576337040281,(11562_Conco1:0.0366…
Cluster3480.tree	(((10735_Coere1:0.6087232727893856,64620_Coere1:0.6374320452106281)96.0:0.19414513175760764,165655_Conco1:0.64278181361096)100.0:0.4340475551398935,(((374255_Morel2:0.6298715370820687,((((((1092335_CocheC53:0.2545410854138369,5941_Botci1:0.484115691486895)91.0:0.1618599956752975,(((392_Aspfu1:0.1800947152366226,36591_Pench1:0.23859138114765138)100.0:0.11829947713519291,8057_Hisca1:0.3277632584560…
Cluster3488.tree	(((((((27560_Batde5:0.6717939828877736,9341_Spipu1:0.5075283795339189)r272648,(79323_Coere1:0.5340634559018906,(((((30250_Mucci2:0.08418996320496222,8176_Rhior3:0.11519001934748789)94.0:0.12666954177759002,(151538_Phybl2:0.18998000066836068,66026_Phybl2:0.2447711237824862)96.0:0.13170162761013463)97.0:0.11899595237925319,254844_Umbra1:0.17956234654406572)93.0:0.1102029227740882,(133989_Morel2:0.4…
Cluster35.tree	(((((((((170832_Phybl2:0.2868730647844276,70458_Phybl2:0.5894901360549414)r47572,231495_Umbra1:0.30179962069754446)92.0:0.1126996235251064,3843_Spipu1:0.47710689060818395)93.0:0.16594242402368542,1186217_Orpsp11:0.5865951893997131)94.0:0.1567008424542403,((((19180_Dmel:1.00000050002909E-6,19179_Dmel:1.00000050002909E-6)100.0:0.6155976547109573,12016_Cioin:0.5888239403441153)r47582,341_Mydma:0.605…
Cluster359.tree	((((((((4926_Mydma:0.73101191183838,(55_Dicdi:0.09907032923286414,11917_Polpo:0.11001535744584687)r165519)99.0:0.09356006015265753,((((11471_Sphar:0.11561685486257102,6964_Sphar:0.34006855026272387)r165483,(((((19485_Dmel:1.00000050002909E-6,19486_Dmel:1.00000050002909E-6)r165522,19484_Dmel:1.00000050002909E-6)r165521,19487_Dmel:1.00000050002909E-6)100.0:0.16077961402802382,(3755_Cioin:0.21042181…
Cluster360.tree	(((((((5155_Sphar:0.8483889435478623,((4642_Enthi:0.663146329197074,6539_Enthi:0.7914324239170325)r166935,4091_Enthi:0.7365197450196896)r166934)99.0:0.3013814371932962,324_Schpo1:1.2211458061699847)99.0:0.36752088264458305,((1274_Mydma:1.00000050002909E-6,19336_Mydma:0.0023373956400303806)100.0:0.5050470426251659,20067_Dmel:0.611736467933733)99.0:0.23318977859182605)91.0:0.09707032514875515,((110…
Cluster3602.tree	((((2784_CryneH991:0.16117303064684635,41534_Treme1:0.18587423102784875)100.0:0.20788783056221818,(((((493161_Lenti61:0.16550179133369639,((143093_Stehi1:0.08677691675845416,52298_Stehi1:0.004766748651579077)r273084,163456_Stehi1:0.22298772638879394)100.0:0.13700174112286018)r273079,(161580_Plicr1:0.14737198243300767,((2605122_Schco3:0.13233016552602772,2632934_Schco3:0.303193841474422)100.0:0.05…
Cluster361.tree	(7884_Monbr:1.6720133017273948,((((((((2665_Spipu1:0.30450633754212264,5896_Spipu1:0.3938931060449189)r168411,(((((1189007_Orpsp11:1.0000005001842283E-6,1179435_Orpsp11:1.0000005001842283E-6)r168416,1178159_Orpsp11:0.6387453388252564)r168415,1185755_Orpsp11:0.2398764895582124)r168414,1177634_Orpsp11:0.4916128797874544)r168413,108958_Ganpr1:0.19030896000130326)r168412)r168408,((11139_Batde5:1.0345…
Cluster3665.tree	((((17744_Sphar:0.1561277255316916,17743_Sphar:1.176551102474278)98.0:1.1330197437792473,4061_Pucgr2:1.433330562516988)r273427,9431_Polpo:1.1100173417838552)90.0:0.3022308788509465,((((6954_Allma1:1.7637858221300315,7015_Capow:0.8013410140318307)99.0:3.4853853066738996,6064_Capow:0.3731948206837119)95.0:2.280131627155297,(5136_Salro:0.9571957158635852,((((((5674_Allma1:0.08070525257775626,18487_A…
Cluster368.tree	(((((120028_Morel2:0.07585113168610948,12616_Morel2:0.053478430479815674)100.0:0.39050343131815785,((((((1174053_Orpsp11:1.2057480392802962,(43134_Conco1:0.4557378082279791,90709_Coere1:1.1560269384455535)r169583)r169577,1391867_Catan2:0.5708597021710442)100.0:0.2715092470999595,((((((36044_Batde5:0.03412783551562856,14616_Batde5:0.05050861621088571)100.0:0.5834900987080541,9114_Spipu1:0.27671133…
Cluster3689.tree	(((((7662_Aspfu1:0.09515555942603791,84586_Pench1:0.12318000396938672)100.0:0.07168586716693087,7491_Hisca1:0.18941337581072765)100.0:0.10642387545629836,(((((2446_Allma1:1.0027757398900292,13430_Conco1:0.5318464656274302)94.0:0.19696610782880541,(((((((9203_Rhior3:0.12937783680376883,149287_Mucci2:0.09232492129293712)99.0:0.1202532289891688,101503_Phybl2:0.09877254772965259)100.0:0.1579071062736…
Cluster37.tree	(((((((9044_Sphar:0.07564589547516976,1445_Capow:0.07127478678636608)97.0:0.045959881830545196,((((((((((151359_Mucci2:0.04271629452165689,8938_Rhior3:0.08602183915787022)93.0:0.032447549340431245,((8432_Rhior3:0.020393428810611937,16874_Rhior3:0.0232862794409109)95.0:0.024674376129660523,157329_Mucci2:0.007309034923256689)100.0:0.05995865494550411)r53289,(155345_Phybl2:0.03544325441979518,131533…
Cluster374.tree	(((((((135642_Ganpr1:0.19113148106244993,54072_Ganpr1:0.15577829676488777)100.0:0.38009040827483803,155882_Ganpr1:0.8606013204821449)r170734,(40775_Ganpr1:0.4794017926797515,54525_Ganpr1:0.6685522347235765)95.0:0.18822219149713804)r170733,(((9612_Conco1:0.30982086629832695,166757_Conco1:0.44144974102752893)100.0:0.5382553868831556,((15130_Morel2:0.2210930328391923,215174_Morel2:0.3191681609033358…
Cluster3807.tree	(((((((6123_Neucr2:0.014745579258348688,5617_Sorma:0.0905122689584019)100.0:0.2002878392021276,74826_Crypa2:0.27166598614435394)r274629,69736_Trire2:0.5261170432966877)91.0:0.06026607575153303,((9750_Aspfu1:0.13166631699500977,34489_Pench1:0.10029784473803405)91.0:0.06448713113750786,3094_Trire2:0.1488227984304078)100.0:0.1446274997770249)97.0:0.16561539320207466,476_Tapde11:0.5738010058262486)10…
Cluster3809.tree	(((((1768_Ashgo11:0.6251248736474456,2531_Klula1:0.7590510461443017)100.0:0.6626870524162108,(997_Schpo1:1.5149173775990805,8053_Enthi:0.8610320569138395)99.0:0.6076583075386212)97.0:0.4935995342428233,6321_Thetr:1.839921414635745)100.0:0.8548751057630775,(1183041_Orpsp11:0.8917459908742956,551_Rozal11:0.4820946730475835)r275045)99.0:0.3493573364565445,((54115_Ganpr1:0.7513716845352989,91658_Batd…
Cluster3847.tree	(((((((35276_Batde5:0.583992661414216,6419_Spipu1:0.2441269151200264)r275471,((1183967_Orpsp11:1.00000050002909E-6,1181809_Orpsp11:1.00000050002909E-6)100.0:0.4572780324745329,72887_Ganpr1:0.900275999967571)r275472)96.0:0.10078319014994873,((87097_Batde5:1.3799330782090544,1699_Spipu1:0.6835206509117389)r275456,1180382_Orpsp11:0.7059223431362944)r275455)r275454,((85200_Coere1:0.8325635959892307,6…
Cluster385.tree	((((13419_Sphar:0.32351364993616044,((((1186371_Orpsp11:0.13498047575212016,107252_Ganpr1:0.23098774138417588)92.0:0.08604714701728601,((40288_Coere1:0.2618481223156333,((((122109_Mucci2:0.06433182309419673,(6423_Rhior3:0.031005354205447398,11961_Rhior3:0.0658111973669696)r172248)100.0:0.3220517379502397,((2493_Rhior3:0.06516189986897303,13038_Rhior3:0.07683373055805023)94.0:0.05818240468402939,2…
Cluster3986.tree	((((6667_Batde5:1.5162707284925885,((1177682_Orpsp11:1.00000050002909E-6,1187250_Orpsp11:1.00000050002909E-6)98.0:0.5467308660001962,1179478_Orpsp11:1.2001411862427784)r275718)r275714,((((38235_Conco1:0.20073314164057512,167136_Conco1:2.2278949810298725)r275748,27836_Conco1:0.7575425133210257)95.0:0.4181904451283627,42967_Coere1:1.4073014440473022)r275721,((859674_Morel2:0.9020694656853585,(31921…
Cluster40.tree	(((((((((((((7492_Capow:0.4155746750335702,((1079_Monbr:0.26522058385720654,11331_Salro:0.1893482108787448)92.0:0.14815445638497018,((2593_Mydma:1.00000050002909E-6,8976_Mydma:1.00000050002909E-6)100.0:0.22845486927276654,10280_Cioin:0.29985564978366813)96.0:0.08346912986954332)r58331)r58328,((93232_Coere1:0.1936568205344905,(253358_Umbra1:0.304541252535943,137215_Morel2:0.13667533417027575)r5834…
Cluster4103.tree	((((737_Mnele:1.5806634700184174,((((((2369_Pench1:0.19908274517715177,3161_Aspfu1:0.08648773243024643)100.0:0.10259549795915689,7172_Hisca1:0.20681763865631594)100.0:0.1511623860486848,((((4749_Neucr2:0.020390198560140474,6469_Sorma:0.01493069264841092)100.0:0.2879604167081812,217105_Crypa2:0.3621767596543903)r276137,(8036_Fusgr1:0.1264690289205532,54670_Trire2:0.1531988840538452)100.0:0.1294874…
Cluster4166.tree	(((10312_Rhior3:0.3263049884388245,12210_Mydma:1.1808637340617492)99.0:0.6500469180399775,(((((1010_Aspfu1:0.2813797424589514,70258_Pench1:0.37773906417206865)r276558,1913_Hisca1:0.27320220019785196)99.0:0.19402029794245443,11995_Botci1:0.3123277612661215)100.0:0.2643441057810356,((((74722_Picst3:0.201041731190867,5996_Debha1:0.16434868310263123)r276562,56852_Canalb1:0.2304769612594249)95.0:0.098…
Cluster417.tree	(((((1548_Capow:0.8036999017687166,13443_Sphar:0.48327636031570376)r173563,((1654_Monbr:0.2976776620681094,493_Salro:0.33502012793411484)100.0:0.5458975523043825,((((((29357_Caeel:1.00000050002909E-6,29358_Caeel:1.00000050002909E-6)r173570,29360_Caeel:1.00000050002909E-6)r173569,29359_Caeel:1.00000050002909E-6)100.0:0.9470074711819086,2392_Dmel:0.6210792133578)97.0:0.22259264318541164,13411_Cioin…
Cluster4184.tree	((((((((216119_Gloin1:0.21100103185119934,85616_Gloin1:0.43139940667642585)r277084,16555_Gloin1:0.22519574633911094)r277083,1855_Polpo:1.904227925084898)100.0:0.3478408211580923,(36390_Mucci2:0.16106838794628467,5862_Rhior3:0.20816044170690431)100.0:0.46452652064490213)98.0:0.193975151905468,80826_Coere1:0.764715279251838)90.0:0.12623529008090323,(12939_Mydma:1.4097307950264495,(((((4235_Rhior3:0…
Cluster4201.tree	(((815940_Morel2:0.7588032326694131,11436_Pucgr2:1.1291680090102592)97.0:0.2387462873543336,((((2397_Polpo:0.4415940073178098,13124_Dicdi:0.4525552212085038)100.0:0.2913770987708008,(5717_Dmel:1.00000050002909E-6,5716_Dmel:1.00000050002909E-6)100.0:1.1511666815160353)99.0:0.2614541802027864,((((1195_Capow:0.24923583913473524,7601_Cioin:1.2245564507576936)100.0:0.6830966052964029,280_Spipu1:1.3787…
Cluster4272.tree	(((((5131_Sphar:0.6265047671188573,(1181353_Orpsp11:0.8595972410001305,(10139_Coere1:0.8071145846489267,(((131688_Mucci2:0.4250674583796249,63019_Phybl2:0.320693739533087)r278115,214650_Umbra1:0.36330193097410507)99.0:0.29084856418271055,133066_Morel2:0.681760021635189)94.0:0.1668199690363237)r278107)r278102)92.0:0.131027826915341,((4771_Capow:0.9630818016048737,9821_Mnele:0.7936413263748039)r278…
Cluster4291.tree	((1174146_Orpsp11:1.6021267413840767,68464_Picst3:0.4356856240505737)96.0:0.39623569579827256,(((((45_Cangl:0.3024813429839566,3501_Cangl:0.5165690603013582)r278580,87_Cangl:0.4089654306262552)100.0:0.4438386700082472,(6265_Debha1:1.00000050002909E-6,4021_Debha1:0.5602194370073176)100.0:0.7267911917316149)90.0:0.09755034959804519,(((((64492_Picst3:0.6949233626113596,60293_Canalb1:0.41502665017044…
Cluster43.tree	(((((((((((2572_Polpo:0.09738573788554725,9035_Dicdi:0.054273249942732554)98.0:0.24440544947035317,6586_Enthi:0.559889750004979)100.0:0.4061469246919477,((((((11693_Salro:0.3499359666571399,13805_Mnele:0.5277233602705503)r64225,9818_Thetr:0.5277671688429669)97.0:0.4175936479862514,((25961_Caeel:1.3121315688130608,1783_Cioin:0.7431100591620639)r64213,(7296_Mnele:0.5125361527022757,478_Mnele:0.8973…
Cluster4330.tree	((((3284_Salro:0.5595413839764279,1637_Capow:0.6232187963872764)100.0:0.25338421646275733,(1469_Spipu1:0.49529449615579174,(12997_Allma1:0.38186906214781013,65856_Catan2:0.719258990187559)100.0:0.5093570716440486)r278906)92.0:0.0674275956222546,26183_Morel2:0.6525097191545068)94.0:0.039267302116849666,((((((8646_Aspfu1:0.17633476671344225,1290_Pench1:0.23517850325531434)100.0:0.15250030003358714,…
Cluster4346.tree	((((((22483_Coere1:0.7382543921831975,((((((50269_Picst3:0.16332852204100684,493_Debha1:0.18837443996748546)r279305,57433_Canalb1:0.2148420316941319)99.0:0.1404466838948181,4008_Dekbr2:0.5005109070953603)r279303,(((3218_Cangl:0.29392388210428033,5298_Sacce1:0.23021290160042734)91.0:0.1151364914232306,1921_Zygro1:0.2342209714319052)99.0:0.16646423584014863,(1615_Klula1:0.2789208311785317,2941_Ashg…
Cluster435.tree	(((((7280_Allma1:0.016168757084926426,7281_Allma1:1.00000050002909E-6)93.0:0.030758196379951603,13140_Allma1:0.04553773218300828)100.0:0.5746570354868753,3372_Schpo1:0.4916612696133027)94.0:0.10481786599653947,((82129_Coere1:0.3562831552985026,79161_Coere1:0.2748386501102431)100.0:0.12452622269321731,((((((15537_Rhior3:0.15509309595199006,16266_Rhior3:0.11172242076696483)90.0:0.04286486321366861,…
Cluster436.tree	((((((7476_Capow:1.0801674391404459,3309_Capow:0.6853446313892853)r176158,4628_Capow:0.8291829886889597)r176157,8358_Salro:0.9981712540121607)94.0:0.4137022319309989,(((80523_Morel2:0.9116109240935616,(191730_Botbo1:1.00000050002909E-6,59327_Botbo1:0.027393251821028843)100.0:0.5994552723901084)r176170,1197_Rozal11:0.5881492722612981)91.0:0.14733379677849898,((((508657_Lenti61:0.07088059082725341,…
Cluster4470.tree	(83566_Coere1:0.6155401260989981,((((((((((55790_Canalb1:0.13668185828575843,89784_Picst3:0.18052177716118678)94.0:0.06261817429121148,4908_Debha1:0.1439649420162216)100.0:0.11894145083838652,23460_Dekbr2:0.21968584429472146)r279595,((((5318_Sacce1:0.1777944483108727,1647_Sacce1:0.10743901566581902)98.0:0.05993223676589809,(3411_Cangl:0.12939311849955157,2027_Cangl:0.2740169466311401)91.0:0.05449…
Cluster4487.tree	((((5134_Capow:0.6914756583519983,1773_Thetr:0.9026035065778562)r279934,(3930_Polpo:0.3809358630369455,11833_Dicdi:0.2188707602476125)100.0:0.5879252428523923)100.0:0.36610446106867256,((1182515_Orpsp11:0.6335937906427419,2406_Spipu1:0.5571633103220537)99.0:0.2463637014419187,(((78380_Conco1:0.43019250442203344,85364_Coere1:0.750377232249597)r279943,(((((2987_Rhior3:0.05941086693548855,13254_Rhio…
Cluster4497.tree	(1508_Mnele:1.4614552760935366,(147683_Morel2:0.30670021834252753,((((((((((2350_Sorma:0.03632257344220322,10075_Neucr2:0.037030980315996644)100.0:0.22843351266501447,339938_Crypa2:0.1981813586277468)r280336,(5698_Fusgr1:0.22233866130984967,119830_Trire2:0.22949596840588538)99.0:0.06223314943043509)100.0:0.12646346135579348,6532_Botci1:0.24009774935821965)r280334,((35843_Pench1:0.1580778709423011…
Cluster4601.tree	((((((((23755_Gloin1:0.3870657818840068,34778_Gloin1:0.4673527065904448)94.0:0.9020380408397749,45980_Conpu1:1.0982149730645367)90.0:0.4787679382870412,(148166_Conpu1:0.16944641035308908,156958_Conpu1:0.3335850438013445)r280901)r280882,16585_Allma1:1.5170014367505744)99.0:0.46695019042155506,802_Pucgr2:0.4945792922213962)100.0:0.5529098392978987,((656109_Croqu1:0.22410745100509527,78111_Mellp23:0…
Cluster47.tree	((((163181_Lacbi2:0.3039319640999249,333548_Lacbi2:0.1997634162424626)97.0:0.1329042761619111,((((((((((4417_Enthi:0.32531433940426613,(717_Dicdi:0.08316676175522357,6644_Polpo:0.07722342628847845)r70035)100.0:0.21962270607179948,((1902_Cangl:0.8646501597899473,((7778_Enthi:1.00000050002909E-6,7807_Enthi:0.0642239501459784)98.0:0.3565438189518073,2886_Enthi:0.7439278731203376)100.0:0.543621642086…
Cluster472.tree	((((((((2250_Monbr:1.1922499394911958,1623_Pucgr2:2.096809189687433)94.0:0.5158434998739926,((1715_Thetr:0.8492065611076909,3635_Thetr:1.5216099480948095)r179152,1097_Thetr:1.2472398229989086)r179151)98.0:0.2982200120547365,(4604_Monbr:10.890928112882296,(5683_Thetr:0.09858033074589916,8639_Thetr:0.4147497790329667)r179162)100.0:0.4457196498384729)r179147,(((((((((((443_Monbr:0.3406724287980768,1…
Cluster476.tree	(((((((3449_Sphar:1.0000005001842283E-6,15466_Sphar:0.6634877215429311)r180458,7344_Sphar:1.0000004999621837E-6)r180457,7343_Sphar:1.0000004999621837E-6)r180456,((((((((((((((((((((((((1896_Caeel:1.0000005001842283E-6,1895_Caeel:1.0000005001842283E-6)r180485,1898_Caeel:1.0000005001842283E-6)r180484,1897_Caeel:1.0000005001842283E-6)r180483,3796_Caeel:1.0000004999621837E-6)r180482,3797_Caeel:1.0000…
Cluster484.tree	(((((((4663_Sphar:0.7522341166797063,14930_Mydma:0.4772409768568357)r181549,(1176314_Orpsp11:1.8040661874347637,((7200_Conco1:0.34034605524775946,97000_Coere1:0.621972270224407)r181566,315595_Gloin1:0.9578250103381054)r181565)r181560)r181548,6026_Thetr:0.9902770107732018)93.0:0.2146821208123209,(((((10651_Mydma:0.18746128568396644,1186158_Orpsp11:0.6811876945086845)91.0:0.4483168510363842,13757_C…
Cluster49.tree	((((((32808_Morel2:0.07710955681386926,75878_Morel2:0.16630694412249092)r75442,73386_Morel2:0.11577084863355194)100.0:0.32042279129326945,170489_Umbra1:0.2488586809026342)100.0:0.19404125068321262,((((36081_Ganpr1:0.5291197368263724,41125_Ganpr1:0.26853264729357196)100.0:0.8103309945710017,4687_Botci1:0.7175159608490511)96.0:0.20117032618820627,(((1769089_Morel2:0.3502347193343318,49595_Coere1:0.…
Cluster4903.tree	((((((58363_Canalb1:0.3301710547188447,55255_Picst3:0.28455354415464446)100.0:0.10532469853635648,3853_Debha1:0.2811924237552256)100.0:0.15918688689341526,21608_Dekbr2:0.6012569207522575)92.0:0.08678577622859285,(((1789_Sacce1:0.3175569114657825,3062_Cangl:0.3784529396803531)r281427,4206_Zygro1:0.40342649300359507)99.0:0.07134411489380948,(1774_Ashgo11:0.4830658123260181,2525_Klula1:0.38213525389…
Cluster492.tree	(((((((((11131_Salro:1.00000050002909E-6,11132_Salro:1.00000050002909E-6)r182924,1847838_Mellp23:1.7971687462394441)100.0:0.2537692971514295,(3619_Monbr:0.2792749286889492,15258_Cioin:0.6282229080110022)94.0:0.2544647146869589)99.0:0.1807326144362201,(6718_Capow:0.4328169480379554,(((5716_Caeel:0.3673009616314048,(27244_Dmel:1.00000050002909E-6,27245_Dmel:1.00000050002909E-6)100.0:0.2384666384785…
Cluster493.tree	(((((41779_Punst1:0.5888083187708634,143499_Punst1:0.3231633142765892)90.0:0.22989097768808306,(68977_Walse1:0.1420573802661401,328175_Crypa2:1.373181502217484)99.0:0.5107632700008865)100.0:0.5274508172360645,(((((((5272_Fusgr1:0.2701719525104489,59778_Trire2:0.3398350810231679)95.0:0.19603254517485677,71809_Crypa2:1.0765029543241638)92.0:0.16153977051139365,7548_Botci1:0.3593628415334504)97.0:0.…
Cluster4935.tree	((((((((81594_Picst3:0.16057309586214763,38_Debha1:0.4142215170272806)97.0:0.17712534854628803,(35989_Picst3:0.20154842565969272,1197_Debha1:0.13974174867414677)r281685)r281684,58864_Canalb1:0.3498173656258521)100.0:0.23700475150901798,45690_Dekbr2:0.27676863342921526)97.0:0.11997456199939055,((((3663_Sacce1:0.16252353231107966,3662_Sacce1:0.08044232214818706)r281692,3272_Sacce1:0.051529184548717…
Cluster5012.tree	(((491_Aspfu1:0.23402708210432466,36699_Pench1:0.1892892952912945)100.0:0.2738048124716172,(((((141632_Phybl2:0.3442066872330424,10829_Rhior3:0.46252081294600683)99.0:0.22704275086394213,142559_Phybl2:0.8209915728343041)r281884,260787_Umbra1:0.4774364681556395)r281883,(264235_Gloin1:0.5189801214979438,407449_Morel2:0.5694884159698463)90.0:0.11509018361854664)98.0:0.2733278257719015,(((((78746_Pic…
Cluster504.tree	((((((1180427_Orpsp11:1.13273311244123,(2968_Sacce1:0.26584114865456404,3020_Cangl:0.3351744959253078)r185412)100.0:0.09091955931932846,(1742_Zygro1:0.22905959000635157,(3294_Klula1:0.29763289846583263,1123_Ashgo11:0.25332794860600644)97.0:0.06387743716241677)r185390)100.0:0.32748127941588,(((66079_Picst3:0.2137616382674438,3782_Debha1:0.2628035597333701)97.0:0.057595182361571295,56292_Canalb1:0.…
Cluster5116.tree	((35432_Batde5:0.9079401676617981,1191231_Orpsp11:0.7518594801731638)r282123,(28737_Morel2:0.6845646953537206,((((((((5550_Sorma:0.028188380088100935,5216_Neucr2:0.05292796096691947)100.0:0.30986175944102934,337653_Crypa2:0.38124031295216104)r282154,(53484_Trire2:0.11902269595384242,3818_Fusgr1:0.1402710047860686)99.0:0.12184602762240405)100.0:0.17466358570982357,2681_Botci1:0.5096638219355282)10…
Cluster52.tree	(((((((((4155_Polpo:0.5407390710879763,5706_Hisca1:1.0133035192065931)90.0:0.2853955915183945,((((17959_Mydma:0.4184015730151868,13698_Mydma:0.3731660643334693)100.0:0.4896909832093296,9980_Mydma:0.8214190257884703)r86432,19110_Mydma:0.4561451937697295)99.0:0.3113224198343585,8121_Dicdi:0.96061421947122)r86414)90.0:0.14606688771967935,((682_Monbr:1.1710949090007439,((((22889_Caeel:0.2296787293519…
Cluster5249.tree	((((((((341858_Crypa2:0.33386915349719876,((6089_Fusgr1:0.28388391806732416,72627_Trire2:0.22397816614895436)100.0:0.4007766517927603,(72605_Trire2:0.25812854435205795,11222_Fusgr1:0.3095045207388587)100.0:0.2688779175067617)r282450)100.0:0.43490778947618913,13845_Botci1:0.3680698754080701)100.0:0.44797425554222425,((((7080_Neucr2:0.12704914377768137,2153_Sorma:0.17111047719524677)100.0:0.3631339…
Cluster5252.tree	((((((((((6238_Neucr2:0.020934727639581364,6460_Sorma:0.021627173233356813)100.0:0.12088068794948327,254274_Crypa2:0.38657817533873706)r282651,(2199_Fusgr1:0.1412719715827308,55570_Trire2:0.18096338822055713)100.0:0.10418287507731176)100.0:0.14240021510936926,3436_Botci1:0.24832291243634572)100.0:0.17889341452834373,((2680_Aspfu1:0.07241431527310842,9625_Pench1:0.12931553218644476)100.0:0.1633472…
Cluster5266.tree	(((((8460_Salro:0.015595639763315738,8387_Salro:0.021954321974915727)92.0:0.049319375703887995,8210_Salro:0.020939951771263534)99.0:0.1547359520562673,((((((6208_Salro:0.01194379020409117,6213_Salro:0.007523949721717017)92.0:0.0105599275045217,6069_Salro:0.006806750358225594)96.0:0.024125439324287415,6150_Salro:0.0049573650452912725)r283000,6194_Salro:0.24547085707030442)r282999,(2857_Spipu1:0.16…
Cluster53.tree	(((((5913_Enthi:0.8819767966322241,12328_Dicdi:1.0761111134989416)95.0:0.608038187687499,((((((7269_Thetr:0.1458751476335346,5335_Enthi:0.3935436577357996)r91390,(3155_Polpo:0.07972104894916299,5241_Dicdi:0.044954926184512564)95.0:0.08037430599356012)94.0:0.10967699605227645,((((((((20879_Caeel:1.00000050002909E-6,20877_Caeel:1.00000050002909E-6)r91398,20878_Caeel:1.00000050002909E-6)100.0:0.2896…
Cluster538.tree	(((((((((4225_Dicdi:0.18661503286761383,5392_Polpo:0.44018789130359254)100.0:0.44141346910328744,(9600_Polpo:0.06845941265908484,8626_Dicdi:0.05564582922858434)100.0:0.18194012158645395)90.0:0.08029571158398853,11977_Sphar:0.27295419922079944)93.0:0.06786798050266898,(((((6443_Rhoto1:0.20793973962883286,14692_Sporo1:0.1670801232237106)100.0:0.18048299710502325,4246_Thetr:0.5334964458462443)97.0:0…
Cluster5547.tree	(((7308_Ustma22:0.48802463608701907,97502_Gloin1:0.6650965787622638)100.0:0.37847127724695956,(((1732_Schpo1:0.445029638326706,27474_Dekbr2:0.6181489213181625)100.0:0.4882085737483934,(((5119_Debha1:0.33038785494831324,62444_Picst3:0.35344474624202543)97.0:0.19828889770970046,59742_Canalb1:0.473683834609823)100.0:0.3126398634887336,((((3418_Sacce1:0.4567989951892773,1948_Cangl:0.6465525198100242)…
Cluster557.tree	(((((7497_Dicdi:0.2504044471537333,428_Polpo:0.11252081397507051)100.0:0.346264742879178,((1132_Salro:0.20028689288254237,8352_Monbr:0.1807319553230809)100.0:0.27666177198496866,(((((((3693_Caeel:1.00000050002909E-6,3695_Caeel:1.00000050002909E-6)94.0:0.010546565326336743,3694_Caeel:1.00000050002909E-6)100.0:0.5112560638637142,(((((((((((((((((12336_Dmel:1.00000050002909E-6,12322_Dmel:1.000000500…
Cluster5817.tree	(((((11962_Ustma22:0.6183767491171371,10677_Mnele:0.613149605452774)98.0:0.4014780906924163,(7785_Mnele:0.6264070573571109,11266_Mydma:0.5560941166789735)r283877)95.0:0.3507267713240822,((15180_Mnele:0.93273718107477,(12076_Mydma:0.7681387007227325,10191_Mydma:1.6320254689504594)r283854)r283853,(((((1189612_Orpsp11:0.44977491380983375,1190365_Orpsp11:0.1804174309938449)97.0:0.22581989126040092,11…
Cluster587.tree	(((((((104873_Mellp23:0.12007247554460483,656633_Croqu1:0.1614808460088745)99.0:0.07275221817929292,(84449_Mellp23:0.21846001941826124,672281_Croqu1:0.17607213926457185)100.0:0.13794062951586628)r188915,1015807_Mellp23:0.4872115787282556)r188914,113_Pucgr2:0.2034486303389693)92.0:0.07178712885470478,121_Pucgr2:0.1826308036141082)100.0:0.34188776750465566,((3773_Polpo:0.3514515739904592,892227_Gal…
Cluster592.tree	(((1547_Thetr:1.3416937425787825,((((4865_Enthi:0.2822358574555217,6327_Enthi:0.27254604987250547)99.0:0.30946094837560917,4098_Enthi:0.9161393742658674)100.0:0.3841708083949311,(8011_Enthi:0.4732740682465526,2470_Enthi:0.6931923690562375)100.0:0.43374566575977014)100.0:0.4359211222090962,((7732_Enthi:0.7433490347760757,5301_Enthi:0.7564320974920532)97.0:0.3117151165217297,(1733_Enthi:1.038540551…
Cluster5950.tree	(((((24422_Batde5:0.6695843669218685,2885_Spipu1:0.6232213290444503)r284170,141717_Ganpr1:0.7110926906644042)r284169,86270_Coere1:1.1392655809879362)95.0:0.15682843678083427,(((((155990_Mucci2:0.2664073991122068,11686_Rhior3:0.42423500480950393)r284178,169186_Phybl2:0.3984169892308094)92.0:0.10984031125379899,219297_Umbra1:0.5494365036327531)99.0:0.22722876505078587,(1837006_Morel2:0.640049815684…
Cluster5953.tree	((((21770_Dekbr2:0.8651725682096123,3896_Malgl1:0.7923793376994921)97.0:0.257203637399935,1219_Tapde11:0.6361927744849201)95.0:0.13223666398044998,(1481_Schpo1:0.3921335988783605,1189613_Orpsp11:1.15672085242952)100.0:0.3370700744780838)93.0:0.04993417659837672,(((((((2317_Neucr2:1.00000050002909E-6,2316_Neucr2:1.00000050002909E-6)100.0:0.023991597724839185,9556_Sorma:0.02909636376301265)100.0:0.…
Cluster6.tree	((((((((((((6301_Monbr:0.3409603166422207,9174_Salro:0.2653137733820387)r2758,4109_Cioin:0.5548747993323354)96.0:0.17498802981647427,6178_Caeel:0.4368269522491848)r2737,(85290_Ganpr1:1.226312157289952,117180_Catan2:0.8398866225633624)r2747)r2734,821_Thetr:0.36182680654429017)98.0:0.32556703226735023,((((19550_Caeel:1.00000050002909E-6,19548_Caeel:1.00000050002909E-6)r2764,19549_Caeel:1.0000005000…
Cluster6034.tree	((((43247_Picst3:0.1957285556635341,1247_Debha1:0.3177403732991567)r284622,57801_Canalb1:0.3457780004739017)100.0:0.619778543866036,((((((6378_Aspfu1:0.11255788291379518,30976_Pench1:0.16733132236508033)99.0:0.1275265365857303,4313_Hisca1:0.20248924638357957)99.0:0.10510969809884169,1193580_CocheC53:0.3576096160709366)96.0:0.10317266730692276,((((1380_Sorma:0.022596990977403957,8184_Neucr2:0.0266…
Cluster62.tree	(((((16036_Caeel:0.5107590399376135,15789_Cioin:0.4660400380770053)r96095,(5160_Mnele:0.4377101460165606,8692_Mydma:0.3919846217322756)r96098)100.0:0.29304296532101576,(((7426_Capow:1.2093345739228745,(((1447_Spipu1:0.7748965931695797,2475_Batde5:0.5745322481987379)97.0:0.23191223968972366,(68936_Catan2:0.4351147167098413,((((9404_Allma1:0.015754184286363743,11636_Allma1:0.03638779202923174)r9611…
Cluster620.tree	((((5915_Salro:0.45086684296815466,5626_Monbr:0.6770664374830231)100.0:0.41463483506484516,(((1807_Polpo:0.26553999752911267,1191_Dicdi:0.2878049410224049)100.0:0.43343460438558884,9495_Thetr:0.37097888542176055)99.0:0.1656882981162315,((((((((5816_Capow:0.02003842412984937,108843_Conpu1:0.41783015018228026)97.0:0.4864778325873029,8564_Salro:0.550120707207787)93.0:0.18731747694304143,8130_Capow:0…
Cluster6256.tree	((((((((604066_Lenti61:0.2647402065820318,93043_Punst1:0.2684052391841043)100.0:0.08226104340320246,((35082_Plicr1:0.22018271686786203,80772_Stehi1:0.31056770031632386)99.0:0.05687519957212822,(164601_Conpu1:0.441046830992925,(((694646_Lacbi2:0.15426088985379835,(157490_Galma1:0.17892199996507718,215814_Galma1:0.6609727664844999)r284818)r284817,397035_Copci:0.2301776013677118)100.0:0.116316549638…
Cluster635.tree	((15583_Caeel:1.5637824914260574,17982_Caeel:1.1126232822666375)r192972,((((5281_Allma1:0.06804987755372859,81_Allma1:0.0759729005237607)94.0:0.6141073150346671,81467_Galma1:0.8606473135920492)96.0:0.9198485659562535,((((((30575_Conco1:0.5386912984117147,30259_Conco1:0.24071532804575207)r193021,44862_Conco1:0.4003828138077264)r193020,90543_Coere1:0.3498619276513441)r193019,((((((5956_Rhior3:0.211…
Cluster636.tree	((((((((28136_Conco1:0.2886778181859178,8022_Spipu1:0.8758201898436145)92.0:0.1867154671705192,((40907_Conco1:0.5386476760237399,((((283500_Umbra1:0.1628341040904427,592152_Lenti61:0.17877520085715007)95.0:0.04656219364084636,(((147080_Mucci2:0.15435268720478662,16172_Rhior3:0.16110802367152804)r194170,98039_Phybl2:0.37502418291248846)99.0:0.12944583567904758,(58832_Botbo1:0.24004093724556586,169…
Cluster637.tree	(((((4532_Salro:0.2653449475538757,478057_Copci:0.3974578854309447)90.0:0.144431566136416,((((42526_Morel2:0.20503215037398093,56043_Morel2:0.2796478314854333)r195601,49750_Morel2:0.2919224507730778)r195600,1536_Allma1:0.17651323715860207)95.0:0.22948325797332947,((7668_Batde5:0.5430289767490414,((82130_Coere1:0.44469061560932893,91036_Coere1:0.5461487059351413)r195614,((51736_Gloin1:0.4717973950…
Cluster645.tree	((((((((((((2868_Neucr2:0.016272203910229543,2887_Sorma:0.04721382339695972)100.0:0.1572268126564736,356265_Crypa2:0.03990904436187078)r196882,(12770_Fusgr1:0.14790307581102183,121800_Trire2:0.09241437954043191)91.0:0.04529110783866441)r196881,((70813_Pench1:0.13206774258359286,4477_Aspfu1:0.07184519356331284)97.0:0.09079206708604158,7202_Hisca1:0.07904947110835721)98.0:0.11020773201744234)r19687…
Cluster6453.tree	(((((7217_Rhoto1:0.486871994037542,1165736_Aurde31:0.9341706814264066)96.0:0.4697721332868478,(((702_CryneH991:0.5042837987483831,17264_Treme1:0.13509896214147774)95.0:0.2588414372382364,((165861_Aurde31:0.04950086304394711,165847_Aurde31:0.04908372914576188)r285122,1275389_Aurde31:0.044085098188840065)94.0:0.3339474034369334)96.0:0.33563644007274,(424813_Plicr1:0.20309394892877894,((298392_Lacbi…
Cluster6582.tree	((7461_Rhoto1:0.7346591943494643,((31_Malgl1:0.4505503801489167,11663_Ustma22:0.32538197412398073)100.0:0.4705398847871144,(33548_Treme1:0.23026361198949719,5706_CryneH991:0.31473034882271317)100.0:0.6510472859192089)r285396)100.0:0.16286831334342547,(((((523340_Lenti61:0.14148873924304653,97070_Punst1:0.22096971902207618)97.0:0.059162960957520536,(134443_Stehi1:0.25825589872143867,(((((308587_La…
Cluster6585.tree	(((((((8193_Fusgr1:0.27475756723532174,58549_Trire2:0.2362917485239126)100.0:0.12731385839495124,((1564_Neucr2:0.01684804225228931,9475_Sorma:0.02867353954255211)100.0:0.1955105751918223,347530_Crypa2:0.24752818078264355)99.0:0.06483783115985803)99.0:0.09362031496371474,(13704_Botci1:0.275082504065893,13703_Botci1:0.1546559433359889)r285562)100.0:0.17160631965855425,((2124_Aspfu1:0.26745344809741…
Cluster667.tree	(((((53064_Ganpr1:0.81752556883552,2810_Cioin:0.39033737780216254)92.0:0.26327608523883633,(((((4113_Sphar:1.0707314321616785,(((624_Cioin:0.9787271361361221,799_Cioin:0.04683187445144845)r197769,800_Cioin:0.0821093379923513)r197768,14308_Mydma:0.284471837282165)r197765)96.0:0.14916727357830473,(((6963_Caeel:1.00000050002909E-6,6964_Caeel:1.00000050002909E-6)100.0:0.5897574094651955,((((2698_Dmel…
Cluster6677.tree	((125136_Morel2:0.16754071540806925,32749_Morel2:0.0905957073356375)r285667,(((((30002_Picst3:0.35198262026964733,1824_Debha1:0.23202496640905637)r285676,59794_Canalb1:0.3342146684764495)100.0:0.37617568831479187,24047_Dekbr2:1.1837551598599947)r285674,(((4365_Sacce1:0.41858999890720294,142_Cangl:0.3849437004215965)r285678,4496_Zygro1:0.42793963250392175)98.0:0.13270039886909263,(3717_Ashgo11:0.4…
Cluster668.tree	((((348493_Gloin1:0.4651461309853613,13377_Dekbr2:0.8252051098536264)98.0:0.47682523331913934,(((((6581_Aspfu1:0.23000603050230117,34351_Pench1:0.2140862939875454)100.0:0.2182366221684168,4227_Hisca1:0.4242124212952289)100.0:0.328500984099407,(((37890_Picst3:0.25188703106058585,2301_Debha1:0.27813290316525635)99.0:0.15480763487493768,59567_Canalb1:0.33302553994711337)98.0:0.1930009638771567,(((36…
Cluster6796.tree	((((14370_Botci1:0.5079048623247298,1023388_CocheC53:0.4308677791730593)95.0:0.21295980166412537,(2278_Aspfu1:0.3031055379559843,23594_Pench1:0.71297509461412)100.0:0.5246126038485323)r285793,((60759_Picst3:0.9307639598349455,(2838_Klula1:0.36908650139582166,271_Klula1:0.4394482548718805)r285820)91.0:0.1202903677475832,((((81787_Picst3:0.39054081807813446,57690_Canalb1:0.20209652964152194)98.0:0.…
Cluster6820.tree	(((((((((10044_Sorma:0.03475169018631734,2183_Neucr2:0.026818514985848495)100.0:0.23128069774891472,336942_Crypa2:0.36025642126303475)r285991,(59747_Trire2:0.28456590670645787,9595_Fusgr1:0.3223948232962466)100.0:0.13296108740687235)100.0:0.1247679684674621,4408_Botci1:0.31968580821939524)99.0:0.10912184017100547,((65165_Pench1:0.1602502739784747,3776_Aspfu1:0.1855408971212939)100.0:0.15068702941…
Cluster687.tree	(((6637_Dicdi:0.14789599331477696,10439_Polpo:0.2262691596926978)100.0:0.553274858271799,1008_Rozal11:0.6525239447914916)96.0:0.12177613713245049,(((((13593_Sphar:0.23168185287965593,15409_Sphar:0.3451632301574676)r199727,2491_Malgl1:2.1993951300399854)100.0:0.3854894756680836,(((8459_Cioin:1.00000050002909E-6,8460_Cioin:1.00000050002909E-6)r199754,8461_Cioin:1.00000050002909E-6)100.0:0.414079011…
Cluster7.tree	(((((((158593_Conpu1:0.21701740311507844,25101_Morel2:0.6112574959095671)99.0:0.4832191075582704,((73175_Aurde31:0.3667615682764158,30465_Trire2:0.7486838755827696)98.0:0.2691609535768872,(104592_Trire2:0.7485605508818713,(((((15921_Conpu1:0.43562834325029814,158074_Conpu1:0.5047794371496038)r13780,31660_Punst1:0.29868661301727395)r13775,47324_Aurde31:1.1306558041200325)90.0:0.2077390257920986,((…
Cluster7099.tree	((((4512_Zygro1:0.46337521006669513,2585_Sacce1:0.5084273230483712)100.0:0.13030704015721106,((1400_Cangl:0.756887148050692,1647_Cangl:0.46072791419337583)100.0:0.21709090697084601,(4378_Ashgo11:0.577507166571707,1899_Klula1:0.4824415934729634)98.0:0.0940314586111577)95.0:0.09073278830474642)100.0:0.14865862067977983,((4067_Dekbr2:0.49783199728395927,815_Debha1:0.48436744557700323)99.0:0.12643798…
Cluster7118.tree	((((85013_Morel2:0.7371445766266709,104198_Crypa2:0.08013088927155546)96.0:0.27906183259015854,((((((73173_Trire2:0.2472326449254185,119989_Trire2:0.3144426068224547)r286341,106538_Trire2:0.9527628740713062)r286340,105869_Trire2:0.5310223442103279)r286339,123967_Trire2:0.4027004401625461)r286338,6405_Botci1:0.5195579120329777)91.0:0.19891983929164198,(((4978_Neucr2:0.10307338037672312,5892_Sorma:…
Cluster7187.tree	(((((((((((611_Debha1:0.24256364695453994,610_Debha1:0.1455970270316094)100.0:0.1681853399202503,67638_Picst3:0.3756887695561959)94.0:0.10849010173506418,58836_Canalb1:0.4590468568091148)97.0:0.12305444854601622,58835_Canalb1:0.597983028521576)r286753,735_Sacce1:0.7616743194332571)91.0:0.10437885505306545,(((2803_Zygro1:0.3120801968092342,39108_Dekbr2:0.2534285483204632)100.0:0.38746816046859367,…
Cluster7276.tree	(((3126_Ashgo11:0.10988849818907152,3127_Ashgo11:0.38503336807822947)100.0:0.39917760957411624,((((((1956_Klula1:0.17755721336204008,3419_Klula1:0.28626064250574784)99.0:0.09226891109342812,510_Klula1:0.0753376463500711)100.0:0.1256331599697837,1970_Klula1:0.13677538588796703)100.0:0.1723418651594991,496_Klula1:0.3144850592532969)99.0:0.11875838580353658,1120_Klula1:0.2529955509671225)96.0:0.0863…
Cluster762.tree	(((1127_Polpo:0.11482565138335397,4025_Dicdi:0.16381200836092896)96.0:0.3300896339988026,2576_Enthi:0.6020213887677918)98.0:1.527684814623157,((((((7112_Capow:0.7496828121448927,4357_Capow:0.19371715927575808)100.0:0.18381803830075386,15639_Sphar:0.5032729170925092)r203546,((2854_Monbr:0.36269921671768435,7509_Salro:0.40397692442733135)100.0:0.20992854108467934,(((((12830_Caeel:1.00000050002909E-…
Cluster773.tree	((((((((((16244_Batde5:0.3576028660482967,5542_Spipu1:0.1670813714164098)98.0:0.1085286619408758,(((1191888_Orpsp11:0.5365885913336977,1186017_Orpsp11:0.375497398310064)r204309,(1190768_Orpsp11:1.00000050002909E-6,1182394_Orpsp11:1.00000050002909E-6)100.0:0.25948159101307955)97.0:0.14300608538092327,(58786_Ganpr1:0.2799035297458103,59181_Ganpr1:0.3883344251948929)95.0:0.08445101847685348)r204302)…
Cluster7847.tree	((((85836_Batde5:0.8927621455086171,71537_Conco1:1.003574861374804)97.0:0.5708764667094758,19835_Dekbr2:0.6251871807007243)98.0:0.511816885155727,(((((((3649_Sorma:0.01417734869212553,7864_Neucr2:0.024186619726566796)100.0:0.41496235467355747,268597_Crypa2:0.38171163314363477)98.0:0.1786111888970929,(110948_Trire2:0.09159410958405971,11692_Fusgr1:0.11506668191433957)99.0:0.1340524677246665)94.0:0…
Cluster7864.tree	((12691_Rhior3:0.9100571239107643,(((((76029_Trire2:0.32339295376883953,8469_Fusgr1:0.29479002454653874)98.0:0.05778639010340609,(((4445_Neucr2:1.00000050002909E-6,4446_Neucr2:1.00000050002909E-6)100.0:0.02629716311539588,8192_Sorma:0.024878325021764694)100.0:0.21575633063491872,248275_Crypa2:0.25746600290350263)98.0:0.05440871344645817)100.0:0.12933287319127948,10857_Botci1:0.3706576625784178)10…
Cluster788.tree	((((7155_Sphar:0.7904274287523376,2067_Polpo:0.23739917127911953)100.0:3.334834043094967,8901_Thetr:0.20278676325986905)96.0:0.5977753831018493,(((((((((8868_Monbr:0.726859186730729,1243_Monbr:0.7265641518583895)r205059,3930_Conco1:1.5748232419681891)100.0:0.9736175993768339,657_Thetr:1.4614077582773604)r205053,2115_Enthi:2.8144299108579975)r205052,(6888_Dicdi:0.9330393551833835,(2069_Polpo:0.741…
Cluster7971.tree	(((((((((8774_Sorma:0.15381027156518423,3723_Neucr2:0.12109710507089001)100.0:0.34815763435126723,4781_Fusgr1:0.5418507302320493)r287573,2262_Pench1:0.32299606895433297)r287571,51093_Dekbr2:0.345025417618722)92.0:0.04855528791474508,(133_Aspfu1:0.29714470885700295,1210421_CocheC53:0.38715447506831263)r287547)r287545,((2620755_Schco3:0.2874654960506231,49081_Stehi1:0.2534381889761866)100.0:0.18103…
Cluster8029.tree	(255935_Umbra1:0.7819329965942078,((((((((((((10663_Neucr2:1.00000050002909E-6,10664_Neucr2:1.00000050002909E-6)r287878,10662_Neucr2:1.00000050002909E-6)r287877,10661_Neucr2:1.00000050002909E-6)100.0:0.03658268018035206,9087_Sorma:0.02899395511042699)100.0:0.2300250856755737,(108697_Trire2:0.19102955372714642,3030_Fusgr1:0.1484451378333418)100.0:0.16467002651385618)96.0:0.07672786446246203,11169_…
Cluster807.tree	((((((8281_Sphar:0.7845349280997321,(2822_Enthi:1.00000050002909E-6,2823_Enthi:0.007652283689500563)100.0:1.0613479841036186)r206144,(8992_Dicdi:0.2844474437128396,6445_Polpo:0.18238501965728227)100.0:0.7203690164129998)98.0:0.4348153557432378,((((4463_Thetr:0.5922280946781471,7791_Thetr:0.8277068609937889)98.0:0.24679645090122612,(8181_Dicdi:0.3631826842902027,7204_Polpo:0.31435189959238913)100.…
Cluster8082.tree	(((((((((10781_Neucr2:0.02696629746609021,3149_Sorma:0.031573485300835626)100.0:0.15024716246104694,38046_Crypa2:0.22026195685460612)r288010,1964_Fusgr1:0.24359727142824808)94.0:0.08694339949428205,9048_Botci1:0.27011878472623413)100.0:0.39226256811244464,((8807_Hisca1:1.00000050002909E-6,4386_Hisca1:1.00000050002909E-6)100.0:0.19176682743997844,2333_Aspfu1:0.18316997261123477)98.0:0.115855874675…
Cluster81.tree	((((((((13403_Sphar:0.15673940508230835,72118_Phybl2:0.8647646625927755)91.0:0.36932624468923453,((5359_Capow:0.2827386968640058,6368_Sphar:0.4392822096322197)r100421,((((((13489_Caeel:1.00000050002909E-6,13487_Caeel:9.859370098175787E-4)r100430,13488_Caeel:0.010522455967382894)100.0:0.06509487790370286,23261_Caeel:0.15393862866328745)100.0:0.31592298399975777,(((2324_Dmel:1.00000050002909E-6,232…
Cluster815.tree	(((((420137_Ganpr1:0.16490865444285085,34874_Ganpr1:0.024129726237596946)r206921,((31677_Sporo1:1.231705304809175,27904_Sporo1:0.624344060793878)r206931,2980_Rhoto1:1.582747986143496)r206930)100.0:0.902962694178105,11080_Mnele:0.850075942669661)91.0:0.21831502734218577,((32508_Caeel:1.2541893318088417,(1312_Dicdi:0.1921809514267536,10519_Polpo:0.2688894689677025)r206964)95.0:0.35221054821449904,(…
Cluster82.tree	(((((((7881_Monbr:0.47021303069936476,7273_Salro:0.2756504556989214)100.0:0.28101086438282413,(15704_Cioin:0.4173845455430747,(7448_Mnele:0.6521547100766739,11494_Mydma:0.500604849393279)r103901)r103898)91.0:0.08737706999495529,(((((90153_Batde5:1.00000050002909E-6,92466_Batde5:0.003941296076662997)100.0:0.4440272692879858,7697_Spipu1:0.2983452269550029)r103894,((1181667_Orpsp11:1.00000050002909E…
Cluster828.tree	((((((8494_Dicdi:0.03267236871249078,2081_Polpo:0.048886978208071995)99.0:0.107512131173791,4457_Enthi:0.5580635971595356)98.0:0.09855160555035691,((((((17943_Batde5:0.04312609435541959,5970_Spipu1:0.012407285511083319)r207838,1190846_Orpsp11:0.07057459157554356)r207837,((58015_Catan2:1.00000050002909E-6,1502687_Catan2:1.00000050002909E-6)95.0:0.016811243575504033,((((11325_Allma1:0.0030195820021…
Cluster834.tree	((((39801_Plicr1:0.7507405044479272,12949_Dicdi:0.7156369579627507)99.0:0.7750680684547626,((1777_Mydma:0.3100817687001423,4142_Mnele:1.0841742607980362)94.0:0.4649979263025869,(7427_Coere1:1.1267872421329808,8895_Hisca1:0.52758623450769)r208775)r208764)91.0:0.3963120403608204,((((((((((((24620_Dmel:1.00000050002909E-6,24623_Dmel:1.00000050002909E-6)r208851,24622_Dmel:1.00000050002909E-6)r208850,…
Cluster8398.tree	((((14001_Sphar:1.2389949836923293,((475009_Ganpr1:0.9839921517000357,(13_Botci1:0.5115133928309373,(11217_Ustma22:1.0256850236042452,569329_Lenti61:1.4244695332572248)r288242)r288229)r288220,49342_Catan2:0.5217702421990282)r288219)r288213,7650_Thetr:0.9218765482064994)98.0:0.4470192516003869,((15436_Cioin:0.019833870633316014,15435_Cioin:0.012471616827189568)95.0:0.30596647303389884,108546_Trire…
Cluster84.tree	(((((11405_Mnele:1.9342459084374195,((((((((5564_Dicdi:0.3512193764056601,12491_Dicdi:0.9580619835051913)r107482,8373_Polpo:0.27815046547698263)95.0:0.18380858283915005,((6134_Polpo:0.038944290412507486,4633_Dicdi:0.03146554987765311)100.0:0.36556483734003303,(4256_Dicdi:0.1694815180837777,4421_Polpo:0.14560145805087793)100.0:0.4030347229313446)91.0:0.11288603715260606)r107480,(10853_Polpo:0.5432…
Cluster841.tree	((((10807_Polpo:0.20092576963684972,12845_Dicdi:0.2076083725836661)100.0:0.15456230724500974,(5701_Enthi:0.04494298218273629,5326_Enthi:0.23008266013153103)100.0:0.42511955342324786)100.0:0.22879421202499942,((((6074_Capow:0.3803974560571111,14040_Sphar:0.3960564430325782)r209845,(((9808_Salro:0.15556731657171793,1548_Monbr:0.16260162162919894)100.0:0.2279603150598287,(((((1177_Caeel:1.0000005000…
Cluster843.tree	((((930_Tapde11:0.8484720893513424,5051_Rhoto1:0.6033571418907266)95.0:0.5302044723914052,((((5714_Batde5:0.20605061914972128,89482_Batde5:0.49883994777245233)99.0:0.3805065663945534,88222_Batde5:0.8478998480387461)r210623,9081_Spipu1:0.6925198384597889)r210622,((((63860_Mellp23:0.1613958516974988,694779_Croqu1:0.18969965629807897)r210642,13557_Pucgr2:0.21417964814951201)100.0:0.1608541283132336,…
Cluster8498.tree	((((4539_Picst3:0.1706562297285113,4391_Picst3:0.40560195132860016)98.0:0.14750457470222642,((31759_Picst3:0.4497667709962973,5289_Debha1:0.5076682667416289)100.0:0.6466720139656832,(((56058_Canalb1:0.1016459687094497,57878_Canalb1:0.08399872974054229)r288543,57891_Canalb1:0.505287393516446)100.0:0.3238152423402535,(((56119_Canalb1:0.04732863335963092,56095_Canalb1:0.07637144992418396)100.0:0.130…
Cluster8521.tree	((((((5566_Sorma:0.036349794267189525,5254_Neucr2:0.04029713205130207)100.0:0.387780948646141,255013_Crypa2:0.3212668373807735)r288710,(123713_Trire2:0.2863073009146021,2826_Fusgr1:0.23704794479600014)100.0:0.2632209876210345)r288709,2734_Botci1:0.4618675031632646)r288708,137708_Catan2:1.3158470645559286)94.0:0.1066148170644552,(250687_Umbra1:0.7263345955966926,(((((71082_Pench1:0.227393593302464…
Cluster8594.tree	(((((((50783_Picst3:0.04517747323676593,64387_Picst3:0.033020004793129935)r288903,52210_Picst3:0.1474978224907087)93.0:0.13442488141294312,55331_Canalb1:0.2549373325315667)96.0:0.1451804058488064,((44609_Picst3:0.21031840526841053,56661_Canalb1:0.18550076852665692)96.0:0.18729267377185477,(12_Debha1:0.32079004423568175,1312_Debha1:0.21186282957995226)90.0:0.14535601035381568)100.0:0.3443311012233…
Cluster87.tree	((((((((((20532_Batde5:0.21950732179630314,(2743_Spipu1:1.00000050002909E-6,2744_Spipu1:1.00000050002909E-6)91.0:0.062320811167406516)r110952,((143022_Ganpr1:0.2842522970209293,1188804_Orpsp11:0.11987729674120122)92.0:0.06515917059415711,1189354_Orpsp11:0.08026183911083007)r110953)97.0:0.10385521771867426,(((76851_Conco1:0.4384864800620199,(85614_Coere1:0.5147213374588334,81171_Coere1:0.278571460…
Cluster8845.tree	(143604_Phybl2:3.3565317011601103,(((((((10345_Neucr2:1.00000050002909E-6,10346_Neucr2:1.00000050002909E-6)r289014,10347_Neucr2:1.00000050002909E-6)100.0:0.06392457638651483,8862_Sorma:0.017387171183176422)100.0:0.2871954688533331,341080_Crypa2:0.3715197863520285)r289012,(9188_Fusgr1:0.27836669869757114,62663_Trire2:0.23068298193640874)100.0:0.20985363919302344)100.0:0.24745386857607815,((((67059…
Cluster895.tree	(((((2366_Dicdi:0.3782493774428052,8740_Polpo:0.32773356265928544)100.0:0.5630700381404898,4086_Polpo:1.1506690612771093)99.0:0.1583502707621451,5095_Thetr:0.7942045478117117)97.0:0.09200031788858719,(((((3823_Salro:0.23472744543452678,6609_Monbr:0.26246703820234263)100.0:0.3135021236627304,(((3084_Mnele:0.6673492188007906,2401_Rozal11:2.075404093739383)97.0:0.5450287493181151,(17620_Caeel:0.0040…
Cluster8985.tree	((69070_Conco1:1.00616969859462,85568_Coere1:0.8653579085196895)r289122,(51942_Morel2:0.6799777232380844,(((((((53481_Trire2:0.285827163371623,8509_Fusgr1:0.23813156527757112)98.0:0.07134621339289297,59958_Crypa2:0.2851865146061158)95.0:0.048982932035962115,((8082_Neucr2:1.00000050002909E-6,8083_Neucr2:1.00000050002909E-6)98.0:0.02514939726172048,1465_Sorma:0.03162988327939666)100.0:0.25244347836…
Cluster9.tree	((((((26993_Dmel:0.34894340445100697,2503_Mnele:1.0404239144309795)r29953,9679_Polpo:0.9390919950369536)99.0:0.4075207309829962,(((((((3622_Cioin:0.06940566419581609,4742_Cioin:0.08098113504702795)r29966,3768_Cioin:0.1496053101840095)99.0:0.6536685304479123,16760_Cioin:0.916677271268817)99.0:0.5922357770309201,5397_Sporo1:0.7332324676155008)92.0:0.3851505848154684,(((7829_Allma1:0.005928155357992…
Cluster9065.tree	((((22774_Batde5:2.0010845961477997,36075_Batde5:0.7737447110864129)r289226,87724_Batde5:1.5428426536617685)r289225,(1192229_Orpsp11:1.00000050002909E-6,1182300_Orpsp11:1.00000050002909E-6)100.0:1.269048164446801)r289223,(((1125_Aspfu1:0.26118024942905793,32847_Pench1:0.3017401971393202)96.0:0.08298015055597917,821_Hisca1:0.23190927237296444)94.0:0.11891393609416515,(((((6661_Neucr2:0.04603028464…
Cluster915.tree	(((((((3809_Enthi:0.5357388462084777,4436_Enthi:0.395639433264385)100.0:0.5832966874452665,((9761_Dicdi:0.26978968266205555,604_Polpo:0.3422635193771382)100.0:0.43510102426803865,(2196_Dicdi:0.19562762182630483,3759_Polpo:0.1673921687295843)100.0:0.4778212289516684)r212318)r212315,(5869_Enthi:0.6228697751395078,(502_Polpo:0.417212046116768,11165_Dicdi:0.3087959639015869)100.0:0.26653923208288816)…
Cluster921.tree	((((((5356_Capow:1.0000005001842283E-6,4067_Capow:0.22235713124158352)r213003,(((9486_Caeel:1.0000005001842283E-6,9487_Caeel:1.0000005001842283E-6)r213010,9783_Dmel:0.1938383968501598)r213009,15052_Mydma:0.6468947087464154)r213007)r213001,((((92317_Batde5:0.43650444059533555,3149_Spipu1:0.4750874950291166)r213018,(((1186871_Orpsp11:0.7048633036437084,1183479_Orpsp11:1.0000005001842283E-6)r213021,…
Cluster929.tree	((((5192_Polpo:0.14065305610097162,7684_Dicdi:0.22273110583741343)100.0:0.366047608266754,(((3894_Spipu1:0.40053490271063646,1192895_Orpsp11:0.44725167671441973)r213607,2100_Rozal11:0.5231772462713723)94.0:0.11809150568318377,(((91381_Batde5:0.585038176398657,55987_Ganpr1:0.3728431992742398)r213593,((79834_Conco1:0.9693948138046361,81360_Coere1:0.47950209007144184)97.0:0.21895702250977622,(((((13…
Cluster934.tree	(((((((((61631_Coere1:0.4728424026177801,(((((140500_Mucci2:0.0394951511450155,9588_Rhior3:0.07365093707661963)100.0:0.07021059780467837,116620_Mucci2:0.18119757945335543)r214269,106479_Phybl2:0.0934534215429658)99.0:0.05208081261050133,218149_Umbra1:0.10773580950346028)100.0:0.1315136732781254,(132058_Morel2:0.2216442855203379,348439_Gloin1:0.18511365869288604)r214266)r214265)97.0:0.046644666950…
Cluster9411.tree	((14676_Mnele:0.8516602594508516,(((((1191563_Orpsp11:0.6906623197647711,(1530_Fusgr1:0.128543822209605,57997_Trire2:0.1897537664753186)r289434)100.0:0.08581209498875225,((1022_Neucr2:0.0730648868744766,4568_Sorma:0.030308370279849506)100.0:0.22345475695980738,80991_Crypa2:0.20539915146362467)r289409)100.0:0.12358996499325983,(1389_Botci1:0.19866309511639021,1208056_CocheC53:0.2633706142817137)r2…
Cluster9439.tree	(((((4564_Aspfu1:0.5016043195184995,72094_Pench1:0.3582240531734505)r289685,1236_Hisca1:0.5098194792425668)r289684,1215526_CocheC53:0.8186092485305032)r289681,((((48085_Picst3:0.37310214894288224,448_Debha1:0.40814527813556406)r289691,54947_Canalb1:0.8256354155460961)98.0:0.22724530470930623,33112_Dekbr2:0.759363257275507)r289689,(((2202_Sacce1:0.3094552933354603,4021_Cangl:0.5694541233610734)r28…
Cluster9527.tree	(6894_Spipu1:0.5676221904018266,(((((((8265_Sorma:0.04605616724152447,3443_Neucr2:0.023175093541761314)96.0:0.07437053485181892,8264_Sorma:0.14022780767807996)100.0:0.25830771472005676,((5202_Trire2:0.16992071621406574,3685_Fusgr1:0.13133138569544314)98.0:0.1637929265144642,3686_Fusgr1:0.3286672257168645)r289777)100.0:0.1089125037566129,1839_Botci1:0.38467181938997075)99.0:0.13567428570589932,((5…
Cluster9575.tree	((((((((293_Neucr2:1.00000050002909E-6,294_Neucr2:1.00000050002909E-6)100.0:0.04761205961562679,10556_Sorma:0.044704516884681175)100.0:0.21262575935606215,259537_Crypa2:0.32966010687279346)100.0:0.08324625631155608,(123030_Trire2:0.24023251989546823,9673_Fusgr1:0.21850006624432816)100.0:0.14529587332961316)100.0:0.2877857988122197,(5684_Botci1:0.378235536947296,5685_Botci1:0.24747983659174339)r28…
Cluster96.tree	(((27889_Dekbr2:0.11924819044380465,15422_Mnele:0.8618456924342023)100.0:0.8289693373111262,(((4729_Debha1:0.27837487688760465,68436_Picst3:0.3414753597397845)93.0:0.07269878064254331,57788_Canalb1:0.3427005631602179)100.0:0.22798024254051313,(((((((((6968_Sphar:0.4240178073583906,(((5807_Salro:0.15951740111848373,7331_Monbr:0.21370313794261897)100.0:0.13932232119837898,(8147_Monbr:0.183149516557…
Cluster9997.tree	(8186_Monbr:1.5376639092826234,((((((59042_Trire2:0.26479599127546516,7885_Fusgr1:0.25466211209472867)99.0:0.10581136049685275,((9437_Sorma:0.03453873359286737,1611_Neucr2:0.034950225729571176)100.0:0.29322933302730303,341643_Crypa2:0.34610049748729366)99.0:0.08420712976036375)96.0:0.09782472605110995,14084_Botci1:0.47795880299937177)94.0:0.08470836247121136,((84365_Pench1:0.23977689600451813,951…
