# Supplementary material for: Comparative genomics reveals the origin of fungal hyphae and multicellularity
Source: Nat Commun. 2019 Sep 9;10:4080. doi: 10.1038/s41467-019-12085-w (PMC6733946; doi:10.1038/s41467-019-12085-w)
Supplement: Supplementary file 20 — Supplementary Data 16 [file 41467_2019_12085_MOESM20_ESM.txt]

Cluster100.tree	((((((20936_Coere1:0.3248674424339236,((((((134047_Mucci2:0.27107297361523014,1578_Rhior3:0.2742863144808603)97.0:0.3120231563920164,(((134035_Mucci2:0.19860555462148632,76500_Mucci2:0.05268413616872609)r22957,154969_Mucci2:0.10343030718301052)r22956,5464_Rhior3:0.2041114469676168)r22955)r22954,103796_Phybl2:0.43046841847362416)r22953,((155073_Mucci2:0.3295818089540422,2997_Rhior3:0.2080111689843…
Cluster1002.tree	(((((((((((169_Capow:0.14775631714310558,10341_Sphar:0.27654075363404546)r5469,((((7018_Caeel:1.00000050002909E-6,7017_Caeel:0.005371717339239287)100.0:0.4691853581790041,(((((4555_Dmel:1.00000050002909E-6,4558_Dmel:1.00000050002909E-6)r5517,4556_Dmel:1.00000050002909E-6)r5516,4559_Dmel:1.00000050002909E-6)r5515,4557_Dmel:1.00000050002909E-6)100.0:0.3982117680916425,(20189_Dmel:1.00000050002909E-…
Cluster1015.tree	(((29318_Dmel:1.6066303396340325,9981_Thetr:0.4890241580766229)93.0:0.35833773099758987,((((4561_Rozal11:0.6054734463045067,25418_Dekbr2:0.7234586101893665)93.0:0.17125887664554754,((((920_Spipu1:0.18751690303368548,13492_Batde5:0.3350841008002902)99.0:0.17966407478404015,((1085871_Catan2:0.3875914195040511,((13042_Allma1:1.00000050002909E-6,7178_Allma1:0.035750130676787895)100.0:0.22949199677241…
Cluster102.tree	((((5308_Capow:0.5462928574840683,7979_Thetr:0.42343969689281924)97.0:0.1565247437709585,((((2344_Capow:0.2368660203800133,(6832_Sphar:0.30813552189931337,10348_Sphar:0.4076998323632203)98.0:0.45424792379518253)r71714,(17887_Allma1:0.03264710389386824,15411_Allma1:0.032818700253663236)100.0:0.45675018872330847)93.0:0.10857473031913197,(((((28842_Picst3:0.19890884650665672,878_Debha1:0.23050409918…
Cluster1024.tree	((((((2565_Schpo1:0.5010870166267773,5761_Thetr:0.9103257655755359)96.0:0.3928351773045997,(7325_Capow:0.580753826006469,((((((6410_Spipu1:0.43411677968894524,154620_Ganpr1:0.6313602481193931)r59836,(((78499_Conco1:0.5621244243536462,(129661_Fomme1:0.33361044823306185,1228469_Aurde31:0.26089716440897737)r59893)92.0:0.09533032801153613,((13475_Ustma22:0.5299611076484717,61395_Walse1:0.334872133870…
Cluster1029.tree	(((((((((3401_Capow:0.24091461162064298,8319_Sphar:0.5791804181217851)r70396,((7102_Monbr:0.3131773799390922,882_Salro:0.29089333886084173)100.0:0.37240860284378335,(((8358_Caeel:0.3639343118642328,((((((((29868_Dmel:1.00000050002909E-6,29875_Dmel:1.00000050002909E-6)r70409,29872_Dmel:1.00000050002909E-6)r70408,29867_Dmel:1.00000050002909E-6)r70407,29873_Dmel:1.00000050002909E-6)r70406,29869_Dmel…
Cluster1031.tree	((((((((((4502_Monbr:0.47523002524438784,10159_Salro:0.5283452826722518)91.0:0.08171794347859151,((9045_Dmel:0.5571736526536135,12282_Cioin:0.3654491348169618)r77847,(21761_Mydma:0.003547167306610301,21775_Mydma:1.00000050002909E-6)100.0:0.5367881227536054)r77846)r77845,2206_Thetr:0.6833937179181446)r77841,7818_Polpo:0.8027628294449042)99.0:0.24929678818372192,((1920_Capow:0.43049073882606387,(25…
Cluster1034.tree	(((((((3976_Spipu1:0.0861179882124464,3552_Spipu1:0.3875130138116931)98.0:0.3852826549135199,9826_Batde5:0.3060731769301859)95.0:0.2612625788973998,(5694_Spipu1:0.2340568474988737,89268_Batde5:0.6553182034017572)96.0:0.3610929525400882)r84535,(1181724_Orpsp11:0.4594051929565701,50904_Ganpr1:0.6132452099583532)r84536)r84534,(116488_Catan2:0.13091942938880952,((17180_Allma1:0.012726176120015916,912…
Cluster1035.tree	(((((((8238_Polpo:0.18418797152698216,4924_Dicdi:0.35100184070286916)100.0:0.20432617937953068,(((((5586_Salro:0.3400748769343266,5186_Monbr:0.2739240573902808)100.0:0.20629809684620365,15938_Sphar:0.48972100175713185)94.0:0.08111378716888734,(((((18293_Dmel:1.00000050002909E-6,18292_Dmel:1.00000050002909E-6)r86479,18294_Dmel:1.00000050002909E-6)100.0:0.24398783401403118,(2987_Caeel:1.00000050002…
Cluster1037.tree	((((((((8432_Thetr:0.3469827021121573,7664_Thetr:1.2160494288176082)98.0:0.45792745119338746,(5003_Hisca1:1.2824897290171973,1769_Thetr:0.3061547981796312)98.0:0.5789887554029017)100.0:0.2969805800828548,((1605_Thetr:0.31190895255451195,28397_Fomme1:1.1355763006772266)100.0:0.63494484254162,(((4440_Capow:0.5469362564437047,3404_Capow:0.5744303148348529)100.0:0.213269999818201,(((((((319_Allma1:0.…
Cluster1043.tree	(((((((9229_Aspfu1:0.27598915835961557,8385_Hisca1:0.6550299801026054)98.0:0.27256660584184533,(101628_Ganpr1:0.807616096962783,(((310702_Lacbi2:1.00000050002909E-6,303045_Lacbi2:0.11799064862647148)100.0:2.005318642840709,81950_Coere1:0.12302422957495761)94.0:0.5127367525226904,(((168950_Conco1:0.06557884848260319,77880_Conco1:0.10016694189761477)99.0:0.6943168207393572,16301_Conco1:1.0070165461…
Cluster1045.tree	((((10535_Polpo:1.00000050002909E-6,8649_Sphar:0.8585684616355316)90.0:0.40182199545442093,1307_Dicdi:0.3119526340612237)96.0:0.47046176782964455,((((((3498_Capow:0.6720097137558864,7418_Monbr:0.5835933460329746)96.0:0.32356019876435776,(4603_Sphar:0.5291397818781131,961_Mnele:0.7675454965930381)r109390)r109389,(1280462_Catan2:0.4517816578835284,(9002_Allma1:0.013669007955705675,12357_Allma1:0.01…
Cluster106.tree	(((((((((4672_Polpo:0.18830801370749103,11001_Dicdi:0.29603129259648)100.0:0.4524606016047819,1495_Spipu1:0.6812303326968172)97.0:0.26860195621882554,(((((1056_Capow:0.4731627199417983,9950_Sphar:0.5241096695953428)r167184,(8565_Monbr:0.3872627292861299,10449_Salro:0.3116591790170199)100.0:0.44906019130945174)r167183,(2233_Dicdi:0.3185014259474242,1522_Polpo:0.30595678687434025)98.0:0.27009998964…
Cluster1065.tree	(((((((((((((9507_Sorma:0.011936760034511756,2260_Neucr2:0.011683550645353183)100.0:0.20174993315417006,345075_Crypa2:0.14194514504149391)93.0:0.08155478003630717,(8151_Fusgr1:0.16098907024771733,37761_Trire2:0.13889210776449382)100.0:0.15754681517474572)98.0:0.07833233877268711,13688_Botci1:0.13269000897671768)95.0:0.06339162659652303,((8934_Aspfu1:0.07597359867295062,77965_Pench1:0.247768735542…
Cluster1067.tree	(((((((((((((158987_Conpu1:1.505292403755947,150753_Ganpr1:1.741857032124031)99.0:0.9715811638148109,((((1360002_Aurde31:0.1730345677327669,1341272_Aurde31:0.14253639673138174)100.0:0.15769833784489704,1230379_Aurde31:0.5819597680429031)r162096,1202872_Aurde31:0.6014431497715452)95.0:0.13609047020249698,1323891_Aurde31:0.6539525619696829)r162093)100.0:0.30876139897929245,1350896_Aurde31:0.1356924…
Cluster1070.tree	((((((((2271_Capow:0.5318429372431182,((11139_Salro:0.5272157629665387,7948_Monbr:0.512165683500367)99.0:0.19487151680833992,(6175_Cioin:0.40596406754697983,(6456_Mydma:1.00000050002909E-6,15724_Mydma:1.00000050002909E-6)100.0:0.41679242510367165)r171617)100.0:0.1887444902958141)r171611,((((8580_Hisca1:0.8277329684089415,(280458_Catan2:0.2833673815024297,(1549_Allma1:0.015174469196123952,18107_Al…
Cluster1072.tree	((((((2970_Sphar:1.00641013326023,(146577_Morel2:0.15071086117095614,143820_Gloin1:0.26354923907661865)r176061)92.0:0.04951434824963476,((59702_Conco1:0.43861616930325753,6020_Rozal11:0.40069594230428185)93.0:0.09845695325390079,((((16830_Batde5:0.2665419911036837,1197_Spipu1:0.1914658452536733)r176066,((1181882_Orpsp11:1.00000050002909E-6,1182602_Orpsp11:0.21836746819835298)r176070,1184518_Orpsp…
Cluster1074.tree	((((((((((((((2403_Sorma:0.024314318665803504,10131_Neucr2:0.0303132520889856)100.0:0.15761141534407738,95328_Crypa2:0.16442263679914462)r180231,(8144_Fusgr1:0.10504333349867731,60769_Trire2:0.12534551184482656)100.0:0.15091272940355943)97.0:0.08864050356420125,2544_Botci1:0.23028772632058891)91.0:0.05741506016678241,((4046_Aspfu1:0.09010255030203453,398_Pench1:0.14715181688510426)99.0:0.08451539…
Cluster1077.tree	((((((6118_Capow:0.6946923905062348,37792_Conco1:0.9963423446530896)r187543,6630_Dicdi:0.6995242634340946)90.0:0.09620569061136429,((15272_Mydma:0.5603030822640314,((((((((10333_Rhior3:0.13219124315216776,174068_Mucci2:0.11460244572083392)100.0:0.11945516323948265,714_Phybl2:0.22970126298889373)r187563,(((4065_Rhior3:0.04154499160644287,11738_Rhior3:0.0703356321613236)100.0:0.06571547661542594,15…
Cluster1081.tree	(((((((3738_Polpo:0.39075725598245314,1617_Dicdi:0.23781530910075635)99.0:0.2826058456552961,6005_Thetr:0.7610906213415025)96.0:0.22427449190919302,((11437_Sphar:0.5581563017635421,(((19262_Allma1:0.16326730572645248,4643_Allma1:1.00000050002909E-6)100.0:0.26515661739098606,157358_Catan2:0.22353754330507888)100.0:0.27077446709738123,(7320_Allma1:0.09873676373882342,13177_Allma1:0.0779782858521506…
Cluster109.tree	(((((((((((((((((1191090_Orpsp11:0.18822142177336254,1188534_Orpsp11:0.35015230572761036)r244485,106431_Ganpr1:1.0241674438372488)100.0:0.3723333981313463,((((((88766_Coere1:0.17715571882436387,88765_Coere1:0.20004212951390274)94.0:0.09872057134800093,(88760_Coere1:0.11595726462413498,88761_Coere1:0.20665744257796886)100.0:0.38345065779522775)99.0:0.14119614392301705,47663_Coere1:0.55566204583050…
Cluster1094.tree	((((((9917_Polpo:0.25646650744696237,129_Dicdi:0.33180758312585945)100.0:0.22701066355802166,((9789_Sphar:0.6049417720587258,(6911_Monbr:0.5520299158729941,6072_Salro:0.40854794119948284)100.0:0.3688139511328456)r233262,((((824_Spipu1:0.5169519181342321,(1185962_Orpsp11:1.00000050002909E-6,1180191_Orpsp11:1.00000050002909E-6)100.0:0.33564084919157106)r233270,(82475_Coere1:0.7127820252483712,(((((…
Cluster1098.tree	((((((7287_Capow:0.41198512664073317,4444_Salro:0.44508587201797595)r240725,2004_Thetr:0.4270976455667739)99.0:0.19616262143044494,((2214_Rozal11:0.5382695600088445,2130_Mnele:0.7657059084182265)95.0:0.21298504219857026,((8307_Monbr:0.6833611549971812,(((8650_Caeel:0.782091682891283,9782_Dmel:0.7022548409761737)r240703,13113_Cioin:0.9535637520919155)r240702,156_Mydma:0.4990291887571277)r240701)r2…
Cluster1115.tree	((((((14923_Allma1:0.7182722367256816,108541_Mucci2:1.2545444256122948)93.0:0.37614634547015563,(156858_Mucci2:0.4452014901670434,59576_Walse1:0.32338071868991924)r293615)97.0:0.3431092290493321,(((134334_Morel2:0.09094841976574218,51527_Morel2:0.0218597511727382)100.0:0.21001918372168377,337958_Gloin1:0.25486410714863655)r293595,((((((((2931_Fusgr1:0.10413024512160943,121889_Trire2:0.07630414243…
Cluster1118.tree	(((((((13964_Sphar:0.6537763308947057,2565_Capow:0.5815661690462208)99.0:0.21863802153023512,43020_Coere1:0.46553631055057904)95.0:0.12757006454871936,(((((2502_Batde5:0.30802066933665145,761_Spipu1:0.3283634791429385)r299920,125637_Ganpr1:0.41544475980017354)r299919,((6326_Allma1:0.01580341922754189,16905_Allma1:0.029756184787349885)100.0:0.35107007002274065,1386026_Catan2:0.39043494176493787)10…
Cluster1123.tree	(((((((2179_Sphar:0.9281434388384487,(2468_Batde5:0.5023864361685751,4326_Rozal11:0.27363385758463976)r312834)r312829,1175_Dicdi:0.4489039699155722)97.0:0.1151813138634433,((((((((((27824_Dmel:1.00000050002909E-6,27821_Dmel:1.00000050002909E-6)r312856,27823_Dmel:1.00000050002909E-6)r312855,27825_Dmel:1.00000050002909E-6)r312854,27822_Dmel:1.00000050002909E-6)r312853,27820_Dmel:1.00000050002909E-6…
Cluster1129.tree	((((((12_Rhoto1:0.5328662918787183,4593_Sphar:0.6582146821603847)94.0:0.3345292483672242,((253_Rhoto1:0.4599361787034092,((2955_CryneH991:0.11339636087542425,67822_Treme1:0.16768323892728682)100.0:0.22016137259482021,((((((574846_Lenti61:0.10585772519239008,70253_Stehi1:0.13176816823957427)r325508,((89827_Conpu1:0.1613546233828754,48197_Plicr1:0.06002785831368449)r325510,((((175009_Lacbi2:0.09868…
Cluster1134.tree	(((((11127_Polpo:0.21002026581273134,3113_Dicdi:0.2506586939572659)100.0:0.4843951222558305,6425_Thetr:0.659700600416651)100.0:0.3898015278473449,((((2867_Spipu1:0.8396039853666859,10321_Thetr:0.7089924286547339)92.0:0.20438079494209438,1195_Thetr:0.5931229781183849)98.0:0.2662971537526998,(((((((42390_Conco1:0.4985240962625572,78498_Conco1:0.4206649170875814)100.0:0.31625804690290427,91195_Coere…
Cluster1157.tree	(((((3484_Dicdi:0.49093067157738435,8020_Polpo:0.42843389807900706)100.0:0.3902168974785432,(((((8088_Spipu1:0.28059500351308514,85728_Batde5:0.3927517237513739)90.0:0.06514456076006771,((1189089_Orpsp11:1.00000050002909E-6,1190206_Orpsp11:1.00000050002909E-6)100.0:0.41460638709826675,132722_Ganpr1:0.5041203456938359)r389977)r389976,102016_Morel2:0.4308600294221947)98.0:0.08248985979289247,(6356_…
Cluster1159.tree	((((((((((2981_Capow:1.00000050002909E-6,2983_Capow:1.00000050002909E-6)100.0:0.2798899442348841,((1459_Monbr:0.1922989183919568,8438_Salro:0.2569786430135455)100.0:0.24166513583209961,(((26629_Caeel:1.00000050002909E-6,26630_Caeel:1.00000050002909E-6)100.0:0.48703145399402675,(25779_Dmel:1.00000050002909E-6,25780_Dmel:1.00000050002909E-6)100.0:0.29096838531481733)r394113,(15887_Mnele:0.311807285…
Cluster118.tree	(((((10115_Sorma:0.07004344760277871,2096_Neucr2:0.0745219093335516)100.0:0.3072442717522662,81901_Crypa2:0.4204904466317618)r464349,(9706_Fusgr1:0.26034039300506306,74323_Trire2:0.18976195317044167)100.0:0.1900304842842705)100.0:0.15185906358715603,(((((((6828_Capow:0.7189945086433802,((((18187_Allma1:0.03303571309991449,1632_Allma1:0.14683341588675342)100.0:0.37312427666322745,18188_Allma1:0.39…
Cluster1188.tree	((((((((((7249_Spipu1:0.08258852635056875,5607_Spipu1:0.041007629116455155)91.0:0.04998615952937124,97_Spipu1:0.09326569858803353)97.0:0.13024194825948057,88511_Batde5:0.2605676044334731)94.0:0.144185663933155,((1182736_Orpsp11:0.33261281256766817,1190378_Orpsp11:0.32926863795827205)r461459,(100276_Ganpr1:0.166828649028176,94459_Ganpr1:0.19937143050129721)100.0:0.21265278310397162)r461458)r461457…
Cluster1202.tree	(((223621_Gloin1:0.26889902062841503,((5977_Polpo:0.3391375971250142,1955_Dicdi:0.32508981696626266)90.0:0.31959307752786265,5922_Polpo:0.6428444501538301)r509191)91.0:0.2666803988912815,(((((576_Salro:0.8689298820949006,(5188_Caeel:1.261308486740783,(5586_Mnele:0.5152239591664218,6130_Mydma:0.5707537402934153)94.0:0.19856879568988017)r509231)100.0:0.4095464958857075,6966_Thetr:0.6778999161255296…
Cluster1204.tree	(((303_Capow:0.709845082807157,2866_Monbr:0.8797394388319946)r513012,((((85889_Batde5:0.20491155708680378,(1187043_Orpsp11:0.8955834352744324,1185960_Orpsp11:0.6027978385667694)r513026)r513022,((79754_Conco1:0.6666001445261258,((((((144686_Mucci2:0.04909539208780684,160687_Phybl2:0.40132932599662546)r513093,((146836_Mucci2:0.3689283492998086,14448_Rhior3:0.13324276705026952)r513097,144004_Phybl2:…
Cluster121.tree	(((((1474_Capow:0.593797272480609,((20428_Caeel:0.258532984005488,17429_Dmel:0.27155251364576916)r544450,1832_Mnele:1.6481166371144231)r544448)r544443,((((((14076_Batde5:0.7516071785834797,89579_Batde5:0.6539114069414114)r544460,152364_Ganpr1:0.6388402488564918)r544458,((((((80106_Conco1:1.00000050002909E-6,42766_Conco1:0.15273643336835574)r544542,31340_Conco1:0.28700355747305945)r544541,79634_Co…
Cluster1217.tree	(((((((((((1601_Spipu1:0.3608596925194767,17183_Batde5:0.5216616169607579)99.0:0.10022947339246284,((((1184309_Orpsp11:1.00000050002909E-6,1185997_Orpsp11:1.00000050002909E-6)r538523,1187690_Orpsp11:1.00000050002909E-6)r538522,1175124_Orpsp11:1.00000050002909E-6)100.0:0.2826099137210665,131045_Ganpr1:0.32965248548993875)99.0:0.07716340561613001)100.0:0.0971739067878053,(38826_Coere1:0.42459679487…
Cluster1225.tree	(((((((76533_Conco1:0.18737558072754573,82552_Conco1:0.19422157427332049)99.0:0.27113674183700515,1790_Conco1:0.6031325577099362)100.0:0.4163653253834114,2106_Spipu1:0.8355950655851389)94.0:0.20008992002653772,((((7696_Rhior3:0.16316684732003012,16705_Rhior3:0.05302038892788414)99.0:0.1967448467650738,147806_Mucci2:0.14479456471459587)94.0:0.16585463562244207,124931_Phybl2:0.6528942288671533)96.0…
Cluster1226.tree	((((((((4486_Monbr:0.6067211550857536,1197_Monbr:0.5215823436371402)r558483,1250_Salro:0.9678568388436817)r558482,9511_Thetr:1.5340280203365004)93.0:0.33871257436006996,((82121_Coere1:1.005249996777911,9478_Sphar:0.9261322374214123)96.0:0.4446398392501011,(4393_Thetr:0.6695080995460297,3580_Thetr:0.8281132744414761)r558452)r558451)r558450,(7505_Polpo:0.5239520088458101,12302_Dicdi:0.6642946860927…
Cluster1230.tree	((((((((7358_Sphar:0.4824850465826872,(4455_Monbr:0.23796637159437914,696_Salro:0.04092307445242825)r569607)100.0:0.5878062980439127,(((144674_Morel2:0.2131918527190465,87596_Batde5:0.24899920643791393)93.0:0.10504518729771996,(15999_Allma1:0.045135068677688135,15772_Allma1:0.03999305969743065)100.0:0.3074026919923927)r569542,(((1855_Spipu1:0.1357630267240386,412692_Ganpr1:0.210596068634218)r5695…
Cluster1231.tree	((((((3670_Dicdi:0.4099715681771265,6667_Polpo:0.4001579338654939)98.0:0.3340960371057057,18740_Mydma:0.9188453959215247)96.0:0.24112434443445172,((2200_Salro:0.5704059269462917,2573_Monbr:0.34304140159166635)95.0:0.22754634369801657,(((14128_Allma1:0.008881800212356095,15613_Allma1:1.00000050002909E-6)99.0:0.18283512186698167,1442940_Catan2:0.19500713510079876)100.0:0.4460301750444899,3010_Spipu…
Cluster124.tree	(((((((((14987_Sphar:0.29703805897252783,14670_Sphar:0.2688887588405006)r606432,9434_Sphar:0.21541710839345302)100.0:0.6439244080723118,((6119_Monbr:0.3230516355778182,7007_Salro:0.12330730445386107)98.0:0.2682965219521367,(7450_Salro:0.20671283513692534,8289_Monbr:0.45426129012022376)96.0:0.24217432855661022)r606415)r606411,(37703_Coere1:0.49598137669855424,42237_Coere1:0.4739560406334558)r60642…
Cluster1251.tree	(((6304_Enthi:1.00000050002909E-6,2502989_Schco3:1.0871858716395386)100.0:0.7334957012068166,(((((4009_Monbr:0.4282231989539509,1178510_Orpsp11:1.758321253464849)93.0:0.3618728836200963,4357_Salro:0.5535616966360458)99.0:0.15567067625933434,((6642_Capow:0.48588452913321467,17032_Sphar:0.5680481833956235)r610720,(((((6909_Caeel:1.00000050002909E-6,6910_Caeel:1.00000050002909E-6)r610729,6911_Caeel:…
Cluster126.tree	(((((1706_Polpo:0.10535086238860622,9624_Dicdi:0.11286642336956826)100.0:0.2773543293959811,((((((((32126_Pench1:0.12210178819076724,8811_Aspfu1:0.05305359190787833)98.0:0.06503322757763828,2421_Hisca1:0.1452008577926453)100.0:0.09337472961713432,(((1824_Sphar:3.358324852981925,(((8964_Neucr2:0.01754326326754957,10591_Sorma:0.0166271205271595)100.0:0.09941530509848615,324310_Crypa2:0.071763402223…
Cluster1261.tree	((((((9284_Spipu1:0.34209585376429313,((1177844_Orpsp11:1.00000050002909E-6,1177882_Orpsp11:1.00000050002909E-6)r631792,1189669_Orpsp11:1.00000050002909E-6)100.0:0.5865149145301628)r631782,(45789_Coere1:0.47796353569092304,(((260483_Umbra1:0.09109927191606976,(146485_Morel2:0.39210738126872946,685742_Morel2:0.09476607287736022)r631797)100.0:0.1299855438313961,177979_Phybl2:0.268434450820709)100.0…
Cluster1281.tree	((((((916_Mnele:2.2234736249182623,(2739_Dicdi:0.640007312567061,10011_Polpo:0.7670851591038315)r674143)96.0:0.29241863894202774,((301619_Plicr1:1.219239247693735,2667_Enthi:0.3340649070272106)98.0:0.5997989513785142,23714_Caeel:0.8405961579831545)r674110)99.0:0.3187395244068132,5727_Capow:0.8195488303641439)96.0:0.19680202943951997,(((((1952_Monbr:0.4673420100781749,441_Salro:0.3365187185165889)…
Cluster1328.tree	(((((1587_Capow:0.48718379974828074,(8872_Mnele:0.5488766297804731,((((2369_Mydma:0.01618707030194017,16629_Mydma:0.13729691246582684)93.0:0.09619235512868685,14097_Mydma:0.18449104123236224)90.0:0.16625382374150396,7529_Mydma:0.251009793223911)r785110,12266_Mydma:0.13702248630404307)100.0:0.4284817318101355)r785108)99.0:0.3015017816436972,(((((7647_Enthi:0.717109443930953,6516_Enthi:0.3481490843…
Cluster1329.tree	((((((225_Malgl1:0.20320552860819047,11680_Ustma22:0.19581534262137448)r786565,10465_Thetr:0.7234158064809982)93.0:0.20796877481239337,(((6435_Rhoto1:0.21428212334400035,33552_Sporo1:0.23413568961427708)96.0:0.14536158289035808,(((105823_Mellp23:0.21834182214882786,48079_Mellp23:0.28827501306882347)r786572,651368_Croqu1:0.17962860458398286)r786571,7269_Pucgr2:0.32938523700103295)91.0:0.1154073100…
Cluster1333.tree	((((((120567_Morel2:0.0988538115026736,44714_Morel2:0.03731884176218026)100.0:0.9383912718329326,(((((((((6413_Sorma:0.0468766747845556,6185_Neucr2:0.03216846542562618)100.0:0.15384462402795782,288979_Crypa2:0.19076729755343652)r795053,((81410_Trire2:0.15707117414781938,6548_Fusgr1:0.13430436376351929)97.0:0.11338590883340866,6549_Fusgr1:0.1777427418958813)r795054)r795052,4084_Botci1:0.2468343423…
Cluster1348.tree	(((((591_Cioin:0.5293419119986562,((((17647_Mydma:1.00000050002909E-6,2802_Mydma:1.00000050002909E-6)100.0:0.14848447111084317,9982_Mydma:0.2659893111020445)93.0:0.08700829687722221,16206_Mydma:0.4041502367812534)96.0:0.13498672142544493,16988_Mydma:0.26621286378935594)100.0:0.2220145756177099)r822740,((((4638_Zygro1:0.3670208345543695,4978_Sacce1:0.2449674176097053)95.0:0.1143693349242777,4737_C…
Cluster1359.tree	(((((((8908_Dicdi:0.23552831275183847,5548_Polpo:0.318386233666212)100.0:0.3007273519234032,897_Rozal11:0.841460177407392)98.0:0.1686719336985712,((5752_Capow:0.7130228215839429,493_Thetr:0.6273221055885164)91.0:0.10683161585711236,(((10433_Salro:0.6324708893614432,7211_Monbr:0.7332387476225098)97.0:0.23394980850058048,(((((((92557_Batde5:0.16470872391490604,2258372_Schco3:1.628336520811979)90.0:…
Cluster1363.tree	((((((112593_Mucci2:0.12650657479016436,(6647_Rhior3:0.05659301110535261,12726_Rhior3:0.24674902158872927)r851485)96.0:0.04256221570922368,176627_Phybl2:0.10658122186684209)100.0:0.16138612347551556,282969_Umbra1:0.1707440082698772)100.0:0.25759289676476665,(((4609_CryneH991:0.27038149246841797,16517_Walse1:0.25917756314073565)100.0:0.2694607655410257,((25977_Sporo1:0.39035561913965844,(((54972_C…
Cluster1380.tree	(((((((((6896_Spipu1:0.3539392889705239,37238_Batde5:0.5432662318362093)97.0:0.21287458570007395,139726_Ganpr1:0.5503742084476103)r886447,((2975_Allma1:0.013983897189910326,6822_Allma1:0.012945749074609807)100.0:0.3757186688286702,395162_Catan2:0.24965957375576928)100.0:0.46589799138449867)98.0:0.18703074795998462,(((347362_Gloin1:0.10600106459758776,1189172_Orpsp11:1.6933647895609134)92.0:0.3820…
Cluster1387.tree	(((((((((((10509_Dmel:1.00000050002909E-6,10511_Dmel:1.00000050002909E-6)r896102,10512_Dmel:1.00000050002909E-6)r896101,10510_Dmel:1.00000050002909E-6)96.0:0.3029492694256761,2674_Enthi:1.4930989974058912)97.0:0.2319880263249011,(((1613_Capow:0.3818956024785896,16411_Sphar:0.4026200002736199)r896088,(4708_Cioin:0.3390002761669622,11591_Mydma:0.3951105813007069)r896091)r896087,5428_Rozal11:0.67857…
Cluster1390.tree	(((((6689_Polpo:0.13446206845772235,11793_Dicdi:0.13707823362702673)100.0:0.22575011769370035,4300_Thetr:0.5185705390943759)99.0:0.15659646481830064,(((((8541_Sphar:0.42107134913303634,389_Salro:0.14370667609685778)95.0:0.10512805946026449,(352_Sphar:0.210590885637187,2099_Monbr:0.14096296791786156)r905372)98.0:0.094850316745043,7898_Sphar:0.6022669587377724)100.0:0.19802727325187752,6190_Capow:0…
Cluster1396.tree	(((((4288_Capow:0.37532385397508383,6854_Cioin:0.206388107979031)r914458,(78847_Conco1:0.3286834999980374,(((1907873_Mellp23:0.007012441328779909,36874_Croqu1:0.034471703205131314)r914508,15073_Pucgr2:0.03834379167978193)99.0:0.10293424814039087,(1414_Malgl1:0.2035561960166372,(139763_Galma1:0.14956358971331457,102327_Fomme1:0.21940271430815175)r914492)r914483)94.0:0.09733753412215386)r914471)100…
Cluster14.tree	((((((((((((((8635_Polpo:1.00000050002909E-6,3731_Polpo:0.41449943316876275)100.0:0.14237716826631505,5801_Dicdi:0.18804902616256036)100.0:0.34985592774879337,435_Mnele:0.5238199732795454)92.0:0.08075770775581592,(((279_Capow:0.24142274996069638,895_Sphar:0.206375941584247)r1122850,(3096_Monbr:0.2845657594931531,7592_Salro:0.22907163578509385)100.0:0.13997684473401284)97.0:0.0650318701430702,((((…
Cluster140.tree	(((((((((3293_Capow:0.40686805023227307,10012_Sphar:0.7114714811604367)r947759,((8852_Monbr:0.41249886837906097,6986_Salro:0.5301969305981313)100.0:0.19427650448434322,(((5049_Cioin:0.19753218022129454,2257_Mydma:0.24708203665987302)96.0:0.05290153542862708,((((25917_Dmel:1.00000050002909E-6,25914_Dmel:1.00000050002909E-6)r947777,25915_Dmel:1.00000050002909E-6)r947776,25916_Dmel:1.00000050002909E…
Cluster1415.tree	(((((7385_Neucr2:0.020362816909154487,9854_Sorma:0.021569736745397812)100.0:0.2100812842695736,326403_Crypa2:0.21385708822194435)91.0:0.053747332892398705,(121453_Trire2:0.1255104772766638,7060_Fusgr1:0.1415420830212927)100.0:0.08063267066457822)100.0:0.1016040108819835,(((((((((12305_Allma1:0.012462534598674425,8940_Allma1:0.011102080181356316)100.0:0.3041424658176364,55445_Catan2:0.374606579437…
Cluster142.tree	(((((((((1004_Tapde11:0.8433020584095735,2560_Spipu1:0.8304378223193122)97.0:0.2773010793803099,((237785_Umbra1:0.6553668208128808,((((((((10188_Fusgr1:0.26426668925805763,12632_Fusgr1:0.4220442107541003)95.0:0.09513960299036865,111893_Trire2:0.3870583387845362)98.0:0.13000219049432304,1198631_CocheC53:0.42425729675656443)100.0:0.2519978095781108,106936_Trire2:0.7176109531077132)r985512,(12876_Tr…
Cluster143.tree	((((((((1179698_Orpsp11:0.45822160849572907,(155619_Mucci2:0.40482254622279945,((6498_Neucr2:0.7543308524548643,6566_Fusgr1:0.9515588268669569)r1005639,15870_Pucgr2:0.7771289720111964)r1005633)r1005624)95.0:0.7036730793885666,(((51682_Ganpr1:0.3811507416063481,117692_Plicr1:0.378161267729698)97.0:0.6924565615623185,(((172851_Phybl2:0.566563850870529,183638_Mucci2:0.4086505358304039)98.0:0.2691038…
Cluster1435.tree	(((((45_Thetr:0.41926836925801075,5888_Capow:0.3130928019235018)93.0:0.12446305774619179,(17582_Sphar:0.46037092406261937,(((26051_Caeel:0.10737357556123227,(97_Dmel:1.00000050002909E-6,98_Dmel:1.00000050002909E-6)99.0:0.07597296673383144)r997415,17164_Cioin:0.062031688055112846)r997414,(11416_Mnele:0.17488296406658274,(2834_Mydma:1.00000050002909E-6,13667_Mydma:1.00000050002909E-6)100.0:0.104652…
Cluster1436.tree	(6665_Spipu1:0.3108045543039443,(((((93567_Coere1:1.7165012302177467,(58075_Treme1:3.3570828053324804,157317_Conpu1:0.08499180848723048)r999241)97.0:1.2242004480037165,(((((416458_Plicr1:0.31025371600947194,25752_Plicr1:0.09056336932395828)r999267,((470788_Lacbi2:0.13748191930232825,214784_Galma1:0.11463528160192406)r999271,(470792_Lacbi2:0.19001277999735153,54530_Galma1:0.08508058522184263)r9992…
Cluster1446.tree	((((((((132911_Conpu1:0.3833450678447293,141226_Punst1:0.687509624536751)r1020174,162427_Fomme1:0.5299608953231341)91.0:0.12262907264016124,(66344_Stehi1:0.40390962447090245,(157876_Plicr1:0.38123570613084623,(((592638_Lacbi2:0.30362798729985774,88601_Galma1:0.40892087850752457)93.0:0.13626938845574743,464895_Copci:0.609237037518089)96.0:0.14995762569108684,2570476_Schco3:0.587944723922004)r10201…
Cluster1460.tree	((((((10988_Salro:0.4093334085564978,5984_Monbr:0.3896726728629046)100.0:0.23197169912690843,(((((((((((1187758_Orpsp11:1.00000050002909E-6,1186398_Orpsp11:1.00000050002909E-6)r1046961,1190804_Orpsp11:1.00000050002909E-6)r1046960,1186686_Orpsp11:1.00000050002909E-6)99.0:0.3601430616737978,(71336_Catan2:0.24420418623750928,(15135_Allma1:0.0022605206582550427,17596_Allma1:0.01220198671034275)100.0:…
Cluster1473.tree	((((22966_Dmel:1.00000050002909E-6,22965_Dmel:1.00000050002909E-6)r1072266,22964_Dmel:1.00000050002909E-6)100.0:0.846299610898867,((((8508_Capow:0.668600956542059,(((1084_Salro:0.490789678868641,8581_Monbr:0.7196791188804185)100.0:0.30958340815923174,3921_Cioin:0.7552063552928377)100.0:0.17136410547658507,(14498_Mnele:1.1739466192283217,11942_Mydma:0.6062149014285679)r1072300)r1072295)r1072292,(5…
Cluster1480.tree	((((((3222_Sphar:1.2340960237887162,(2496_Malgl1:1.00000050002909E-6,2495_Malgl1:1.00000050002909E-6)r1085154)96.0:0.19222494717061422,7993_Ustma22:0.21060633795266956)100.0:0.16330141065518636,(((((49804_Mellp23:0.03715628747212788,93730_Mellp23:1.234332520358122)r1085161,673427_Croqu1:0.07444203868744721)100.0:0.1031187558114405,8173_Pucgr2:0.13756032046042557)100.0:0.21554332416372496,(34219_S…
Cluster1481.tree	((((((((((27091_Dmel:1.00000050002909E-6,27090_Dmel:1.00000050002909E-6)100.0:0.3151238667998607,(((26639_Caeel:1.00000050002909E-6,26641_Caeel:1.00000050002909E-6)r1086597,26640_Caeel:1.00000050002909E-6)98.0:0.11509772035941478,23870_Caeel:0.12028784176415697)100.0:0.37319763919226145)93.0:0.17500745021627204,289_Capow:0.530915406189564)92.0:0.12512298843482553,((4384_Sphar:1.00000050002909E-6,…
Cluster1482.tree	((((((((((2073_Capow:0.5012405095764244,23491_Dmel:0.4811419416154348)99.0:0.1090742556012171,(17550_Sphar:0.6749000881782419,((9788_Salro:0.3397098755621396,1718_Monbr:0.46174156340159944)100.0:0.23124038263370664,(((8700_Caeel:1.00000050002909E-6,8701_Caeel:1.00000050002909E-6)100.0:0.4312538378718912,8865_Cioin:0.40855753803066225)r1088142,(12487_Mnele:0.6868909306071712,(((6503_Mydma:0.426883…
Cluster1483.tree	(((((((((((1534_Dicdi:0.19150309921422015,8919_Polpo:0.2371603161387609)100.0:0.26772305181362754,882_Capow:0.46941094410409384)91.0:0.06126899905161002,((((8632_Caeel:1.00000050002909E-6,8631_Caeel:1.00000050002909E-6)100.0:0.9198829877049226,(((22594_Dmel:1.00000050002909E-6,22593_Dmel:1.00000050002909E-6)r1089715,22591_Dmel:1.00000050002909E-6)r1089714,22592_Dmel:1.00000050002909E-6)100.0:0.58…
Cluster1487.tree	(((((3011_Capow:0.41981384144576694,13265_Sphar:0.6795678567508051)r1095818,((((((((((2484_Sorma:0.012905855837928122,9174_Neucr2:0.0024796135955707176)100.0:0.12510418545366656,74450_Crypa2:0.11767748131511843)r1095823,(4721_Trire2:0.10709156648116548,9813_Fusgr1:0.0989001528839855)99.0:0.05759739416979984)93.0:0.05206909783217939,5013_Botci1:0.16571901919165144)97.0:0.05754953486192123,((35010_…
Cluster1498.tree	((((((((7193_Capow:0.6527464672405207,5410_Capow:0.5826101666779869)r1115569,2340_Capow:0.9515684360449677)r1115568,9642_Sphar:2.0590641211519998)r1115567,(85783_Batde5:0.8024054488572212,14998_Morel2:0.7786519631898824)r1115573)95.0:0.41624129090147616,((5103_Rozal11:0.19883549911600837,774779_Galma1:1.42331543659171)99.0:0.9999302102425054,(((1563_Spipu1:0.7550244612753874,(1187985_Orpsp11:1.05…
Cluster1499.tree	(((((((501_Spipu1:0.46041397518334914,((((349043_Plicr1:5.791871931477221,278074_Croqu1:1.2714431183706827)92.0:2.4366898515825546,5812_Conco1:1.8319134608815257)100.0:2.517958205971501,((38317_Conco1:0.07289474565106596,78307_Conco1:0.10530910838526748)100.0:0.18718174017114164,344479_Gloin1:0.10617670160272281)92.0:0.028999162528061007)r1117332,41933_Morel2:0.2653642285115943)r1117331)96.0:0.05…
Cluster1500.tree	(((8469_Gloin1:1.1128651642461895,5528_Enthi:0.06672037771973129)100.0:1.4557795908634596,(4989_Polpo:0.28095336415017647,8948_Dicdi:0.37349021650286396)100.0:0.2481297402236848)99.0:0.23161532354624056,(((5782_Salro:0.6390304382887689,7087_Monbr:0.4331380148131219)99.0:0.20608974585714304,4634_Thetr:0.9012777493600571)95.0:0.1672005515702125,((((6073_Sphar:0.7241050269575454,((18666_Caeel:0.7960…
Cluster1514.tree	((((((3227_Salro:1.3067953495873141,((((13378_Sporo1:0.25069092922748754,3151_Rhoto1:0.8774989312654448)r1157945,(103884_Mellp23:0.5404168838619978,315097_Croqu1:0.21049426675257224)100.0:0.8499429193016952)92.0:0.2664816454419015,(((4878_CryneH991:0.2002615654105669,65283_Treme1:0.2169567359282768)100.0:0.4064762044927254,32018_Walse1:0.7005735292314857)93.0:0.2211503613317796,(7014_Ustma22:0.26…
Cluster1523.tree	((((((((((6410_Sphar:2.1956417769570473,3868_Enthi:0.7178155229369364)r1173224,3677_Polpo:0.2678560246940857)91.0:0.2902411118970799,(1332_Sphar:0.3717478391930247,3678_Polpo:0.5257573232439716)96.0:1.264592430086687)r1173198,((4912_Enthi:0.34877865368162636,6408_Sphar:0.34258455180432945)97.0:0.6550604919363298,((((2309_Sphar:0.8670340779078294,1190333_Orpsp11:0.5836613848844238)97.0:0.449570166…
Cluster1532.tree	((((((8444_Thetr:0.0928290064530849,1061_Malgl1:1.311810776016453)100.0:1.1838158082944834,(((3933_Monbr:0.3505945293817014,13513_Sphar:0.6121603619206504)92.0:0.31159553724192707,10506_Salro:0.5833433065891542)100.0:0.5422228897630088,((4443_Capow:0.4153460693255042,7972_Sphar:0.7009270004148144)r1187658,((14927_Dmel:1.00000050002909E-6,14926_Dmel:1.00000050002909E-6)100.0:0.49433647977116907,(1…
Cluster1533.tree	((((((((((3363_Cangl:0.3186514714518063,863_Sacce1:0.2059287097957594)100.0:0.10210099217629201,3721_Zygro1:0.2765712699041366)r1189123,(1829_Klula1:0.31193468480201075,1828_Ashgo11:0.33275137684834327)96.0:0.0852794555990378)100.0:0.1938947721728355,((91530_Picst3:0.23346611573138026,1230_Debha1:0.3219988552078351)r1189125,57758_Canalb1:0.2797193051339387)100.0:0.3409172743518855)97.0:0.09597948…
Cluster1540.tree	((((((3066_Sphar:0.35973687988176983,(5041_Monbr:0.7539299787345253,28_Salro:0.5624627166761571)98.0:0.29737793439223287)r1204530,1867_Thetr:0.9866722964297678)90.0:0.20783142596941045,(9888_Polpo:0.24574475748842062,11744_Dicdi:0.23625149089734626)100.0:0.505344462247735)98.0:0.1341249903922807,(((((((63341_Dekbr2:0.09328008540995436,14345_Sphar:0.7248296652391388)99.0:0.6020554169187189,(((5988…
Cluster1546.tree	((((((7586_Salro:0.5032027717470172,852_Monbr:0.5112091570417129)99.0:0.18020125555723587,18479_Sphar:0.4960521683065627)96.0:0.10131873568148253,(4916_Capow:0.40248827540325793,((((((21718_Caeel:1.00000050002909E-6,21719_Caeel:1.00000050002909E-6)r1213252,21720_Caeel:1.00000050002909E-6)r1213251,21721_Caeel:1.00000050002909E-6)100.0:0.9231525575512518,(17261_Dmel:1.00000050002909E-6,17262_Dmel:1…
Cluster1567.tree	(((((((4706_Capow:0.47374386402723045,3683_Sphar:0.5843026790160027)r1250872,((((((((151581_Mucci2:0.1598666115790475,3791_Rhior3:0.18571055126056643)95.0:0.13012437272480523,114933_Phybl2:0.12492993242525713)100.0:0.21215155626728183,230254_Umbra1:0.12823780202621668)100.0:0.3713835580057452,80997_Coere1:0.38660714522032674)92.0:0.11576107868682095,(76696_Conco1:0.2214824161757315,((((27136_Mucc…
Cluster1583.tree	((((((1955_Sphar:0.24859334418276643,(23624_Dmel:1.00000050002909E-6,23625_Dmel:1.00000050002909E-6)r1279395)96.0:0.32430387792684523,((((15518_Caeel:1.00000050002909E-6,15519_Caeel:1.00000050002909E-6)r1279399,15520_Caeel:1.00000050002909E-6)100.0:0.5126981155599915,13296_Cioin:0.44481258179515937)r1279382,(7633_Mnele:1.655213729844181,21711_Mydma:0.5478999662013179)r1279385)r1279381)97.0:0.1147…
Cluster1594.tree	(((((((45803_Coere1:0.5347745914573389,7529_Hisca1:0.3668325611427996)r1299812,3466_Thetr:0.5755232234204726)100.0:0.30766621205680783,((((26096_Sporo1:0.44947065314075674,7019_Rhoto1:0.12771989689567118)100.0:0.25198853683421474,((90995_Mellp23:0.12637194839808724,39802_Croqu1:0.13351898084492672)100.0:0.22030939294935747,10254_Pucgr2:0.3367040920074607)100.0:0.38204241574749126)100.0:0.13007910…
Cluster1605.tree	(((((((((1286_Fusgr1:0.17669945322705158,21668_Trire2:0.1524232411587635)100.0:0.16671864910121306,((1357_Neucr2:1.00000050002909E-6,1356_Neucr2:1.00000050002909E-6)r1326863,2967_Sorma:0.05853848020777721)100.0:0.2118465781179719)92.0:0.04353645579523937,287411_Crypa2:0.30126582796277807)r1326857,14079_Botci1:0.30755493924195737)99.0:0.09168286316565234,(((9521_Aspfu1:0.1608929170830793,4009_Hisc…
Cluster162.tree	(((((((((((10806_Caeel:0.13092804294479637,27949_Caeel:0.18838752533785424)97.0:0.12878980253495578,29453_Caeel:0.391006855419899)r1370967,26875_Caeel:0.5058135337652806)r1370966,13138_Gloin1:0.9372722033067782)93.0:0.40733837155290775,(((6231_Caeel:0.1190551579131113,19771_Caeel:0.2918822954249374)100.0:0.7710226802727702,11159_Mnele:0.6343810550412684)r1370940,((37503_Ganpr1:0.37238340874978265…
Cluster164.tree	((((((((((13395_Cioin:0.39404480575064643,((4815_Mnele:0.6820080862765273,4490_Mnele:0.6276649903038931)r1404381,11973_Mnele:0.7808987548163238)r1404380)r1404376,(28911_Batde5:2.3021207069062997,10291_Batde5:0.5692220006197896)r1404388)r1404371,3376_Dicdi:0.1904684165270746)91.0:0.11810466200159081,(((1235_Mydma:0.1399082707329205,1728_Mydma:0.258015557988764)93.0:0.1575558631127192,(71607_Ganpr1…
Cluster1640.tree	(((15551_Sphar:0.8903172980356522,((((5140_Spipu1:0.5235153228309598,66252_Treme1:1.0283716213652785)96.0:0.6318959281179125,((41575_Treme1:0.18669667171362384,3964_CryneH991:0.15413752995748078)100.0:0.3785508536152156,(((149457_Stehi1:0.5851825321316471,138982_Punst1:0.3163751595532527)r1390343,1343760_Aurde31:0.7666609178409007)r1390341,169057_Botbo1:0.2612240357384637)r1390340)r1390339)90.0:0…
Cluster1643.tree	((((4645_CryneH991:0.28911179109949875,73502_Treme1:0.2758848731447491)98.0:0.24845980766637984,((16833_Sphar:0.9017020697240464,((142624_Ganpr1:0.7835488655714246,3026_Allma1:0.9062086896582862)96.0:0.29062457413555437,(((((((80995_Picst3:0.3256510473225671,5393_Debha1:0.3752960474824157)r1394096,55272_Canalb1:0.5087681586778876)96.0:0.15804890306810263,27121_Dekbr2:0.6086913982792643)100.0:0.32…
Cluster1647.tree	(((96084_Ganpr1:0.7926424425347667,((80050_Conco1:0.6629899949293465,(((((12799_Rhior3:0.0644654267948475,6569_Rhior3:0.08209536198109296)91.0:0.031002510971085934,11770_Mucci2:0.05730778938095983)100.0:0.12221380524316235,2379_Phybl2:0.09750975368929475)98.0:0.09625238887493255,(137550_Mucci2:0.31532265546864047,177981_Phybl2:0.3217355411879424)r1400011)97.0:0.09668097612111366,(246273_Umbra1:0.…
Cluster1672.tree	(((((((((6458_Spipu1:0.2972097538073028,(1178163_Orpsp11:0.1818014875918423,96451_Ganpr1:0.2320301282740224)r1445894)94.0:0.06373332467424653,((10830_Conco1:0.43436470130806787,38780_Coere1:0.43236476625380293)r1445896,((2850_Rhior3:0.19059148581067972,249399_Umbra1:0.26619421835534196)100.0:0.14673629224450027,(67027_Morel2:0.34974618064078805,5406_Gloin1:0.2824878080031472)r1445899)r1445898)93.…
Cluster1691.tree	((((1134_Mydma:0.4968783855282807,1387_Capow:0.4848800618895145)91.0:0.1989881768729083,4406_Mnele:0.48344941576083095)94.0:0.24770078957150382,15400_Mnele:0.3053696658880626)r1479351,(((((8430_Botci1:0.2449781067839794,2619_Tapde11:0.15201808132222402)100.0:0.47783034635028665,6177_Rhoto1:0.807464801283144)97.0:0.3280781851109015,(7972_Spipu1:0.3899793638884333,3263_Batde5:0.5523673771082377)90.…
Cluster1702.tree	((((6507_Thetr:0.6042468562497446,2776_Enthi:1.7674195614240558)r1502932,(10875_Polpo:0.25026968373505154,9326_Dicdi:0.17513769843681617)99.0:0.33150674178421013)100.0:0.3643083746643519,((((4588_Capow:0.6896218352105487,68167_Walse1:0.7845425143879181)96.0:0.3034757285368631,(((4245_Sphar:1.0105730123140837,((3461_Dmel:0.7088002882249105,12579_Cioin:0.43649533229934995)r1502967,(12357_Mnele:0.75…
Cluster1708.tree	((((((6323_Mydma:1.00000050002909E-6,20208_Mydma:1.00000050002909E-6)100.0:0.5927798024028763,5484_Sphar:1.4969798781767953)91.0:0.20097763552676146,(7827_Capow:0.7797377536382748,(((22155_Caeel:1.00000050002909E-6,22154_Caeel:1.00000050002909E-6)r1510654,22156_Caeel:1.00000050002909E-6)100.0:0.5157774466379642,4503_Caeel:0.47184152123010104)100.0:0.4246835306638)r1510642)100.0:0.3777929529515034…
Cluster171.tree	((((6922_Ustma22:0.3199189307110261,749_Malgl1:0.4127318245656761)100.0:0.2942179776000502,((((86818_Mellp23:0.08723945569548476,98963_Croqu1:0.7591006907867532)100.0:1.0131684838431971,(((8029_Ustma22:0.3649175620952318,2820_Malgl1:0.3387074242572998)100.0:0.2135313603268283,61596_Walse1:0.6072580813641317)r1529479,((22618_Treme1:0.3289899469867204,(153781_Stehi1:0.23481039421671596,2613657_Schc…
Cluster1732.tree	(((((((11394_Polpo:0.22604167258854255,9246_Dicdi:0.3744036642286501)100.0:0.42034859070660324,14640_Sphar:0.6335006062150406)90.0:0.10934510569327656,(13_Salro:0.22992147677365024,2453_Schpo1:0.5159611109212678)r1550695)97.0:0.10958070258841243,((((((((((2394_Sorma:0.03493926501646818,10118_Neucr2:0.017702994140657)100.0:0.17788995528069118,85213_Crypa2:0.21347259660203252)r1550743,(60850_Trire2…
Cluster1764.tree	(((((((9419_Sphar:1.125774640706654,25219_Dekbr2:0.40483032416880604)100.0:0.9954685471373946,(1192851_Orpsp11:1.4098754053114213,(((48230_Picst3:0.22911133813705278,4433_Debha1:0.244742018496602)99.0:0.13376831904868783,59128_Canalb1:0.4901569364210524)100.0:0.336352729084637,((((5955_Sacce1:0.5521678901563134,1980_Cangl:0.8653762948185835)r1602313,4690_Zygro1:0.4090580336830154)r1602312,580_Ash…
Cluster1773.tree	(((((((((12563_Sphar:1.00000050002909E-6,12564_Sphar:1.00000050002909E-6)100.0:0.38949006491657734,7581_Capow:0.45261316667575974)99.0:0.1483388163390834,((2123_Salro:0.30281535332081083,5260_Monbr:0.32144218205193936)100.0:0.34039712560190166,((((23835_Dmel:1.00000050002909E-6,23836_Dmel:1.00000050002909E-6)100.0:0.26597908629444866,4083_Cioin:0.30582036923063105)98.0:0.1011463961865859,(11355_M…
Cluster1784.tree	(((((17056_Mydma:0.43630492077424327,11035_Mydma:0.015372941667344762)r1633575,1487_Rhior3:0.5603667478277898)100.0:0.6045053449702716,(((3492_Capow:0.2704617521403707,18272_Dekbr2:0.929392985219143)100.0:0.6691040686886272,(17937_Sphar:0.8348355467658305,(3462_Monbr:0.6656810209697214,11295_Salro:0.6035547537869338)100.0:0.33430787646932486)r1633596)92.0:0.06790460896864847,((((7152_Allma1:0.047…
Cluster179.tree	(((((((((9130_Spipu1:0.3945905415971533,(((26065_Morel2:0.12254879093103392,156806_Mucci2:0.12080392740149071)99.0:0.09722315936856302,(17324_Rhior3:0.15964773269328802,2272_Rhior3:0.07639121476674508)100.0:0.16342046001032734)94.0:0.057205214283240116,(4199_Rhior3:0.23037746393218017,42682_Mucci2:0.3455707454967321)98.0:0.14453116813636907)r1657998)92.0:0.05364390164345388,((1252_Tapde11:0.35723…
Cluster1799.tree	(((((((4959_Enthi:1.00000050002909E-6,5118_Enthi:1.00000050002909E-6)100.0:0.5118153728748553,4830_Mnele:0.3366756696774577)97.0:0.2039052996115803,(((2288_Capow:0.3854835587667527,((7623_Monbr:0.41528344530547195,6243_Salro:0.6556576602750455)r1656726,(((27442_Caeel:0.550440602810706,8903_Dmel:0.7984480201943545)r1656729,2199_Cioin:0.4485706506149754)r1656728,17680_Mydma:0.5317659331687069)r1656…
Cluster1828.tree	(((((((1182693_Orpsp11:0.27644017339898025,1178846_Orpsp11:0.27497800841555914)100.0:0.49218599751759734,7966_Conco1:0.7536062119604768)95.0:0.2713132234672032,((80235_Coere1:0.6079290864694569,((((115667_Mucci2:0.24059631463361786,13330_Rhior3:0.3260344337293701)98.0:0.15249600391712112,(80047_Phybl2:0.6161719068496156,78069_Phybl2:0.44084316417222175)r1716377)96.0:0.1683831667770111,238024_Umbr…
Cluster1841.tree	((((((5968_Mydma:0.03826029699248891,15121_Mydma:1.00000050002909E-6)r1738151,150190_Fomme1:1.3235364416291941)100.0:0.290109248626389,(((8709_Capow:1.00000050002909E-6,141_Capow:1.00000050002909E-6)100.0:0.3555970454266439,((3765_Monbr:0.1970214957696404,8434_Salro:0.199519694602138)100.0:0.1660887873104638,(((((29252_Caeel:0.06922000162885013,29253_Caeel:1.00000050002909E-6)90.0:0.0058277210450…
Cluster1844.tree	(((((9817_Salro:0.425149344771795,16754_Sphar:0.4269899565396104)98.0:0.8398919107026203,((7424_Salro:0.49689719361414014,30355_Dmel:1.2174759189531756)92.0:0.362746119241266,(20792_Dmel:0.48440915634525894,10179_Mnele:0.8971504853980533)100.0:1.4839749249808167)r1742087)r1742084,4915_Enthi:1.475021354341849)100.0:1.1978374580498945,9448_Polpo:0.40216250910831464)96.0:0.3555312876335924,((((5006_…
Cluster1854.tree	((((((33508_Batde5:1.0060241466094486,27992_Batde5:0.8749316002007587)r1756438,(1182098_Orpsp11:0.8437261304679483,60457_Ganpr1:0.582439353659874)r1756440)r1756436,(((87568_Conco1:1.5259374446054768,18583_Coere1:0.688783217988904)r1756453,(138040_Morel2:0.17184381389718095,22385_Morel2:0.19684958409425576)99.0:0.29187143159778023)90.0:0.11728750615023419,((84260_Conco1:0.26067240869400643,77951_C…
Cluster189.tree	(((((((((((15390_Sphar:0.46489641621161865,((((3222_Aspfu1:0.20908637485644524,27010_Pench1:0.17443022085751986)95.0:0.08908246001182155,5091_Hisca1:0.2475293025526974)r1826442,1117565_CocheC53:0.20533423734881387)100.0:0.29588034125159807,6807_Botci1:0.7821369720352549)r1826427)95.0:0.13176349329707626,((20737_Mydma:0.41628584443229627,12966_Mnele:0.5552238520706971)100.0:0.2141116891765367,((((…
Cluster1894.tree	((((((3699_Capow:0.4783780965448644,(13146_Sphar:0.46550502847391667,11050_Sphar:0.5819468931406908)r1818603)r1818602,((5288_Monbr:0.44451284193648727,9605_Salro:0.4136938073892433)94.0:0.1329972192659763,(((19726_Dmel:0.44080762233014703,3769_Cioin:0.5417963401644587)r1818632,9936_Mydma:0.4977770994573293)97.0:0.11011958491189486,(5693_Caeel:0.8758414642449488,15017_Mnele:0.7553534718162785)r181…
Cluster1899.tree	(((((((6408_Polpo:0.32943246374858304,6790_Dicdi:0.34555074498028543)97.0:0.22164664719430188,4455_Mydma:0.8656920384114971)92.0:0.16988690103163515,(6976_Mnele:0.9082968969465636,(((4515_Tapde11:0.6005877576464165,(((683816_Croqu1:0.11145185758625198,115845_Mellp23:0.1606172197141794)100.0:0.31880428498351915,39255_Walse1:0.5965555593819772)91.0:0.10509173119909856,((31365_Sporo1:0.4149396784006…
Cluster1900.tree	((((((((((6281_Sphar:0.45044737031599336,((10132_Salro:0.3670824169420341,4618_Monbr:0.3207390302051993)100.0:0.4248946281853374,((((25051_Caeel:1.00000050002909E-6,25050_Caeel:1.00000050002909E-6)100.0:0.4448639691260939,((13967_Cioin:1.00000050002909E-6,13966_Cioin:1.00000050002909E-6)r1836123,13965_Cioin:1.00000050002909E-6)100.0:0.24954188139875724)r1836117,((16400_Mydma:0.17566760312496515,1…
Cluster1921.tree	((((((((((((11048_Salro:0.5611884837172908,5885_Monbr:0.6986484527187111)99.0:0.4095566502707397,5909_Mnele:1.1630418222009873)91.0:0.23414876379136393,((20211_Dmel:1.00000050002909E-6,20212_Dmel:1.00000050002909E-6)100.0:0.8296119183218996,21646_Mydma:0.6430838997547198)r1867807)96.0:0.1813792904220482,(6018_Caeel:1.00000050002909E-6,6019_Caeel:1.00000050002909E-6)100.0:1.1595234210975307)r18677…
Cluster1929.tree	((((((66395_Ganpr1:0.3121763127138009,135677_Ganpr1:0.4417835772797453)r1878012,64696_Ganpr1:0.8957246178968328)97.0:0.22872718222767888,(82500_Coere1:0.4362169289412696,(((151812_Mucci2:0.15111271259761797,12054_Rhior3:0.14374925323904247)97.0:0.09751352594604001,171197_Umbra1:0.23097811145829034)100.0:0.2429524434817883,(((((354048_Crypa2:0.2251561172824751,2972_Botci1:0.31491869789762633)r1878…
Cluster1931.tree	((((78502_Ganpr1:0.1623640189631115,2130_Rozal11:0.4507364210897475)95.0:0.2942668617943338,((17906_Morel2:1.0635832517775177,730_Schpo1:0.6731278056410069)r1883264,((134711_Catan2:0.3287282631623344,132405_Catan2:0.43961288475863014)100.0:0.8179510257602375,1282717_Catan2:0.8991995409376052)r1883276)r1883259)92.0:0.15765276437589315,(((16536_Batde5:0.4073471702099521,11462_Allma1:1.1826188838299…
Cluster1938.tree	(((17444_Sphar:0.8406651595054121,5923_Thetr:1.1286466600474143)100.0:0.49950099208263965,(((((1870_Capow:0.3681761749117063,16434_Sphar:0.6008551167994713)r1891045,(3920_Salro:0.39595060949103944,5764_Monbr:0.3578978189940535)100.0:0.2823731282740634)r1891044,(((((33849_Batde5:0.4645080490802778,6770_Spipu1:0.2463880629589738)r1891084,59887_Ganpr1:0.47055520735053546)r1891083,((76760_Conco1:0.57…
Cluster194.tree	((((((((((235765_Lenti61:0.03510882331999221,(57885_Stehi1:0.05080977251789867,62902_Stehi1:0.6034352644318404)r1906504)r1906503,((140136_Conpu1:0.08718404136503605,307259_Plicr1:0.027847764964181152)r1906506,(((707360_Lacbi2:0.04548146886616279,87494_Copci:0.035981825187198606)91.0:0.011622561252664585,1114738_Galma1:0.029349341955331884)r1906508,2620364_Schco3:0.04086029215536984)r1906507)91.0:…
Cluster1940.tree	(((((((9229_Polpo:0.24447889749372906,3564_Dicdi:0.24831153197838052)100.0:0.2748393321721417,2178_Enthi:1.0306248972332825)99.0:0.1508677098028852,(((600_Capow:0.3582929018280832,17692_Sphar:0.48478474696215174)r1895458,((235_Salro:0.4791103016270849,2476_Monbr:0.3514385723925481)100.0:0.26776942177129004,(((29888_Caeel:0.6787357244105109,9302_Dmel:0.5727629411747496)r1895461,14230_Cioin:0.39008…
Cluster1950.tree	(((((((12418_Caeel:1.00000050002909E-6,12417_Caeel:1.00000050002909E-6)100.0:1.093003510514006,1447_Thetr:0.8708561088584843)r1909290,133_Enthi:1.2269358168505098)99.0:0.3179930589278678,(((3977_Capow:0.6099789498777551,11405_Sphar:0.8024105216502954)r1909266,(10227_Salro:0.5903728808761411,2736_Dmel:0.8536734273038907)r1909267)r1909265,(((((52608_Ganpr1:0.49007025124639714,419_Malgl1:0.641198663…
Cluster1965.tree	(((((((4366_Capow:0.26417492710297136,14477_Sphar:0.3187618568376332)r1930667,((9645_Salro:0.7794814328734339,(575_Dmel:0.009312327077031973,574_Dmel:0.003602909088221356)r1930684)91.0:0.23465560889934917,(((14054_Caeel:1.00000050002909E-6,14055_Caeel:1.00000050002909E-6)99.0:0.06243475168593133,14003_Caeel:0.009563432463131752)r1930688,14002_Caeel:1.00000050002909E-6)100.0:0.5193342317943841)r19…
Cluster1976.tree	(((((5876_Polpo:0.2981566557112872,2919_Dicdi:0.42587723313577497)99.0:0.4548202605214666,3399_Capow:0.8748742822981723)96.0:0.23591323801442537,((((1009_Sorma:0.940695120961637,1711_Thetr:1.00000050002909E-6)92.0:0.5563258808067428,4227_Enthi:1.7045434924240286)91.0:0.6820921259184283,(2132_Monbr:0.8964517126330761,9199_Salro:0.7447704700215698)92.0:0.3906144419745566)94.0:0.4070928025796554,(((…
Cluster1978.tree	(((((((4577_Dmel:1.00000050002909E-6,4578_Dmel:1.00000050002909E-6)100.0:0.3770353867127604,532_Rozal11:0.7389909411736564)90.0:0.15403747564499973,((((5590_Capow:0.6335754786471873,(4698_Mnele:0.5584685457983042,3261_Mydma:0.3868486811752584)r1950678)93.0:0.15113855121180833,5338_Cioin:0.43512994712322106)92.0:0.12209832076284906,(7745_Sphar:0.6143916337983975,(701_Monbr:0.5015756927421094,7527_…
Cluster1997.tree	(((((((12023_Sphar:0.7603469067323694,(66233_Walse1:0.6415859672511173,(((646630_Lacbi2:0.047589031052277915,238012_Galma1:0.09287263437181048)r1978471,444054_Copci:0.11575768045336664)r1978470,2614939_Schco3:0.17734407022729887)r1978469)r1978456)90.0:0.08302263403998733,(((1343553_Aurde31:1.00000050002909E-6,178621_Botbo1:0.3596051690627664)98.0:0.17528609611620993,(58246_Stehi1:0.07188576376361…
Cluster2.tree	(((((8797_Sorma:0.030629144590528908,3743_Neucr2:0.03877997724542897)100.0:0.18188973187424004,255394_Crypa2:0.1772177532991059)98.0:0.13547681812867962,(((9550_Pucgr2:0.17528161568368644,52674_Mellp23:0.16896971390621823)95.0:0.10934773529438307,10619_Fusgr1:0.28210569048044165)100.0:0.18696540686917396,(((170624_Aurde31:0.16875695597778173,342302_Crypa2:0.577354749504686)98.0:0.1795986866101474…
Cluster20.tree	((((((((31157_Picst3:2.362418554168572,((10389_Dicdi:1.00000050002909E-6,10196_Dicdi:1.00000050002909E-6)100.0:0.40042666744645494,1954_Polpo:0.49639319431163964)r2161991)90.0:0.6771081196492669,(((((((1175119_Orpsp11:1.9982002169733302,((1815791_Morel2:1.00000050002909E-6,85424_Morel2:1.00000050002909E-6)98.0:2.07776205316276,15205_Morel2:0.3463217516757914)r2162111)r2162100,5365_Enthi:1.0000005…
Cluster200.tree	(((((((((6743_Mnele:0.5292722635414037,18054_Mydma:0.6232419864806854)92.0:0.25131021179922586,(((24353_Batde5:0.5211767291564697,464_Spipu1:0.6611076804409978)r2025598,(565_Rozal11:0.8319799671749747,1366_Rozal11:0.6988710135523886)r2025602)97.0:0.4488554466687034,(((136295_Morel2:0.8557488794697604,156007_Ganpr1:0.47232720164060277)94.0:0.763362084079494,5079_Cangl:0.9638574445679521)r2025566,(…
Cluster2001.tree	(((((14657_Sphar:0.5779015268009379,8749_Sphar:0.2683508162471239)95.0:0.18330032522009448,12906_Sphar:0.4625232825878936)100.0:0.6451133129921967,(((((5026_Rhoto1:0.2594736405880054,32011_Sporo1:0.29385421630929376)100.0:0.3546202722842056,13498_Ustma22:0.5559847763287606)100.0:0.23301808914389643,((180302_Mucci2:0.2633982168780805,1686_Rhior3:0.20630928537496743)96.0:0.10342558723621555,76144_C…
Cluster202.tree	((((520_Thetr:0.6518658785139854,884_Capow:0.6097589400522052)93.0:0.13876905116928873,((((573_Monbr:0.4914964999594563,8306_Salro:0.24027231783813235)95.0:0.3208155738729757,8307_Salro:0.9236477265329313)93.0:0.17158197116566146,(((((((((((20311_Caeel:1.00000050002909E-6,20310_Caeel:1.00000050002909E-6)r2057611,20308_Caeel:1.00000050002909E-6)r2057610,20309_Caeel:1.00000050002909E-6)r2057609,203…
Cluster2022.tree	(((10228_Polpo:0.40960447670110983,8621_Dicdi:0.37077210078818335)100.0:0.39114497956821836,19066_Mydma:0.5471926820187678)91.0:0.16889137072658827,((2457_Monbr:0.8243425778901352,3966_Thetr:0.7672310999405366)93.0:0.44862716744220915,(((2067_Capow:0.6159744453296617,13235_Sphar:0.47037369736165896)r2047179,(382_Salro:0.555439396611624,((1862_Cioin:1.00000050002909E-6,1863_Cioin:1.00000050002909E…
Cluster2027.tree	((((30396_Dmel:0.4794806534068838,(69657_Conco1:1.750689655741169,5195_Rozal11:0.7138386340712797)r2054308)95.0:0.4615118910810953,2407_Enthi:1.0339333987486758)100.0:0.5067490418972374,(((3772_Thetr:0.9902994299576885,21803_Mydma:0.35125654054641586)100.0:0.5811296171213515,(4973_Monbr:0.6806231958415067,8254_Salro:0.7912569495256594)r2054327)100.0:0.280221072606946,((((3236_Capow:0.720310778887…
Cluster2060.tree	((((((52035_Picst3:0.16834955369953947,2913_Debha1:0.2100347719186188)r2103402,58500_Canalb1:0.20055757510680103)100.0:0.2488008558478292,4192_Dekbr2:0.5614453041733448)r2103400,(((1413_Sacce1:0.21226117984894102,228_Cangl:0.28588996540987566)r2103406,4114_Zygro1:0.3429602142236784)96.0:0.09996826446069094,(2893_Klula1:0.3039681443434871,1257_Ashgo11:0.4268923150894716)r2103404)100.0:0.4388511148…
Cluster2065.tree	(((((((172847_Umbra1:0.31840340765672165,99542_Phybl2:0.25791987604839656)100.0:0.269745930058488,(112799_Morel2:0.26661783849398696,82402_Morel2:0.21017055400699605)100.0:0.24559078779088128)93.0:0.11927429977337259,(245982_Umbra1:0.4942295766743018,((74261_Morel2:0.3005188325192288,13248_Morel2:0.1604070081752911)100.0:0.6260469813779681,108699_Morel2:0.5136441773172654)r2108880)r2108876)r21088…
Cluster2066.tree	((((2631_Dicdi:1.003576856110193,2633_Dicdi:0.2193435131225255)r2109972,1367_Polpo:0.2824110613924927)100.0:0.640224078650136,1985_Tapde11:0.37827120847016266)92.0:0.18327459106113136,((9328_Thetr:0.6669253045936336,8899_Sphar:0.6434252452573372)96.0:0.33745241204939624,((2862_Capow:0.4456372584051816,(3852_Salro:0.651132556494998,6309_Mnele:0.73468355634956)r2109919)r2109916,((((156226_Ganpr1:0.…
Cluster209.tree	(((((((((5979_Aspfu1:0.10160910126087881,(33814_Pench1:0.17457471505507607,82301_Pench1:0.10197430859664287)r2158549)100.0:0.10479524726544161,(((((((1274_Botci1:0.22561899261327786,4718_Fusgr1:0.13936639259371947)100.0:0.05999969056322488,(11710_Fusgr1:0.06239252292738237,51492_Trire2:0.054827935361550076)r2158564)95.0:0.025361399702513908,((7181_Neucr2:0.012745073283637116,7154_Sorma:0.01260533…
Cluster2099.tree	((((7533_Dicdi:0.47363004445709056,11830_Polpo:0.43463415237262404)100.0:0.42156835865241404,11269_Dmel:1.117373613929703)98.0:0.18829052370336014,(((12236_Sphar:0.5742808087841829,((9746_Salro:0.5749478280798406,7776_Monbr:0.6258543660321141)99.0:0.19839031760314232,9304_Cioin:0.8673967068093851)r2157492)r2157489,2571_Thetr:0.9433192093270633)97.0:0.10934905136203849,((1786_Capow:0.4123848160164…
Cluster210.tree	((((15126_Cioin:0.6441397925743628,14986_Mnele:0.8301776042515787)r2180338,(((((((1381899_Catan2:0.1667056527517293,67756_Ganpr1:1.15005788507313)93.0:0.387423477203917,(((40669_Coere1:0.045779481496549784,40649_Coere1:1.00000050002909E-6)r2180686,244554_Umbra1:0.16850045236362554)93.0:0.08966669926836314,(37485_Conco1:0.31147730895129816,((((((((95298_Phybl2:1.00000050002909E-6,125591_Mucci2:0.1…
Cluster213.tree	(((((((((6194_Sphar:0.5505829263887109,(1213_Monbr:0.8325408300926497,10116_Salro:0.22892365508029924)r2223202)99.0:0.2726496531055643,1950_Capow:0.6321108777480928)r2223181,(((((19392_Sporo1:0.022268483704663854,1174462_Orpsp11:0.2711296500384807)93.0:0.1816735324562094,3669_Rhoto1:0.2449277448664845)100.0:0.24849955106050986,(((90365_Mellp23:0.16133603339897465,95303_Croqu1:0.1319554568770271)r…
Cluster2141.tree	(((((((10185_Ustma22:0.5218816945473721,1845_Malgl1:0.6768548538492599)100.0:0.4309017264357225,((((38451_Croqu1:0.17755281694822184,117295_Mellp23:0.1682574130221459)100.0:0.19970381391318887,12670_Pucgr2:0.39646216883124596)100.0:0.27575056982095636,3796_Rhoto1:0.5262715548845958)100.0:0.18916249813214855,(39282_Walse1:0.8210242651780527,((1573_CryneH991:0.24196508931889238,67052_Treme1:0.37920…
Cluster2146.tree	(((((4529_Polpo:0.24438244578044066,4453_Dicdi:0.24971516488521414)99.0:0.23846057402361842,1190910_Orpsp11:0.567674207007966)97.0:0.17136420897995822,((((2274_Aspfu1:0.1348517580561912,33441_Pench1:0.11102020427966917)99.0:0.13256807103775323,(((54589_Trire2:0.1441177950793914,8048_Fusgr1:0.16390294104614653)97.0:0.1070725254394181,(((4390_Neucr2:1.00000050002909E-6,4391_Neucr2:1.00000050002909E…
Cluster2155.tree	((((((((14301_Caeel:0.17426151863076955,11850_Caeel:0.3155848813166134)r2244449,17506_Caeel:0.3560395235172134)100.0:0.38697807923185296,30636_Caeel:0.7232068287029337)95.0:0.2230723399088457,14367_Caeel:0.5151942602388904)99.0:0.37419889054746763,11700_Mnele:0.5192007061428395)r2244436,11162_Dicdi:2.252214983361713)98.0:0.3031525714727156,(((((((107161_Fomme1:1.00000050002909E-6,13918_Allma1:0.6…
Cluster2161.tree	(((2169_Capow:0.3146508923680721,((2525_Sphar:1.00000050002909E-6,11043_Sphar:1.00000050002909E-6)r2252524,11042_Sphar:0.4511939815358325)r2252523)r2252522,((((((1191504_Orpsp11:1.00000050002909E-6,1177384_Orpsp11:1.00000050002909E-6)r2252540,95082_Ganpr1:0.27432462982326533)r2252539,33794_Mellp23:0.9473959932652533)94.0:0.1176755952912529,7885_Spipu1:0.29384637488865745)100.0:0.2574373344570211,…
Cluster2186.tree	((((((33190_Batde5:0.1613942245950901,109089_Ganpr1:0.5838774867302896)97.0:0.1698472421166969,7738_Spipu1:0.20896176994996285)96.0:0.13425663099245383,((86205_Conco1:0.3305302090718378,82802_Coere1:0.4705315088201012)r2287672,(((((155135_Mucci2:0.07235234363017219,116441_Phybl2:0.1051938283081593)r2287685,224218_Umbra1:0.10224619913536596)100.0:0.25446155328509246,342576_Gloin1:0.230884777750474…
Cluster219.tree	((((((((7692_Capow:0.259601894026597,15385_Sphar:0.42443077417123326)r2307014,((5994_Monbr:0.28616346198463244,11028_Salro:0.21408637005501874)r2307016,(((((27395_Caeel:1.00000050002909E-6,27396_Caeel:1.00000050002909E-6)99.0:0.08823860394241038,27394_Caeel:0.1484827134332173)100.0:0.15810244209022178,((((17696_Dmel:1.00000050002909E-6,17702_Dmel:1.00000050002909E-6)r2307025,17701_Dmel:0.00721903…
Cluster2190.tree	(((((((15472_Sphar:0.41256963492835314,(15610_Cioin:0.48239680787060324,3160_Mydma:0.5355383950035264)r2295243)r2295238,8126_Thetr:0.5730285385490006)94.0:0.15386527162821725,(((8039_Capow:0.4940057824452775,1363_Monbr:0.3784891672205449)90.0:0.3329765194770128,2131_Mnele:0.34959592527329447)r2295217,(5254_Batde5:0.3851047514758263,(3220_Spipu1:1.00000050002909E-6,3221_Spipu1:1.00000050002909E-6)…
Cluster222.tree	(((15710_Allma1:0.026795183473665978,15919_Allma1:9.785844378521274E-4)100.0:0.26095992755365854,(((((((((3627_Polpo:1.00000050002909E-6,60322_Mellp23:1.0239727853904712)99.0:0.2562351459705556,2286_Dicdi:0.37087190751084376)96.0:0.3481502106038278,3628_Polpo:0.8569159147028468)99.0:0.4160011900280432,(5863_Dicdi:0.2470893816738226,2105_Polpo:0.2425095860347639)100.0:0.3798777767770745)96.0:0.133…
Cluster223.tree	((((((((6646_Sphar:0.006349190826761717,(15864_Rhior3:1.2709669160249637,229209_Umbra1:0.4572580415515947)r2369780)r2369767,(6707_Dicdi:0.0664796701176967,8459_Polpo:0.09654784063884528)r2369791)96.0:1.4117798843537808,(2126_Capow:1.3061848737997672,(14736_Cioin:0.7566691192999583,((13019_Mydma:0.287014740259152,15794_Mydma:0.2526803540341097)99.0:0.9657941051115074,12670_Mydma:0.3584141299699471…
Cluster224.tree	((((((((((((11506_Caeel:1.00000050002909E-6,11505_Caeel:1.00000050002909E-6)100.0:0.3364023575189494,14786_Mnele:0.2875437863505482)98.0:0.1820795944059359,((((9936_Dmel:1.00000050002909E-6,9937_Dmel:1.00000050002909E-6)r2383688,9938_Dmel:0.00905022850453501)100.0:0.3594483233431942,13994_Cioin:0.2300936093439206)r2383682,19318_Mydma:0.3996431420705721)r2383681)94.0:0.1346795459926832,3540_Thetr:…
Cluster2251.tree	(((((1628_Aspfu1:0.16154103240502832,1156563_CocheC53:0.2629930977423319)94.0:0.16649734621956086,267105_Crypa2:0.2348744059068666)100.0:1.5506335577162904,(((8453_Allma1:0.027044637242876757,18909_Allma1:0.05576306542555765)100.0:0.2457772003341135,1446432_Catan2:0.2497651295924879)100.0:0.17088345331860486,((17976_Sphar:0.4309032275101738,5932_Capow:0.3253547156547393)96.0:0.10110268575184797,(…
Cluster2254.tree	(((((((4250_Polpo:0.2865914250747467,3434_Dicdi:0.28990722846555406)100.0:0.4941150475059219,(11900_Sphar:0.5996078932249821,10564_Thetr:1.19424077507402)99.0:0.30312992465004274)95.0:0.16131550487024912,(5554_Capow:0.5352219510004241,((7504_Salro:0.39853612475239286,2415_Monbr:0.4210953855765422)100.0:0.36717998679540015,(((((3367_Dmel:1.00000050002909E-6,3368_Dmel:1.00000050002909E-6)r2390005,3…
Cluster2278.tree	(3955_Monbr:0.49697734594389587,(((10332_Ustma22:0.5246597683527748,2849_Tapde11:0.40992413864659394)91.0:0.2126482928695673,((8665_Spipu1:0.2781146454929736,216094_Umbra1:0.32177522032145334)96.0:0.12798129328332536,((((((60366_Crypa2:0.4396823635837889,6765_Fusgr1:0.3735845450570407)r2423929,(118_Aspfu1:0.3592784744750715,71998_Pench1:0.6211808661055386)r2423936)r2423927,(1115554_CocheC53:1.000…
Cluster2292.tree	((((((13386_Sphar:0.26429578788675606,21836_Mydma:0.48748621848371104)r2444183,985_Sorma:0.9806713536702271)r2444182,4022_Thetr:0.4668039505810237)91.0:0.08203348253908956,(13385_Sphar:0.22148399964492588,((((((29838_Batde5:0.27685237309521293,(7338_Spipu1:1.00000050002909E-6,7339_Spipu1:1.00000050002909E-6)100.0:0.24878548259147823)r2444237,109810_Ganpr1:0.44463987736203303)90.0:0.10446956962693…
Cluster230.tree	((((1097_Sphar:0.8628083799951565,(5005_Dicdi:0.21211419337407542,7072_Polpo:0.241359778112941)r2474504)98.0:0.40149944105885227,((((5646_Sphar:0.4438412474200149,(3178_Enthi:0.32646091091314033,2416_Enthi:0.13393272692033784)r2474555)98.0:0.2676377702890964,(((16361_Caeel:0.3446913885602965,5009_Mydma:0.8753388025209812)r2474513,8456_Hisca1:5.10046993051503)r2474508,((((7420_Enthi:0.817709594749…
Cluster233.tree	(((((((((((((((21501_Caeel:1.00000050002909E-6,21503_Caeel:1.00000050002909E-6)r2512662,21504_Caeel:1.00000050002909E-6)r2512661,21500_Caeel:1.00000050002909E-6)93.0:0.09577339229299103,18315_Caeel:0.21112886771382694)r2512655,(18905_Mydma:0.1863835671086085,11577_Mydma:0.24467492876961178)100.0:0.3111547582712977)90.0:0.11786598522725437,((10469_Caeel:0.4892978430276264,2897_Cioin:0.605062581049…
Cluster234.tree	((((((((143643_Mucci2:0.19277021471784705,11650_Rhior3:0.6422888086333507)97.0:0.20346465980963074,109407_Phybl2:0.5462333838523823)99.0:0.19985566548903577,(654_Rhior3:0.1838301040899745,16690_Rhior3:0.24176362059442508)100.0:0.33200659646835123)95.0:0.15436400845363285,235964_Umbra1:0.41924323750611925)100.0:0.688594154927818,3166_Spipu1:1.3743673403588137)95.0:0.31307694339450487,80336_Conco1:…
Cluster2343.tree	(((((((5401_Thetr:0.9874731769962835,5746_Enthi:0.9297099184398512)r2518238,2251_Polpo:0.5566471413177112)97.0:0.3076021193028069,(6945_Monbr:0.698229112107666,(90686_Batde5:1.0281010242285882,((80517_Coere1:0.05096843757223146,293246_Botbo1:0.6078506601637267)99.0:0.9245189431813966,((66612_Picst3:0.5167698875306773,1220_Sacce1:0.7321428559981367)r2518210,8174_Ustma22:0.4611464498342454)r2518206…
Cluster2351.tree	((((((2978_Spipu1:0.11891335204738562,2150_Rhoto1:2.246394128485236)99.0:0.6148694091473403,2701_Spipu1:1.1299513246800246)100.0:0.4440776991159741,5756_Capow:1.5040832621766296)99.0:0.39464271125022793,(((4389_Spipu1:0.763953690357164,364765_Ganpr1:0.8229266345842902)r2530516,((162951_Fomme1:0.894625440739034,11934_Coere1:0.5795523256922989)98.0:0.9734196147235236,79534_Gloin1:1.4231060024523472…
Cluster2361.tree	((((4293_Aspfu1:0.191074624277092,23188_Pench1:0.19100768479925279)r2542245,35_Hisca1:0.3284192442090859)97.0:0.13428042742392116,((4223_Polpo:0.4425146643674387,4383_Enthi:0.8150661569036045)99.0:0.5046512099890572,(((((3384_Sorma:0.0448542599438052,9785_Neucr2:0.07247874307543199)98.0:0.09833319793396227,347262_Crypa2:0.22748894120666846)r2542276,(8078_Fusgr1:0.19799455973365085,107045_Trire2:0…
Cluster237.tree	((((((((((47099_Dekbr2:0.43717857158484064,57807_Dekbr2:0.4050126250610179)99.0:0.32556595238258196,1941_Klula1:0.9182351674274281)100.0:0.3844953843512976,28873_Batde5:1.1723762581591908)98.0:0.2805492571092324,((4_Spipu1:0.6957137671482309,295_Aspfu1:0.9696617389813026)99.0:0.26568246223898756,(((226324_Umbra1:1.00000050002909E-6,1871901_Morel2:1.7703391378238682)91.0:0.21843818903066645,269013…
Cluster2374.tree	(((((((3643_Thetr:0.43531035108766003,1272289_Aurde31:1.5448948355327434)100.0:0.7557773588901197,(((149_Mnele:0.17778857419096805,7837_Botci1:1.9066206700265733)90.0:0.551699608001156,(6356_Sphar:0.2215170400709175,7836_Botci1:1.1810232214053014)93.0:0.7412926947762459)r2558307,(6158_Capow:0.3428219261738793,(87_Monbr:0.7446336304969405,15192_Mnele:0.2976086725251098)r2558312)r2558309)r2558306)r…
Cluster2379.tree	((((((222251_Galma1:0.939702513113118,8891_Thetr:1.00000050002909E-6)100.0:0.8225465734094601,5140_Thetr:0.6816786964424041)100.0:0.5843533087547593,(((((8634_Dmel:0.6016832952930816,10618_Cioin:0.3291593230274611)r2563878,(7423_Mnele:0.9826586712023451,(2106_Mydma:1.00000050002909E-6,19811_Mydma:1.00000050002909E-6)100.0:0.5566525574504102)r2563881)92.0:0.11875899470181793,4562_Capow:0.730632307…
Cluster2396.tree	(((((((86299_Batde5:0.4018938942125533,173834_Ganpr1:0.6076062282726099)r2586306,(((((((6754_Aspfu1:0.05592588571441253,34448_Pench1:0.06853530421950835)r2586323,630_Hisca1:0.13261805046562386)100.0:0.07573816691063094,1224206_CocheC53:0.12052796750474241)93.0:0.03828407194575469,(((((7657_Neucr2:1.00000050002909E-6,7658_Neucr2:1.00000050002909E-6)r2586328,5726_Sorma:0.005839679714254766)100.0:0.…
Cluster2415.tree	(((((((5234_Capow:0.9659146502105178,12653_Sphar:0.4976274639459808)r2617446,((((((((55735_Canalb1:0.4071766843914389,47055_Picst3:0.25367542931545395)90.0:0.1460700131262687,330_Debha1:0.35194371361953974)100.0:0.3666232711886373,7931_Dekbr2:0.6111392181255872)r2617502,((3170_Zygro1:0.39852049093878916,(70_Klula1:0.40628402259240354,2963_Ashgo11:0.4329286027658099)r2617514)97.0:0.161450343730043…
Cluster2419.tree	(((15947_Sphar:0.8008549526508478,(((((((84910_Batde5:0.4899883046336074,(2831_Spipu1:0.8021737487249514,6932_Spipu1:0.2897328480115078)r2621230)97.0:0.19474304715910626,453899_Ganpr1:0.5980056998112745)r2621217,(((156033_Morel2:0.553393188476342,77086_Conco1:0.47564276363875735)93.0:0.15193397576615586,((((232_CryneH991:0.280857264567947,73516_Treme1:0.3506718868810962)100.0:0.31953110128162754,…
Cluster2424.tree	(((6953_Monbr:0.6969970527514673,1376_Monbr:0.43794982704555213)r2628993,7587_Salro:0.4355944528297835)r2628992,(((((((((28254_Batde5:0.5059645870211437,5457_Spipu1:0.26057870829605084)100.0:0.24088020726860881,245685_Ganpr1:0.6127003080120522)96.0:0.19500103628442636,1174786_Orpsp11:0.9677443240140596)r2629038,(1160413_CocheC53:1.048979365208645,2708_Malgl1:1.0689818547440875)100.0:1.29992228636…
Cluster2436.tree	(((((2924_Capow:0.337799663239246,847_Monbr:0.5699802690061067)100.0:0.2520559971475988,(7870_Sphar:1.1450480529005442,10275_Salro:1.00000050002909E-6)96.0:0.37561740018092316)r2643602,(((((20739_Sporo1:0.2890539942440522,1570_Rhoto1:0.30622580905278873)100.0:0.1892970579942837,((61414_Croqu1:0.1438944246842637,111770_Mellp23:0.16862552476106796)100.0:0.163173996232772,9607_Pucgr2:0.2773111298537…
Cluster244.tree	(((((((((((4688_Capow:0.36744550662179504,(13327_Sphar:1.5737825437390949,17814_Sphar:0.32489475408179685)r2658073)r2658072,((7298_Monbr:0.2665421146650976,7460_Salro:0.11121273767205614)r2658075,((6348_Cioin:0.13987848191203817,183_Mydma:0.18385757028746919)95.0:0.0657731384030801,(((14926_Caeel:1.00000050002909E-6,14927_Caeel:1.00000050002909E-6)100.0:0.735070772658666,(13017_Dmel:0.86927092826…
Cluster2441.tree	(((((((((7475_Monbr:0.45888275011111335,10562_Salro:0.4416677789281737)100.0:0.1791135141508675,(((1265_Cioin:1.00000050002909E-6,1264_Cioin:1.00000050002909E-6)100.0:0.3774911284177248,902_Caeel:0.5843573293722731)92.0:0.08296069380310368,((9952_Mnele:0.009772384410241546,16452_Mnele:1.00000050002909E-6)100.0:0.4248695573257039,(6362_Mydma:0.06597673308619732,17625_Mydma:1.00000050002909E-6)100.…
Cluster2465.tree	(((((((((((2848_Sacce1:0.3154619805638771,1631_Cangl:0.29871541728203593)r2676988,2379_Zygro1:0.2975101060697867)r2676987,401_Klula1:0.2570627895918024)100.0:0.2021617751611883,(((87049_Picst3:0.22772583679509553,6083_Debha1:0.26838921301715823)r2676992,56594_Canalb1:0.18435659311623495)100.0:0.15632244754867167,8061_Dekbr2:0.4823448590041389)91.0:0.08983073134686992)100.0:0.24686477529004527,(((…
Cluster2471.tree	(((((((4129_Rozal11:0.8326136905763898,2172_Salro:0.4510999638617181)100.0:0.5424100746143928,(6401_Cioin:0.7434284046938138,(3182_Mydma:1.00000050002909E-6,2374_Mydma:1.00000050002909E-6)100.0:0.5462934294545767)r2684907)95.0:0.15310553826719162,(2816_Capow:0.36572365273379215,8829_Sphar:0.9089756120677186)95.0:0.35316357670586174)100.0:0.2510219454340426,(((((2823_Aspfu1:0.1602257074158119,7864…
Cluster2482.tree	(((((((15209_Conco1:1.4869496261547426,14250_Pucgr2:0.8266213767601776)99.0:0.6191521337194371,(((11392_Sporo1:0.14885437910502353,6953_Rhoto1:0.17970413081292916)r2699625,1743981_Mellp23:0.7444118185687609)100.0:0.3318273629678838,((((7959_Pucgr2:0.31807195726252624,5313_Pucgr2:0.03753010946711711)98.0:0.18684028010116063,(45208_Croqu1:0.18507933893950132,79314_Mellp23:0.24741302708065654)98.0:0…
Cluster2483.tree	((((((8351_Capow:0.5400157504255119,(7360_Monbr:0.43476318724268753,2995_Salro:0.9216242562432467)r2700558)97.0:0.191340174651728,((((85612_Coere1:0.6976589455672213,((((((4903_Neucr2:0.04708506239154308,6589_Sorma:0.042916412593619696)100.0:0.1837814160479341,(22294_Trire2:0.18145334763005186,7750_Fusgr1:0.16350818591683983)98.0:0.07015504556700518)r2700584,7588_Botci1:0.32600670134613247)100.0:…
Cluster2486.tree	((((((1344_Dicdi:0.4072967947341201,8490_Polpo:0.3234422151190102)99.0:0.208080140788686,5238_Enthi:0.8467354988832199)100.0:0.24475761710795035,78664_Conco1:0.596573373018978)99.0:0.15215512511178805,((27979_Ganpr1:0.7113169437801387,(((((((4028_Neucr2:0.0038895694479575576,8091_Sorma:0.043212433771784485)100.0:0.25476396674966345,(27085_Trire2:0.14335055283332807,6384_Fusgr1:0.16735899150312533…
Cluster2487.tree	(((((((10252_Allma1:0.0053569503617129895,957_Allma1:0.0078698282225887)90.0:0.09545398085263015,37245_Catan2:0.20334697764547854)100.0:0.5119209123791493,343575_Gloin1:0.32068234079406815)91.0:0.16315390263695323,((80892_Conco1:0.4999416229580325,83442_Coere1:0.6140926088098099)r2704399,((((156628_Mucci2:0.2558062930199184,8110_Rhior3:0.14109760813785938)r2704408,102505_Phybl2:0.1126491068426931…
Cluster2492.tree	((((((2491_Spipu1:1.00000050002909E-6,2490_Spipu1:1.00000050002909E-6)100.0:0.26661897214823904,37497_Batde5:0.4072708578489049)97.0:0.19754946748397442,28797_Ganpr1:0.5835448732548744)r2711480,((20096_Conco1:0.18061185768235402,11406_Conco1:0.315526142594984)100.0:0.434632188130318,((((((145276_Mucci2:0.09751002037730398,(4590_Rhior3:0.2013157362369473,7626_Rhior3:0.12506700811368238)94.0:0.0557…
Cluster2496.tree	((((((7011_Salro:0.6405448679314009,31635_Caeel:0.6689701041085381)r2715610,(2265_Malgl1:0.446235338852247,7506_Ustma22:0.3162070482139799)99.0:0.34788262005836573)94.0:0.19967880232622695,(((5079_Capow:0.6615455771958677,18508_Sphar:0.5582176654558801)r2715576,(4606_Monbr:1.0253894436261883,((14001_Dmel:0.3482525954855568,3993_Cioin:0.3982754088069316)r2715581,17351_Mydma:0.35845797915845845)r27…
Cluster25.tree	(((((1192817_Orpsp11:1.00000050002909E-6,1176497_Orpsp11:1.00000050002909E-6)100.0:0.3112684582700771,((((((((7511_Capow:0.3402066219072257,2905_Sphar:0.2497978073904588)r2851729,(5078_Capow:0.12100445154047368,8935_Sphar:0.39513449939282397)r2851730)r2851728,((3953_Monbr:0.2528462406773907,9657_Salro:0.2306872437556514)92.0:0.0697083395460118,(((((((2605_Caeel:0.009548514600275256,2608_Caeel:1.0…
Cluster2503.tree	((((((((((((((607_Sacce1:0.2900033288735656,331_Cangl:0.2715169696413176)r2732160,4010_Zygro1:0.25253196204039774)r2732159,(1170_Klula1:0.27632083965778187,3939_Ashgo11:0.35086142708875523)r2732161)100.0:0.3499878314054303,26561_Dekbr2:0.5324461450667977)100.0:0.42727259080001556,(((((2239_Aspfu1:0.20012233047048236,65744_Pench1:0.15188894440165554)r2732163,2141_Hisca1:0.21895147477279467)95.0:0.…
Cluster2511.tree	(((78354_Conco1:1.075855701018382,50616_Coere1:0.9899401644872504)r2741558,((((((((12451_Rhior3:0.09726766312031666,3433_Rhior3:0.17669443770675897)100.0:0.12607803752162783,144515_Mucci2:0.0995452349367984)98.0:0.070693532454707,(109978_Phybl2:0.2052345806715969,106032_Phybl2:0.2552657157800889)r2741572)98.0:0.08774562155521926,246138_Umbra1:0.25511941643982106)100.0:0.14167919535507295,((234442…
Cluster2543.tree	(((((367010_Ganpr1:0.7403807315556032,33936_Batde5:0.8867760796063885)99.0:0.7012710242832544,((19470_Batde5:0.5673868135992035,8237_Spipu1:0.9328741960247363)r2782631,(60987_Ganpr1:1.1234931664864434,63995_Ganpr1:0.7607131091137972)r2782634)r2782630)r2782629,((74991_Conco1:0.7700108290451789,79416_Coere1:0.48830728002027346)r2782636,((((((5883_Rhior3:0.15046555062762604,143914_Mucci2:0.064573246…
Cluster2546.tree	((((((((((((9552_Neucr2:0.00745667956818084,5671_Sorma:0.04925029329595738)100.0:0.21088427761370418,260923_Crypa2:0.2599249035939322)r2785408,(9183_Fusgr1:0.2155871514011666,32149_Trire2:0.15432373884016162)99.0:0.13846695995992692)100.0:0.3116746028978457,((78098_Pench1:0.13368159335908394,620_Aspfu1:0.1648434633919774)97.0:0.12490762291478247,6799_Hisca1:0.28907972918079544)r2785406)r2785403,(…
Cluster255.tree	((((((((((45445_Mucci2:0.13607171182829536,(14671_Rhior3:0.23174738172071813,7850_Rhior3:0.125408240847868)r2802225)99.0:0.05948758908592691,108845_Mucci2:0.22030924650851497)r2802221,38190_Phybl2:0.20840826071372945)100.0:0.28136771347712375,252477_Umbra1:0.24449165014055269)100.0:0.21778675672396514,((147573_Morel2:0.07156408950803592,13677_Morel2:0.050779204821931836)100.0:0.26829820553420114,…
Cluster2558.tree	((((((15016_Batde5:0.6942884211682642,((((((3824_Fusgr1:0.05380207630550078,31862_Pench1:0.14110362262455337)98.0:0.052952193318344574,9478_Botci1:0.1648146211802863)r2800013,1182226_CocheC53:0.11716036910333026)91.0:0.05683106060621788,1217995_Aurde31:0.1492638880328055)91.0:0.04968586327417985,((131600_Stehi1:0.1069002439092111,(((137972_Conpu1:0.15577311028954896,170185_Conpu1:0.03644340678547…
Cluster2559.tree	(((((((9175_Neucr2:0.07969012631512686,2485_Sorma:0.05706876866987068)r2801183,108798_Crypa2:0.5580552123955183)r2801182,1528574_Catan2:0.2130550550996605)92.0:0.18662131632742257,(((18107_Conco1:0.8426032244448874,19863_Conco1:0.7046050732997247)r2801142,75611_Conco1:0.4534135543941934)r2801141,((5065_Botci1:0.6810951312492267,9245_Ustma22:0.8837215600931823)97.0:0.48498208288670863,(((311_Sorma…
Cluster2583.tree	(((((((4805_Monbr:0.9484856105443338,11862_Cioin:0.7445024619322076)r2830517,(1185664_Orpsp11:1.00000050002909E-6,1182824_Orpsp11:1.00000050002909E-6)r2830530)99.0:0.3345376709403267,(((((((((((5682_Neucr2:1.00000050002909E-6,5683_Neucr2:1.00000050002909E-6)95.0:0.023919378577500386,4248_Sorma:0.004035465893457586)100.0:0.08921869307844889,106743_Crypa2:0.13323630152861274)r2830551,(11073_Fusgr1:…
Cluster259.tree	((((((((17336_Sphar:0.4838643151318985,((((180168_Ganpr1:0.5532472191787579,39130_Ganpr1:0.4965146385126979)94.0:0.16137724717808252,54299_Ganpr1:0.6832188143007953)r2848373,((2594_Tapde11:0.41103862839854216,75318_Morel2:0.26828366180528507)99.0:0.14563422577592525,(126374_Gloin1:0.3355053809158152,((69778_Pench1:0.17165151234982884,8855_Aspfu1:0.11133372793948974)100.0:0.3057376956616629,((1175…
Cluster2594.tree	((((9581_Dicdi:0.4994069934066438,110738_Gloin1:0.595983058704952)93.0:0.2985030897565343,((((7698_Capow:1.0309242500753184,16367_Sphar:0.6450098059576267)r2843372,((9741_Salro:0.39060139697105006,1711_Monbr:0.5964473669568643)98.0:0.2878462519356796,(((20452_Caeel:1.00000050002909E-6,20451_Caeel:1.00000050002909E-6)100.0:0.9072344077027001,12962_Cioin:0.6117067985573131)r2843375,(7250_Mnele:0.93…
Cluster2610.tree	(((((((2557_Spipu1:0.5484798225964398,34164_Batde5:0.42591223086504254)94.0:0.16475497759909805,1187147_Orpsp11:0.970516497711068)91.0:0.12485828303525874,(((((((21707_Mucci2:0.1360642248205482,16551_Rhior3:0.3526001397670294)100.0:0.3008711951288077,(3180_Rhior3:0.10748482393698805,130102_Mucci2:0.31927774129321973)94.0:0.09566063599158275)93.0:0.10267079569258805,166578_Phybl2:0.311998019855690…
Cluster2611.tree	(((((11149_Dicdi:0.37380045734194384,8633_Polpo:0.35149084206317566)100.0:0.3824444019597873,2971_Rozal11:0.9497642344588353)92.0:0.12571516743905287,((5469_Capow:0.6128201947054982,((15893_Dmel:0.5195721421381163,14346_Cioin:0.5398517086593683)r2872372,14314_Mnele:0.7650887685992607)99.0:0.15852855490155818)r2872361,((((((1191941_Orpsp11:1.00000050002909E-6,1192930_Orpsp11:0.017622390866545035)1…
Cluster2612.tree	((((((6654_Capow:1.0632084498585452,4744_Sphar:0.6993128300317084)r2873418,((4384_Monbr:0.4975210813427449,10393_Salro:0.4415919588977544)r2873420,(((25591_Caeel:0.775602943705082,14128_Dmel:0.5625332693274139)r2873423,11382_Cioin:0.3294820561613473)r2873422,4811_Mydma:0.43823890457214176)96.0:0.20516432349949135)r2873419)94.0:0.1065935286567323,(((13939_Rhior3:2.812000222917155,493555_Copci:2.32…
Cluster2614.tree	(((((((1175811_Orpsp11:0.5886072006979463,4296_Spipu1:0.6095926625134048)96.0:0.18694949177309744,(((132618_Ganpr1:0.1610384232189406,66145_Ganpr1:0.5946774676211983)r2875708,694_Malgl1:2.7106792556487673)100.0:0.7150014799132713,(78487_Conco1:0.30468897591208016,229921_Galma1:0.8044156886148475)95.0:0.555978173354464)92.0:0.1884829676725959)90.0:0.08749680226241577,((((143018_Mucci2:0.1326737104…
Cluster2622.tree	((((((((8749_Spipu1:0.35584178713933184,20796_Conco1:0.4571980155896338)r2884933,((297_Allma1:0.021493837215709806,5505_Allma1:0.026869411626955372)100.0:0.18667722033647824,49248_Catan2:0.23125690079212916)99.0:0.16749963184736974)97.0:0.10168145606931747,((1179461_Orpsp11:0.4066327740371415,126875_Ganpr1:0.5325810064288413)r2884917,((3511_Conco1:1.3931549010477646,(1339_Malgl1:0.378304137052517…
Cluster2638.tree	(((6788_Dicdi:0.36557077493096973,7227_Polpo:0.2576949922291851)90.0:0.21253178642645784,(((5453_Capow:0.26545149970819293,(6626_Salro:0.4080417947770923,((((5494_Caeel:1.00000050002909E-6,5495_Caeel:1.00000050002909E-6)100.0:0.36229364407723813,(1762_Dmel:0.004324340798989826,1763_Dmel:0.0077797788979714995)100.0:0.30115407691510776)r2902185,7511_Cioin:0.47186917206651396)r2902184,(6158_Mnele:0.…
Cluster2686.tree	((((((((((3468_Sphar:0.8822015046587182,(((9139_Spipu1:0.19808723644553872,5200_Batde5:0.44972794827394574)96.0:0.16202594549574653,146016_Ganpr1:0.5197867883943621)97.0:0.15915272280051526,(45186_Coere1:0.5365597133367005,((175856_Umbra1:0.4399124995018258,(318556_Morel2:0.4676447035912325,127092_Gloin1:0.6220258507791557)r2961540)r2961537,(1225_Tapde11:0.2995768073496743,2468_Schpo1:0.425960181…
Cluster27.tree	((((((((((((((((1176893_Orpsp11:0.4585070934522497,((156501_Mucci2:0.021976704933598754,(6014_Rhior3:0.011037088875801926,223_Rhior3:0.0054876675661433205)r3097172)r3097171,180946_Phybl2:0.023913657757536646)r3097170)r3097160,(5401_Enthi:1.00000050002909E-6,7411_Enthi:1.00000050002909E-6)r3097179)92.0:0.031091673917654553,(((1326379_Aurde31:1.00000050002909E-6,1236486_Aurde31:0.04608967747105931)…
Cluster2728.tree	(((1469_Capow:0.4803418371149702,(8202_Cioin:0.45965310841291995,901_Mydma:0.44722772827380064)r3016306)98.0:0.2425333763479146,(((((7391_Rhior3:0.319055369287153,(236323_Umbra1:0.17200776190492503,247774_Umbra1:0.2180959658261384)r3016324)r3016319,340899_Gloin1:0.4846266872211779)r3016318,((4330_Allma1:0.025896373636763597,8680_Allma1:0.020139554046197643)94.0:0.13755223860839014,1259156_Catan2:…
Cluster2755.tree	(((((1528_Hisca1:1.570561469312192,1527_Hisca1:4.048078899654543)98.0:6.0538485340234836,5234_Spipu1:0.18195843274102866)92.0:1.2273005031527893,(53954_Ganpr1:0.31139657605255366,(((78340_Conco1:0.15474664991038142,349475_Gloin1:0.291988978776985)95.0:0.11599096965153846,(((((6580_Rhior3:0.024617758175760753,12787_Rhior3:0.010823837531980024)99.0:0.0768196944109855,136827_Mucci2:0.044174410737749…
Cluster2762.tree	(((((4295_Monbr:0.3517995003015103,5805_Salro:0.4022372781811266)100.0:0.8980685748132761,2298_Monbr:1.534969772935502)90.0:0.4103138357827059,(((((140591_Fomme1:0.45634740348878094,2183217_Schco3:0.45782626685703326)99.0:0.5505863804853709,45252_Trire2:0.917392445277296)96.0:0.3269116721574602,((8173_Spipu1:1.00000050002909E-6,8172_Spipu1:1.00000050002909E-6)100.0:0.4691416475110187,8286_Spipu1:…
Cluster277.tree	((((((((8389_Dicdi:0.15169541831193487,6961_Polpo:0.0761128288691519)100.0:0.2017952040267636,1004_Capow:0.20915119014641528)96.0:0.10533621339280912,10633_Salro:0.5183334349069674)96.0:0.12548552364481524,9299_Thetr:0.5561584375382911)100.0:0.2842772175788183,(((1233_Capow:0.4914140165233905,(6138_Sphar:0.234846286655629,7544_Sphar:0.2154052072196991)100.0:0.5106432412640518)r3071754,(236654_Umb…
Cluster2773.tree	(((((64001_Ganpr1:0.6723651688289956,(60018_Trire2:0.542076862498722,((2907_Aspfu1:0.113704845780369,35305_Pench1:0.24979041939739594)97.0:0.1665119826456068,79128_Pench1:0.33725495498485414)97.0:0.15458201656384588)r3065763)99.0:0.19043303517576438,(471_Spipu1:0.45533824969873005,((338944_Gloin1:0.37551281778352724,84573_Conco1:0.5966949961305635)91.0:0.1673713797895192,(83936_Coere1:0.739932348…
Cluster2777.tree	(50625_Ganpr1:1.246334847994724,(83906_Conco1:0.36884364218792426,(((((((17357_Rhior3:0.1393539690615677,15785_Rhior3:0.07385203814793402)97.0:0.11662205559069964,157212_Mucci2:0.11165633847156974)91.0:0.08764977192494085,188647_Phybl2:0.17832556677022907)91.0:0.1279170540037381,156630_Mucci2:0.6411130409308662)r3069331,258905_Umbra1:0.24731157982095442)100.0:0.5265711330235383,128297_Gloin1:0.49…
Cluster278.tree	(((11115_Sphar:1.1013766517563655,5643_Salro:1.1225986450528078)r3083229,(((((((((2135_Botci1:0.14768858685334926,(8143_Aspfu1:0.08271329335040024,69617_Pench1:0.16395889741929254)99.0:0.10589164658186856)r3083312,1165431_CocheC53:0.14422310691060775)100.0:0.3401277887703897,7186_Spipu1:0.31100839055207696)91.0:0.08869039740883684,(((29419_Picst3:0.1419584796232244,33987_Picst3:0.0811775693266073…
Cluster2785.tree	((((6030_CryneH991:0.09938993756540696,45398_Treme1:0.19568923046231268)100.0:0.364641666143106,(((((((34336_Batde5:0.5406348668465812,453_Spipu1:0.2826925334195683)100.0:0.18274066673724934,(54513_Ganpr1:0.39954845003578593,1182910_Orpsp11:0.4063042244282985)98.0:0.13361964826279682)95.0:0.15215785088336184,443_Rozal11:1.4821262742292816)90.0:0.13886472556047724,((80653_Coere1:1.00000050002909E-…
Cluster2794.tree	(((((11052_Sphar:0.3469882584517011,(152148_Mucci2:0.10707248562582695,129079_Phybl2:0.05491850899094247)r3088487)96.0:0.07848512237774477,(11053_Sphar:0.285857228073131,(83146_Coere1:0.06927553286868326,218380_Umbra1:0.11808899471819963)r3088462)r3088453)94.0:0.04445448804990999,((5779_Spipu1:1.00000050002909E-6,5778_Spipu1:1.00000050002909E-6)100.0:0.13896034419121367,((77199_Conco1:0.153484657…
Cluster28.tree	((((((((((((((((2822_Capow:0.23149208601699847,(13470_Sphar:0.2480054623818566,1011_Sphar:0.17852747095821905)r3210626)r3210625,((10634_Salro:0.14420177826781094,6671_Monbr:0.2107367014903015)100.0:0.19479023844498541,(((17038_Dmel:0.20218240591071912,4117_Cioin:0.22366255749841607)r3210636,2061_Mydma:0.18556659093997954)99.0:0.06758468735984142,26050_Caeel:0.38910843307234644)r3210628)r3210627)9…
Cluster2823.tree	(((((((3753_Mnele:0.41396503688202635,13176_Cioin:0.9732824164163735)93.0:0.4440033349022459,(6543_Dmel:0.5391875719092378,17263_Cioin:0.8215762689158329)r3126926)96.0:0.24243173412015215,6559_Capow:0.8981940230228872)95.0:0.2682039112426229,2693_Schpo1:1.755105542675019)r3126905,(7045_Polpo:0.38610848551116794,8702_Dicdi:0.4218274702013109)98.0:0.4897740728956261)92.0:0.20732878095064597,((((577…
Cluster2831.tree	(((((11508_Salro:1.4341555273598783,((((144611_Mucci2:0.3889882009900651,13326_Rhior3:0.5873953053831948)92.0:0.1661322123708955,123890_Phybl2:0.4555564360104952)96.0:0.17552438528534858,(147860_Mucci2:0.46879257371164396,11156_Rhior3:0.5568743679458943)94.0:0.4058328945534216)r3135304,171348_Umbra1:0.40643393286281226)r3135303)97.0:0.15729849085866268,((((((6836_Spipu1:0.28868994253826497,28663_…
Cluster2859.tree	(((((((((1178788_Orpsp11:0.5508152312266005,60543_Walse1:0.6834922045533726)93.0:0.1727857488112674,(((578_Spipu1:0.22955727525716724,14312_Batde5:0.454138043038762)98.0:0.17277476987542767,151950_Ganpr1:0.4929908029691537)r3162450,((75884_Conco1:0.5927741498508736,68865_Coere1:0.3674258245874746)r3162454,(((157427_Mucci2:0.2758079348108983,186859_Phybl2:0.22557067460349498)r3162459,233906_Umbra1…
Cluster2862.tree	(((((9625_Allma1:1.00000050002909E-6,16466_Allma1:0.011958403253228823)100.0:0.3552452228681997,1438549_Catan2:0.4876048318856488)100.0:0.5792265500662777,155687_Ganpr1:0.9275426209072971)95.0:0.3052806188137489,((37700_Coere1:0.8268926696025554,((((((3296_Rhior3:0.16029042109842265,146132_Mucci2:0.0358978707481714)94.0:0.05056531202207356,132891_Phybl2:0.13538663195012166)98.0:0.0850898989593545…
Cluster2878.tree	(((((107971_Mellp23:2.8708152497045916,76633_Conco1:0.1433584091815438)93.0:0.9587827405723702,39680_Ganpr1:0.8354509869329882)95.0:0.3421340012757304,((5272_Spipu1:0.7323741959676511,(1178205_Orpsp11:0.7647880362106207,1177490_Orpsp11:0.4206466232048378)97.0:0.2296869647999431)r3182817,(82746_Coere1:0.6725623058625211,((((((138363_Mucci2:0.14570569994542615,(6338_Rhior3:0.17506743567245434,7110_…
Cluster2888.tree	((((4899_Dicdi:0.6493251753702916,8230_Polpo:0.4816447667348959)94.0:0.27171070315602414,14024_Mnele:0.8309124146282388)93.0:0.24720026976145668,((4126_Capow:0.7607707147138993,29211_Dmel:1.1196377190197477)r3192694,((453173_Ganpr1:0.7282423753242427,(44205_Coere1:0.9465420905559639,((((((36132_Pench1:0.23855323145062984,606_Aspfu1:0.1824044494107083)96.0:0.11766270869398382,3070_Hisca1:0.1905558…
Cluster2900.tree	(394_Spipu1:1.0802692030655219,(((110270_Mellp23:0.8839923942783444,239836_Umbra1:0.16085311793325094)99.0:1.2675182376199965,((37730_Coere1:1.0819950336978497,83790_Coere1:1.3572153206173503)93.0:0.4870601733979056,(((349194_Gloin1:0.7080166729241303,156996_Mucci2:1.1232029381919757)92.0:0.383995548461117,((((108940_Mucci2:0.2910400633414841,11138_Rhior3:0.2753924741479901)r3216385,89606_Phybl2:…
Cluster2915.tree	((3511_Spipu1:0.4358774704495074,164976_Ganpr1:1.1817043425185438)r3232620,((((78257_Conco1:0.9354581804817718,((139361_Morel2:0.13162560563807252,139586_Morel2:0.435725723394126)94.0:0.09036421574531775,345968_Gloin1:0.35398396598885096)r3232641)92.0:0.116422706087724,((((((132126_Mucci2:0.105933249095306,(11831_Rhior3:0.10708658402156959,12716_Rhior3:0.09983638193466349)r3232647)100.0:0.1699094…
Cluster2929.tree	(((((((135425_Croqu1:0.12550719801655846,37277_Mellp23:0.13708759246713628)100.0:0.16663761591871865,15799_Pucgr2:0.23539108866608852)100.0:0.22184469874002266,(27130_Sporo1:0.14358370307767404,5964_Rhoto1:0.13704971594749424)100.0:0.2277225781057919)97.0:0.09214504298134574,((44501_Walse1:0.4934175232386805,((72843_Treme1:0.2308250972250855,2516_CryneH991:0.180871322416835)100.0:0.26403099696698…
Cluster2952.tree	(((134751_Conpu1:0.17526873944190519,166557_Stehi1:0.2424798346808274)98.0:0.05464397556495503,(((((57272_Ganpr1:0.5934425362019065,849_Sorma:0.5244466177690849)97.0:0.22932078325261598,(((((((((429_Neucr2:0.007225344878467426,4787_Sorma:0.006699072178599223)100.0:0.11341775939002496,273301_Crypa2:0.12534355860443916)99.0:0.05899841406719604,(79495_Trire2:0.09484337047999594,7660_Fusgr1:0.1215615…
Cluster2963.tree	((((((((1177225_Orpsp11:1.00000050002909E-6,1177826_Orpsp11:1.00000050002909E-6)100.0:0.5024787969878709,((4743_Spipu1:0.3313761433597247,(143541_Ganpr1:0.07516053644813725,53333_Ganpr1:0.027244309373206786)100.0:0.4652295961214179)r3283462,(64243_Catan2:0.24785521878450595,5251_Allma1:0.2533248105484705)100.0:0.2614152818154788)90.0:0.09043428866267506)97.0:0.1905864823344506,(93141_Batde5:1.034…
Cluster2970.tree	(((((((51976_Ganpr1:0.4920999019520897,52151_Ganpr1:0.417741728655107)92.0:0.14762910840736693,28722_Ganpr1:0.783773599685046)100.0:0.32086043685291654,(((((6889_Botci1:0.49016440629870556,((7802_Aspfu1:0.17994525145635107,6734_Pench1:0.17011870461954648)91.0:0.07761478658053574,9175_Hisca1:0.2992717663749827)100.0:0.21552050603614847)r3291121,1191909_CocheC53:0.2903548485979893)90.0:0.1222207231…
Cluster298.tree	(((((((((17318_Sphar:0.5853470126217974,1838_Mydma:0.615798862843357)r3308312,(((105660_Ganpr1:0.3656028208764402,55205_Ganpr1:0.1633204716973111)r3308326,64407_Ganpr1:0.3910463105349976)96.0:0.12515856146554244,((((8224_Spipu1:0.9306273627495942,(((10322_Sporo1:0.06904725193496086,388_Rhoto1:0.06341486060834695)r3308363,((43514_Mellp23:0.0676071888254051,64840_Croqu1:0.06432862386811664)r3308371…
Cluster2986.tree	((((((1175836_Orpsp11:0.6888045591417177,7902_Spipu1:0.37441357658821084)95.0:0.2660623440374166,((11683_Allma1:0.03465117335342671,9357_Allma1:1.00000050002909E-6)99.0:0.40373763992778183,1502987_Catan2:0.3158036689620495)100.0:0.47982344156333434)93.0:0.23970834238348615,(48617_Conco1:0.6034364684148786,80259_Coere1:0.7239355779226786)r3304843)90.0:0.10497685643316802,(((((154704_Mucci2:0.09055…
Cluster2991.tree	(((((41404_Picst3:0.5221450977545151,6096_Debha1:0.46252350988390417)r3310790,56606_Canalb1:0.7531957749616679)97.0:0.22500020612961238,25837_Dekbr2:1.0902581771784516)99.0:0.21752193360700453,(((((((35139_Batde5:0.44701331403081446,563_Spipu1:0.3386423342387496)99.0:0.2188493823937454,((3452_Allma1:0.020173425449337947,2470_Allma1:1.00000050002909E-6)100.0:0.24978241160033818,1436184_Catan2:0.43…
Cluster2999.tree	((((13162_Mnele:1.3306539380175935,(36405_Batde5:0.8284178848672188,7599_Coere1:1.4786572097301791)r3316855)r3316844,11420_Dicdi:1.211348661092823)92.0:0.32309585505756105,(2477_Mydma:1.00760764940944,((2770_Rozal11:0.45225158173568275,3724_Schpo1:0.4267577290888542)97.0:0.2973211269289364,(((9220_Spipu1:0.355216137683249,(((((156227_Mucci2:0.3405326733742971,115750_Mucci2:0.4760045262081603)r331…
Cluster30.tree	(((((((34198_Sporo1:0.08738687024123844,1769_Rhoto1:0.08456995191206894)100.0:0.19112079111494218,((1273_Malgl1:0.1780716004671695,9097_Ustma22:0.1266630037217434)100.0:0.1165842395933992,(41472_Treme1:0.25056671365467553,(((668183_Lacbi2:0.052397251397027104,652741_Lacbi2:0.011698787598264388)100.0:0.43106006640149497,48051_Conpu1:0.08076028092645522)99.0:0.11402805415430761,157241_Botbo1:0.1057…
Cluster3002.tree	(((((((((4948_Sorma:0.023334474664119108,6705_Neucr2:0.04098170503890085)100.0:0.14648389308687176,(61405_Crypa2:0.19510453711053177,(11264_Fusgr1:0.12109200859556495,55814_Trire2:0.10464395136239604)r3347809)97.0:0.06953885119620476)100.0:0.1651163513292765,2721_Botci1:0.3409576863170816)r3347804,1166327_CocheC53:0.4004460856347603)98.0:0.10923351578637201,((31919_Pench1:0.22157299291436053,8203…
Cluster3003.tree	(((((((((75984_Pench1:0.14730852079128928,2093_Aspfu1:0.11776873460065676)100.0:0.07376794936902982,3284_Hisca1:0.31713767307086865)100.0:0.18215865593545377,1142380_CocheC53:0.3668058608660779)96.0:0.09424348699650763,(((((9118_Neucr2:1.00000050002909E-6,9117_Neucr2:1.00000050002909E-6)92.0:0.009026682228745902,3554_Sorma:0.026424244626117765)100.0:0.20731013620183644,353069_Crypa2:0.36374056396…
Cluster302.tree	((((((7217_Thetr:0.28232048049405206,326642_Lacbi2:2.1097005581845396)100.0:1.1876934959575294,((((9098_Aspfu1:0.699377428093567,11628_Sphar:0.3499723713041574)96.0:0.7274197666501545,(8143_Sphar:0.8287467138370114,260236_Botbo1:0.808304758257214)r3375963)98.0:0.695819910899758,(((((((12937_Rhior3:0.1850076790648961,116040_Mucci2:0.10450304456271975)93.0:0.05560816314016909,107274_Mucci2:0.189710…
Cluster3034.tree	(((((((1927_Spipu1:0.5466895518244779,88529_Batde5:0.3781029409472779)98.0:0.45267230223778593,(6613_Coere1:0.8471615430863467,(((((2083_Neucr2:0.03928777332909824,10126_Sorma:0.036184452805984826)100.0:0.24718774895052065,4569_Botci1:0.23702949320823954)96.0:0.15235124499777272,(340105_Crypa2:0.17625023392241965,(777_Fusgr1:0.1173741369118774,22737_Trire2:0.19088862942540158)r3381570)r3381567)96…
Cluster3039.tree	(((1125_Pucgr2:1.00000050002909E-6,15610_Pucgr2:1.00000050002909E-6)99.0:0.2031729477546086,(((((((((((8834_Sorma:0.02140399134059124,10307_Neucr2:0.015384860529640968)100.0:0.15119225505322761,49462_Crypa2:0.13862667661529762)98.0:0.10082242169747338,(121550_Trire2:0.13507177241238985,7371_Fusgr1:0.09436844875604586)99.0:0.10624906642889344)r3385288,14485_Botci1:0.2124632770786084)r3385287,((579…
Cluster305.tree	((((((((8164_Monbr:0.196429483018968,8349_Salro:0.14064638952227287)100.0:0.23967150400838752,((((25735_Dmel:1.00000050002909E-6,25736_Dmel:1.00000050002909E-6)100.0:0.38339587589103563,(29605_Caeel:1.00000050002909E-6,29606_Caeel:1.00000050002909E-6)100.0:0.2561998333167287)90.0:0.11773806105012785,(11325_Cioin:0.8509408859722356,6424_Cioin:0.4743066887693419)r3405664)r3405663,14785_Mydma:0.2841…
Cluster3056.tree	((((((10345_Sphar:0.7065951587803588,82667_Coere1:0.727070646669931)93.0:0.2671376241608211,(3021_Capow:0.6242734802795973,((((33495_Gloin1:0.6802181036177446,91813_Batde5:0.42637625904518106)93.0:0.22286308807716196,((4131_Spipu1:0.33806860170369984,97470_Ganpr1:0.6185387402636712)r3402548,(((249230_Umbra1:0.3304937371469282,188866_Mucci2:0.30266828490039027)100.0:0.2036624932640002,(139001_More…
Cluster306.tree	((((((((5322_Thetr:0.47145495771175494,4158_Thetr:0.28780924057432794)100.0:0.8734663692371559,((((((8956_Dmel:1.00000050002909E-6,8958_Dmel:1.00000050002909E-6)r3415232,8955_Dmel:1.00000050002909E-6)r3415231,8954_Dmel:1.00000050002909E-6)r3415230,8957_Dmel:1.00000050002909E-6)100.0:0.3456867027642711,10367_Dmel:0.3016858042017655)r3415228,21536_Dmel:0.45332194437422585)97.0:0.3344942798959235)98…
Cluster3071.tree	(((455258_Ganpr1:0.47391108312797164,((86655_Conco1:0.3156917735535104,83259_Coere1:0.32495397099643236)r3417381,(((((153515_Mucci2:0.044691346036736884,(3201_Rhior3:1.00000050002909E-6,478_Rhior3:0.033139773716398695)91.0:0.03358876005840643)r3417386,182838_Phybl2:0.08995608758965254)r3417385,247553_Umbra1:0.13770732518348447)r3417384,(513540_Morel2:0.3609757076257784,68701_Gloin1:0.232017071120…
Cluster3073.tree	((((((33514_Batde5:0.6581038945949531,737_Spipu1:0.5360882500612622)100.0:0.42502956255255503,473454_Ganpr1:1.1261603554175763)r3419145,(((84801_Conco1:0.8908931857082119,6938_Coere1:0.7489530133612706)r3419156,((((156461_Mucci2:0.10043019596461544,8912_Rhior3:0.10722400548314762)r3419162,184460_Phybl2:0.2468569917945621)98.0:0.16222943704547002,219368_Umbra1:0.21673613179579515)100.0:0.332081365…
Cluster3074.tree	((((((((9636_Dicdi:0.35966644643660234,5832_Polpo:0.3362459611240699)100.0:0.6544100682912136,8047_Thetr:0.9647159584056015)97.0:0.17013556221437087,((1754_Capow:0.8496957250602217,(1403_Sphar:0.7256372326140522,4283_Sphar:1.2917498861141714)r3419934)r3419933,1181167_Orpsp11:0.5029694172850085)100.0:0.35393095796348867)99.0:0.20478574517345094,(374_Malgl1:0.725034982803569,11563_Ustma22:0.5451697…
Cluster3076.tree	((((((((((2344_Neucr2:0.021999971391907173,9582_Sorma:0.04322431015209572)100.0:0.2089412586460568,339974_Crypa2:0.32317173204694905)r3421570,(1618_Fusgr1:0.18267232556884813,62721_Trire2:0.14691104099800809)100.0:0.2011153153283585)97.0:0.1901628529133439,((8152_Botci1:0.25131224653120965,((7813_Aspfu1:0.05570416564068322,35945_Pench1:0.20654101227710525)r3421576,9145_Hisca1:0.32364330893256227)…
Cluster3077.tree	(((100091_Morel2:0.2908784419342103,35443_Morel2:0.17698718357875928)91.0:0.12196368197528386,(122592_Catan2:0.15718754611970306,(10841_Allma1:1.00000050002909E-6,11368_Allma1:0.010884160902667127)99.0:0.2894949208047656)r3422295)90.0:0.0877461400818512,(((58901_Ganpr1:0.3044201417677083,4699_Schpo1:0.4734854103913011)95.0:0.200863111964926,(((87180_Batde5:0.4102036203794911,8450_Spipu1:0.1952310…
Cluster308.tree	((((((((((((((86817_Batde5:0.18759658918541205,401_Spipu1:0.18510305268243227)r3434237,1188268_Orpsp11:0.2609332807292933)100.0:0.09357455379317248,(((5485_Sphar:1.2475047790747997,(45885_Ganpr1:0.5408408059982177,26561_Morel2:2.4998070730629407)r3434247)99.0:0.7817120356207116,83577_Ganpr1:0.006853803457549073)100.0:1.280466359987523,411059_Ganpr1:0.2764561555315317)100.0:0.20463378901993343)96.…
Cluster3081.tree	(((((29821_Conco1:0.6470934162921512,80286_Coere1:0.7068752437288554)r3427152,(((((157176_Mucci2:0.0643821727177404,(1597_Rhior3:0.04016731078378756,10855_Rhior3:0.011237651582957937)91.0:0.0726174345307935)r3427160,(67941_Phybl2:0.0622889107493782,130456_Phybl2:0.0696771429346258)90.0:0.09294808940769765)93.0:0.15218519729513866,220851_Umbra1:0.3869043631543789)r3427155,(132156_Morel2:0.43028918…
Cluster3095.tree	((((((8354_Allma1:0.0792555942487108,19023_Allma1:0.05907756868361077)100.0:0.5475717026926334,69465_Walse1:0.8788739011538773)97.0:0.3249844697143827,(((7362_Spipu1:0.31162536476902475,86229_Batde5:0.46335004411062203)93.0:0.18274238708972604,76745_Conco1:0.7238886980813974)92.0:0.12906424209045628,(((((131201_Phybl2:0.2360568143107252,248594_Umbra1:0.33481273507364895)94.0:0.08841645995899274,(…
Cluster3110.tree	(12400_Sphar:1.3446476891905448,(((((((((((1449_Sorma:0.023404917082855397,8102_Neucr2:0.016347176865081733)100.0:0.23520119763971933,326059_Crypa2:0.20136864771055207)97.0:0.08137693029497892,(110015_Trire2:0.21707624656920838,2121_Fusgr1:0.18160347504846722)100.0:0.12850417075164464)96.0:0.06829849730984984,4191_Botci1:0.1778001547313951)r3463226,((5703_Aspfu1:0.1114159851440422,37800_Pench1:0.…
Cluster3127.tree	((((3084_Spipu1:0.19034818414690347,88261_Batde5:0.41597248817832194)95.0:0.21615529976050565,53390_Ganpr1:0.6993191415897079)r3480057,((82479_Coere1:0.9963299018537541,(((((((((4790_Sorma:0.016105405590292655,426_Neucr2:0.10540953108841328)100.0:0.17910613069030576,337155_Crypa2:0.37120239600835764)r3480089,(9723_Fusgr1:0.14544701246818506,122903_Trire2:0.3702188185754235)92.0:0.1086575855602202…
Cluster3130.tree	((((((((((4097_Neucr2:0.026460513558391945,6820_Sorma:0.05718902127421338)100.0:0.3130724682907717,35219_Crypa2:0.16858172200765803)r3484065,(8403_Fusgr1:0.09403119888373952,104958_Trire2:0.11467192831019059)98.0:0.12683743540425524)93.0:0.08501547584087002,((83269_Pench1:0.2753418559586833,2695_Aspfu1:0.14318653850721955)91.0:0.06518801492000208,5153_Hisca1:0.057638301097542484)91.0:0.1349240031…
Cluster314.tree	(((((((9103_Spipu1:0.5223335928113088,5611_Spipu1:0.5937988439823432)r3501746,(((((83324_Mucci2:0.39156190847031286,107749_Mucci2:0.2368457470339246)r3501767,15331_Rhior3:0.3251326902304973)100.0:0.37602033084686454,241804_Umbra1:0.6497544383691886)r3501752,((153409_Morel2:0.10117433144371196,888800_Morel2:0.15240307094007202)100.0:0.6085060530785934,(348468_Gloin1:0.3496439253709378,299699_Gloin…
Cluster3145.tree	((((((79335_Conco1:0.5875776156053584,72851_Conco1:0.5008430721110027)95.0:0.34310539869835305,82768_Coere1:0.8809450197151022)94.0:0.3403261694931128,((((134912_Morel2:0.9811880898957407,(((((66772_Picst3:0.3099442231950901,294_Debha1:0.211991822150413)r3497286,58058_Canalb1:0.2244680083001461)95.0:0.16569959961271646,23308_Dekbr2:0.5238498272717963)r3497284,(((2724_Sacce1:0.43920119901679994,11…
Cluster3174.tree	(((92010_Batde5:1.027664655731227,169334_Ganpr1:1.0445845206512405)r3530028,((77506_Conco1:0.38640311851415343,39901_Coere1:0.41244623678650755)r3530034,((((((156821_Mucci2:0.12785516766400695,(2618_Rhior3:1.00000050002909E-6,504_Rhior3:1.00000050002909E-6)93.0:0.11382734924262267)r3530058,128879_Phybl2:0.15859341113649167)92.0:0.14306972637463217,235389_Umbra1:0.20027214173432512)95.0:0.15943020…
Cluster3175.tree	((((((((1746_Pench1:0.15497574543043463,7056_Aspfu1:0.1162168095294335)100.0:0.19433460576790915,3782_Hisca1:0.19937951962601627)92.0:0.08705528798027838,(((((7324_Sorma:0.02901052263448264,8018_Neucr2:0.01495303768671703)100.0:0.32025170094574823,272269_Crypa2:0.38917048868199466)r3530710,(10432_Fusgr1:0.20107363398717545,60008_Trire2:0.1117431313883646)99.0:0.1275941635334542)99.0:0.13672656377…
Cluster3209.tree	((109_Spipu1:0.7987905588211878,111393_Ganpr1:0.7987599686400776)r3572863,(99647_Coere1:0.19690693254703825,(((((78133_Mucci2:0.06972420826389188,11425_Rhior3:0.07579049968182984)98.0:0.11856558668944699,163361_Phybl2:0.15177088610777723)r3572874,249744_Umbra1:0.2722835662799469)r3572873,(140278_Morel2:0.329335874135926,346330_Gloin1:0.2994763823192449)r3572875)r3572872,(((((((((8980_Neucr2:0.006…
Cluster3221.tree	((((((13113_Allma1:1.00000050002909E-6,7249_Allma1:0.12625095334079564)98.0:0.44578228418537263,1268423_Catan2:0.39539408302368767)100.0:0.6621333805759997,30214_Coere1:0.5897983804231355)90.0:0.2800293483824043,(((92183_Batde5:0.8432043367779547,3102_Spipu1:0.42701788425780923)r3585636,52717_Ganpr1:0.8622518763348159)99.0:0.4611425524493798,(79857_Conco1:0.978337170746702,((((155152_Mucci2:0.183…
Cluster3224.tree	(((((((((56214_Picst3:0.24346375768348016,2793_Debha1:0.20615064677916028)r3588021,57460_Canalb1:0.22067421311936)100.0:0.35188638491334845,24513_Dekbr2:0.5489811444004272)91.0:0.16624792291376367,((((825_Sacce1:0.31553012025871785,2705_Cangl:0.4628424568923016)r3588024,1676_Zygro1:0.5121758019010545)r3588023,4113_Klula1:0.37926090055124667)92.0:0.11509093139939527,1860_Ashgo11:0.6197692947851989…
Cluster3234.tree	(((((((((10984_Ustma22:0.44696765945524114,6148_CryneH991:0.25930176109703496)100.0:0.2048825205838718,(158707_Ganpr1:0.17643205495764502,3358_Rhoto1:0.3405477177922335)100.0:0.3340312252340569)100.0:0.22347651913653777,(1169962_CocheC53:0.830013777866189,58196_Plicr1:0.2750373417700689)r3597683)100.0:0.15171274374558588,((34388_Ganpr1:0.544900857104481,((((((140836_Mucci2:0.18423349650114604,378…
Cluster3242.tree	((((7971_Spipu1:0.49243796153606023,7505_Batde5:0.22917266493923102)97.0:0.46722747786311597,50706_Ganpr1:0.43611102512137134)r3606741,((14464_Conco1:0.770114487746046,8674_Coere1:0.8406666241947575)r3606745,((((107841_Mucci2:0.16916370930210234,(16104_Rhior3:0.023249295602911363,15276_Rhior3:0.1002541543729824)r3606751)r3606750,278796_Umbra1:0.5489557789209214)r3606748,(14157_Morel2:0.8616791300…
Cluster3266.tree	((((((((81519_Coere1:0.9469363198977383,143445_Ganpr1:0.6582193171885098)95.0:0.4107923011140533,9271_Ustma22:0.5606390217256381)99.0:0.3222272433913671,((3191_Rhoto1:0.79971601347847,((7639_Pucgr2:0.1321055493220627,7411_Pucgr2:0.5402718741752535)91.0:0.38114243150846366,(117508_Mellp23:0.28508811537767503,35739_Croqu1:0.20549203106553302)99.0:0.18648175826534721)100.0:0.25404481992594174)r36284…
Cluster3270.tree	(((((((((3579_Spipu1:0.14083720191463694,8671_Spipu1:0.4759364290857646)96.0:0.41753240410467646,87683_Batde5:0.24188057582897027)99.0:0.4419829105031893,((35957_Morel2:0.11982333406217871,31596_Morel2:0.038933972856937754)100.0:0.7946800040039054,((3408_Debha1:0.10367765724913984,58592_Canalb1:0.25853929345279036)r3632795,(((949_Sacce1:0.25295452419107106,762_Cangl:0.07394054856848803)r3632801,1…
Cluster328.tree	((((((7459_Capow:0.1790983423456751,11277_Sphar:0.36080542809516053)92.0:0.06324298760527003,(5712_Monbr:0.29206531473344743,5381_Salro:0.2669873171630763)100.0:0.20083263368971296)r3652172,(((((8849_Batde5:0.3610522550133395,7927_Spipu1:0.1865644977409286)r3652190,94463_Ganpr1:0.24872191065851174)r3652189,((((72518_Mucci2:0.05909932521031781,2004_Rhior3:0.04300362324176111)97.0:0.050050967619427…
Cluster3284.tree	(((((82065_Coere1:0.7560459957716112,1078_Schpo1:0.6661170809783058)96.0:0.28905790448559604,(((((((((2294_Sorma:0.030164645118719177,2763_Neucr2:0.022379789237535995)100.0:0.1442826342015493,38483_Crypa2:0.175542301943274)r3646637,(6005_Fusgr1:0.14251199235814999,74030_Trire2:0.14885241842584682)97.0:0.055955715233392156)99.0:0.12260751156420746,14692_Botci1:0.15145788644603542)r3646635,((1442_A…
Cluster3294.tree	(((((((56729_Walse1:0.5461788100893085,48307_Walse1:0.8707919132095072)99.0:0.4495572095614576,66857_Ganpr1:0.6945434085195907)97.0:0.24659290991492094,(((8808_Spipu1:1.00000050002909E-6,8807_Spipu1:1.00000050002909E-6)100.0:0.5701384478219454,36790_Batde5:0.5693207055846851)92.0:0.20619184276476785,(((7613_Botci1:0.43404308905736194,80678_Coere1:0.6958975142902053)93.0:0.1938784384315396,142838_…
Cluster330.tree	(((((14568_Sphar:1.4921588992711177,(((((134093_Morel2:0.15954328745120527,110666_Gloin1:0.14315565606787523)92.0:0.04377170474972204,((97372_Ganpr1:0.385398583282766,(3580_Rozal11:0.3798152397943406,5109_Rozal11:0.6248114171730033)r3676095)93.0:0.1304176357066301,((270_Spipu1:0.1240749724018842,36144_Batde5:0.15118709535639915)100.0:0.13359179403666913,((7400_Allma1:0.0037959683529787676,13248_A…
Cluster332.tree	(((((((((((177573_Mucci2:0.13173322293956932,(11669_Rhior3:0.14611932190747226,10602_Rhior3:0.05721233744205726)100.0:0.09245109778009822)r3693584,19447_Phybl2:0.19787917420466414)99.0:0.09848262232021482,(186246_Mucci2:0.2696330507296671,16797_Rhior3:0.3889696088040732)100.0:0.37943328193931225)r3693580,243031_Umbra1:0.3882810688325631)99.0:0.10475709333255113,(((((3927_Rozal11:0.375744711683381…
Cluster3341.tree	((((((92884_Mellp23:0.4004642745985101,132121_Croqu1:0.24776945799817454)r3707423,12515_Pucgr2:0.5691007445857503)92.0:0.22551260198088185,81338_Coere1:1.1462297912013593)93.0:0.2744948822430735,(337590_Gloin1:0.551107858772026,((((((269604_Crypa2:0.4474442695757994,(41001_Trire2:0.18622830167421606,8577_Fusgr1:0.30593815862321216)98.0:0.19161291915889825)r3707430,6060_Botci1:0.35462297917676333)…
Cluster3349.tree	((((682_Botci1:1.00000050002909E-6,340_Aspfu1:0.9633682383811819)98.0:0.42889905203362844,(((((75409_Coere1:0.6000490369595821,((((21893_Mucci2:0.11598088651393437,11309_Rhior3:0.09259169505674582)r3713990,99537_Phybl2:0.13597754372303458)99.0:0.14574671372283715,229319_Umbra1:0.2353671193563768)100.0:0.21517989052382375,(72676_Gloin1:0.11402762624699748,30427_Gloin1:1.00000050002909E-6)98.0:0.33…
Cluster3355.tree	(((((83894_Coere1:0.25537194895932447,2882_Malgl1:0.9030166451168771)99.0:0.9678551377636754,(22335_Batde5:0.9622335963198663,9138_Spipu1:0.6872251054933731)100.0:0.4154797565101973)91.0:0.1784683605144063,(((345006_Gloin1:0.42958445375997206,1787_Gloin1:0.4421525851984792)100.0:0.4445986516628443,(((((((2327_Sorma:0.18790313596852376,3675_Neucr2:0.12486745793996952)100.0:0.447062484113621,227067…
Cluster3359.tree	(((((((3944_Dicdi:0.6185291423759648,11247_Polpo:0.4342974357823336)100.0:1.0846816778515496,168339_Conco1:0.54262038512192)90.0:0.2628930808585006,((((((7114_Rhior3:0.17824551595926438,6334_Rhior3:0.19944239684886378)93.0:0.11401286123739496,186366_Mucci2:0.19551751250587132)98.0:0.15267809289143083,(177428_Phybl2:0.38312519434159115,152992_Phybl2:0.32793463871794576)r3723061)r3723060,252284_Umb…
Cluster337.tree	((((((((((((1187472_Orpsp11:1.6399229710237573,(130803_Mucci2:0.061749134340390914,(14358_Rhior3:0.008744454319280438,1123_Rhior3:0.08488669778842994)r3742771)r3742770)96.0:0.0653355412417693,(22156_Mucci2:0.18064217525814621,128388_Phybl2:0.15713861683014024)r3742753)99.0:0.11316648773943473,223515_Umbra1:0.24193887625923213)99.0:0.13888396081954854,(4922_Conco1:0.6884471032505242,((((130824_Muc…
Cluster3371.tree	((225_Spipu1:0.7068695341656418,((38523_Conco1:0.7464294894986967,(147288_Morel2:0.43850027589245605,(((((((((3109_Neucr2:0.011922511147375787,2627_Sorma:0.015456875379309676)100.0:0.18120175198010358,218136_Crypa2:0.19852359711917306)r3735972,(72287_Trire2:0.12819702346288278,12828_Fusgr1:0.109130689312827)100.0:0.13041087456221348)r3735971,9016_Botci1:0.2098741113756737)r3735970,1175730_CocheC5…
Cluster3374.tree	((((((5594_Neucr2:0.2262089699174223,350278_Crypa2:0.17770815943779492)r3737883,(29957_Trire2:0.3749272144266273,6125_Fusgr1:0.2617812760589887)99.0:0.17708761166467077)r3737882,13662_Botci1:0.24808887145698386)100.0:0.22131739790876992,((((1257_Salro:1.0920025402632745,(37577_Batde5:0.7812032013852922,1381_Malgl1:0.9770120837219046)r3737933)r3737924,(6047_Dicdi:0.5907543037843811,4983_Polpo:0.56…
Cluster338.tree	((((2421_Dicdi:0.5014596705531814,6875_Polpo:0.3943444435186752)100.0:0.5848892677320512,((((((8492_Dicdi:1.00000050002909E-6,8491_Dicdi:0.0035115443149485977)100.0:0.2076371631258608,2082_Polpo:0.15488887797871584)100.0:0.3710857754120588,((5597_Capow:0.39349270240659806,15705_Sphar:0.47459582911513426)r3752418,((10549_Salro:0.2419982417011243,7406_Monbr:0.34061108999716055)100.0:0.1862522626892…
Cluster3386.tree	(((323_Spipu1:0.4023810790226468,22639_Batde5:0.6894182173200288)95.0:0.3370390522403158,55110_Ganpr1:0.4684438263462643)r3749388,(((((2002_Rhior3:0.23117346420639034,155981_Mucci2:0.09573640772947165)99.0:0.22334452756429843,182202_Phybl2:0.2408887767648378)96.0:0.20599873802026675,261973_Umbra1:0.3736348746025923)91.0:0.13758709292646823,82564_Coere1:0.8225269956446901)92.0:0.18044133227049983,…
Cluster3390.tree	(((((1178777_Orpsp11:0.9186915199023724,9706_Dicdi:0.5902537367777461)98.0:0.5401903671841068,3678_Capow:0.60294700054767)96.0:0.3290760135653666,((((6187_Batde5:0.5034983678554857,2206_Spipu1:0.32254067946017384)r3753993,1187734_Orpsp11:1.027260456250487)r3753992,(((79465_Conco1:1.3008501983560754,(57910_Canalb1:0.6769781637214488,26977_Dekbr2:0.9150549626562584)r3754045)93.0:0.3055172068049125,…
Cluster3413.tree	(((((60501_Morel2:1.00000050002909E-6,88275_Ganpr1:0.7379386620694173)93.0:0.13002052129981295,((77423_Conco1:0.33419284471446375,21371_Coere1:0.20685310570355103)r3781968,((((((134236_Mucci2:0.02459376049637218,13351_Rhior3:0.18033678359885472)r3781994,(103967_Phybl2:0.21394378249929502,103966_Phybl2:0.48542466313086474)r3781995)90.0:0.13633495548587832,((134145_Mucci2:0.09959557274255368,(12593…
Cluster3419.tree	((((((((((26156_Picst3:0.2877022079120083,2002_Debha1:0.3615703791627879)r3783936,58488_Canalb1:0.22062363074847363)100.0:0.7573959328013369,34737_Dekbr2:0.9157692009094318)r3783932,(2077_Ashgo11:0.705368125073668,3434_Klula1:0.8600140976961425)100.0:0.6440776915499545)98.0:0.30343301473686074,(((((4650_Sorma:0.032651948679063514,162_Neucr2:0.027635672944800252)100.0:0.1712129746680922,250909_Cry…
Cluster3429.tree	(((((((((((1186684_Orpsp11:0.1570832949281589,1174240_Orpsp11:0.27561616421910856)99.0:0.2460422655102283,1190328_Orpsp11:0.3122180027798787)r3790643,1186552_Orpsp11:0.3474885971775913)100.0:0.5962512510861424,36452_Batde5:0.8170143488986294)92.0:0.2572782199269127,1431309_Catan2:1.0362806378860732)94.0:0.2346845467993459,(((((9966_Rhior3:0.2836606368675264,16150_Rhior3:0.105725181629595)90.0:0.2…
Cluster3431.tree	(((6173_Capow:0.7877733984364139,((((((8332_Spipu1:0.3867883762792374,53206_Ganpr1:1.1643196495032258)r3793266,((117718_Conco1:0.36873768103048515,22890_Coere1:0.6231266930872968)r3793272,(24309_Morel2:0.48885259919606816,(((((6569_Sorma:0.06946798369767837,4879_Neucr2:0.06746063977991099)100.0:0.350800714758852,(6536_Aspfu1:0.07027862669018171,4881_Pench1:0.10804839998166844)r3793307)r3793299,10…
Cluster3432.tree	((((((45239_Conco1:0.6277905069017831,34761_Coere1:0.660911101195768)90.0:0.12909576747681048,(((((17280_Rhior3:0.1708297302332612,118399_Mucci2:0.11599117898236028)98.0:0.11959297739856749,177702_Phybl2:0.2458993378774646)95.0:0.11810808771555464,244322_Umbra1:0.26638243282000756)99.0:0.18179028953745405,(93369_Morel2:0.5206953034981622,47840_Gloin1:0.576972812319615)r3793728)95.0:0.121801112313…
Cluster3445.tree	(((27952_Sporo1:0.603456191987422,2815_Rhoto1:0.19914094335990914)97.0:0.26219980860844144,((1192510_Orpsp11:0.9922047810742933,((((((78284_Mucci2:0.14685763377997932,2969_Rhior3:0.37858387312848285)96.0:0.26435336041918955,186251_Phybl2:0.6908398780575515)95.0:0.17736434638120085,((3303_Rhior3:0.39521965086865407,746_Rhior3:0.04755331588740382)92.0:0.17804214545327263,63018_Phybl2:0.138805993073…
Cluster3460.tree	(((36392_Conco1:0.5011962026177851,((((((9714_Rhior3:0.10124925308043388,14119_Rhior3:0.10467005724113729)92.0:0.1302914039149677,155746_Mucci2:0.0960312270385879)95.0:0.19241112630332197,218937_Umbra1:0.27794640464665993)96.0:0.22297512948941878,(135952_Morel2:0.275811180178999,135843_Morel2:1.00000050002909E-6)93.0:0.16966676531806194)96.0:0.23546801558655778,333911_Gloin1:0.38410297794365705)r…
Cluster3497.tree	((((((((((((((10109_Neucr2:1.00000050002909E-6,10108_Neucr2:1.00000050002909E-6)r3836916,10111_Neucr2:1.00000050002909E-6)r3836915,10110_Neucr2:1.00000050002909E-6)r3836914,2387_Sorma:0.036349338235634625)100.0:0.19673297046510949,51506_Crypa2:0.134956665838548)r3836912,(2824_Fusgr1:0.07496694671302293,68608_Trire2:0.12217589999249036)97.0:0.07029972786738475)r3836911,15915_Botci1:0.0930317582506…
Cluster3509.tree	((((3984_Allma1:0.029381366167246188,5157_Allma1:0.10448890288647894)100.0:0.5313652087488894,((((3255_Neucr2:1.00000050002909E-6,3256_Neucr2:1.00000050002909E-6)r3852411,8413_Sorma:0.04450059314671401)100.0:0.7691120263243011,242511_Crypa2:0.8709527573805469)r3852408,(6051_Fusgr1:0.2467359461222827,102799_Trire2:0.28122495052251384)r3852409)97.0:0.3330450429847356)90.0:0.2540802137952242,((((857…
Cluster3512.tree	(((((((1005_Malgl1:0.5415453890298351,8893_Ustma22:0.5929710651268398)100.0:0.427019012340134,(68966_Walse1:1.1329600311049752,((893_CryneH991:0.3316209846145912,71902_Treme1:0.3297165239265656)100.0:0.5456873857878906,((1329942_Aurde31:0.06102923742285686,1233618_Aurde31:0.007222155127965002)100.0:0.48528826185246077,(((((706338_Lacbi2:0.21938230216725335,244962_Galma1:0.2796883763899258)r385519…
Cluster3518.tree	((((5386_Salro:1.3644641052289102,(((((6472_Batde5:0.38326763954183135,53705_Ganpr1:0.6513617440173135)90.0:0.14176867011186797,(36926_Treme1:0.5483877918797375,148520_Phybl2:1.738596130650243)94.0:0.6015296666377742)r3859171,((1189581_Orpsp11:0.4966524829729596,1187628_Orpsp11:0.7881258941525592)91.0:0.23123402557886957,(80672_Coere1:0.6303893102856986,((((((111122_Mucci2:0.04662163837213254,839…
Cluster3529.tree	((((((((57018_Picst3:0.2417159102115223,532_Debha1:0.2995013779393439)r3866353,54635_Canalb1:0.37964021692373295)99.0:0.4158106002762816,31444_Dekbr2:0.6981959004883024)97.0:0.381738373850855,((((7547_Spipu1:0.490156680316372,86470_Batde5:0.7420329562732785)98.0:0.4889070511634843,(41809_Coere1:0.6774819993538193,((((134150_Mucci2:0.07430803383313217,6388_Rhior3:0.2520883929647286)r3866408,183365…
Cluster354.tree	((((((((((7164_Capow:0.6493887602432674,(19000_Conco1:0.6137709718449793,(1059304_Catan2:0.4278787487716997,12225_Allma1:0.725125748275948)100.0:0.44049193364755324)r3882397)r3882391,(5290_Thetr:0.6147483410100109,2034_Thetr:0.5038476935174778)100.0:0.34712989091785734)94.0:0.18381017567183303,(((((85104_Batde5:0.4530032744591739,7142_Spipu1:0.23099376820850723)r3882424,55192_Ganpr1:0.39090514240…
Cluster3557.tree	((((21305_Gloin1:0.5402683041267636,14577_Conco1:0.9359773876147385)94.0:0.296563091435754,(78320_Conco1:1.277605905366102,(141188_Morel2:0.641899063977013,((((((((9422_Sorma:0.01675760621497205,1624_Neucr2:0.030952446374466626)100.0:0.5429197102417949,27960_Crypa2:0.5617723082311781)r3886659,(59023_Trire2:0.16105136475189377,8177_Fusgr1:0.15951221082202718)97.0:0.17913481330852946)91.0:0.1446841…
Cluster356.tree	((((((5013_Rozal11:1.1049042228701285,(((2351_Polpo:0.2132070798684176,7002_Dicdi:0.16485498392851222)99.0:0.497580096467108,(((4310_Dicdi:0.33049756946226555,4187_Polpo:0.6259057356527451)100.0:0.6349483578798715,((8205_Polpo:0.2815258462417385,370_Dicdi:0.12661275664005783)92.0:0.19567072115602613,(5611_Polpo:0.07705378565924668,8333_Dicdi:0.03666296580378118)100.0:0.32735704381375796)93.0:0.17…
Cluster3582.tree	((12728_Conco1:0.5229553342464761,(((((3999_Rhior3:0.03189381946729794,11519_Rhior3:1.00000050002909E-6)98.0:0.20614099877183148,(26741_Phybl2:0.09456330942518738,39414_Phybl2:0.051920293427832234)r3904295)r3904292,246090_Umbra1:0.18180068781547212)90.0:0.1542247470345942,(12676_Morel2:0.33114411982639064,340380_Gloin1:0.6981924274691564)r3904262)r3904261,((((((81568_Picst3:0.1621418739864514,956…
Cluster359.tree	(((((((4926_Mydma:0.7381032066245908,(55_Dicdi:0.09973871206079729,11917_Polpo:0.11191949374740212)r3914382)99.0:0.09391291896250817,((((19486_Dmel:1.00000050002909E-6,19487_Dmel:1.00000050002909E-6)r3914385,19484_Dmel:1.00000050002909E-6)r3914384,19485_Dmel:1.00000050002909E-6)100.0:0.15393021230837894,6033_Thetr:0.14315927316768076)r3914352)93.0:0.05973953825351975,((((11471_Sphar:0.11986955500…
Cluster3634.tree	(((((26851_Batde5:0.4453435151237183,7708_Spipu1:0.3624128063309306)r3944793,(1179870_Orpsp11:0.26340379525237545,130390_Ganpr1:0.3941500224236825)r3944794)r3944792,((79013_Conco1:0.33139111764624396,(41662_Coere1:0.013693114027917268,41729_Coere1:0.005288657247768546)100.0:0.5895991172369667)r3944796,((((141079_Mucci2:0.11856573312567685,400_Rhior3:0.08690518567063836)98.0:0.22498806815502873,23…
Cluster3636.tree	(((((35173_Batde5:0.9774110050003679,271_Spipu1:0.8562397649192893)96.0:0.4609434158096377,54005_Ganpr1:1.028356477210825)r3945646,((8322_Coere1:1.2544718883405845,73864_Conco1:1.5487738418349388)95.0:0.5334039000620019,6495_Dekbr2:1.8388259991435931)r3945649)94.0:0.21952045989690655,(1187206_Orpsp11:1.012699868451019,(((109910_Mucci2:0.18206436003628274,13383_Rhior3:0.18869929966924615)100.0:0.2…
Cluster3637.tree	((((((5477_Capow:0.540183482830706,(2485_Monbr:0.7201424918771093,8405_Salro:0.40623514706929315)98.0:0.25719137017837046)r3946005,((((16973_Allma1:0.09145495275108674,27516_Botbo1:0.5367256759783825)92.0:0.18743332340145388,(6405_Allma1:0.07738927876011649,16972_Allma1:0.34233419458845393)r3946044)91.0:0.18556018734937363,((((33196_Batde5:0.7534571080796466,8039_Spipu1:0.3267041607234167)r394602…
Cluster3645.tree	((((((575831_Lenti61:0.1834645815914132,86807_Stehi1:0.2745226923688266)r3950550,((51896_Conpu1:0.36163261100335853,37701_Plicr1:0.32724347698371314)r3950552,(493632_Copci:0.23836713843141055,2632370_Schco3:0.47900430107565856)r3950553)r3950551)r3950549,62720_Punst1:0.37817225071420535)r3950548,168177_Fomme1:0.3729298565829245)94.0:0.12223487169191823,(((3357_Spipu1:0.9595765758337764,132646_Ganp…
Cluster3660.tree	(((((((((((96067_Mellp23:1.00000050002909E-6,1860330_Mellp23:1.00000050002909E-6)100.0:0.25889232263414724,81484_Croqu1:0.26356952268991196)100.0:0.12010967097963303,6189_Pucgr2:0.5534377954816725)100.0:0.3483654899812118,6259_Rhoto1:0.4873822898655798)100.0:0.1267853679729103,((((1097_CryneH991:0.3318146642038629,42413_Treme1:0.3145212257212031)100.0:0.31589507629606023,(((((63207_Punst1:0.24394…
Cluster368.tree	(((((1169579_CocheC53:0.15212089700757972,4119_Hisca1:0.14858858245551992)98.0:0.05646616732782828,(((((58188_Trire2:0.0999929216489003,1480_Fusgr1:0.08371803444747125)100.0:0.05941100170866035,((1058_Neucr2:1.00000050002909E-6,1059_Neucr2:1.00000050002909E-6)97.0:0.014956712869497523,5902_Sorma:0.03365927826848086)100.0:0.0943062197154663)91.0:0.030054420370257462,98878_Crypa2:0.1446594519955615…
Cluster3685.tree	(8835_Salro:1.419708559703897,(((((46279_Coere1:0.7700765717284035,((((114057_Mucci2:0.14874669511365282,15116_Rhior3:0.22035489782307646)r3981583,150954_Phybl2:0.22958670792942915)95.0:0.08202529745185766,240027_Umbra1:0.2527686988584195)95.0:0.12843259300958,(26193_Gloin1:0.32360227956782306,91537_Morel2:0.3495752001002832)95.0:0.07652850115074027)r3981580)98.0:0.10537036785924023,(79642_Conco1…
Cluster370.tree	(((((((((((((((26598_Caeel:1.00000050002909E-6,26599_Caeel:1.00000050002909E-6)100.0:0.35423147566748536,(15100_Mnele:0.7511151718647958,2826_Mnele:0.30641271776899787)r4004111)r4004105,(11484_Dicdi:0.18976609693227484,2562_Polpo:0.16294751401685478)100.0:0.20028158205488908)94.0:0.039458313149785505,(((8535_Capow:0.3121628337070054,(8326_Salro:0.21276083384509697,3780_Monbr:0.2584528438991191)99…
Cluster3716.tree	(((91230_Batde5:1.0004415096205501,152700_Ganpr1:0.9113362708035788)r4007573,(((80876_Conco1:0.8051045830888234,((105079_Mucci2:0.13828528117507344,8350_Rhior3:0.12787572947466022)r4007631,160842_Phybl2:0.12370217183779676)r4007630)94.0:0.20093834715352374,221372_Umbra1:0.15964522766516587)95.0:0.23760683129864987,(7331_Coere1:0.38131456415899645,(28587_Morel2:0.43086347996819696,((((((((10148_So…
Cluster3719.tree	((((4965_Batde5:0.5621647275897169,(1177302_Orpsp11:0.6876249924060603,(101362_Ganpr1:0.05122002457761672,57127_Ganpr1:0.059917744658126354)100.0:0.7180937696188949)r4008919)r4008916,((56632_Conco1:0.7118614666490133,102794_Coere1:0.8387052777424672)r4008921,(((135995_Mucci2:0.1988968229075955,10844_Rhior3:0.18174459142555446)94.0:0.17801442241605026,(142112_Morel2:0.624572551479757,227971_Gloin1…
Cluster3735.tree	((3118_Capow:0.48831036424764435,((((9153_Spipu1:0.47770918127984874,53887_Ganpr1:1.030149911398417)r4019800,(29190_Coere1:0.4393817451051415,((((87139_Mucci2:0.1610861559166543,4388_Rhior3:0.16355066971198454)r4019813,180781_Phybl2:0.2904733355253659)99.0:0.16413482889726952,236679_Umbra1:0.4752493946139722)r4019810,(71913_Gloin1:0.25975311687100716,128462_Morel2:0.3932680532479935)98.0:0.185865…
Cluster374.tree	(((((((((4167_Picst3:0.2029713545178847,6081_Debha1:0.46996945548437696)r4029067,56580_Canalb1:0.5014231979485386)100.0:0.3768501113236721,((25832_Picst3:0.13308790145879548,(6119_Debha1:0.26564055240070394,5994_Debha1:0.23507179842749223)r4029060)r4029059,56912_Canalb1:0.2627693867323185)r4029058)r4029057,(((2769_Sacce1:0.15582080302269938,2059_Cangl:0.19313136241060347)r4029064,4550_Zygro1:0.27…
Cluster3744.tree	((((5693_Spipu1:0.5216231242374961,(1174551_Orpsp11:0.290192195874328,64594_Ganpr1:0.759505547489245)r4026224)r4026221,((2233_Allma1:1.00000050002909E-6,3239_Allma1:0.031842482231490575)95.0:0.3410899970231143,38440_Catan2:0.5071710947880989)91.0:0.30339465411739297)95.0:0.2861581532683457,(81572_Coere1:0.6740423902646533,((((135464_Mucci2:0.13066617166548491,4230_Rhior3:0.02518008826631748)r4026…
Cluster375.tree	((((((((((8120_Allma1:0.01088702950847293,10995_Allma1:0.003162998086004486)100.0:0.1603109717256224,1492522_Catan2:0.2137966425186022)100.0:0.24776964847276262,3438_Conco1:0.4492170342741396)98.0:0.09416396851663039,((((1179055_Orpsp11:1.00000050002909E-6,1186125_Orpsp11:1.00000050002909E-6)100.0:0.5506969479593471,((345366_Gloin1:0.484515031006732,339896_Gloin1:0.2969715893405752)95.0:0.0876498…
Cluster3763.tree	(((89623_Coere1:0.5657007136138308,17554_Conco1:0.967525338628062)90.0:0.3243138134015645,((((((83784_Mucci2:0.07058330923741146,105192_Mucci2:0.6138606490288666)r4038544,16475_Rhior3:0.08465073394372577)r4038543,182025_Phybl2:0.030931354085923433)94.0:0.1498670008559097,226354_Umbra1:0.12290055103784346)96.0:0.26334413109104937,142223_Morel2:0.34457591624053246)r4038539,(((((688_Aspfu1:0.2292235…
Cluster3796.tree	((((((7113_Coere1:0.42514430868978037,3507_Schpo1:0.8426053490905872)92.0:0.30069955333980863,(154600_Conco1:0.3983052092765111,((((111970_Mucci2:0.4017552383830276,144953_Phybl2:0.9227733605845234)r4057930,((105537_Mucci2:0.24166819589631303,9243_Rhior3:0.12323180561735689)r4057934,34547_Phybl2:0.35850285062269016)r4057933)r4057929,269970_Umbra1:0.155214981939269)94.0:0.3084336870829948,131881_M…
Cluster3801.tree	(((133317_Ganpr1:1.3050323237997146,(((((13134_Rhior3:0.34342558653082256,154716_Mucci2:0.1475999754995861)98.0:0.2658000235440332,(185432_Phybl2:0.32663757440847857,189203_Phybl2:1.182966301232674)r4067511)r4067510,280955_Umbra1:0.38346297299366283)r4067509,(69364_Morel2:1.3927844492580885,(342116_Gloin1:0.5480149463587553,72552_Gloin1:0.5066348814357806)99.0:0.4884215547247481)r4067512)92.0:0.2…
Cluster382.tree	(((23454_Caeel:0.6482344058891748,((26_Polpo:0.33963465569960233,2465_Dicdi:0.17875847031480085)95.0:0.27690523172890513,12294_Dicdi:0.4296920278408644)r4083878)90.0:0.1083326024899948,((((((4957_Monbr:0.16547150531931834,7873_Salro:0.331799179968943)98.0:0.349666480834547,23707_Coere1:0.44205918865966065)91.0:0.24058147243192896,(978_Capow:0.1902483949042639,133032_Morel2:0.2925456281389277)91.0…
Cluster3822.tree	((((28153_Ganpr1:0.9294986779904378,((160789_Mucci2:0.2633302977431003,11264_Rhior3:0.1967529144826805)r4080567,69305_Phybl2:0.5289614018259646)r4080566)92.0:0.11951542167388113,(1832_Spipu1:0.36048367715961405,((142537_Morel2:0.21315870465340545,87064_Conco1:0.3461109908435698)90.0:0.19642420754508483,(80738_Coere1:0.41189372745277364,((217615_Umbra1:0.3182639570610181,343665_Gloin1:0.2646929142…
Cluster3839.tree	((((((((((((9641_Sorma:0.0246607844144038,2399_Neucr2:0.013938614413334955)100.0:0.18316709152827237,291374_Crypa2:0.1952016656010378)98.0:0.0835899876272507,(945_Fusgr1:0.15572412911643777,78242_Trire2:0.3756748904810152)100.0:0.13831167959197144)98.0:0.09743248242523146,1171_Botci1:0.25350512233806805)96.0:0.10078074680330712,((342_Aspfu1:0.19032756156030523,79879_Pench1:0.20171617559527716)94.…
Cluster3841.tree	(((((((((74441_Pench1:0.11716597051200309,2510_Aspfu1:0.10698137312731383)100.0:0.08139717310176907,6996_Hisca1:0.19571870476686395)100.0:0.12250095615462481,1225120_CocheC53:0.2776917547433877)98.0:0.07077525907167248,((((5113_Sorma:0.01682286667736258,88_Neucr2:0.030628299719522134)100.0:0.21782405395714405,72560_Crypa2:0.2027369541570975)r4090502,(8214_Fusgr1:0.1435825021970502,59070_Trire2:0.…
Cluster3869.tree	(((2274_Spipu1:0.7335278195530169,8945_Spipu1:0.542505698304178)r4107363,437907_Ganpr1:1.2552881949922623)r4107360,(((221046_Umbra1:0.8830686361931694,310143_Gloin1:1.1555451101373786)98.0:0.3164110110908449,15024_Morel2:0.8067251094889395)r4107369,(((((((68215_Picst3:0.1386941655648283,1702_Debha1:0.21303155301274693)r4107375,58760_Canalb1:0.19238825990967287)100.0:0.23036805176408154,3767_Dekbr…
Cluster387.tree	((((((((139651_Mucci2:0.10457169267289372,108769_Mucci2:0.19481336569778257)r4114107,184_Rhior3:0.12011240173555301)98.0:0.05806839488193844,76136_Phybl2:0.17551529163734045)91.0:0.0441131895679134,117185_Phybl2:0.20768375499719802)90.0:0.04477924774525742,225942_Umbra1:0.22713047287900623)100.0:0.2667100798336321,((((((86090_Batde5:0.5511457606374087,3518_Spipu1:0.4350564527760599)r4114144,(3120…
Cluster3879.tree	((((((106_Cangl:0.14740215588021638,629_Zygro1:0.30813691752667915)r4113404,1417_Rhoto1:1.794747119385269)98.0:0.47537490738255705,245_Spipu1:0.9312862781633986)94.0:0.35709667432578873,(83534_Conco1:0.7103836899742567,(((((492_Rhior3:0.4234369678320029,111830_Mucci2:0.051554254384722976)96.0:0.20001711039078246,185942_Phybl2:0.32059538948099264)90.0:0.15476625836183228,244074_Umbra1:0.2286302565…
Cluster39.tree	((((((80623_Coere1:0.499022297641186,77260_Conco1:0.8388189623582)95.0:0.10123863678492902,((((((((((((3505_Thetr:0.3846346361224765,6663_Thetr:0.5592376738471951)95.0:0.1427385814418801,(4919_Dicdi:0.1168282266723667,3909_Polpo:0.1288747190450743)100.0:0.2495852997355989)100.0:0.8939650753138072,((((((575_Capow:0.3755754381627154,((((20664_Batde5:0.4028548412503345,4484_Spipu1:0.1657762108588989…
Cluster3908.tree	(((((((21976_Batde5:0.5359132907732201,7263_Spipu1:0.4373055942632245)r4139168,51004_Ganpr1:1.3983769493097697)100.0:0.5602660217552738,((47039_Conco1:0.7240314738295096,82853_Coere1:0.9735341157432054)r4139162,((((146981_Mucci2:0.17144385442024251,7631_Rhior3:0.2979641308725304)r4139172,101906_Phybl2:0.2692137507158902)97.0:0.2417549663910526,159068_Umbra1:0.39939360394081747)97.0:0.264465085220…
Cluster3909.tree	(((((5834_Spipu1:0.7256346674846148,41442_Ganpr1:0.8614066163854724)r4139637,((80951_Conco1:0.9981921667742919,83524_Coere1:0.9567192900409831)r4139643,((((156235_Mucci2:0.28852193846436275,175022_Phybl2:0.42326430544175675)94.0:0.1587020091670164,252037_Umbra1:0.37561845677036826)95.0:0.18698747609031302,(13286_Morel2:0.8693105679239443,183798_Gloin1:0.5363659447001203)r4139646)r4139645,((((73_B…
Cluster392.tree	(((((((17434_Rhior3:0.17804883639434135,154049_Mucci2:0.11528238966144713)97.0:0.0531581324137734,155021_Phybl2:0.17303402170711987)100.0:0.08939142097990596,224850_Umbra1:0.20642867104820026)100.0:0.12987868937014513,((145012_Morel2:0.07963969193382937,135627_Morel2:0.12395190799808586)100.0:0.25455883394762774,((((((253248_Gloin1:0.10396247622959248,29466_Gloin1:1.00000050002909E-6)90.0:0.02262…
Cluster395.tree	((((((((((13899_Sphar:0.023459211217493062,10698_Sphar:0.08695170128150488)100.0:0.14640767264155916,8415_Sphar:0.16836185986958502)100.0:0.8238403324008918,1107_Thetr:0.7021548779399658)100.0:0.24166587665394304,((((10026_Polpo:0.1403425860905523,5740_Dicdi:0.17756462037832466)100.0:0.39788143325055275,(((11483_Sphar:0.0850149821388503,3906_Sphar:0.05045380600987322)100.0:0.12679220443194872,165…
Cluster3965.tree	((((((10195_Pucgr2:0.06775073080206746,1678_Pucgr2:0.006434518094703509)100.0:0.49866950069758575,(86692_Mellp23:0.1479151872501659,656766_Croqu1:0.2846655359449962)93.0:0.19321956769714865)95.0:0.36797793703148685,53560_Ganpr1:0.8605746005683447)95.0:0.3137888759051884,((5368_Spipu1:0.1807806013085338,92659_Batde5:0.7685381433760679)96.0:0.3063199011734198,((82763_Coere1:0.6146695913396761,22939…
Cluster3973.tree	(((((((87976_Batde5:1.00000050002909E-6,88363_Batde5:0.019847625146244916)100.0:0.6877650640854113,7484_Spipu1:0.4233939925601881)r4179976,133245_Ganpr1:0.6385292912799198)r4179975,((8234_Allma1:0.2923072414111511,9209_Allma1:0.12818555065169718)100.0:0.39909377349012404,133621_Catan2:0.28463836571579443)96.0:0.1904636763993987)96.0:0.1619961814557063,(((((((7769_Neucr2:0.065633622067909,5816_Sor…
Cluster3978.tree	((((3312_Rhoto1:0.19346353253023246,14925_Sporo1:0.1337610241742987)100.0:0.18038237726027254,43462_Botbo1:0.7166650907482622)99.0:0.12845683364621657,((2117_CryneH991:0.13966522978206,67852_Treme1:0.107241043647608)100.0:0.413574873862554,(((((((32640_Picst3:0.14738709431590513,5065_Debha1:0.19633040316112407)r4181950,60116_Canalb1:0.14290040823275083)99.0:0.11867972346341682,40161_Dekbr2:0.3617…
Cluster3984.tree	(((((((37472_Batde5:0.6085987598039113,764_Spipu1:0.30681751634584675)r4185235,63905_Ganpr1:0.5899103650333787)98.0:0.2887762862050865,72019_Conco1:0.5002081640673792)92.0:0.1512785671556069,(79761_Coere1:0.757579533973463,((((156713_Mucci2:0.1086575677706606,6506_Rhior3:0.1281145687437702)r4185232,157596_Phybl2:0.24019903107476132)r4185231,258237_Umbra1:0.4049867298721929)r4185230,(143408_Morel2…
Cluster401.tree	((((20702_Caeel:0.03239037744683421,22308_Caeel:0.11867486216524806)99.0:0.3238944653796596,(12012_Cioin:0.17029682816519137,2939_Cioin:0.17920824507785094)r4222770)r4222767,3768_Mydma:0.32696847455641465)r4222766,(((((287457_Crypa2:0.2641915977052426,1224279_CocheC53:0.24712464330869552)100.0:0.3322214763583005,((3352_Botci1:0.24274655257476238,((3141_Aspfu1:0.09287923611697484,2345_Pench1:0.065…
Cluster4015.tree	(((((((24442_Sporo1:0.49078186862887413,1560_Rhoto1:0.23910965662060388)100.0:0.6008478930598398,((102390_Mellp23:0.17003235944697107,48921_Croqu1:0.15492179898766248)90.0:0.11596761266597062,563_Pucgr2:0.1340494696757678)100.0:0.8283934825892058)r4220162,(((1248264_Aurde31:0.4176687412823868,29660_Botbo1:0.4385865763231015)97.0:0.11341911070612637,((((82972_Stehi1:0.39687432898468467,((113983_Co…
Cluster409.tree	((13501_Sphar:1.4384031002191247,3721_Monbr:13.60447422690435)r4267399,((((7483_Batde5:0.24618023826447485,4982_Spipu1:0.27244154525086944)r4267410,84052_Ganpr1:1.7708041290248178)r4267409,((((((31470_Conco1:0.17100396201438214,44961_Coere1:0.4129517408412557)r4267584,(((((163718_Mucci2:0.06120404629414611,308_Rhior3:0.1410722239086091)r4267590,187083_Phybl2:0.09200376274871626)r4267589,158520_Um…
Cluster413.tree	(((((((((6503_Thetr:1.00000050002909E-6,6504_Thetr:1.00000050002909E-6)100.0:0.1900046307221266,(6333_Dicdi:0.2172194467742279,9681_Polpo:0.13250657595664508)r4296039)100.0:0.09691045623540889,(((8395_Sphar:0.22249351624681657,((4670_Salro:0.07890430638595387,3134_Monbr:0.12948452294951307)96.0:0.07094416737350606,3785_Monbr:0.16297071301090027)r4296044)100.0:0.18062445937577015,(776_Sorma:1.0000…
Cluster417.tree	((((1548_Capow:0.8319157191364907,13443_Sphar:0.4621009567367776)r4321236,((493_Salro:0.3448237535494491,1654_Monbr:0.2969405906878454)99.0:0.4684597281254154,((((((29357_Caeel:1.00000050002909E-6,29358_Caeel:1.00000050002909E-6)r4321243,29359_Caeel:1.00000050002909E-6)r4321242,29360_Caeel:1.00000050002909E-6)100.0:0.9418990002247806,2392_Dmel:0.607894725636347)97.0:0.21398903925329044,13411_Cioi…
Cluster4240.tree	((15164_Conco1:1.0090385112629592,23521_Coere1:1.2935762691249781)r4362075,((23711_Dekbr2:0.9881190375135773,285298_Gloin1:0.4349769413872319)94.0:0.5088030329923728,((((6859_Rhior3:0.3089398179247814,186784_Phybl2:0.2135540592887077)r4362090,226861_Umbra1:0.834840135175263)93.0:0.3335221832737619,159430_Morel2:0.5043415615922165)r4362078,((((((((10580_Sorma:0.011789573448727723,8974_Neucr2:0.093…
Cluster4261.tree	((18004_Conco1:0.7252696786826296,((((155641_Mucci2:0.14575784855358462,143196_Phybl2:0.2535163205788966)r4372658,254119_Umbra1:0.4179570704754692)97.0:0.2709263984831857,(35821_Morel2:0.4785328850577801,345970_Gloin1:0.7001650010051619)r4372643)r4372642,((((((16044_Botci1:0.3405406160409143,((20478_Pench1:0.15594704064649587,4004_Aspfu1:0.1791752190923764)96.0:0.18373949432533734,5579_Hisca1:0.2…
Cluster435.tree	(((((82129_Coere1:0.3579651905043784,79161_Coere1:0.27451378684805944)99.0:0.12286643517367837,((901809_Morel2:0.16659915615231138,898531_Morel2:0.16537558626573312)100.0:0.21451084998406414,((((15537_Rhior3:0.15576311596854178,16266_Rhior3:0.11235139840842616)90.0:0.043031273746348186,129129_Mucci2:0.09885554865934718)98.0:0.06826046353598796,(155485_Phybl2:0.16119236936670087,175622_Phybl2:0.34…
Cluster436.tree	(((((4628_Capow:0.8007362834572945,7476_Capow:1.095789114966993)r4436995,3309_Capow:0.20551056926484648)r4436994,8358_Salro:1.009281574173737)r4436992,(((80523_Morel2:0.9033253014718047,(191730_Botbo1:1.00000050002909E-6,59327_Botbo1:0.027287821426048284)100.0:0.595362969617993)r4437133,1197_Rozal11:0.5874009060899475)92.0:0.14729140676659633,((((((508657_Lenti61:0.14526021556491245,49664_Stehi1:…
Cluster450.tree	((((((5662_Thetr:0.8792247482325409,16901_Sphar:0.6116472434002267)97.0:0.10225162067823608,(6768_Capow:0.4446642190460308,(((((((((((614107_Lenti61:0.002170220476021285,41699_Conco1:0.9808633994965869)100.0:0.9175482712042897,((18296_Sporo1:0.7600051210506806,5293_Conco1:1.5339472430924868)98.0:0.7975656922067969,617879_Lenti61:0.3039107133691437)100.0:0.2615170150007118)r4519973,(((617753_Lenti…
Cluster458.tree	((((20394_Batde5:0.22711682169938965,2977_Spipu1:0.15768635431953243)100.0:0.15568402950569496,((((302367_Ganpr1:0.7917278486246088,((1972_Dicdi:0.11441219012643859,12054_Polpo:0.3106536215622635)100.0:0.6931932481306321,((1413_Polpo:0.19705232131049555,2612_Dicdi:0.1478022351881701)100.0:0.2992365022301211,(3857_Dicdi:0.38311763261585635,4113_Polpo:0.3252274100237215)100.0:0.32394696731362493)91…
Cluster461.tree	(((((2252_Sporo1:0.2734045972636058,7530_Rhoto1:0.252696920956338)100.0:0.16386366600193114,(5857_CryneH991:0.23321450318435794,57660_Treme1:0.13958245524049767)100.0:0.23264068818572098)100.0:0.1994721648505321,((((50720_Ganpr1:1.00000050002909E-6,92514_Ganpr1:0.8860545099377256)99.0:0.5353994118911373,10955_Ustma22:0.3928880807916441)99.0:0.20803017014354597,(((((11682_Botci1:0.1242958300595321…
Cluster465.tree	(((55928_Trire2:0.06315971109309648,11163_Fusgr1:0.0712838052453181)100.0:0.03709718142941429,(((((((25319_Sporo1:0.07029100166706442,5526_Rhoto1:0.07784170491818791)100.0:0.14690489215840888,((38625_Croqu1:0.03966906293738756,45459_Mellp23:0.04286883381119599)100.0:0.05411466150723302,12044_Pucgr2:0.11010811729951396)100.0:0.18857386830264689)r4602611,((31765_Walse1:0.21735881562635875,((72254_T…
Cluster48.tree	((((((((((((((((17434_Sphar:0.09187226314566518,(3411_Monbr:0.08293040970981369,((14804_Dmel:1.00000050002909E-6,14805_Dmel:1.00000050002909E-6)100.0:0.1428426722241573,3329_Dmel:0.0521600466768963)r4730260)r4730253)r4730250,(((30184_Batde5:0.09705136223471746,(2837_Spipu1:1.00000050002909E-6,2836_Spipu1:1.00000050002909E-6)100.0:0.08986094669342948)r4730281,6044_Rozal11:0.10108873019590457)95.0:…
Cluster485.tree	((((((((((((((5848_Dicdi:0.25154586559569697,3008_Polpo:0.18931557346213784)100.0:0.21537096204760722,3173_Thetr:0.4873593236142481)100.0:0.09021697177485717,(((10956_Sphar:1.00000050002909E-6,10957_Sphar:1.00000050002909E-6)100.0:0.3903169534316274,(2375_Monbr:0.24604809148653,9566_Salro:0.250375079266147)100.0:0.12271783597289619)99.0:0.06745858598908676,(3147_Capow:0.33183578098747,((((28990_C…
Cluster486.tree	((((16008_Rhior3:0.2442470837469593,154898_Mucci2:0.3496063709482345)98.0:0.28697384897444606,((((((3247_Caeel:1.00000050002909E-6,3248_Caeel:1.00000050002909E-6)100.0:0.5119829496422723,2257_Tapde11:0.4366196906778716)r4714305,7494_Thetr:0.6360544152953351)92.0:0.2525563489909677,(7660_Polpo:0.14456625812836563,12184_Dicdi:0.18091068128419882)100.0:0.2907035910951155)r4714246,(((((4838_Capow:0.6…
Cluster49.tree	(((((((((75878_Morel2:0.1652444466402301,32808_Morel2:0.07669324229205578)r4784803,73386_Morel2:0.11506636537106886)100.0:0.3182506408811401,170489_Umbra1:0.24780016071685992)100.0:0.19309549840262327,((((41125_Ganpr1:0.26792107328295767,36081_Ganpr1:0.5273740212689957)100.0:0.8064278758751132,4687_Botci1:0.7124204362681543)95.0:0.20017048675323754,(4831_Spipu1:0.5410896943711359,(21629_Coere1:1.…
Cluster492.tree	(((((((((9470_Salro:0.47404943026151697,112234_Plicr1:0.3339035861510807)r4749229,4002_Polpo:1.0498652507979163)99.0:3.452390482715317,(3619_Monbr:0.5003593377776893,(11132_Salro:1.00000050002909E-6,11131_Salro:0.006025127602595617)r4749220)r4749219)100.0:0.2849659040986584,(((6553_Cioin:1.1088740383050197,(6442_Thetr:0.21299240770671152,8131_Thetr:0.30287981734573555)100.0:0.29592057433990193)r4…
Cluster498.tree	(((((((((9379_Allma1:1.00000050002909E-6,11663_Allma1:0.10617268305616465)100.0:0.21042776498565513,115525_Catan2:0.15892198372926156)100.0:0.3679219175220405,((4627_Spipu1:1.00000050002909E-6,4628_Spipu1:0.0025166534443722384)100.0:0.2962933213416629,((((112119_Mucci2:0.07162391872768797,17244_Rhior3:0.07747719142612886)99.0:0.0956203757223215,149946_Phybl2:0.10699258307710068)100.0:0.1372318798…
Cluster502.tree	((((((9439_Conco1:0.12596883925198402,79785_Conco1:0.23193422049148746)r4826567,30944_Conco1:0.3259280166631012)100.0:0.3603674299908424,79784_Conco1:0.24974766257534858)97.0:0.19651782784477215,35105_Conco1:0.392707172563317)100.0:0.7236269790911706,((((((11071_Sphar:1.4136983528908762,5672_Enthi:0.7195554099561318)r4826632,(11578_Polpo:0.23491859326305436,6132_Dicdi:0.25639049477322157)94.0:0.2…
Cluster511.tree	((((((((((10664_Caeel:1.00000050002909E-6,30449_Caeel:0.1264571702143858)r4867530,10663_Caeel:0.04582332586037065)99.0:0.2898335585266693,(12227_Cioin:0.32799244113477366,13367_Cioin:0.36487186242952313)r4867528)99.0:0.22729653322252644,(((3172_Cioin:0.5501944420724388,((7202_Mydma:0.09084362231180622,13307_Mydma:0.13792173403504027)100.0:0.43296295452048483,3302_Mydma:0.31522335596400414)r486754…
Cluster512.tree	((((((((5980_Capow:0.8011823305528306,(15172_Sphar:0.7539371533303748,17900_Sphar:0.8539108121088201)r4871655)r4871654,((4235_Monbr:1.2365199789232673,5280_Salro:0.9980159390008909)r4871657,((((11358_Dmel:1.00000050002909E-6,11357_Dmel:1.00000050002909E-6)99.0:0.7827532396420973,9202_Cioin:0.7093926801143483)95.0:0.44918377303604223,5991_Mnele:0.6947288953325437)r4871659,(18674_Caeel:0.7448508245…
Cluster523.tree	(((16117_Mnele:1.1786441186588124,7736_Thetr:1.0325950582406755)92.0:0.4180565519676544,(((((2711_Ashgo11:0.2697316022086261,3323_Klula1:0.3549093800126278)98.0:0.2759310796981019,((33386_Caeel:0.9383332473945515,4307_Cangl:0.8669345566548222)95.0:0.4879274779327198,((209_Sacce1:0.32553188359840707,1450_Cangl:0.30764531365381254)r4922032,4590_Zygro1:0.29159173752808315)r4922031)92.0:0.18147914738…
Cluster536.tree	(((((((5575_Monbr:0.39904674826943437,6001_Salro:0.5903688946507185)90.0:0.19670827286447096,8153_Thetr:0.597984241724141)96.0:0.28175062083036945,(4029_Thetr:0.033144946895944064,5994_Sphar:2.2042547907051095)91.0:0.5579817631465069)r4983650,(((((7088_Capow:0.2375824468130264,17952_Sphar:0.5768939637016288)r4983690,4955_Neucr2:1.1772788947718085)97.0:0.5966949919789798,(1634_Salro:0.582997768159…
Cluster550.tree	(((((1365_Capow:0.5401403813035494,4422_Capow:0.9222534680831166)r5053037,(7274_Salro:0.6650419768958146,7480_Monbr:0.5801793548246107)97.0:0.16684587537482803)97.0:0.10814618960834074,(((((5118_Dicdi:0.17374243383098925,2847_Polpo:0.21571108565954317)100.0:0.16366780927850347,5865_Enthi:0.639118062540602)97.0:0.08978852614214683,(((1668_Capow:0.45290415052463306,16632_Sphar:0.6209911630253713)r5…
Cluster558.tree	(((((((1579_Salro:0.2082246265194224,4003_Monbr:0.23939125725056157)100.0:0.4000483523922473,13041_Sphar:0.3353625314598935)98.0:0.15744082781608174,((((((16794_Batde5:0.22101393235625488,7203_Spipu1:0.11387655801940769)r5086222,(1182233_Orpsp11:0.39387177966459486,404698_Ganpr1:0.30856379601469514)r5086223)r5086221,(166923_Conco1:0.2607656247096065,((((192737_Umbra1:0.13060547742411252,120968_Ph…
Cluster569.tree	(((((((8169_Capow:0.43602533927840004,17369_Sphar:0.3041912284930101)r5136062,((8819_Salro:0.3772489876600825,621_Monbr:0.15170880163858058)100.0:0.1461396025987489,((((21590_Dmel:1.00000050002909E-6,21591_Dmel:1.00000050002909E-6)100.0:0.25562262351169424,4032_Cioin:0.15822069038139513)94.0:0.047086178354374196,(1349_Mnele:0.20914578381089766,17461_Mydma:0.16975573990258444)r5136072)93.0:0.04035…
Cluster57.tree	((((((((((((((((((25025_Caeel:1.00000050002909E-6,25024_Caeel:1.00000050002909E-6)r5182267,25023_Caeel:1.00000050002909E-6)r5182266,25026_Caeel:1.00000050002909E-6)100.0:0.2502388388480434,13101_Caeel:0.5144561128073244)100.0:0.18380209467744973,11694_Dmel:0.7322942824525622)r5182257,9252_Cioin:0.4542675000367142)r5182256,(18460_Mydma:1.00000050002909E-6,16394_Mydma:0.01438314536886)100.0:0.38589…
Cluster573.tree	((((((2943_Capow:0.7424585550007277,9525_Thetr:0.9234116752598679)98.0:0.3021411712442233,((((((((86493_Batde5:0.6834534416224411,8465_Spipu1:0.5316286580179999)99.0:0.27135792618688376,7302_Spipu1:0.5862885708153764)r5156522,156074_Morel2:0.823137442752528)r5156520,(((9244_Allma1:1.00000050002909E-6,15914_Allma1:0.12107527282417503)r5156535,8197_Allma1:0.19095601969590897)100.0:0.274448318927906…
Cluster583.tree	(((((((13776_Sporo1:0.1612874703682558,3047_Rhoto1:0.08426192902013249)100.0:0.18792089148796484,((664109_Croqu1:0.0799057162887497,87178_Mellp23:0.07808184345816838)95.0:0.07990627569975754,7689_Pucgr2:0.20546257686622696)99.0:0.14792357653572902)r5201571,(10017_Ustma22:0.4011218492475148,((333_CryneH991:0.16924426784448293,29051_Treme1:0.1789922927225074)100.0:0.385391465571707,((((((91613_Plic…
Cluster596.tree	((((((((((93432_Ganpr1:0.4031880712281544,(((((111286_Mucci2:0.09884749382036072,1987_Rhior3:0.10596296493646558)96.0:0.056629348020090224,171549_Phybl2:0.13559294560168755)95.0:0.0596426409991257,227550_Umbra1:0.16293218832175865)r5255278,334537_Gloin1:0.242811238627396)r5255277,(((199451_Lenti61:0.1525683986002824,125842_Stehi1:0.16696704418701083)r5255296,(48356_Plicr1:0.16218063052115994,((60…
Cluster603.tree	(((((((((1788_Monbr:0.6754849452291892,(6650_Caeel:0.27496646692599613,((15998_Mnele:0.13976154298501192,16000_Mnele:0.2726879337869651)r5300725,17319_Mydma:0.35319347823007485)92.0:0.14258784381612957)r5300719)92.0:0.188476834144284,(1302_Monbr:0.4812168961828257,16995_Mydma:0.5223098494020371)r5300692)r5300691,(((((7522_Spipu1:0.29157571193242393,233074_Umbra1:0.2959829709398917)98.0:0.37591536…
Cluster607.tree	(((((((((3586_Capow:1.00000050002909E-6,3568_Capow:0.03814223096287484)100.0:0.6638115063135461,11842_Sphar:0.45767260405422355)96.0:0.1503895739449608,(4103_Salro:0.6560376257474043,((((((5609_Caeel:1.00000050002909E-6,5611_Caeel:1.00000050002909E-6)r5313525,5610_Caeel:1.00000050002909E-6)r5313524,5612_Caeel:1.00000050002909E-6)100.0:0.591686729527759,(13804_Dmel:1.00000050002909E-6,13803_Dmel:1…
Cluster614.tree	((((((16336_Sphar:1.1304358143382978,8424_Capow:0.394965589756059)92.0:0.2125745324745211,(((190795_Gloin1:0.31642733807111395,79682_Coere1:1.1007761165463172)95.0:0.2038811536745979,((47476_Coere1:0.9124206076994287,77467_Conco1:0.8446450115847512)94.0:0.39258886343811744,(((((121426_Mucci2:0.19945535443953352,9261_Rhior3:0.325421076319408)r5343216,108868_Phybl2:0.18225387646779326)98.0:0.263882…
Cluster617.tree	(((((((((((((7795_Sphar:0.4555815405348347,(2991_Monbr:0.27713203227250666,4613_Salro:0.27130839345816243)r5353932)94.0:0.11197760879250872,(((((13236_Caeel:1.00000050002909E-6,13237_Caeel:1.00000050002909E-6)r5353935,13235_Caeel:1.00000050002909E-6)100.0:0.3305588358153746,1196_Dmel:0.3135880546966538)r5353921,5757_Cioin:0.3026089046162347)r5353920,((15310_Mnele:0.5986040375295121,15491_Mnele:0.…
Cluster62.tree	((((((((((((((((((55049_Trire2:0.6715557362980892,9282_Rhior3:1.3578648972817737)93.0:0.21037487371246358,(3077_Monbr:0.4152511008208447,4943_Salro:0.5180003446857347)93.0:0.11383567760466133)91.0:0.08195012420189733,((((((449686_Lacbi2:0.04504812584436741,696276_Lacbi2:0.16623675592380666)100.0:1.6314263934204216,1255420_Aurde31:0.2584527944595214)99.0:0.6658604605556255,11901_Mydma:0.3884296534…
Cluster621.tree	(((((((144151_Ganpr1:0.21824645575898835,56821_Ganpr1:0.30611088526335994)91.0:0.09737283324053805,497344_Ganpr1:0.49651857536454536)100.0:0.2722914808087452,(296090_Umbra1:0.5573757858970271,83523_Pench1:0.8220790556002062)r5372310)91.0:0.07483388430998679,((((((3843_Sorma:0.5693604289138066,346586_Crypa2:0.3087616484029564)r5372338,9883_Botci1:0.2724303165039396)r5372336,((2484_Aspfu1:0.1447604…
Cluster635.tree	(((15583_Caeel:1.5483174659137406,17982_Caeel:1.096703956134004)r5426652,87442_Croqu1:3.1304766238591792)90.0:1.6996667697602525,((((81_Allma1:0.0766718081918034,5281_Allma1:0.06838899152393763)95.0:0.6209732908391442,81467_Galma1:0.8825230563235031)95.0:0.92079417021855,((((((30575_Conco1:0.5423937946060505,30259_Conco1:0.24314259309833494)r5426697,44862_Conco1:0.40275768872892165)r5426696,90543…
Cluster636.tree	(((((((49001_Crypa2:0.9659582937622542,119859_Trire2:0.4935674798986273)99.0:0.29801250785231126,((6847_Polpo:0.2688050476643489,2277_Polpo:0.33579694406116495)r5430087,11834_Polpo:0.3936158508512659)r5430086)93.0:0.15605102854930167,(((8022_Spipu1:0.9112505916109359,28136_Conco1:0.2748145641089552)99.0:0.2872423003483591,((((91615_Coere1:0.01478871657589474,40023_Coere1:0.02762688940311795)100.0…
Cluster639.tree	(((((((((((((((((((((3802_Sorma:0.00975328825411309,7938_Neucr2:0.01001842116060872)100.0:0.10384239009759856,285436_Crypa2:0.15430113861181588)r5441872,(2161_Fusgr1:0.14375489855007842,123152_Trire2:0.13699875562628522)99.0:0.07414442120341211)100.0:0.1655378628750013,((1310_Aspfu1:0.06854239866979926,81176_Pench1:0.09054392352065915)r5441874,3560_Hisca1:0.195596047062814)93.0:0.0596962036494109…
Cluster646.tree	((((27974_Sporo1:0.41619663357530756,3107_Rhoto1:0.2978382185185633)100.0:0.4296274645694482,((((((6848_Monbr:0.7971671199234368,((((59779_Conco1:0.4899905154828273,((((((((3921_Neucr2:0.013006428860710528,7997_Sorma:0.0551586338320426)100.0:0.4570721426889557,354443_Crypa2:0.4218415459458119)r5471390,(3114_Fusgr1:0.18159592828656773,120899_Trire2:0.17869482975970613)r5471391)100.0:0.290132010773…
Cluster655.tree	(((((((1626_Polpo:0.2186818855447603,6534_Dicdi:0.16042507075191723)100.0:0.2189320166176763,2930_Enthi:0.5094221173509385)94.0:0.09939202994442206,((((2341_Capow:0.2503110360228184,((10340_Mydma:0.2390990169524267,7411_Cioin:0.21083314093758035)98.0:0.08281866792231966,(((13874_Dmel:1.00000050002909E-6,13875_Dmel:1.00000050002909E-6)r5506486,13873_Dmel:1.00000050002909E-6)100.0:0.217874884771063…
Cluster659.tree	(((((((15785_Allma1:0.007141131913962019,16014_Allma1:0.010237311455052236)100.0:0.2536862485219088,100120_Catan2:0.1556110157384457)100.0:0.2672194327265807,((((((((2568_Sorma:0.7886263205517184,15436_Allma1:0.6373421358220807)96.0:0.9888383273031097,15435_Allma1:0.49995954256495134)98.0:1.1936368086781792,((((19794_Batde5:0.5052031096771665,2047_Spipu1:0.2193467976477301)r5518716,100742_Ganpr1:…
Cluster679.tree	((((((((3253_Spipu1:0.3268107975691829,1918_Batde5:0.31245194752599986)100.0:0.2035955228793609,(((1185015_Orpsp11:1.00000050002909E-6,1179847_Orpsp11:1.00000050002909E-6)r5591592,1180957_Orpsp11:1.00000050002909E-6)98.0:0.4926129628434887,119306_Ganpr1:0.6824135469121678)r5591587)r5591586,(81422_Coere1:0.5995102748782062,((((((((129240_Mucci2:0.09496401712772369,10423_Rhior3:0.14022749529189552)…
Cluster68.tree	(((((((((((((((241414_Galma1:0.11707063854073393,244309_Lacbi2:0.13628766057073025)100.0:0.09558399052376157,2620257_Schco3:0.1645480529103795)r5628829,84784_Fomme1:0.17562825615308014)96.0:0.044263337951409215,((44440_Plicr1:0.16888675004437578,59884_Stehi1:0.1333491570784605)97.0:0.048150610628684413,((((569636_Lenti61:0.21311061194079428,492201_Lenti61:0.15028608140821262)100.0:0.1220029045861…
Cluster680.tree	((((((10645_Fusgr1:0.1577077424491943,10005_Fusgr1:0.22238789900926037)r5597621,67493_Trire2:0.23035569166847067)100.0:0.25544571092205837,3395_Aspfu1:0.5264459948705054)r5597611,1175378_CocheC53:0.5695919714677767)95.0:0.20173766397295215,(((((((7977_Sphar:0.6908791287167508,(10854_Salro:0.4623839875549879,(((28282_Caeel:1.3388991954715204,(12537_Dmel:1.00000050002909E-6,12538_Dmel:1.00000050002…
Cluster687.tree	(((((12917_Allma1:0.0016352321539075518,475698_Lacbi2:1.0639206473806626)91.0:0.6948754914035271,((((9600_Aspfu1:0.08011668997352682,84835_Pench1:0.1873348713808341)98.0:0.06607551888550149,4102_Hisca1:0.13962712115772838)100.0:0.23883385695422307,1211875_CocheC53:0.37135905215781867)96.0:0.08325619178624054,((10777_Fusgr1:0.08548728488062655,79441_Trire2:0.0649998349932825)100.0:0.14537970787542…
Cluster688.tree	((((((3412_Dicdi:0.3608298161669082,10542_Polpo:0.15727483426352407)100.0:0.6476557013731932,(7057_Dicdi:0.25541861603331917,2394_Polpo:0.16496910348838448)99.0:0.3910936140728709)93.0:0.2473616625740455,(((2527_Monbr:0.8490271879195375,6652_Salro:0.5882626060718256)r5623296,(((((((20752_Batde5:0.34219086988164277,(2102_Spipu1:1.00000050002909E-6,2103_Spipu1:1.00000050002909E-6)99.0:0.11917185726…
Cluster70.tree	((((((((((((((321967_Crypa2:0.2397290799441472,65408_Pench1:0.3436782418496521)100.0:0.2992416104976713,(4205_Malgl1:0.5441926961212159,35748_Walse1:0.3576620415233018)r5709878)92.0:0.03651441248812186,((668489_Croqu1:0.4207464410429986,((3234_CryneH991:0.28619602412119854,38859_Treme1:0.27136365746587227)100.0:0.20023941319095917,(((((122860_Punst1:0.2041457393410584,55569_Punst1:0.1314521799722…
Cluster704.tree	((((((77602_Conco1:0.22651519007272508,1192694_Orpsp11:0.7513809906785375)97.0:0.4254807292283134,((((60284_Picst3:0.11053621053083118,6040_Debha1:0.1417666004876101)r5694190,56538_Canalb1:0.22531273802012666)100.0:0.4072488199977981,50042_Dekbr2:0.70731087314775)r5694181,(((((5084_Cangl:0.1987958387010824,4914_Sacce1:0.12829095191746737)95.0:0.0841836734346706,248_Zygro1:0.3120424995598847)r5694…
Cluster707.tree	(((((1818_Enthi:0.7813997856672269,1596_Enthi:0.8419250715601808)r5702669,1679_Enthi:1.0231288685645878)r5702668,(342_Dicdi:0.1337152965502231,11229_Polpo:0.3380713402305)100.0:0.4504639563538343)92.0:0.20854717718203414,((((((8423_Capow:0.38785608899058116,6137_Sphar:0.6149220254191745)r5702673,(10801_Salro:0.5844652567292058,((((((((((28153_Dmel:1.00000050002909E-6,28156_Dmel:1.00000050002909E-…
Cluster715.tree	((((9066_Thetr:0.5467974481340637,3696_Salro:0.32351435090482594)97.0:0.15568341686911966,((1954_Enthi:1.00000050002909E-6,485_Enthi:1.00000050002909E-6)r5733356,2573_Enthi:1.00000050002909E-6)r5733355)r5733354,((((5728_Capow:0.2907209019820716,6459_Sphar:0.29028076137286046)r5733361,(((4847_Monbr:1.0552705528085415,2663_Salro:1.3908901106925609)99.0:1.6027935983305206,8222_Monbr:0.34784022631388…
Cluster725.tree	(((((56894_Picst3:0.36299768301642554,228_Debha1:0.48238106912330103)r5766383,55662_Canalb1:0.5223700731658237)97.0:0.23513283531935866,3586_Sacce1:0.4623440066073494)100.0:0.42133318137099396,((9813_Sphar:0.6328835107522263,((((((1001_Spipu1:0.5282314425628882,52485_Ganpr1:0.5846534831616003)r5766419,60052_Morel2:0.5975465547073269)93.0:0.16870453083218592,13646_Gloin1:0.7587706102490549)94.0:0.…
Cluster728.tree	((((((413_Salro:0.4100131925979819,2677_Monbr:0.475607183109145)98.0:0.22901615645353116,7961_Mnele:0.676009111799395)94.0:0.132899791518692,(14612_Cioin:0.9508718917019443,8010_Cioin:0.9589308344339494)r5775943)r5775937,((((((9491_Sporo1:0.29089005520569317,3859_Rhoto1:0.14821089169288437)r5775983,(9274_Sporo1:0.3662821353723529,3860_Rhoto1:0.2803780794618735)r5775984)100.0:0.24670502044006776,(…
Cluster734.tree	(((((((((9931_Mydma:1.00000050002909E-6,9926_Mydma:1.00000050002909E-6)r5797856,9928_Mydma:0.002685051302119517)90.0:0.005901369660728763,9927_Mydma:1.00000050002909E-6)r5797854,9930_Mydma:0.0026912472423798774)100.0:0.27030573596798907,(21861_Mydma:1.00000050002909E-6,8032_Mydma:0.0304095879412357)99.0:0.17950633543730052)100.0:0.38896566488775486,(((((((22812_Dmel:1.00000050002909E-6,22814_Dmel…
Cluster738.tree	((((((((11441_Sphar:11.617770091143376,14617_Sphar:3.465814148769237)r5809306,14618_Sphar:1.9392562452415858)r5809305,(((1175417_Orpsp11:2.325079416828501,(8989_Conco1:1.7381337933407564,((594011_Lacbi2:1.00000050002909E-6,593144_Lacbi2:0.313105044131125)r5809359,467409_Copci:1.5017340646719575)r5809357)r5809335)94.0:11.512366994274682,((1191761_Orpsp11:1.00000050002909E-6,1187806_Orpsp11:0.22527…
Cluster74.tree	(((((((((((((((((1418383_Catan2:0.001592035389207676,69231_Catan2:1.00000050002909E-6)100.0:0.12482190397005628,1431028_Catan2:0.12391641942488209)r5847933,286777_Catan2:0.07939727050722598)97.0:0.0509075336609292,(1440420_Catan2:0.19052958346359591,125162_Catan2:0.2522151992340444)99.0:0.07544975102719309)100.0:0.34071936432912664,1432341_Catan2:0.3003558265193784)r5847931,(((1479475_Catan2:0.15…
Cluster748.tree	(((((((5202_Monbr:0.5853703150321989,4480_Salro:0.4428823657162536)r5843190,78810_Coere1:0.924887607706776)100.0:0.3439997140060736,((3223_Capow:0.5157711492246018,11818_Sphar:0.7609785484316739)r5843182,(((24426_Caeel:1.00000050002909E-6,24425_Caeel:1.00000050002909E-6)100.0:0.6214214062032163,9427_Cioin:0.449953422054499)r5843203,9384_Mnele:0.8606353002737838)95.0:0.18703615740314225)r5843181)9…
Cluster75.tree	((((((((((((7243_Polpo:0.26615081518522227,9787_Dicdi:0.22087622259739015)91.0:0.14096797498534996,2847_Thetr:0.619029702074022)99.0:0.1999736381227332,((8121_Salro:0.2398766380330883,4970_Monbr:0.2282068951245127)100.0:0.4409253127591322,((388_Dmel:1.00000050002909E-6,390_Dmel:1.00000050002909E-6)r5885427,389_Dmel:1.00000050002909E-6)100.0:0.7790034929776637)r5885415)96.0:0.15542930130646648,(((…
Cluster755.tree	(((((2579_Thetr:0.6490702276158131,((6232_Dicdi:0.22364960498169836,(12206_Polpo:0.4976083392670566,(((11197_Polpo:0.4182328696573315,9206_Polpo:0.10216431844825663)98.0:0.24146908744931891,9205_Polpo:0.20807823047392235)r5871442,9209_Polpo:0.11546377412947281)97.0:0.20725514953251023)r5871440)92.0:0.09376461230978467,8027_Dicdi:0.2983708990828537)r5871436)92.0:0.09170713885210117,(((4898_Capow:0…
Cluster756.tree	((((((5178_Spipu1:0.5683486365567334,133632_Ganpr1:0.34847502197886465)r5874430,((((5980_Conco1:0.5714766989516221,(((((4721_Fusgr1:0.18261535823965575,81282_Pench1:0.15985579716674211)r5874490,1200861_CocheC53:0.17308693485793925)100.0:0.334008095200339,8088_Botci1:0.3775453010994843)94.0:0.1412484044746733,((111357_Trire2:0.1971417471923428,9796_Fusgr1:0.16487856023878622)100.0:0.45416766326631…
Cluster760.tree	(((((1188760_Orpsp11:0.807360730121535,(6799_Enthi:1.1243291903501533,1451_Enthi:0.7303453741850905)r5891641)97.0:0.41177196338742805,((1441753_Catan2:0.8794567256792475,18319_Sphar:0.7355340827066578)97.0:0.5134069509278362,((154038_Ganpr1:0.6151354634866512,(24638_Coere1:0.952261854018169,(((154942_Mucci2:0.29194276693826027,171969_Phybl2:0.21474735591266092)r5891649,278160_Umbra1:0.40821239485…
Cluster761.tree	(((((((((3405_Sphar:0.2133687356912084,((((24939_Dmel:1.00000050002909E-6,24935_Dmel:1.00000050002909E-6)r5894637,24936_Dmel:1.00000050002909E-6)r5894636,24938_Dmel:1.00000050002909E-6)r5894635,24937_Dmel:1.00000050002909E-6)99.0:0.4591824394949241)r5894620,(2520_Polpo:0.22371565692375847,11719_Dicdi:0.24003077372765388)100.0:0.2354132746304218)92.0:0.06873387645026897,(((13702_Sphar:0.0555570037…
Cluster764.tree	((((((355823_Crypa2:0.10960364003768927,(11149_Fusgr1:0.14047783087809632,55508_Trire2:0.10038881479538486)r5903796)97.0:0.03813737631425448,((6028_Neucr2:1.00000050002909E-6,7862_Sorma:0.04069585066796793)91.0:0.024586667250888244,7863_Sorma:0.030131424972249642)99.0:0.06779898542932768)100.0:0.07596448439294932,(((((2524_Sporo1:0.09254270750127633,7178_Rhoto1:0.11232365379417174)100.0:0.2824901…
Cluster767.tree	((((927_Enthi:0.001302871362795007,2962_Enthi:1.00000050002909E-6)100.0:0.45448445893612077,((((((5850_Monbr:0.5968525334835457,4565_Salro:0.5392970538554297)98.0:0.17320848268674677,(9780_Caeel:1.0679456340830704,(997_Dmel:1.00000050002909E-6,998_Dmel:1.00000050002909E-6)100.0:0.9579340240166794)r5912829)r5912826,(((14469_Allma1:1.00000050002909E-6,17043_Allma1:0.03221175254004341)91.0:0.0417909…
Cluster779.tree	(((((((((4490_CryneH991:0.1664122994911044,27528_Treme1:0.25165061803111244)99.0:0.15664324120965903,((((62654_Stehi1:0.2683324641408373,((149289_Conpu1:0.15833421260326713,33786_Plicr1:0.11537545057312568)r5948844,(((681630_Lacbi2:0.1066675808575527,218588_Galma1:0.13731517040701816)r5948847,113721_Copci:0.2541017655580493)r5948846,2611418_Schco3:0.22036465743794967)r5948845)r5948843)r5948840,80…
Cluster782.tree	(((((((((((((9801_Rhior3:0.03823793741073395,12950_Rhior3:0.04892246756888928)100.0:0.07241673198579891,155412_Mucci2:0.07168353600225726)100.0:0.09746679895123217,(108277_Mucci2:0.10230296738811359,904_Rhior3:0.13651702464597096)100.0:0.07737821912979866)r5964718,(142041_Mucci2:0.13774582202418123,156301_Mucci2:0.15044995838314826)99.0:0.08143534156671203)96.0:0.08486679777953367,180269_Phybl2:0…
Cluster789.tree	(((((3928_Thetr:1.9203749161346464,(((589_Enthi:1.00000050002909E-6,258_Enthi:1.00000050002909E-6)100.0:0.470942779248394,4223_Enthi:0.47063117993154013)95.0:0.4285133167403391,(6112_Enthi:1.5271058551840513,6294_Enthi:1.8108411841147831)93.0:0.5818840129323185)92.0:0.31285867201926437)r5986360,(157_Dicdi:0.432244823408602,(1236_Polpo:0.5342403493798741,1237_Polpo:0.41720787771620216)r5986364)97.…
Cluster79.tree	((((((((((((((((3381_Capow:0.7237248421442986,(((19145_Allma1:1.00000050002909E-6,19146_Allma1:0.019459626328349473)92.0:0.04886099443698555,4774_Allma1:0.044992483129176336)100.0:0.2961312592705701,47416_Catan2:0.6581656707566557)99.0:0.25934910774277453)r6021299,9375_Thetr:0.7597550548815956)97.0:0.1683679343139402,(((1181934_Orpsp11:1.00000050002909E-6,1187992_Orpsp11:1.00000050002909E-6)100.0…
Cluster790.tree	(((((((((5996_Dicdi:0.10905551390412045,2913_Polpo:0.06630801483535534)100.0:0.20643489803699122,((2616_Sphar:0.8222619843091237,(1307_Monbr:0.17432961671542413,8925_Salro:0.13625960201888235)r5993582)100.0:0.10620452618188732,(5307_Capow:0.41976531250774857,((((25743_Dmel:1.00000050002909E-6,25744_Dmel:1.00000050002909E-6)100.0:0.0804809170505354,7455_Cioin:0.06474390990032884)r5993585,(9241_Myd…
Cluster793.tree	((((((2633_Salro:0.3723624423818068,3633_Monbr:0.49467337770278397)100.0:0.5688571584111188,((36995_Batde5:0.9306413419178232,80005_Conco1:1.0553256762272805)r6002201,((1436872_Catan2:0.21804237587998648,53878_Catan2:0.5254559060948344)r6002212,(11104_Allma1:0.0014101992565990588,17230_Allma1:0.023103950423788065)100.0:0.36337884965094286)100.0:0.3575960463785308)r6002200)93.0:0.10213199806001946…
Cluster796.tree	(((((((((((40290_Croqu1:0.16445778857757293,85440_Mellp23:0.12819527487244478)99.0:0.10691812429617556,10760_Pucgr2:0.4052576470807784)100.0:0.2196876753667159,(2119_Rhoto1:0.19678842890495707,13077_Sporo1:0.18096594980342864)100.0:0.15685835632651987)100.0:0.16183855016088616,((((81155_Stehi1:1.00000050002909E-6,2624_Sphar:0.6841433348446002)92.0:0.15777353253624815,((580595_Lenti61:0.1317734191…
Cluster8.tree	(((((((((((((((6845_Capow:0.5095601699842439,(6932_Salro:0.4098057121388373,(10604_Cioin:0.32124005798396554,5534_Mnele:0.48935613110606974)r6345723)r6345720)r6345717,(((6774_Batde5:0.4088943689272147,1191518_Orpsp11:0.23523095669822813)r6345749,((95140_Conco1:0.5160186063691939,40377_Coere1:0.6272883050657584)95.0:0.2714569025270832,(((41220_Mucci2:0.3256285957445331,111568_Phybl2:0.233634361704…
Cluster831.tree	(((((((14902_Sphar:0.3548034369078777,31156_Gloin1:0.9512616285909985)99.0:1.3625729710485954,((((3339_Thetr:0.8401580530987544,1121728_Galma1:0.10395185153926628)91.0:0.6858699418913691,(460228_Galma1:1.2373566948055796,3957_Thetr:0.04881018279939736)99.0:0.8466384743739042)99.0:0.5640582530965716,((13698_Sphar:0.6367911297530439,(4986_Cioin:0.632957370385519,(14940_Mydma:1.7133954781725385,6364…
Cluster832.tree	(((((((((((81993_Coere1:0.2585602143373985,35373_Ganpr1:0.13494539024431848)94.0:0.059744443284973074,(12177_Allma1:0.004628340589337546,7999_Allma1:1.00000050002909E-6)100.0:0.09497512618887351)r6142499,((((35859_Batde5:0.1304736252887868,6378_Spipu1:0.13239126251542277)99.0:0.08456684480169657,1178744_Orpsp11:0.3911954057353068)r6142504,(((3903_Conco1:3.9005047259475725,(248623_Umbra1:0.1076569…
Cluster838.tree	((((8840_Dicdi:0.6129589488473468,83360_Conco1:0.8870150915440432)98.0:0.4563677681585407,(((21636_Batde5:0.7586557473533011,425_Spipu1:0.49257654001657275)r6158324,342_Thetr:0.905058559536003)92.0:0.22918017690883638,((3114_Capow:0.5509864296436053,((2825_Monbr:0.5071715419934336,2099_Salro:0.3016409239147463)95.0:0.26096922140970824,(((((21780_Caeel:0.1322109813644266,21765_Caeel:0.058512737285…
Cluster84.tree	((((((((40656_Mucci2:0.17225335512183212,(10857_Rhior3:0.17025302120743832,1601_Rhior3:0.1840115130198495)98.0:0.09872232818970453)r6190687,(74312_Phybl2:0.20030412893314622,25132_Phybl2:0.3007344861911311)r6190688)99.0:0.10546929490115209,((((((((11093_Sphar:1.0153902837647901,(((1186541_Orpsp11:0.43185493829894,1176042_Orpsp11:0.18098925839107646)r6190802,1179480_Orpsp11:0.33860550720803023)r61…
Cluster849.tree	(((((((2733_Enthi:1.3158317404787743,(2832_Dicdi:0.24792376245905873,7796_Polpo:1.252513218975857)r6188976)92.0:0.35802818270841347,((((((3452_Capow:0.5213607714756335,10962_Sphar:0.5376770839037913)r6188957,(((1403_Monbr:1.0744799844038915,1402_Monbr:0.4615692946957702)r6188978,11515_Salro:0.2421330714959245)95.0:0.1474663869324153,((((18489_Caeel:1.00000050002909E-6,18490_Caeel:1.00000050002909…
Cluster850.tree	(((((((((82413_Coere1:1.7330485457845939,7491_Thetr:1.6628950812703849)r6195754,111_Enthi:1.1951563769862361)95.0:0.34131475345496326,(((7248_Salro:0.3568735089326239,4118_Monbr:0.470375628678404)100.0:0.5475712318375646,(((((((28339_Dmel:1.00000050002909E-6,28344_Dmel:1.00000050002909E-6)r6195772,28342_Dmel:1.00000050002909E-6)r6195771,28345_Dmel:1.00000050002909E-6)r6195770,28343_Dmel:1.0000005…
Cluster859.tree	((((((7224_Salro:0.5709256140183886,157018_Conco1:0.6144699708061726)92.0:0.7407565512449905,(4882_Capow:0.31962301753510103,(288765_Gloin1:0.913386213697691,(18525_Allma1:0.010684973446245383,5713_Allma1:1.00000050002909E-6)100.0:0.2974720211457976)r6220463)92.0:0.10186561505699522)r6220426,(20940_Caeel:0.9201043135877176,((131737_Ganpr1:0.9017706592034423,(35441_Coere1:0.41409183203270894,907_C…
Cluster866.tree	((((((((4359_Sphar:0.3723546494851795,13104_Sphar:0.6109157920222357)r6244384,14579_Sphar:0.5952046812616368)98.0:0.5008592822145195,(95782_Ganpr1:0.6041564280499235,((5196_Rhoto1:0.6549132076251882,((67879_Croqu1:0.14872921903078187,29830_Mellp23:0.20547198239861084)93.0:0.2269283487379431,7275_Pucgr2:0.2929991125761945)99.0:0.34694939123271573)r6244386,((48849_Walse1:0.7179895528438728,((2905_C…
Cluster875.tree	((((5938_Sphar:2.8312413040248825,6013_Sphar:0.7895081417758352)r6271398,((33994_Catan2:1.1131143843245732,5105_Rozal11:0.7773115324033507)99.0:1.0533543032502262,(((((((((((1191866_Orpsp11:2.413147056672511,(96154_Mellp23:0.7116048431764602,46374_Croqu1:1.257132745305882)r6271504)92.0:0.47734065149615224,((((64424_Croqu1:0.2755579218694362,41032_Mellp23:0.4844175664895707)98.0:0.2129247705033294…
Cluster905.tree	(((((((((((((5377_Capow:1.00000050002909E-6,3770_Monbr:3.4582742358453533)90.0:0.7647700709340469,((4636_Capow:0.23191472266041344,4740_Sphar:0.5865165971864775)r6367717,5943_Monbr:0.5092632731376158)r6367716)r6367715,((37223_Coere1:0.42446005791260777,((19603_Mucci2:0.21720667863460227,126214_Mucci2:0.03729652842007463)r6367734,8113_Sporo1:0.3637527133633732)r6367729)r6367726,99018_Catan2:0.2956…
Cluster908.tree	(((((((10626_Polpo:0.0750914128032368,5359_Dicdi:0.1080428589134733)100.0:0.233954666435661,4347_Thetr:0.33520096997640103)98.0:0.08992598973645811,(((1175385_Orpsp11:0.3435279863470565,53174_Conco1:0.31931640164001923)r6375024,3219_Rozal11:0.46905271047489416)95.0:0.06045449604531574,((((128774_Catan2:0.2020696706810376,((15125_Allma1:0.0026364547538549467,17555_Allma1:0.01766450044475156)100.0:…
Cluster909.tree	(((((((5129_Capow:1.2457251935613751,(14131_Dmel:1.00000050002909E-6,14132_Dmel:1.00000050002909E-6)100.0:0.7218570078790193)r6377647,7465_Fusgr1:0.8154898322027342)r6377646,((266_Polpo:0.5259779290096019,5277_Dicdi:0.2472378702807435)100.0:0.48756902497240745,7829_Polpo:1.058069491937755)r6377686)90.0:0.15732114735858838,((8103_Dicdi:0.24223994813990418,2111_Polpo:0.386292758709875)100.0:0.29394…
Cluster917.tree	(((((((6519_Capow:0.3828354292148896,3107_Salro:0.7912881748424109)r6399096,((1343_Spipu1:0.2763860904746327,((1187151_Orpsp11:1.00000050002909E-6,1174515_Orpsp11:1.00000050002909E-6)98.0:0.32677320632405926,427183_Ganpr1:0.5356507077322973)r6399110)98.0:0.161206695258806,447289_Morel2:0.6992799560670465)90.0:0.08817554780749759)95.0:0.15671928776574237,14976_Mnele:0.8503059163887245)100.0:0.2942…
Cluster919.tree	(((((((((56736_Canalb1:0.15377436732767027,89141_Picst3:0.14341609155384474)100.0:0.15611475104738787,(((1152_Sacce1:0.12846780175912215,5098_Cangl:0.1286242786225504)r6403537,2336_Zygro1:0.17132504358210346)100.0:0.05322834116403599,(4727_Klula1:0.14249992387924576,4425_Ashgo11:0.2602665731411734)r6403535)100.0:0.14364920791326916)98.0:0.07009343169363139,49381_Dekbr2:0.3906567215770647)100.0:0.…
Cluster920.tree	((((((((((((114161_Ganpr1:0.012097695911884932,73782_Ganpr1:0.026416411228560237)100.0:0.7203830877083831,(2710_Tapde11:0.4168928438086566,802_Schpo1:0.35795391500658397)r6409903)r6409891,(1388745_Catan2:0.2612025595137563,((1869_Allma1:0.047556966494255185,12655_Allma1:0.039942563990530915)100.0:0.44087027807928425,((12656_Allma1:1.00000050002909E-6,12657_Allma1:1.00000050002909E-6)r6409907,1868…
Cluster933.tree	((((241156_Morel2:0.29295588247570464,117888_Morel2:0.2878117774300476)95.0:0.08510526898845948,(((((((((7498_Batde5:0.5240280392200644,1778_Spipu1:0.4146305309735251)r6444978,14262_Allma1:1.1410121919093916)97.0:0.7504656679169404,3710_Spipu1:1.6280918615485487)92.0:0.5853279821176761,((((8434_Neucr2:0.03348146386606925,6723_Sorma:0.026456333176430778)100.0:0.20041501535747078,(12010_Fusgr1:0.19…
Cluster939.tree	(((5448_Polpo:0.3002928710441583,6848_Dicdi:0.13606787603668233)100.0:0.28007805181211,(((((((((19235_Batde5:0.15744107710326416,3475_Spipu1:0.14065083500116307)r6460935,(1185794_Orpsp11:0.18464482130906185,57010_Ganpr1:0.1917071679877918)r6460936)r6460934,((4937_Allma1:1.00000050002909E-6,3743_Allma1:1.00000050002909E-6)91.0:0.04021842212530729,115946_Catan2:0.15001582398492483)100.0:0.160612721…
Cluster940.tree	((((((((14659_Mydma:0.11054679682010503,2827_Mydma:0.008727412963558666)r6466886,4372_Mydma:0.11794785278272205)r6466885,14660_Mydma:0.08467428337293496)100.0:0.7717571998629201,((5071_Spipu1:0.15815814346168786,13909_Batde5:0.20859400769570108)99.0:0.14906713442840144,(80568_Coere1:0.28934504871954997,((((((110953_Mucci2:0.21857355504666495,13255_Rhior3:0.2594364175321034)100.0:0.198538734275895…
Cluster945.tree	((((4548_Thetr:0.8070736229688855,3428_Salro:0.8214784154060873)99.0:0.4656754305288203,((((((21475_Dmel:0.7404750505555105,8726_Cioin:0.2343657693190626)94.0:0.5294478411940715,(6947_Mydma:0.26742654728631354,1662_Mydma:0.0758386560621041)100.0:0.8385530069269732)93.0:0.3299502568759787,16065_Sphar:0.966173598324675)92.0:0.2626060109059957,48975_Dekbr2:0.6943762132188601)94.0:0.3115373632972788,…
Cluster947.tree	(((((((6501_Spipu1:1.2494899967186714,25501_Caeel:0.5533957529731917)98.0:1.1879970703536904,(((5422_Capow:0.7435948757520013,16265_Sphar:1.1561674031428912)r6483768,((3147_Salro:0.6773309206383915,6828_Monbr:0.6623861435603707)92.0:0.44426348614094485,((16153_Dmel:0.9444359722257573,8515_Cioin:0.30365387742718775)r6483771,((14364_Mnele:0.7082475079835204,1586_Mnele:1.1240178641644434)r6483775,(9…
Cluster954.tree	((((((28025_Dekbr2:0.7874980894209742,6294_Salro:0.7141210766400535)93.0:0.4023350456093121,(((4136_Capow:0.3943665900398526,16266_Sphar:0.37090180793387045)r6504046,(928_Monbr:0.5036895741533884,((((((23217_Caeel:0.025159395090069307,23212_Caeel:0.010028291835867002)99.0:0.34882751076553437,(27518_Caeel:0.4344351776972915,27520_Caeel:0.06646176233969231)99.0:0.499863614780818)100.0:0.43731404547…
Cluster957.tree	(((((8138_Monbr:0.8611319976185275,((10930_Caeel:1.00000050002909E-6,10929_Caeel:1.00000050002909E-6)100.0:0.5623494658848862,((22338_Caeel:0.006476312724472677,22337_Caeel:0.003030914483746312)97.0:0.10112783412270807,22336_Caeel:0.1580771116260359)100.0:0.3217116318310508)r6510900)92.0:0.11511922564355268,(12646_Cioin:0.4622355553885298,(13270_Mnele:0.630144185570244,((956_Mydma:0.0049184839967…
Cluster960.tree	((((58649_Canalb1:0.12311769669239236,31573_Picst3:0.10806166824898818)97.0:0.08279964195274621,1188_Debha1:0.20686950119784658)100.0:0.1515184956501097,((((((((2459_Schpo1:0.43521392512555296,2991_Tapde11:0.402059053968798)99.0:0.211187674765777,(((((((82037_Trire2:0.10422683649096351,4440_Fusgr1:0.194470334110203)90.0:0.08017204740576608,(8794_Neucr2:0.03714668513128658,10752_Sorma:0.0425915176…
Cluster965.tree	(((((158793_Stehi1:0.22186625287456496,1342563_Aurde31:0.42322393873817615)100.0:0.8403776898499593,((((8495_Salro:0.515800557960206,(((((((836_Dmel:1.00000050002909E-6,837_Dmel:1.00000050002909E-6)r6533805,835_Dmel:1.00000050002909E-6)100.0:0.41267675360379236,6365_Dmel:0.9065635295460467)r6533803,2515_Dmel:1.1048877838734297)r6533802,16050_Cioin:0.28358908286432527)r6533799,(11181_Mnele:0.59862…
Cluster976.tree	((((930_Salro:1.3707223624096208,181099_Ganpr1:0.4909947004477383)r6563631,4373_Thetr:0.8053396065137498)97.0:0.4949122143572181,(((4567_Spipu1:0.8411852773851873,192238_Gloin1:0.70932378961606)96.0:0.34908574624431843,(364481_Ganpr1:1.1323053640085572,83500_Coere1:0.5988365683240464)99.0:0.9059414017935896)r6563599,((21899_Batde5:0.768116931937925,((((8586_Spipu1:0.4539004477234062,7369_Spipu1:1…
Cluster977.tree	((((((((11391_Sphar:0.42840527309795406,6967_Botci1:0.3710469781631454)90.0:0.13012521438222488,((((6266_Spipu1:0.32280763853224775,(((((3389_Aspfu1:0.1452755806584352,77465_Pench1:0.15380046589363472)r6565920,5948_CryneH991:0.18948661515066922)90.0:0.0764372167220208,1019312_CocheC53:0.22170051948859262)96.0:0.09742566578685453,((576339_Lenti61:0.2718592556638877,544915_Copci:0.26507963720638644…
Cluster978.tree	(((((((7292_Sphar:0.7697763592989646,((4623_Salro:0.3769983497475624,3005_Monbr:0.130354307054124)98.0:0.2388989497763022,(((18314_Caeel:0.2567064019170331,14629_Dmel:0.16870536834144814)r6568925,15458_Cioin:0.3346481639933303)r6568924,(15127_Mnele:0.2725292573744229,2480_Mydma:0.17413744262595854)r6568926)r6568923)r6568922)94.0:0.08069597557254839,3829_Capow:0.18388859888439915)96.0:0.1077939926…
Cluster988.tree	((((9386_Dicdi:0.09211162973037415,9971_Polpo:0.05843554740524714)100.0:1.1728184497045564,(((((3044_Capow:0.46471521827754714,10304_Sphar:0.4684988310509915)r6595355,225_Thetr:0.40902929521300174)r6595352,(3005_Dicdi:0.19974919008726089,7634_Polpo:0.15028095522145987)100.0:0.4302205324053805)100.0:0.23898692700936083,((((36567_Batde5:0.22881226823732936,8734_Spipu1:0.20862225417443955)100.0:0.21…
Cluster99.tree	((((((((((((11665_Sphar:0.033638071926558696,11666_Sphar:0.005489657380291306)100.0:0.4428501646050788,7375_Capow:0.34520593802935645)100.0:0.16662995177422266,((((4881_Cioin:0.10337866411554916,8641_Cioin:0.1100439485480184)100.0:0.304594147001712,((((26869_Dmel:1.00000050002909E-6,26871_Dmel:1.00000050002909E-6)r6623116,26868_Dmel:1.00000050002909E-6)r6623115,26870_Dmel:1.00000050002909E-6)100.…
Cluster997.tree	(((((((760_Thetr:0.49690782511465525,3819_Sphar:0.5521638971322465)95.0:0.3810894528283352,8049_Monbr:0.38154586484344516)91.0:0.15243510971906193,229_Capow:0.4398218274214417)95.0:0.15851239994421104,((9727_Coere1:0.36929035622355205,4965_Sphar:0.403411945536052)90.0:0.20115117049407788,(((663_Sphar:0.9831972579365205,((((29861_Caeel:1.00000050002909E-6,29862_Caeel:1.00000050002909E-6)r6617000,2…
