# Supplementary material for: Comparative genomics reveals the origin of fungal hyphae and multicellularity
Source: Nat Commun. 2019 Sep 9;10:4080. doi: 10.1038/s41467-019-12085-w (PMC6733946; doi:10.1038/s41467-019-12085-w)
Supplement: Supplementary file 21 — Supplementary Data 17 [file 41467_2019_12085_MOESM21_ESM.zip]

Archive with 14 entries (11 files):
- Supplementary_Data17_scripts/
- Supplementary_Data17_scripts/genome_stat_for_ensembl.R
- __MACOSX/
- __MACOSX/Supplementary_Data17_scripts/
- __MACOSX/Supplementary_Data17_scripts/._genome_stat_for_ensembl.R
- Supplementary_Data17_scripts/genome_stat_for_JGI.R
- __MACOSX/Supplementary_Data17_scripts/._genome_stat_for_JGI.R
- Supplementary_Data17_scripts/genome_stat_for_Mnele.R
- __MACOSX/Supplementary_Data17_scripts/._genome_stat_for_Mnele.R
- Supplementary_Data17_scripts/genome_stat_for_NCBI.R
- __MACOSX/Supplementary_Data17_scripts/._genome_stat_for_NCBI.R
- Supplementary_Data17_scripts/Supplementary_Data17_count_duplication_rates.pl
- __MACOSX/Supplementary_Data17_scripts/._Supplementary_Data17_count_duplication_rates.pl
- __MACOSX/._Supplementary_Data17_scripts
