# Supplementary material for: Comparative genomics reveals the origin of fungal hyphae and multicellularity
Source: Nat Commun. 2019 Sep 9;10:4080. doi: 10.1038/s41467-019-12085-w (PMC6733946; doi:10.1038/s41467-019-12085-w)
Supplement: Supplementary file 21 — Supplementary Data 17 [file 41467_2019_12085_MOESM21_ESM.zip › Supplementary_Data17_scripts/genome_stat_for_JGI.R]

# load libraries
suppressPackageStartupMessages({
  library(seqinr)
  library(stringr)
  library(dplyr)
  library(tidyr)
  library(rtracklayer)
  library(readr)
})

# set working directory
working_dir <- "/home/bhegedus/Projects/pj10_Eniko_genom_stats/scripts"
setwd(working_dir)

# load data
proteom_80 <- read.fasta("../raw_data/80genomes_microsporidia.fas", seqtype = "AA", as.string = TRUE)


# get path for JGI annotation, JGI proteins
JGI_prot_path <- list.files("../raw_data/Proteins/JGI_fungi/", full = TRUE)
JGI_annot_path <- list.files("../raw_data/Annotations/JGI_fungi/", full = TRUE)

strain_all <- str_remove_all(JGI_prot_path, pattern = "../raw_data/Proteins/JGI_fungi//")
strain_all <- str_remove_all(strain_all, "_.*$")

strain_all_subset <- strain_all[strain_all != "Antlo"] 


for(j in strain_all_subset) {

strain <- j  

print(paste0("working with ", j))

# get path for JGI annotation, JGI proteins
JGI_prot_path <- list.files("../raw_data/Proteins/JGI_fungi/", full = TRUE)
JGI_annot_path <- list.files("../raw_data/Annotations/JGI_fungi/", full = TRUE)

# protein length  ------------------------------------------------------------
# from 80 genome, NCBI database (fasta protein file)

# proteins for the examined strain
strain_aa_80 <- proteom_80[str_detect(names(proteom_80), pattern = strain)]
JGI_prot <- read.fasta(str_subset(JGI_prot_path, strain), seqtype = "AA", as.string = TRUE)

if(any(str_detect(JGI_prot, pattern = "\\*"))) {
  print("There are some asterisks in the file")
  JGI_prot <- lapply(JGI_prot, function(x) {
    x[1] <- str_remove(x[1], pattern = "\\*")
  })
} else {
  print("No asterisks in the file")
}


JGI_prot_new_name <- tibble(fasta.header = names(JGI_prot),
                            protein_length = getLength(JGI_prot),
                            proteinId = str_replace_all(str_extract(names(JGI_prot), "\\|([0-9].*?)\\|"), "\\|", ""))

strain_aa_80_new_name <- tibble(protein_id_new = getName(strain_aa_80),
                                protein_length = getLength(strain_aa_80))

identical(colnames(JGI_prot_new_name[,c(2,3)]) <- NULL,
           colnames(strain_aa_80_new_name[,c(2,1)]) <- NULL)

# gene length ----------------------------------------------------------------------
# from NCBI database (gff annotation file)

## load annotation file
strain_annot <- data.frame(import(str_subset(JGI_annot_path, strain)))

if(any(colnames(strain_annot) %in% "proteinId") == FALSE & any(colnames(strain_annot) %in% "protein_id") == TRUE) {
  strain_annot <- dplyr::rename(strain_annot, proteinId = protein_id)
}

if(any(is.na(filter(strain_annot, type == "CDS")$proteinId))) {
  strain_annot %>%
    filter(type %in% c("CDS", "gene")) %>%
    mutate(index = str_split_fixed(ID, pattern = "_", n = 2)[,2]) %>%
    group_by(index) %>%
    mutate(proteinId = unique(na.omit(proteinId))) %>%
    ungroup() %>%
    filter(type == "CDS") -> strain_annot
} else {
  strain_annot %>%
    filter(type == "CDS") -> strain_annot
}

strain_annot_CDS_df <- strain_annot

# shorten
strain_annot_CDS_df %>%
  select(c("seqnames", "start", "end", "width", "strand", "proteinId")) -> strain_annot_CDS_short_df

strain_annot_CDS_short_df %>%
  group_by(proteinId) %>%
  summarise(gene_length = as.integer((max(end) - min(start)) + 1),
            sum_CDS_length_annot = as.integer(sum(width)),
            prot_length_annot = as.integer((sum(width) / 3) - 1)) %>%                                   
  ungroup() %>% 
  left_join(JGI_prot_new_name[, c(2,3)], by = "proteinId") -> gene_CDS_prot_length


sum(apply(gene_CDS_prot_length, 1, function(x) x["protein_length"] != x["prot_length_annot"]))
diflengtemp <- gene_CDS_prot_length[apply(gene_CDS_prot_length, 1, function(x) x["protein_length"] != x["prot_length_annot"]),]
table(diflengtemp$protein_length - diflengtemp$prot_length_annot)

gene_CDS_prot_length %>%
  mutate(difleng = ifelse(prot_length_annot != protein_length, TRUE, FALSE)) -> gene_CDS_prot_length

# CDS, intron  ------------------------------------------------------------

# CDS ------------------------------
# CDS number and order
strain_annot_CDS_short_df %>%
  group_by(proteinId) %>%
  mutate(CDS_order = ifelse(strand == "+", 1:n(), n():1)) %>%
  select(proteinId, width, CDS_order, strand) %>%
  dplyr::rename(length = width, order = CDS_order) %>%
  mutate(type = "CDS") -> CDS_data


# gen length
strain_annot_CDS_df %>%
  group_by(proteinId) %>%
  summarise(gene_length = as.integer((max(end) - min(start)) + 1),
            sum_CDS_length = sum(width, na.rm = TRUE),
            CDS_n = n()) -> strain_annot_summary

# intron ---------------------------
# get intron

CDS_df_split <- split(strain_annot_CDS_short_df, strain_annot_CDS_short_df$proteinId)
CDS_df_split <- lapply(CDS_df_split, function(x) arrange(x, start))

temp <- lapply(CDS_df_split, function(x) {
  introns_temp <- tibble()
  for(i in 1:nrow(x)) {
    introns_temp[i, "intron_length"] <- as.integer(x[(i + 1), 2]) - as.integer(x[i, 3]) - 1
    introns_temp[i, "strand"] <- x[i, "strand"]
  }
  return(introns_temp)
})

temp <- lapply(temp, na.omit)
temp <- temp[sapply(temp, nrow) != 0]


for(i in names(temp)) {
  if(any(as.character(temp[[i]]$strand) == "+")) {
    temp[[i]]$order <- 1:nrow(temp[[i]])
    temp[[i]]$proteinId <- i
  } else {
    temp[[i]]$order <- nrow(temp[[i]]):1
    temp[[i]]$proteinId <- i
  }
}


temp_1 <- do.call(rbind, temp)

temp_1 %>%
  select(proteinId, intron_length, order, strand) %>%
  dplyr::rename(length = intron_length) %>%
  mutate(type = "intron") -> intron_data

temp_1 %>%
  group_by(proteinId) %>%
  summarise(sum_intron_length = as.integer(sum(intron_length)),
            intron_n = n()) -> intron_summary

# gather result data ---------------------------------------------------------

CDS_data %>%
  left_join(gene_CDS_prot_length[,c(1,6)], by = "proteinId") %>%
  arrange(str_count(proteinId), proteinId) -> CDS_data

print(max(CDS_data$order))

intron_data %>%
  left_join(gene_CDS_prot_length[,c(1,6)], by = c("proteinId")) %>%
  arrange(str_count(proteinId), proteinId) -> intron_data

print(max(intron_data$order))

strain_CDS_intron <- rbind(data.frame(CDS_data), data.frame(intron_data))

table(filter(strain_CDS_intron, type == "CDS")$order)
table(filter(strain_CDS_intron, type == "intron")$order)

gene_CDS_prot_length %>%
  left_join(intron_summary, by = "proteinId") %>% 
  left_join(strain_annot_summary[,c(1,4)], by = "proteinId") -> gene_CDS_intron_prot_length

gene_CDS_intron_prot_length %>%
  arrange(str_count(proteinId), proteinId) %>%
  mutate(sum_intron_length = as.integer(replace(sum_intron_length,is.na(sum_intron_length),0)),
         intron_n = as.integer(replace(intron_n,is.na(intron_n),0))) -> gene_CDS_intron_prot_length

gene_CDS_intron_prot_length %>% 
  mutate(test_gene_length = gene_length - (sum_CDS_length_annot + sum_intron_length) != 0,
         test_CDS_n = CDS_n != intron_n + 1) %>%
  summarise(test_gene_length = sum(test_gene_length),
            test_CDS_n = sum(test_CDS_n))

# select
gene_CDS_intron_prot_length %>%
  select(proteinId, protein_length, gene_length, sum_CDS_length_annot, CDS_n, sum_intron_length, intron_n, difleng) -> strain_result

# spread "strain_CDS_intron" and bind to the "strain_result"

strain_CDS_intron_split <- split(strain_CDS_intron, strain_CDS_intron$type)

strain_CDS_intron_split_m <- lapply(strain_CDS_intron_split, function(x) {
  spread_data <- spread(x, key = order, value = length)
  oldnames <- names(spread_data)[5:ncol(spread_data)]
  newnames <- str_c(unique(spread_data$type), oldnames, sep = "_")
  rename_spread_data  <- rename_at(spread_data, vars(oldnames), ~ newnames)
  rename_spread_data <- select(rename_spread_data, - type, - difleng)
  return(rename_spread_data)
})

strain_CDS_intron_split_m <- full_join(strain_CDS_intron_split_m[[1]], strain_CDS_intron_split_m[[2]], by = c("proteinId", "strand"))

strain_CDS_intron_split_m1 <- select(strain_CDS_intron_split_m, 1:2,
                                     colnames(strain_CDS_intron_split_m)[3:ncol(strain_CDS_intron_split_m)][order(as.integer(str_split_fixed(colnames(strain_CDS_intron_split_m)[3:ncol(strain_CDS_intron_split_m)], pattern = "_", n = 2)[, 2]))]
)

identical(sort(as.integer(strain_CDS_intron_split_m1$proteinId)), sort(as.integer(strain_result$proteinId)))

strain_result <- full_join(strain_result, strain_CDS_intron_split_m1, by = "proteinId")

# write
write_csv(strain_result, paste0("../results/genome_stat_data/result_JGI/", strain, "_summary.csv"))
}


# plus Antlo
strain <- "Antlo"

# get path for JGI annotation, JGI proteins
JGI_prot_path <- list.files("../raw_data/Proteins/JGI_fungi/", full = TRUE)
JGI_annot_path <- list.files("../raw_data/Annotations/JGI_fungi/", full = TRUE)

# protein length  ------------------------------------------------------------
# from 80 genome, NCBI database (fasta protein file)

# proteins for the examined strain
strain_aa_80 <- proteom_80[str_detect(names(proteom_80), pattern = strain)]
JGI_prot <- read.fasta(str_subset(JGI_prot_path, strain), seqtype = "AA", as.string = TRUE)

if(any(str_detect(JGI_prot, pattern = "\\*"))) {
  print("There are some asterisks in the file")
  JGI_prot <- lapply(JGI_prot, function(x) {
    x[1] <- str_remove(x[1], pattern = "\\*")
  })
} else {
  print("No asterisks in the file")
}

JGI_prot_new_name <- tibble(fasta.header = names(JGI_prot),
                            protein_length = getLength(JGI_prot),
                            proteinId = str_replace_all(str_extract(names(JGI_prot), "\\|([0-9].*?)\\|"), "\\|", ""))

strain_aa_80_new_name <- tibble(protein_id_new = getName(strain_aa_80),
                                protein_length = getLength(strain_aa_80))

identical(colnames(JGI_prot_new_name[,c(2,3)]) <- NULL,
          colnames(strain_aa_80_new_name[,c(2,1)]) <- NULL)

# gene length ----------------------------------------------------------------------
# from NCBI database (gff annotation file)

## load annotation file
strain_annot <- data.frame(import(str_subset(JGI_annot_path, strain)))

if(any(colnames(strain_annot) %in% "proteinId") == FALSE & any(colnames(strain_annot) %in% "protein_id") == TRUE) {
  strain_annot <- dplyr::rename(strain_annot, proteinId = protein_id)
}

if(any(is.na(filter(strain_annot, type == "CDS")$proteinId))) {
  strain_annot %>%
    filter(type %in% c("CDS", "gene")) %>%
    mutate(index = str_split_fixed(ID, pattern = "_", n = 2)[,2]) %>%
    group_by(index) %>%
    mutate(proteinId = unique(na.omit(proteinId))) %>%
    ungroup() %>%
    filter(type == "CDS") -> strain_annot
} else {
  strain_annot %>%
    filter(type == "CDS") -> strain_annot
}

strain_annot_CDS_df <- strain_annot

# shorten
strain_annot_CDS_df %>%
  select(c("seqnames", "start", "end", "width", "strand", "proteinId")) -> strain_annot_CDS_short_df

strain_annot_CDS_short_df %>%
  group_by(proteinId) %>%
  summarise(gene_length = as.integer((max(end) - min(start)) + 1),
            sum_CDS_length_annot = as.integer(sum(width)),
            prot_length_annot = as.integer((sum(width) / 3) - 1)) %>%                                   
  ungroup() %>% 
  left_join(JGI_prot_new_name[, c(2,3)], by = "proteinId") -> gene_CDS_prot_length

sum(apply(gene_CDS_prot_length, 1, function(x) x["protein_length"] != x["prot_length_annot"]))
diflengtemp <- gene_CDS_prot_length[apply(gene_CDS_prot_length, 1, function(x) x["protein_length"] != x["prot_length_annot"]),]
table(diflengtemp$protein_length - diflengtemp$prot_length_annot)

gene_CDS_prot_length %>%
  mutate(difleng = ifelse(prot_length_annot != protein_length, TRUE, FALSE)) -> gene_CDS_prot_length

# CDS, intron  ------------------------------------------------------------

# CDS ------------------------------
# CDS number and order
strain_annot_CDS_short_df %>%
  group_by(proteinId) %>%
  mutate(CDS_order = ifelse(strand == "+", 1:n(), n():1)) %>%
  select(proteinId, width, CDS_order, strand) %>%
  dplyr::rename(length = width, order = CDS_order) %>%
  mutate(type = "CDS") -> CDS_data

# gen length
strain_annot_CDS_df %>%
  group_by(proteinId) %>%
  summarise(gene_length = as.integer((max(end) - min(start)) + 1),
            sum_CDS_length = sum(width, na.rm = TRUE),
            CDS_n = n()) -> strain_annot_summary

max(strain_annot_summary$CDS_n) # no introns

# gather result data ---------------------------------------------------------

CDS_data %>%
  left_join(gene_CDS_prot_length[,c(1,6)], by = "proteinId") %>%
  arrange(str_count(proteinId), proteinId) -> CDS_data

print(max(CDS_data$order))

table(filter(CDS_data, type == "CDS")$order)
gene_CDS_prot_length %>%
  left_join(strain_annot_summary[,c(1,4)], by = "proteinId") -> gene_CDS_intron_prot_length

# select
gene_CDS_intron_prot_length %>%
  select(proteinId, protein_length, gene_length, sum_CDS_length_annot, CDS_n, difleng) -> strain_result

# spread "strain_CDS_intron" and bind to the "strain_result"
spread_data <- spread(CDS_data, key = order, value = length)
oldnames <- names(spread_data)[5:ncol(spread_data)]
newnames <- str_c(unique(spread_data$type), oldnames, sep = "_")
rename_spread_data  <- dplyr::rename(spread_data, "CDS_1" = "1")
rename_spread_data <- select(rename_spread_data, - type, - difleng)

strain_result <- full_join(strain_result, rename_spread_data, by = "proteinId")

strain_result %>%
  mutate(sum_intron_length = 0L,
         intron_n = 0L) %>%
  select(1:5, 9:10, 6:8) -> strain_result

# write
write_csv(strain_result, paste0("../results/genome_stat_data/result_JGI/", strain, "_summary.csv"))
