# Supplementary material for: Comparative genomics reveals the origin of fungal hyphae and multicellularity
Source: Nat Commun. 2019 Sep 9;10:4080. doi: 10.1038/s41467-019-12085-w (PMC6733946; doi:10.1038/s41467-019-12085-w)
Supplement: Supplementary file 21 — Supplementary Data 17 [file 41467_2019_12085_MOESM21_ESM.zip › Supplementary_Data17_scripts/genome_stat_for_Mnele.R]

# load libraries
suppressPackageStartupMessages({
  library(seqinr)
  library(stringr)
  library(dplyr)
  library(tidyr)
  library(rtracklayer)
  library(readr)
})

# set working directory
working_dir <- "/home/bhegedus/Projects/pj10_Eniko_genom_stats/scripts"
setwd(working_dir)

# load data
proteom_80 <- read.fasta("../raw_data/80genomes_microsporidia.fas", seqtype = "AA", as.string = TRUE)

# clean workspace in the begining of a new cikle
rm(list = ls()[!str_detect(ls(), "proteom_80")])

# set strain
strain <- "Mnele"

# get path for JGI annotation, JGI proteins
JGI_prot_path <- list.files("../raw_data/Proteins/non_fungi/", full = TRUE)
JGI_annot_path <- list.files("../raw_data/Annotations/non_fungi/", full = TRUE)

# protein length  ------------------------------------------------------------
# from 80 genome, NCBI database (fasta protein file)

# proteins for the examined strain
strain_aa_80 <- proteom_80[str_detect(names(proteom_80), pattern = strain)]
JGI_prot <- read.fasta(str_subset(JGI_prot_path, strain), seqtype = "AA", as.string = TRUE)

JGI_prot_new_name <- tibble(protein_id = getName(JGI_prot),
                            protein_length = getLength(JGI_prot),
                            protein_id_new = str_c(1:length(JGI_prot), strain, sep = "_"))

strain_aa_80_new_name <- tibble(protein_id_new = getName(strain_aa_80),
                                protein_length = getLength(strain_aa_80))

identical(colnames(JGI_prot_new_name[,c(2,3)]) <- NULL,
           colnames(strain_aa_80_new_name[,c(2,1)]) <- NULL)

# gene length ----------------------------------------------------------------------
# from NCBI database (gff annotation file)

## load annotation file
strain_annot <- import(str_subset(JGI_annot_path, strain))

data.frame(strain_annot) %>%
  filter(type == "CDS") %>%
  mutate(protein_id = unlist(Parent)) -> strain_annot_CDS_df

# shorten
strain_annot_CDS_df %>%
  select(c("seqnames", "start", "end", "width", "strand", "protein_id")) -> strain_annot_CDS_short_df

identical(unique(strain_annot_CDS_short_df$protein_id), JGI_prot_new_name$protein_id) 

strain_annot_CDS_short_clean_df <- strain_annot_CDS_short_df 

strain_annot_CDS_short_clean_df %>%
  group_by(protein_id) %>%
  summarise(gene_length = as.integer((max(end) - min(start)) + 1),
            sum_CDS_length_annot = as.integer(sum(width)),
            prot_length_annot = as.integer((sum(width) / 3) - 1)) %>%                                   
  ungroup() %>% 
  left_join(JGI_prot_new_name, by = "protein_id") -> gene_CDS_prot_length

sum(apply(gene_CDS_prot_length, 1, function(x) x["protein_length"] != x["prot_length_annot"]))
diflengtemp <- gene_CDS_prot_length[apply(gene_CDS_prot_length, 1, function(x) x["protein_length"] != x["prot_length_annot"]),]
table(diflengtemp$protein_length - diflengtemp$prot_length_annot)

gene_CDS_prot_length %>%
  mutate(difleng = ifelse(prot_length_annot != protein_length, TRUE, FALSE)) -> gene_CDS_prot_length

# CDS, intron  ------------------------------------------------------------

# CDS ------------------------------
# CDS number and order
strain_annot_CDS_short_clean_df %>%
  group_by(protein_id) %>%
  mutate(CDS_order = ifelse(strand == "+", 1:n(), n():1)) %>%
  select(protein_id, width, CDS_order, strand) %>%
  dplyr::rename(length = width, order = CDS_order) %>%
  mutate(type = "CDS") -> CDS_data

# gen length
strain_annot_CDS_df %>%
  group_by(protein_id) %>%
  summarise(gene_length = as.integer((max(end) - min(start)) + 1),
            sum_CDS_length = sum(width, na.rm = TRUE),
            CDS_n = n()) -> strain_annot_summary

# intron ---------------------------
# get intron

CDS_df_split <- split(strain_annot_CDS_short_clean_df, strain_annot_CDS_short_clean_df$protein_id)
CDS_df_split <- lapply(CDS_df_split, function(x) arrange(x, start))

temp <- lapply(CDS_df_split, function(x) {
  introns_temp <- tibble()
  for(i in 1:nrow(x)) {
    introns_temp[i, "intron_length"] <- as.integer(x[(i + 1), 2]) - as.integer(x[i, 3]) - 1
    introns_temp[i, "strand"] <- x[i, "strand"]
  }
  return(introns_temp)
})

temp <- lapply(temp, na.omit)
temp <- temp[sapply(temp, nrow) != 0]

for(i in names(temp)) {
  if(any(as.character(temp[[i]]$strand) == "+")) {
    temp[[i]]$order <- 1:nrow(temp[[i]])
    temp[[i]]$protein_id <- i
  } else {
    temp[[i]]$order <- nrow(temp[[i]]):1
    temp[[i]]$protein_id <- i
  }
}

temp_1 <- do.call(rbind, temp)

temp_1 %>%
  select(protein_id, intron_length, order, strand) %>%
  dplyr::rename(length = intron_length) %>%
  mutate(type = "intron") -> intron_data

temp_1 %>%
  group_by(protein_id) %>%
  summarise(sum_intron_length = as.integer(sum(intron_length)),
            intron_n = n()) -> intron_summary

# gather result data ---------------------------------------------------------

CDS_data %>%
  left_join(gene_CDS_prot_length[,c(1,6)], by = "protein_id") %>%
  arrange(str_count(protein_id_new), protein_id_new) -> CDS_data

intron_data %>%
  left_join(gene_CDS_prot_length[,c(1,6)], by = "protein_id") %>%
  arrange(str_count(protein_id_new), protein_id_new) -> intron_data

strain_CDS_intron <- rbind(data.frame(CDS_data), data.frame(intron_data))

table(filter(strain_CDS_intron, type == "CDS")$order)
table(filter(strain_CDS_intron, type == "intron")$order)

gene_CDS_prot_length %>%
  left_join(intron_summary, by = "protein_id") %>% 
  left_join(strain_annot_summary[,c(1,4)], by = "protein_id") -> gene_CDS_intron_prot_length

gene_CDS_intron_prot_length %>%
  arrange(str_count(protein_id_new), protein_id_new) %>%
  mutate(sum_intron_length = as.integer(replace(sum_intron_length,is.na(sum_intron_length),0)),
         intron_n = as.integer(replace(intron_n,is.na(intron_n),0))) -> gene_CDS_intron_prot_length

gene_CDS_intron_prot_length %>% 
  mutate(test_gene_length = gene_length - (sum_CDS_length_annot + sum_intron_length) != 0,
         test_CDS_n = CDS_n != intron_n + 1) %>%
  summarise(test_gene_length = sum(test_gene_length),
            test_CDS_n = sum(test_CDS_n))

# select
gene_CDS_intron_prot_length %>%
  select(protein_id, protein_id_new, protein_length, gene_length, sum_CDS_length_annot, CDS_n, sum_intron_length, intron_n, difleng) -> strain_result

# spread "strain_CDS_intron" and bind to the "strain_result"

strain_CDS_intron_split <- split(strain_CDS_intron, strain_CDS_intron$type)

strain_CDS_intron_split_m <- lapply(strain_CDS_intron_split, function(x) {
  spread_data <- spread(x, key = order, value = length)
  oldnames <- names(spread_data)[5:ncol(spread_data)]
  newnames <- str_c(unique(spread_data$type), oldnames, sep = "_")
  rename_spread_data  <- rename_at(spread_data, vars(oldnames), ~ newnames)
  rename_spread_data <- select(rename_spread_data, - type)
  return(rename_spread_data)
})

strain_CDS_intron_split_m <- full_join(strain_CDS_intron_split_m[[1]], strain_CDS_intron_split_m[[2]], by = c("protein_id", "protein_id_new", "strand"))

strain_CDS_intron_split_m1 <- select(strain_CDS_intron_split_m, 1:3,
                                     colnames(strain_CDS_intron_split_m)[4:ncol(strain_CDS_intron_split_m)][order(as.integer(str_split_fixed(colnames(strain_CDS_intron_split_m)[4:ncol(strain_CDS_intron_split_m)], pattern = "_", n = 2)[, 2]))]
)

identical(sort(strain_CDS_intron_split_m1$protein_id), sort(strain_result$protein_id))
strain_result <- full_join(strain_result, strain_CDS_intron_split_m1, by = c("protein_id", "protein_id_new"))

# write
write_csv(strain_result, paste0("../results/genome_stat_data/result_Mnele/", strain, "_summary.csv"))
