# Supplementary material for: Comparative genomics reveals the origin of fungal hyphae and multicellularity
Source: Nat Commun. 2019 Sep 9;10:4080. doi: 10.1038/s41467-019-12085-w (PMC6733946; doi:10.1038/s41467-019-12085-w)
Supplement: Supplementary file 21 — Supplementary Data 17 [file 41467_2019_12085_MOESM21_ESM.zip › Supplementary_Data17_scripts/Supplementary_Data17_count_duplication_rates.pl]

#!/usr/bin/perl

use strict;
use warnings;
use Bio::Phylo::IO; 
use Bio::Phylo::Matrices;
use Bio::Phylo::Matrices::Matrix;
use Bio::Phylo::Factory;
use Bio::Tree::Tree;
use Bio::Tree::TreeFunctionsI;
use Bio::TreeIO; #onnly eats rooted trees
use Getopt::Long;

###This part should be built into Dollo.pl!!!!!!!!!!!!!
## Takes the output of mapDollo.pl and converts the number of inferred gene duplications and losses per branch into a matrix of nodes x cluster with each cell containing dup/loss rates (branch-length normalized). 

my $infile = "Dolloout";
my $clustno = 34035;
my %HoH = ();
################# Parsing species tree and input NEXUS file ##################
#my $SpeciesTree = Bio::Phylo::IO->parse(
#   -file => "$SpeciesTreeFile",
#   -format => 'newick'
#)->first;				

my %hash = ( # matrix containing the numbers of nodes and corresponding branch lengths of the organismal phylogenetic tree
"3" => "0.0000001",
"5" => "1.09614773266417",
"7" => "0.7553190074503617",
"11" => "0.46411504927135905",
"12" => "0.5789011844069123",
"10" => "0.060483484015945166",
"15" => "0.41410568941739223",
"16" => "0.3732192397740661",
"14" => "0.24727881084340164",
"19" => "0.4966578365699279",
"21" => "0.6739308641643338",
"22" => "0.4082560000000002",
"20" => "0.05629099999999987",
"18" => "0.05862785036194795",
"24" => "0.5800859128908031",
"25" => "0.4359531029304946",
"23" => "0.051410078221314714",
"17" => "0.08320580712189685",
"13" => "0.055393354231802805",
"9" => "0.07389248813533356",
"27" => "0.7169391183611207",
"32" => "0.3607118273665695",
"33" => "0.21904937974379712",
"31" => "0.10466130594083434",
"35" => "0.41263862198790413",
"36" => "0.47452547440196935",
"34" => "0.03264760081437412",
"30" => "0.0691029728761352",
"39" => "0.48895558203128475",
"40" => "0.493314295438982",
"38" => "0.07026280365920923",
"45" => "0.14418219114241015",
"47" => "0.08407153191452199",
"48" => "0.11778822740183759",
"46" => "0.07322487168962688",
"44" => "0.08568815822624654",
"49" => "0.18350259464385354",
"43" => "0.12515555633523867",
"51" => "0.3011705081965681",
"52" => "0.2750752075774303",
"50" => "0.03573693128819988",
"42" => "0.06026749905445428",
"62" => "0.014506955646992115",
"63" => "0.021152439955730573",
"61" => "0.13143504401142714",
"64" => "0.15625264065973155",
"60" => "0.0333770391642223",
"66" => "0.1078003142229853",
"67" => "0.10361701286554781",
"65" => "0.07997128650939334",
"59" => "0.08477018164178829",
"68" => "0.16810501658358112",
"58" => "0.0651849501270021",
"70" => "0.16362806586887735",
"72" => "0.08106561966736892",
"73" => "0.1124121398784399",
"71" => "0.06898150920964685",
"69" => "0.11629192720581139",
"57" => "0.0311200638612128",
"74" => "0.22703345411255826",
"56" => "0.19035024020513602",
"77" => "0.41055746388727066",
"79" => "0.16888252789767733",
"81" => "0.13077898075488026",
"82" => "0.1617890954358161",
"80" => "0.04723582252616598",
"78" => "0.19707757319507113",
"76" => "0.05562821468449197",
"85" => "0.17837300541440704",
"87" => "0.1607903994053106",
"88" => "0.19194795090351535",
"86" => "0.03832588033262452",
"84" => "0.04756393578434248",
"90" => "0.19851277231596942",
"91" => "0.23695650289657078",
"89" => "0.039479008451339004",
"83" => "0.19807323209785443",
"75" => "0.23417649585504163",
"55" => "0.051807752636575444",
"93" => "0.41432477947419577",
"94" => "0.48711345592804456",
"92" => "0.06207461247233259",
"54" => "0.10467433729152109",
"98" => "0.16024487626630624",
"99" => "0.14175022844416052",
"97" => "0.21172360983900296",
"102" => "0.1227567084374741",
"103" => "0.11123360770237611",
"101" => "0.08332702344234089",
"104" => "0.19684153560898277",
"100" => "0.25032285820367295",
"96" => "0.09101913814729068",
"108" => "0.34672024081286423",
"109" => "0.2442855976790892",
"107" => "0.17978451484414926",
"110" => "0.4800079876143568",
"106" => "0.03820737498441806",
"113" => "0.17250246767153588",
"114" => "0.18890527482876673",
"112" => "0.27685273083869233",
"116" => "0.20642983460974884",
"118" => "0.2694656549454091",
"120" => "0.19842262765126706",
"122" => "0.16842426474777805",
"125" => "0.14227877603487182",
"126" => "0.16418786978507005",
"124" => "0.025758992719863816",
"129" => "0.18311189682297946",
"130" => "0.12730383702747505",
"128" => "0.020406291581495983",
"132" => "0.19751277570310122",
"134" => "0.15053520034156453",
"136" => "0.09543450892049288",
"137" => "0.10919423496985758",
"135" => "0.026456875914093292",
"133" => "0.03973107717721547",
"131" => "0.03190289895878551",
"127" => "0.021732030763532473",
"123" => "0.01573331657187471",
"121" => "0.034948053955483394",
"119" => "0.044347819663913546",
"117" => "0.03845544478234353",
"115" => "0.09227385775075869",
"111" => "0.05243760157967414",
"105" => "0.030670086049954914",
"95" => "0.12176388690208029",
"53" => "0.0929356976817961",
"41" => "0.02780785443998246",
"37" => "0.03926795707949449",
"29" => "0.028055724740064125",
"139" => "0.23116108110162203",
"140" => "0.20573819605912735",
"138" => "0.33275842934504096",
"28" => "0.050676218437957665",
"26" => "0.07429646324346262",
"8" => "0.0750769647353553",
"6" => "0.059176499086766476",
"4" => "0.17466686469453882",
"142" => "0.22857924135014462",
"143" => "0.22226115612051967",
"141" => "0.17466686469453888"
);


my @Allines = ();
open INFILE, $infile || die "$!";
	while (<INFILE>) {
		chomp;
		push (@Allines, $_);
	}
	close INFILE;
for my $i (1 .. $clustno) {
	my @arr = ("Cluster", "$i");
	my $prefix = ();
	foreach (@Allines) { 
		my @Line = split(' ',$_);
		my $NodeNo = $Line[2];
		if ($Line[0] =~ /GAIN/) {
				$prefix = "Gain";
			} else {
				$prefix = "Loss";
			}
		push (@arr, $prefix);
	#	for my $i (1 .. $clustno) { #for each cluster
			my $counter = 0;
			foreach (@Line) { #foreach nodes
				if ($_ =~ /\//) {
					if ($_ =~ /^$i\//) { #ha az a cluster szerepel benne 
						$counter++;
					}
				}
			}
#			print "$NodeNo\n";
			my $rate = $counter / $hash{$NodeNo};
			push(@arr, "Node", $NodeNo, $rate);
#			print "$Line[0]\tNode$NodeNo\tCluster$i\t$counter\n";
	#	}
	}
	my $newarr = join("\t",@arr);
	print "$newarr\n";
}
